# Supplementary material for: Cerebellar microRNA-206 tunes Purkinje neuron firing dynamics to control sensorimotor gating
Source: bioRxiv. 2026 Jun 30:2026.06.29.734826. Preprint. [Version 1] doi: 10.64898/2026.06.29.734826 (PMC13345198; doi:10.64898/2026.06.29.734826)
Supplement: Supplement 1 — Supplemental Table 1. Differential gene expression in miR-206 KO cerebellar cell types, by pseudobulk edgeR-LRT analysis of snRNA-seq data. Supplemental Table 2. Differential gene expression in miR-206 KO Purkinje cell subtypes, by pseudobulk edgeR-LRT analysis of snRNA-seq data. Supplemental Table 3. Differential gene expression in miR-206 KO cerebellar cortex cell types, by C-SIDE analysis of spatial transcriptomics data. Supplemental Table 4. Differential gene expression in miR-206 KO cerebellar nuclei cell types, by C-SIDE analysis of spatial transcriptomics data. Supplemental Table 5. Differential gene expression of AGO2-bound RNAs in Pvalb-expressing cerebellar neurons with miR-206 deletion, by edgeR-LRT. RNA biotype annotation from Ensembl via BioMart. Supplemental Table 6. Differential gene expression of AGO2-bound RNAs in Pcp2-expressing cerebellar neurons with miR-206 deletion, by edgeR-LRT. RNA biotype annotation from Ensembl via BioMart. Supplemental Table 7. dCLIP predictions of miR-206 binding sites in Pvalb-expressing cerebellar neurons. Supplemental Table 8. dCLIP predictions of miR-206 binding sites in Pcp2-expressing cerebellar neurons. Supplemental Table 9. dCLIP predictions of miR-206 binding sites shared between Pvalb- and Pcp2-expressing cerebellar neurons. Supplemental Table 10. Predicted targets of miR-1/miR-206 in Mus musculus by TargetScan 8.0. Supplemental Table 11. Differential gene expression of ribosome-bound RNAs in Pcp2-expressing cerebellar neurons with miR-206 deletion, by edgeR-QLF. Supplemental Table 12. Summary statistics. Supplemental Table 13. Oligonucleotide sequences. [file media-1.zip]

Archive with 26 entries (26 files):
- Table S1 Cb snRNA-seq.csv
- __MACOSX/._Table S1 Cb snRNA-seq.csv
- Table S2 PC subtype snRNA-seq.csv
- __MACOSX/._Table S2 PC subtype snRNA-seq.csv
- Table S3 C-SIDE CbCx spatial.csv
- __MACOSX/._Table S3 C-SIDE CbCx spatial.csv
- Table S4 C-SIDE CN spatial.csv
- __MACOSX/._Table S4 C-SIDE CN spatial.csv
- Table S5 Pvalb-Cre CLIP biotype.csv
- __MACOSX/._Table S5 Pvalb-Cre CLIP biotype.csv
- Table S6 Pcp2-Cre CLIP biotype.csv
- __MACOSX/._Table S6 Pcp2-Cre CLIP biotype.csv
- Table S7 Pvalb-Cre dCLIP.csv
- __MACOSX/._Table S7 Pvalb-Cre dCLIP.csv
- Table S8 Pcp2-Cre dCLIP.csv
- __MACOSX/._Table S8 Pcp2-Cre dCLIP.csv
- Table S9 Overlapping dCLIP.csv
- __MACOSX/._Table S9 Overlapping dCLIP.csv
- Table S10 TargetScan.csv
- __MACOSX/._Table S10 TargetScan.csv
- Table S11 Pcp2-Cre TRAP.csv
- __MACOSX/._Table S11 Pcp2-Cre TRAP.csv
- Table S12 Summary statistics.csv
- __MACOSX/._Table S12 Summary statistics.csv
- Table S13 Oligonucleotides.csv
- __MACOSX/._Table S13 Oligonucleotides.csv
