# Supplementary material for: Cerebellar microRNA-206 tunes Purkinje neuron firing dynamics to control sensorimotor gating
Source: bioRxiv. 2026 Jun 30:2026.06.29.734826. Preprint. [Version 1] doi: 10.64898/2026.06.29.734826 (PMC13345198; doi:10.64898/2026.06.29.734826)
Supplement: Supplement 1 — Supplemental Table 1. Differential gene expression in miR-206 KO cerebellar cell types, by pseudobulk edgeR-LRT analysis of snRNA-seq data. Supplemental Table 2. Differential gene expression in miR-206 KO Purkinje cell subtypes, by pseudobulk edgeR-LRT analysis of snRNA-seq data. Supplemental Table 3. Differential gene expression in miR-206 KO cerebellar cortex cell types, by C-SIDE analysis of spatial transcriptomics data. Supplemental Table 4. Differential gene expression in miR-206 KO cerebellar nuclei cell types, by C-SIDE analysis of spatial transcriptomics data. Supplemental Table 5. Differential gene expression of AGO2-bound RNAs in Pvalb-expressing cerebellar neurons with miR-206 deletion, by edgeR-LRT. RNA biotype annotation from Ensembl via BioMart. Supplemental Table 6. Differential gene expression of AGO2-bound RNAs in Pcp2-expressing cerebellar neurons with miR-206 deletion, by edgeR-LRT. RNA biotype annotation from Ensembl via BioMart. Supplemental Table 7. dCLIP predictions of miR-206 binding sites in Pvalb-expressing cerebellar neurons. Supplemental Table 8. dCLIP predictions of miR-206 binding sites in Pcp2-expressing cerebellar neurons. Supplemental Table 9. dCLIP predictions of miR-206 binding sites shared between Pvalb- and Pcp2-expressing cerebellar neurons. Supplemental Table 10. Predicted targets of miR-1/miR-206 in Mus musculus by TargetScan 8.0. Supplemental Table 11. Differential gene expression of ribosome-bound RNAs in Pcp2-expressing cerebellar neurons with miR-206 deletion, by edgeR-QLF. Supplemental Table 12. Summary statistics. Supplemental Table 13. Oligonucleotide sequences. [file media-1.zip › Table S1 Cb snRNA-seq.csv]

cell_type	gene	avg_logFC	KO.pct	WT.pct	KO.exp	WT.exp	p_val	p_val_adj	de_family	de_method	de_type
Astrocyte	0610009E02Rik	-0.165719252	0.105	0.129	0.124691358	0.149517685	6.39E-01	1	pseudobulk	edgeR	LRT
Astrocyte	0610010F05Rik	-0.194588306	0.173	0.23	0.235802469	0.352090032	2.36E-01	1	pseudobulk	edgeR	LRT
Astrocyte	0610012G03Rik	-0.127596087	0.099	0.143	0.107407407	0.155948553	5.69E-01	1	pseudobulk	edgeR	LRT
Astrocyte	0610030E20Rik	0.267771108	0.191	0.209	0.235802469	0.257234727	4.69E-01	1	pseudobulk	edgeR	LRT
Astrocyte	0610040J01Rik	-0.080956251	0.121	0.143	0.166666667	0.241157556	3.36E-01	1	pseudobulk	edgeR	LRT
Astrocyte	0610043K17Rik	0.145936232	0.43	0.45	0.712345679	0.75562701	1.51E-01	1	pseudobulk	edgeR	LRT
Astrocyte	1110002L01Rik	-0.119877575	0.111	0.151	0.132098765	0.196141479	6.39E-01	1	pseudobulk	edgeR	LRT
Astrocyte	1110004F10Rik	-0.028570069	0.29	0.349	0.379012346	0.517684887	5.10E-01	1	pseudobulk	edgeR	LRT
Astrocyte	1110019D14Rik	-0.115801415	0.332	0.405	0.67654321	0.889067524	9.73E-01	1	pseudobulk	edgeR	LRT
Astrocyte	1110032A03Rik	0.242027704	0.112	0.109	0.127160494	0.120578778	1.98E-01	1	pseudobulk	edgeR	LRT
Astrocyte	1110038F14Rik	-0.278200021	0.105	0.183	0.116049383	0.205787781	1.09E-01	1	pseudobulk	edgeR	LRT
Astrocyte	1110046J04Rik	-0.287882709	0.064	0.101	0.07654321	0.13022508	2.82E-01	1	pseudobulk	edgeR	LRT
Astrocyte	1110051M20Rik	-0.031799938	0.536	0.593	1.077777778	1.387459807	9.37E-01	1	pseudobulk	edgeR	LRT
Astrocyte	1110059E24Rik	0.008383014	0.246	0.289	0.339506173	0.461414791	5.87E-01	1	pseudobulk	edgeR	LRT
Astrocyte	1190005I06Rik	-0.160450127	0.117	0.164	0.145679012	0.213826367	4.55E-01	1	pseudobulk	edgeR	LRT
Astrocyte	1500004A13Rik	-0.11175129	0.351	0.444	0.554320988	0.760450161	6.45E-01	1	pseudobulk	edgeR	LRT
Astrocyte	1500011B03Rik	0.271672545	0.142	0.137	0.155555556	0.154340836	4.10E-01	1	pseudobulk	edgeR	LRT
Astrocyte	1600010M07Rik	-0.078767639	0.248	0.32	0.359259259	4.42E-01	6.88E-01	1	pseudobulk	edgeR	LRT
Astrocyte	1600020E01Rik	-0.041939606	0.19	0.256	0.274074074	0.371382637	6.55E-01	1	pseudobulk	edgeR	LRT
Astrocyte	1700012D14Rik	-0.015007918	0.207	0.243	0.307407407	0.377813505	9.65E-01	1	pseudobulk	edgeR	LRT
Astrocyte	1700019D03Rik	-0.130589124	0.126	0.17	0.150617284	0.226688103	3.63E-01	1	pseudobulk	edgeR	LRT
Astrocyte	1700024B18Rik	-0.164449157	0.109	0.154	0.164197531	0.241157556	9.49E-01	1	pseudobulk	edgeR	LRT
Astrocyte	1700025G04Rik	0.292362019	0.469	0.418	0.872839506	1.001607717	6.75E-01	1	pseudobulk	edgeR	LRT
Astrocyte	1700029J07Rik	-0.226189013	0.081	0.113	0.090123457	0.131832797	5.43E-01	1	pseudobulk	edgeR	LRT
Astrocyte	1700030K09Rik	0.051042959	0.106	0.116	0.122222222	0.128617363	3.22E-01	1	pseudobulk	edgeR	LRT
Astrocyte	1700030L22Rik	-0.153237967	0.081	0.109	0.104938272	0.127009646	0.624075036	1	pseudobulk	edgeR	LRT
Astrocyte	1700037C18Rik	-0.022384032	0.112	0.124	0.132098765	0.1414791	0.305874323	1	pseudobulk	edgeR	LRT
Astrocyte	1700047M11Rik	0.049116697	0.502	0.577	1.148148148	1.295819936	0.365796269	1	pseudobulk	edgeR	LRT
Astrocyte	1700071M16Rik	-0.474971642	0.065	0.124	0.075308642	0.131832797	0.636216117	1	pseudobulk	edgeR	LRT
Astrocyte	1700084C06Rik	0.078145277	0.189	0.214	0.256790123	0.286173633	0.390971316	1	pseudobulk	edgeR	LRT
Astrocyte	1700085D07Rik	-0.234210857	0.252	0.344	0.348148148	0.490353698	0.89472127	1	pseudobulk	edgeR	LRT
Astrocyte	1700109H08Rik	0.015204117	0.128	0.172	0.154320988	0.210610932	0.644508242	1	pseudobulk	edgeR	LRT
Astrocyte	1700109K24Rik	-0.176990943	0.167	0.22	0.235802469	0.313504823	0.719162365	1	pseudobulk	edgeR	LRT
Astrocyte	1700110K17Rik	-0.180867529	0.173	0.232	0.234567901	0.302250804	0.718575237	1	pseudobulk	edgeR	LRT
Astrocyte	1810013L24Rik	-0.156059375	0.338	0.468	0.498765432	0.718649518	0.315534653	1	pseudobulk	edgeR	LRT
Astrocyte	1810026B05Rik	-0.039508095	0.262	0.357	0.341975309	0.48392283	0.548846799	1	pseudobulk	edgeR	LRT
Astrocyte	1810034E14Rik	-0.157212201	0.138	0.164	1.79E-01	0.249196141	0.999105293	1	pseudobulk	edgeR	LRT
Astrocyte	1810037I17Rik	0.455649008	0.183	0.159	0.213580247	0.202572347	0.37435855	1	pseudobulk	edgeR	LRT
Astrocyte	1810062O18Rik	-0.117630476	0.122	0.146	0.169135802	0.186495177	0.518571964	1	pseudobulk	edgeR	LRT
Astrocyte	2010315B03Rik	-0.236230521	0.168	0.246	0.208641975	0.310289389	0.474726537	1	pseudobulk	edgeR	LRT
Astrocyte	2210016L21Rik	0.029274245	0.177	0.225	0.22345679	0.279742765	0.973813016	1	pseudobulk	edgeR	LRT
Astrocyte	2210408F21Rik	-0.032948483	0.509	0.548	1.009876543	1.258842444	0.864887536	1	pseudobulk	edgeR	LRT
Astrocyte	2210408I21Rik	0.012867357	0.341	0.373	0.67654321	0.831189711	0.815815214	1	pseudobulk	edgeR	LRT
Astrocyte	2300009A05Rik	0.251680951	0.158	0.156	0.188888889	0.178456592	0.270298845	1	pseudobulk	edgeR	LRT
Astrocyte	2310014F06Rik	-0.051503743	0.091	0.103	0.114814815	0.165594855	0.677978705	1	pseudobulk	edgeR	LRT
Astrocyte	2310015A10Rik	-0.294088828	0.094	0.138	0.112345679	0.173633441	0.558280796	1	pseudobulk	edgeR	LRT
Astrocyte	2310022A10Rik	0.080843787	0.091	0.121	0.104938272	0.1414791	0.822176529	1	pseudobulk	edgeR	LRT
Astrocyte	2310061I04Rik	-0.012681039	0.149	0.161	0.172839506	0.188102894	0.35183387	1	pseudobulk	edgeR	LRT
Astrocyte	2410006H16Rik	-0.057887262	0.096	0.125	0.108641975	0.143086817	0.956942469	1	pseudobulk	edgeR	LRT
Astrocyte	2510002D24Rik	0.248878384	0.136	0.143	0.158024691	0.175241158	0.489825783	1	pseudobulk	edgeR	LRT
Astrocyte	2510009E07Rik	-0.149813181	0.136	0.204	0.175308642	0.266881029	0.249197545	1	pseudobulk	edgeR	LRT
Astrocyte	2610001J05Rik	-0.069030152	0.106	0.14	0.116049383	0.170418006	0.502333087	1	pseudobulk	edgeR	LRT
Astrocyte	2610008E11Rik	-0.00596766	0.241	0.288	0.325925926	0.393890675	0.774417675	1	pseudobulk	edgeR	LRT
Astrocyte	2610020C07Rik	0.052144971	0.309	0.318	0.454320988	0.524115756	0.651210585	1	pseudobulk	edgeR	LRT
Astrocyte	2610021A01Rik	-0.11892137	0.096	0.132	0.111111111	0.144694534	0.866912999	1	pseudobulk	edgeR	LRT
Astrocyte	2610035D17Rik	-0.160249476	0.654	0.762	1.683950617	2.459807074	0.414985342	1	pseudobulk	edgeR	LRT
Astrocyte	2610037D02Rik	-0.091758481	0.364	0.465	0.59382716	0.839228296	0.378390586	1	pseudobulk	edgeR	LRT
Astrocyte	2610044O15Rik8	-0.20111324	0.098	0.125	0.103703704	0.136655949	0.840834008	1	pseudobulk	edgeR	LRT
Astrocyte	2610301B20Rik	0.365924665	0.137	0.13	0.166666667	0.149517685	0.068220739	1	pseudobulk	edgeR	LRT
Astrocyte	2610507B11Rik	-0.080486426	0.365	0.469	0.524691358	0.762057878	0.284179201	1	pseudobulk	edgeR	LRT
Astrocyte	2700049A03Rik	-0.036802992	0.204	0.244	0.272839506	0.345659164	0.820325437	1	pseudobulk	edgeR	LRT
Astrocyte	2700054A10Rik	0.053830092	0.223	0.254	0.324691358	0.424437299	0.668607161	1	pseudobulk	edgeR	LRT
Astrocyte	2700062C07Rik	-0.245621399	0.088	0.114	0.091358025	0.127009646	0.794559636	1	pseudobulk	edgeR	LRT
Astrocyte	2700097O09Rik	0.048442351	0.215	0.243	0.277777778	0.353697749	0.987423845	1	pseudobulk	edgeR	LRT
Astrocyte	2810001G20Rik	0.211460731	0.095	0.103	0.107407407	0.109324759	0.469159626	1	pseudobulk	edgeR	LRT
Astrocyte	2810004N23Rik	0.206156448	0.137	0.156	0.17654321	0.199356913	0.619442887	1	pseudobulk	edgeR	LRT
Astrocyte	2810013P06Rik	-0.072549642	0.107	0.137	0.12962963	0.160771704	0.823312229	1	pseudobulk	edgeR	LRT
Astrocyte	2810032G03Rik	0.077746252	0.138	0.154	0.181481481	0.199356913	0.350597901	1	pseudobulk	edgeR	LRT
Astrocyte	2810403D21Rik	-0.067394475	0.23	0.265	0.344444444	0.426045016	0.889713762	1	pseudobulk	edgeR	LRT
Astrocyte	2810410L24Rik	0.05792296	0.098	0.119	0.107407407	0.125401929	0.657044507	1	pseudobulk	edgeR	LRT
Astrocyte	2810459M11Rik	-0.0792764	0.137	0.177	0.165432099	0.234726688	0.619747006	1	pseudobulk	edgeR	LRT
Astrocyte	2900026A02Rik	-0.097946165	0.133	0.185	0.154320988	0.236334405	0.490938379	1	pseudobulk	edgeR	LRT
Astrocyte	2900052L18Rik	-0.399771083	0.077	0.125	0.083950617	0.139871383	0.288362914	1	pseudobulk	edgeR	LRT
Astrocyte	2900060N12Rik	-0.296035267	0.075	0.124	0.091358025	0.149517685	0.323526064	1	pseudobulk	edgeR	LRT
Astrocyte	2900076A07Rik	-0.046294799	0.207	0.251	0.254320988	0.316720257	0.861637772	1	pseudobulk	edgeR	LRT
Astrocyte	2900093K20Rik	-0.033287697	0.107	0.143	0.12962963	0.168810289	0.87497815	1	pseudobulk	edgeR	LRT
Astrocyte	2900097C17Rik	0.148980001	0.437	0.452	0.659259259	0.776527331	0.877325541	1	pseudobulk	edgeR	LRT
Astrocyte	3010001F23Rik	0.110749255	0.148	0.164	0.190123457	0.225080386	0.545567374	1	pseudobulk	edgeR	LRT
Astrocyte	3110021N24Rik	-0.053815133	0.373	0.424	0.661728395	0.765273312	0.487893425	1	pseudobulk	edgeR	LRT
Astrocyte	3110056K07Rik	0.286702841	0.311	0.317	0.440740741	0.45659164	0.126673379	1	pseudobulk	edgeR	LRT
Astrocyte	3110082I17Rik	-0.08582831	0.156	0.188	0.204938272	0.239549839	0.467748796	1	pseudobulk	edgeR	LRT
Astrocyte	3222401L13Rik	-0.064988886	0.135	0.183	0.17037037	0.234726688	0.672455253	1	pseudobulk	edgeR	LRT
Astrocyte	3300002I08Rik	-0.134353825	0.091	0.125	0.109876543	0.162379421	0.555797294	1	pseudobulk	edgeR	LRT
Astrocyte	3830406C13Rik	-0.039647554	0.128	0.162	0.15308642	0.197749196	0.914994883	1	pseudobulk	edgeR	LRT
Astrocyte	4632427E13Rik	-0.029479627	0.499	0.585	0.835802469	1.175241158	0.377215905	1	pseudobulk	edgeR	LRT
Astrocyte	4732440D04Rik	-0.469423327	0.115	0.18	0.128395062	0.209003215	0.348802303	1	pseudobulk	edgeR	LRT
Astrocyte	4732471J01Rik	-0.177722284	0.305	0.397	0.460493827	0.721864952	0.155661385	1	pseudobulk	edgeR	LRT
Astrocyte	4732491K20Rik	-0.389770679	0.049	0.1	0.054320988	0.117363344	0.047832472	1	pseudobulk	edgeR	LRT
Astrocyte	4833420G17Rik	0.028648025	0.227	0.262	0.27654321	0.348874598	0.984391161	1	pseudobulk	edgeR	LRT
Astrocyte	4833422C13Rik	-0.377958691	0.141	0.233	0.188888889	0.310289389	0.690607534	1	pseudobulk	edgeR	LRT
Astrocyte	4833439L19Rik	-0.045814299	0.18	0.236	0.216049383	0.28778135	0.591178079	1	pseudobulk	edgeR	LRT
Astrocyte	4921504A21Rik	0.055898611	0.105	0.146	0.12962963	0.192926045	0.335485883	1	pseudobulk	edgeR	LRT
Astrocyte	4921511C10Rik	0.109935455	0.137	0.148	0.177777778	0.192926045	0.606417707	1	pseudobulk	edgeR	LRT
Astrocyte	4921524J17Rik	-0.006318493	0.116	0.133	0.140740741	0.170418006	0.835196062	1	pseudobulk	edgeR	LRT
Astrocyte	4930402H24Rik	-0.165031238	0.972	0.965	5.982716049	8.766881029	0.328399319	1	pseudobulk	edgeR	LRT
Astrocyte	4930415C11Rik	0.137941319	0.128	0.121	0.156790123	0.167202572	0.395374583	1	pseudobulk	edgeR	LRT
Astrocyte	4930430F08Rik	-0.197242623	0.079	0.106	0.087654321	0.118971061	0.725702681	1	pseudobulk	edgeR	LRT
Astrocyte	4930432B10Rik	0.048104677	0.08	0.105	0.096296296	0.133440514	0.532743088	1	pseudobulk	edgeR	LRT
Astrocyte	4930445B16Rik	-0.114253368	0.175	0.215	0.328395062	0.403536977	0.632697053	1	pseudobulk	edgeR	LRT
Astrocyte	4930453N24Rik	-0.043416071	0.133	0.166	0.164197531	0.199356913	0.835960993	1	pseudobulk	edgeR	LRT
Astrocyte	4930455C13Rik	-0.256848628	0.12	0.166	0.158024691	0.233118971	0.84689448	1	pseudobulk	edgeR	LRT
Astrocyte	4930473A02Rik	-0.097931046	0.165	0.223	0.192592593	0.270096463	0.839889246	1	pseudobulk	edgeR	LRT
Astrocyte	4930473D10Rik	-0.019714421	0.12	0.138	0.17654321	0.260450161	0.750206902	1	pseudobulk	edgeR	LRT
Astrocyte	4930480K15Rik	-0.56536119	0.073	0.125	0.092592593	0.18488746	0.422200635	1	pseudobulk	edgeR	LRT
Astrocyte	4930481A15Rik	0.262949327	0.1	0.106	0.103703704	0.13022508	0.930199216	1	pseudobulk	edgeR	LRT
Astrocyte	4930488L21Rik	-0.367462379	0.095	0.141	0.132098765	0.229903537	0.160151199	1	pseudobulk	edgeR	LRT
Astrocyte	4930503L19Rik	0.170651345	0.11	0.106	0.120987654	0.125401929	0.441616716	1	pseudobulk	edgeR	LRT
Astrocyte	4930505G20Rik	-0.9102287	0.058	0.113	0.062962963	0.165594855	0.174612707	1	pseudobulk	edgeR	LRT
Astrocyte	4930506C21Rik	-0.58399111	0.07	0.121	0.080246914	0.139871383	0.578576379	1	pseudobulk	edgeR	LRT
Astrocyte	4930512B01Rik	-0.044299354	0.102	0.117	0.12962963	0.138263666	0.404909103	1	pseudobulk	edgeR	LRT
Astrocyte	4930517O19Rik	-0.155834812	0.425	0.516	0.804938272	1.02733119	0.654130877	1	pseudobulk	edgeR	LRT
Astrocyte	4930522L14Rik	-0.405199668	0.067	0.109	0.075308642	0.138263666	0.195681491	1	pseudobulk	edgeR	LRT
Astrocyte	4930532I03Rik	-0.337470499	0.065	0.106	0.091358025	0.159163987	0.573187805	1	pseudobulk	edgeR	LRT
Astrocyte	4930544I03Rik	-0.543440663	0.13	0.18	0.19382716	0.295819936	0.787888126	1	pseudobulk	edgeR	LRT
Astrocyte	4930545L23Rik	-0.096112147	0.396	0.46	0.862962963	1.065916399	0.64886523	1	pseudobulk	edgeR	LRT
Astrocyte	4930549C15Rik	-0.630830973	0.06	0.101	0.066666667	0.117363344	0.674210448	1	pseudobulk	edgeR	LRT
Astrocyte	4930549G23Rik	0.122671289	0.122	0.141	0.156790123	0.159163987	0.202885733	1	pseudobulk	edgeR	LRT
Astrocyte	4930556N13Rik	-0.056714914	0.105	0.133	0.135802469	0.167202572	0.535533235	1	pseudobulk	edgeR	LRT
Astrocyte	4930557K07Rik	-0.244482826	0.135	0.175	0.17037037	0.223472669	0.851957177	1	pseudobulk	edgeR	LRT
Astrocyte	4930567K20Rik	0.041118906	0.098	0.111	0.145679012	0.160771704	0.466338231	1	pseudobulk	edgeR	LRT
Astrocyte	4930570B17Rik	-0.168045908	0.437	0.558	0.792592593	1.008038585	0.694158457	1	pseudobulk	edgeR	LRT
Astrocyte	4930570G19Rik	-0.157123885	0.204	0.296	0.262962963	0.393890675	0.365549952	1	pseudobulk	edgeR	LRT
Astrocyte	4930578M01Rik	0.021552498	0.152	0.191	0.203703704	0.250803859	0.675942019	1	pseudobulk	edgeR	LRT
Astrocyte	4930581F22Rik	-0.248536277	0.185	0.259	0.225925926	0.345659164	0.285286085	1	pseudobulk	edgeR	LRT
Astrocyte	4930594M22Rik	-0.097489955	0.202	0.289	0.307407407	0.461414791	0.239592829	1	pseudobulk	edgeR	LRT
Astrocyte	4931403E22Rik	-0.341466645	0.111	0.156	0.12962963	1.91E-01	0.923021309	1	pseudobulk	edgeR	LRT
Astrocyte	4931406C07Rik	-0.237389913	0.12	0.166	0.15308642	0.204180064	0.964686148	1	pseudobulk	edgeR	LRT
Astrocyte	4931406P16Rik	0.080685011	0.268	0.309	0.386419753	0.438906752	0.473195013	1	pseudobulk	edgeR	LRT
Astrocyte	4932438A13Rik	-0.108237688	0.537	0.67	1.027160494	1.390675241	0.475524539	1	pseudobulk	edgeR	LRT
Astrocyte	4932443L11Rik	-0.421898612	0.136	0.207	0.191358025	0.282958199	0.96858112	1	pseudobulk	edgeR	LRT
Astrocyte	4933406I18Rik	0.246793179	0.128	0.138	0.182716049	0.22829582	0.954637276	1	pseudobulk	edgeR	LRT
Astrocyte	4933407K13Rik	-0.200304777	0.141	0.217	0.169135802	0.281350482	0.216454661	1	pseudobulk	edgeR	LRT
Astrocyte	4933411O13Rik	-0.417734451	0.09	0.166	0.113580247	0.209003215	0.336023795	1	pseudobulk	edgeR	LRT
Astrocyte	4933424G05Rik	-0.146311287	0.206	0.235	0.307407407	0.390675241	0.671731423	1	pseudobulk	edgeR	LRT
Astrocyte	4933431E20Rik	-0.150889371	0.116	0.174	0.135802469	0.209003215	0.357846058	1	pseudobulk	edgeR	LRT
Astrocyte	4933434E20Rik	0.180587194	0.217	0.22	0.255555556	0.27170418	0.355109134	1	pseudobulk	edgeR	LRT
Astrocyte	4933439C10Rik	-0.072675728	0.096	0.117	0.103703704	0.136655949	0.956415964	1	pseudobulk	edgeR	LRT
Astrocyte	5031425E22Rik	0.011395433	0.679	0.738	1.540740741	1.909967846	0.806218638	1	pseudobulk	edgeR	LRT
Astrocyte	5031439G07Rik	-0.014727112	0.34	0.363	0.525925926	0.660771704	0.947045251	1	pseudobulk	edgeR	LRT
Astrocyte	5330434G04Rik	0.056811529	0.27	0.307	0.469135802	0.639871383	0.542259186	1	pseudobulk	edgeR	LRT
Astrocyte	5330438D12Rik	-0.206878409	0.504	0.621	1.075308642	1.520900322	0.988589413	1	pseudobulk	edgeR	LRT
Astrocyte	5430402O13Rik	0.007581846	0.106	0.122	0.114814815	0.147909968	0.967532111	1	pseudobulk	edgeR	LRT
Astrocyte	5430405H02Rik	0.09654685	0.252	0.278	0.328395062	0.397106109	0.856405514	1	pseudobulk	edgeR	LRT
Astrocyte	5530601H04Rik	0.1357778	0.175	0.17	0.220987654	0.213826367	0.081089653	1	pseudobulk	edgeR	LRT
Astrocyte	5730409E04Rik	-0.063510271	0.067	0.111	0.074074074	0.128617363	0.157323268	1	pseudobulk	edgeR	LRT
Astrocyte	5730455P16Rik	0.005337642	0.168	0.178	0.203703704	0.231511254	0.41610169	1	pseudobulk	edgeR	LRT
Astrocyte	5730480H06Rik	-0.269442494	0.085	0.133	0.10617284	0.15755627	0.512945199	1	pseudobulk	edgeR	LRT
Astrocyte	5930430L01Rik	-0.20715945	0.151	0.207	0.187654321	0.25562701	0.8521896	1	pseudobulk	edgeR	LRT
Astrocyte	6030442K20Rik	-0.221859736	0.079	0.121	0.096296296	0.143086817	0.597770108	1	pseudobulk	edgeR	LRT
Astrocyte	6030443J06Rik	-0.080585144	0.117	0.114	0.17037037	0.210610932	0.948042299	1	pseudobulk	edgeR	LRT
Astrocyte	6030458C11Rik	0.032172867	0.12	0.154	0.128395062	0.183279743	0.452058862	1	pseudobulk	edgeR	LRT
Astrocyte	6330403K07Rik	0.085333037	0.121	0.135	0.140740741	0.173633441	0.993208862	1	pseudobulk	edgeR	LRT
Astrocyte	6430548M08Rik	0.106297545	0.233	0.256	0.290123457	0.361736334	0.840478319	1	pseudobulk	edgeR	LRT
Astrocyte	6430590A07Rik	-0.102713576	0.18	0.24	0.212345679	0.282958199	0.848376599	1	pseudobulk	edgeR	LRT
Astrocyte	6530403H02Rik	0.021629893	0.207	0.214	0.490123457	0.631832797	0.759243967	1	pseudobulk	edgeR	LRT
Astrocyte	6530409C15Rik	-0.020406827	0.165	0.19	0.241975309	0.279742765	0.512849186	1	pseudobulk	edgeR	LRT
Astrocyte	6720427I07Rik	0.149877521	0.437	0.468	0.691358025	0.827974277	0.652636429	1	pseudobulk	edgeR	LRT
Astrocyte	8030453O22Rik	0.107014187	0.168	0.196	0.218518519	0.239549839	0.310687943	1	pseudobulk	edgeR	LRT
Astrocyte	8030462N17Rik	0.014669605	0.337	0.386	0.495061728	0.620578778	0.812785929	1	pseudobulk	edgeR	LRT
Astrocyte	8430419K02Rik	-0.378393082	0.111	0.185	0.150617284	0.278135048	0.025067868	1	pseudobulk	edgeR	LRT
Astrocyte	8430429K09Rik	0.020279147	0.133	0.154	0.162962963	0.197749196	0.794689689	1	pseudobulk	edgeR	LRT
Astrocyte	9130019P16Rik	-0.085829745	0.204	0.23	0.313580247	0.466237942	0.698409104	1	pseudobulk	edgeR	LRT
Astrocyte	9230114K14Rik	-0.292863537	0.081	0.106	0.104938272	0.159163987	0.486667727	1	pseudobulk	edgeR	LRT
Astrocyte	9330159F19Rik	0.097155274	0.409	0.434	0.669135802	0.726688103	0.290414811	1	pseudobulk	edgeR	LRT
Astrocyte	9330159M07Rik	-0.225468739	0.101	0.141	0.118518519	0.173633441	0.510947078	1	pseudobulk	edgeR	LRT
Astrocyte	9330182L06Rik	0.351939265	0.22	0.198	0.340740741	0.334405145	0.269270037	1	pseudobulk	edgeR	LRT
Astrocyte	9330188P03Rik	-0.386631466	0.251	0.363	0.337037037	0.573954984	0.520347513	1	pseudobulk	edgeR	LRT
Astrocyte	9430041J12Rik	0.001550552	0.631	0.696	1.656790123	2.109324759	0.97653023	1	pseudobulk	edgeR	LRT
Astrocyte	9430091E24Rik	0.103944064	0.153	0.154	0.167901235	0.189710611	0.443204509	1	pseudobulk	edgeR	LRT
Astrocyte	9530026P05Rik	0.02199785	0.269	0.289	0.714814815	0.922829582	0.887961639	1	pseudobulk	edgeR	LRT
Astrocyte	9530068E07Rik	-0.020662537	0.101	0.133	0.108641975	0.151125402	0.543337516	1	pseudobulk	edgeR	LRT
Astrocyte	9530077C05Rik	-0.252948873	0.126	0.196	0.14691358	0.249196141	0.101914668	1	pseudobulk	edgeR	LRT
Astrocyte	9630014M24Rik	-0.110462416	0.184	0.219	0.292592593	0.409967846	0.571755991	1	pseudobulk	edgeR	LRT
Astrocyte	9630028H03Rik	-0.39456996	0.669	0.768	2.658024691	3.850482315	0.907140335	1	pseudobulk	edgeR	LRT
Astrocyte	9930021J03Rik	-0.017682707	0.505	0.588	0.983950617	1.319935691	0.44614363	1	pseudobulk	edgeR	LRT
Astrocyte	A230009B12Rik	-0.345419785	0.14	0.196	0.213580247	0.336012862	0.941952257	1	pseudobulk	edgeR	LRT
Astrocyte	A230056P14Rik	-0.070544636	0.085	0.113	0.10617284	0.143086817	0.948557839	1	pseudobulk	edgeR	LRT
Astrocyte	A230057D06Rik	0.106332598	0.706	0.699	2.672839506	3.438906752	0.736000857	1	pseudobulk	edgeR	LRT
Astrocyte	A2m	-0.032999019	0.412	0.471	0.777777778	0.990353698	0.805187431	1	pseudobulk	edgeR	LRT
Astrocyte	A330008L17Rik	0.313195165	0.138	0.113	0.191358025	0.221864952	0.919023366	1	pseudobulk	edgeR	LRT
Astrocyte	A330015K06Rik	-0.485009148	0.112	0.167	0.192592593	0.332797428	0.273052197	1	pseudobulk	edgeR	LRT
Astrocyte	A330023F24Rik	0.152656252	0.61	0.614	1.309876543	1.512861736	0.555926147	1	pseudobulk	edgeR	LRT
Astrocyte	A330032B11Rik	0.080344576	0.149	0.188	0.192592593	0.247588424	0.952149121	1	pseudobulk	edgeR	LRT
Astrocyte	A330033J07Rik	-0.331205715	0.077	0.114	0.128395062	0.194533762	0.779507644	1	pseudobulk	edgeR	LRT
Astrocyte	A330076C08Rik	-0.121095332	0.589	0.666	1.335802469	1.898713826	0.474309261	1	pseudobulk	edgeR	LRT
Astrocyte	A330076H08Rik	-0.012067562	0.552	0.59	1.328395062	1.824758842	0.52298382	1	pseudobulk	edgeR	LRT
Astrocyte	A330093E20Rik	-0.098776551	0.314	0.418	0.762962963	0.971061093	0.668889632	1	pseudobulk	edgeR	LRT
Astrocyte	A430033K04Rik	-0.074559582	0.122	0.154	0.144444444	0.196141479	0.509938818	1	pseudobulk	edgeR	LRT
Astrocyte	A430106G13Rik	0.297409706	0.121	0.108	0.14691358	0.122186495	0.025631617	1	pseudobulk	edgeR	LRT
Astrocyte	A530017D24Rik	-0.028338502	0.083	0.111	0.095061728	0.131832797	0.659558601	1	pseudobulk	edgeR	LRT
Astrocyte	A630072M18Rik	-0.206138362	0.079	0.117	0.090123457	0.122186495	0.890261045	1	pseudobulk	edgeR	LRT
Astrocyte	A630089N07Rik	0.10504324	0.283	0.289	0.40617284	0.45659164	0.448855578	1	pseudobulk	edgeR	LRT
Astrocyte	A730049H05Rik	-0.220323951	0.106	0.135	0.143209877	0.197749196	0.859534166	1	pseudobulk	edgeR	LRT
Astrocyte	A730056A06Rik	-0.133753658	0.138	0.164	0.187654321	0.252411576	0.81127154	1	pseudobulk	edgeR	LRT
Astrocyte	A730081D07Rik	-0.037723945	0.149	0.188	0.225925926	0.286173633	0.924358416	1	pseudobulk	edgeR	LRT
Astrocyte	A830008E24Rik	0.121958265	0.136	0.145	0.195061728	0.218649518	0.574989711	1	pseudobulk	edgeR	LRT
Astrocyte	A830018L16Rik	-0.11158574	0.099	0.129	0.187654321	0.263665595	0.733413125	1	pseudobulk	edgeR	LRT
Astrocyte	A830019P07Rik	-0.158882464	0.31	0.376	0.559259259	0.818327974	0.395970841	1	pseudobulk	edgeR	LRT
Astrocyte	A830082K12Rik	0.193107536	0.315	0.336	0.458024691	0.524115756	0.564652904	1	pseudobulk	edgeR	LRT
Astrocyte	A830082N09Rik	-0.08402017	0.073	0.1	0.081481481	0.123794212	0.358651475	1	pseudobulk	edgeR	LRT
Astrocyte	A930005H10Rik	-0.490462774	0.137	0.228	0.154320988	0.290996785	0.031961805	1	pseudobulk	edgeR	LRT
Astrocyte	A930015D03Rik	0.135226084	0.314	0.346	0.464197531	0.520900322	0.419350949	1	pseudobulk	edgeR	LRT
Astrocyte	A930037H05Rik	0.128814153	0.117	0.129	0.148148148	0.163987138	0.522805063	1	pseudobulk	edgeR	LRT
Astrocyte	AC149090.1	0.080794336	0.835	0.87	2.491358025	3.008038585	0.988049393	1	pseudobulk	edgeR	LRT
Astrocyte	AI480526	0.058720294	0.291	0.32	0.365432099	0.424437299	0.594255717	1	pseudobulk	edgeR	LRT
Astrocyte	AU040320	-0.025337974	0.3	0.379	0.435802469	0.545016077	0.827415229	1	pseudobulk	edgeR	LRT
Astrocyte	AW047730	0.02954497	0.228	0.256	0.298765432	0.348874598	0.595500728	1	pseudobulk	edgeR	LRT
Astrocyte	AW146154	0.043831081	0.105	0.14	0.127160494	0.172025723	0.690111042	1	pseudobulk	edgeR	LRT
Astrocyte	AW549877	-0.111727973	0.209	0.26	0.234567901	0.324758842	0.744587269	1	pseudobulk	edgeR	LRT
Astrocyte	AW554918	-0.105995352	0.428	0.514	0.820987654	1.180064309	0.38891856	1	pseudobulk	edgeR	LRT
Astrocyte	AY036118	-0.135823797	0.477	0.707	2.008641975	2.445337621	0.648006995	1	pseudobulk	edgeR	LRT
Astrocyte	Aagab	-0.161923127	0.125	0.17	0.137037037	0.213826367	0.31018669	1	pseudobulk	edgeR	LRT
Astrocyte	Aak1	0.081356093	0.762	0.825	2.187654321	2.59807074	0.75582984	1	pseudobulk	edgeR	LRT
Astrocyte	Aamdc	0.050767631	0.191	0.203	0.241975309	0.281350482	0.729612169	1	pseudobulk	edgeR	LRT
Astrocyte	Aamp	0.262678605	0.209	0.211	0.269135802	0.270096463	0.237191636	1	pseudobulk	edgeR	LRT
Astrocyte	Aar2	-0.399693121	0.085	0.129	0.098765432	0.154340836	0.364886753	1	pseudobulk	edgeR	LRT
Astrocyte	Aars	-0.122549028	0.178	0.232	0.228395062	0.284565916	0.88065202	1	pseudobulk	edgeR	LRT
Astrocyte	Aarsd1	-0.114949319	0.132	0.159	0.159259259	0.191318328	0.754931295	1	pseudobulk	edgeR	LRT
Astrocyte	Aasdh	-0.264196874	0.101	0.146	0.111111111	0.172025723	0.400384814	1	pseudobulk	edgeR	LRT
Astrocyte	Aass	0.152040768	0.121	0.133	0.145679012	0.175241158	0.97179284	1	pseudobulk	edgeR	LRT
Astrocyte	Aatf	0.047193387	0.267	0.291	0.37037037	0.450160772	0.975074516	1	pseudobulk	edgeR	LRT
Astrocyte	Aatk	0.030289729	0.368	0.428	0.551851852	0.686495177	0.901102275	1	pseudobulk	edgeR	LRT
Astrocyte	Abat	-0.081291306	0.578	0.674	1.175308642	1.556270096	0.859250457	1	pseudobulk	edgeR	LRT
Astrocyte	Abca1	-0.05229937	0.631	0.749	1.509876543	1.900321543	0.804575567	1	pseudobulk	edgeR	LRT
Astrocyte	Abca2	0.151292483	0.379	0.395	0.530864198	0.573954984	0.424006803	1	pseudobulk	edgeR	LRT
Astrocyte	Abca3	-0.002198054	0.288	0.331	0.408641975	0.485530547	0.575082775	1	pseudobulk	edgeR	LRT
Astrocyte	Abca5	0.312242684	0.228	0.233	0.334567901	0.340836013	0.210886062	1	pseudobulk	edgeR	LRT
Astrocyte	Abca7	0.143743647	0.16	0.177	0.191358025	0.247588424	0.75748822	1	pseudobulk	edgeR	LRT
Astrocyte	Abca8b	0.033696232	0.156	0.191	0.234567901	0.281350482	0.838114762	1	pseudobulk	edgeR	LRT
Astrocyte	Abcb10	0.226219203	0.11	0.114	0.133333333	0.128617363	0.218480034	1	pseudobulk	edgeR	LRT
Astrocyte	Abcb7	0.066266877	0.319	0.35	0.47654321	0.567524116	0.680923371	1	pseudobulk	edgeR	LRT
Astrocyte	Abcb8	0.076265295	0.094	0.101	0.101234568	0.110932476	0.47210935	1	pseudobulk	edgeR	LRT
Astrocyte	Abcb9	-0.32822284	0.088	0.135	0.096296296	0.152733119	0.242297542	1	pseudobulk	edgeR	LRT
Astrocyte	Abcc1	0.304491208	0.19	0.186	0.244444444	2.56E-01	0.268740423	1	pseudobulk	edgeR	LRT
Astrocyte	Abcc12	-0.663664603	0.068	0.101	0.09382716	0.22829582	0.004281995	1	pseudobulk	edgeR	LRT
Astrocyte	Abcc4	-0.090881657	0.142	0.186	0.192592593	0.270096463	0.572839889	1	pseudobulk	edgeR	LRT
Astrocyte	Abcc5	0.064775252	0.531	0.566	0.909876543	1.143086817	0.973175585	1	pseudobulk	edgeR	LRT
Astrocyte	Abcc8	0.423714727	0.122	0.124	0.149382716	0.176848875	0.950030572	1	pseudobulk	edgeR	LRT
Astrocyte	Abcd2	-0.169643499	0.398	0.497	0.64691358	0.943729904	0.405615962	1	pseudobulk	edgeR	LRT
Astrocyte	Abcd3	-0.097942318	0.389	0.471	0.582716049	0.800643087	0.548616475	1	pseudobulk	edgeR	LRT
Astrocyte	Abcd4	-0.156044719	0.146	0.211	0.182716049	0.25562701	0.532692273	1	pseudobulk	edgeR	LRT
Astrocyte	Abce1	0.037189991	0.184	0.217	0.220987654	0.286173633	0.786066309	1	pseudobulk	edgeR	LRT
Astrocyte	Abcf1	0.03053438	0.21	0.252	0.275308642	0.332797428	0.891799984	1	pseudobulk	edgeR	LRT
Astrocyte	Abcf2	0.13008611	0.104	0.105	0.108641975	0.112540193	0.450265247	1	pseudobulk	edgeR	LRT
Astrocyte	Abcf3	0.121071085	0.13	0.132	0.143209877	0.154340836	0.429135599	1	pseudobulk	edgeR	LRT
Astrocyte	Abcg1	0.339391131	0.18	0.159	0.219753086	0.205787781	0.238000632	1	pseudobulk	edgeR	LRT
Astrocyte	Abhd10	-0.005112955	0.199	0.243	0.230864198	0.302250804	0.80998456	1	pseudobulk	edgeR	LRT
Astrocyte	Abhd12	0.133027328	0.312	0.342	0.456790123	0.506430868	0.396691087	1	pseudobulk	edgeR	LRT
Astrocyte	Abhd14b	0.07918888	0.281	0.326	0.354320988	0.397106109	0.389256066	1	pseudobulk	edgeR	LRT
Astrocyte	Abhd16a	0.095903845	0.368	0.41	0.497530864	0.612540193	0.834373922	1	pseudobulk	edgeR	LRT
Astrocyte	Abhd17a	0.213631323	0.214	0.217	0.24691358	0.270096463	0.672978918	1	pseudobulk	edgeR	LRT
Astrocyte	Abhd17b	-0.046474547	0.56	0.613	1.061728395	1.393890675	0.786720885	1	pseudobulk	edgeR	LRT
Astrocyte	Abhd17c	-0.135976417	0.074	0.103	0.090123457	0.120578778	0.829079439	1	pseudobulk	edgeR	LRT
Astrocyte	Abhd18	-0.072935765	0.472	0.551	0.80617284	1.069131833	0.820909954	1	pseudobulk	edgeR	LRT
Astrocyte	Abhd2	0.258824222	0.152	0.156	0.201234568	0.204180064	0.232364136	1	pseudobulk	edgeR	LRT
Astrocyte	Abhd3	-0.1624688	0.406	0.492	0.625925926	0.816720257	0.899212767	1	pseudobulk	edgeR	LRT
Astrocyte	Abhd4	-0.096069709	0.09	0.119	0.101234568	0.138263666	0.560142227	1	pseudobulk	edgeR	LRT
Astrocyte	Abhd6	-0.028572807	0.304	0.352	0.432098765	0.541800643	0.988644342	1	pseudobulk	edgeR	LRT
Astrocyte	Abhd8	0.11646554	0.164	0.188	0.185185185	0.215434084	0.839401711	1	pseudobulk	edgeR	LRT
Astrocyte	Abi1	-0.018033253	0.633	0.736	1.419753086	1.811897106	0.904068117	1	pseudobulk	edgeR	LRT
Astrocyte	Abi2	-0.023376883	0.412	0.494	0.703703704	0.919614148	0.782069625	1	pseudobulk	edgeR	LRT
Astrocyte	Abi3bp	-0.196616937	0.314	0.391	0.614814815	0.951768489	0.155680148	1	pseudobulk	edgeR	LRT
Astrocyte	Abl1	-0.29018269	0.235	0.322	3.72E-01	0.559485531	0.256230812	1	pseudobulk	edgeR	LRT
Astrocyte	Abl2	-0.012187279	0.535	0.579	1.012345679	1.270096463	0.968441607	1	pseudobulk	edgeR	LRT
Astrocyte	Ablim1	0.186125332	0.765	0.744	3.269135802	3.84244373	0.814221044	1	pseudobulk	edgeR	LRT
Astrocyte	Ablim2	-0.001721282	0.486	0.576	1.185185185	1.474276527	0.735496969	1	pseudobulk	edgeR	LRT
Astrocyte	Ablim3	0.259939383	0.321	0.297	0.613580247	7.06E-01	0.823111115	1	pseudobulk	edgeR	LRT
Astrocyte	Abr	0.065771178	0.815	0.838	2.719753086	3.128617363	0.454333278	1	pseudobulk	edgeR	LRT
Astrocyte	Abraxas2	0.307989063	0.13	0.129	0.14691358	0.151125402	0.651232977	1	pseudobulk	edgeR	LRT
Astrocyte	Abtb1	-0.043652507	0.088	0.109	0.101234568	0.123794212	0.689513224	1	pseudobulk	edgeR	LRT
Astrocyte	Abtb2	0.083134682	0.291	0.293	0.450617284	0.490353698	0.453810581	1	pseudobulk	edgeR	LRT
Astrocyte	Acaa1a	0.199684551	0.241	0.254	0.288888889	0.302250804	0.29525099	1	pseudobulk	edgeR	LRT
Astrocyte	Acaca	-0.117633608	0.619	0.728	1.382716049	1.893890675	0.693998149	1	pseudobulk	edgeR	LRT
Astrocyte	Acacb	-0.162100452	0.258	0.357	0.350617284	0.517684887	0.469946196	1	pseudobulk	edgeR	LRT
Astrocyte	Acad10	-0.270445713	0.109	0.164	0.117283951	0.210610932	0.057435961	1	pseudobulk	edgeR	LRT
Astrocyte	Acad11	-0.023631439	0.081	0.114	0.095061728	0.138263666	0.463851396	1	pseudobulk	edgeR	LRT
Astrocyte	Acad12	-0.272569112	0.072	0.106	0.090123457	0.138263666	0.340151473	1	pseudobulk	edgeR	LRT
Astrocyte	Acad8	0.155751088	0.158	0.156	0.186419753	0.199356913	0.297700254	1	pseudobulk	edgeR	LRT
Astrocyte	Acadl	-0.040832414	0.158	0.211	0.196296296	0.265273312	0.689230662	1	pseudobulk	edgeR	LRT
Astrocyte	Acadm	-0.115329066	0.137	0.191	0.159259259	0.226688103	0.49894907	1	pseudobulk	edgeR	LRT
Astrocyte	Acadsb	-0.084267789	0.344	0.405	0.513580247	0.647909968	0.996646973	1	pseudobulk	edgeR	LRT
Astrocyte	Acap2	0.11787783	0.605	0.661	1.174074074	1.302250804	0.384149261	1	pseudobulk	edgeR	LRT
Astrocyte	Acap3	0.279746759	0.112	0.124	0.118518519	0.138263666	0.732713703	1	pseudobulk	edgeR	LRT
Astrocyte	Acat1	0.088219393	0.37	0.426	0.559259259	0.676848875	0.711378548	1	pseudobulk	edgeR	LRT
Astrocyte	Acbd3	-0.082055782	0.18	0.236	0.222222222	0.313504823	0.433629082	1	pseudobulk	edgeR	LRT
Astrocyte	Acbd4	-0.256018979	0.13	0.222	0.160493827	0.263665595	0.167305443	1	pseudobulk	edgeR	LRT
Astrocyte	Acbd5	-0.18162803	0.381	0.474	0.538271605	0.803858521	0.235088372	1	pseudobulk	edgeR	LRT
Astrocyte	Acbd6	0.07739325	0.347	0.36	0.541975309	0.663987138	0.942096423	1	pseudobulk	edgeR	LRT
Astrocyte	Acer3	-0.153599973	0.349	0.436	0.585185185	0.839228296	0.323061804	1	pseudobulk	edgeR	LRT
Astrocyte	Acin1	-0.057875182	0.526	0.576	0.85308642	1.173633441	0.428048363	1	pseudobulk	edgeR	LRT
Astrocyte	Ackr1	0.270047328	0.205	0.217	0.250617284	0.284565916	0.860985981	1	pseudobulk	edgeR	LRT
Astrocyte	Acly	0.015983844	0.162	0.191	0.197530864	0.226688103	0.574719072	1	pseudobulk	edgeR	LRT
Astrocyte	Aco1	-0.035013211	0.137	0.175	0.166666667	0.22829582	0.750147989	1	pseudobulk	edgeR	LRT
Astrocyte	Aco2	0.064544912	0.64	0.722	1.282716049	1.509646302	0.554228911	1	pseudobulk	edgeR	LRT
Astrocyte	Acot11	0.172806492	0.457	0.441	0.716049383	0.725080386	0.100252653	1	pseudobulk	edgeR	LRT
Astrocyte	Acot13	0.151266412	0.22	0.243	0.281481481	0.300643087	0.368407751	1	pseudobulk	edgeR	LRT
Astrocyte	Acot7	-0.076097755	0.216	0.268	0.260493827	0.350482315	0.533575158	1	pseudobulk	edgeR	LRT
Astrocyte	Acot8	0.273034362	0.111	0.114	0.12962963	0.13022508	0.284608277	1	pseudobulk	edgeR	LRT
Astrocyte	Acot9	0.166423985	0.088	0.106	0.097530864	0.120578778	0.944876223	1	pseudobulk	edgeR	LRT
Astrocyte	Acox1	0.063781793	0.338	0.405	0.5	0.625401929	0.950203387	1	pseudobulk	edgeR	LRT
Astrocyte	Acp1	-0.012065001	0.359	0.41	0.485185185	0.593247588	0.759556147	1	pseudobulk	edgeR	LRT
Astrocyte	Acp2	-0.108796727	0.133	0.188	0.156790123	0.215434084	0.639809084	1	pseudobulk	edgeR	LRT
Astrocyte	Acp6	-0.156494501	0.147	0.183	0.166666667	2.06E-01	0.870216487	1	pseudobulk	edgeR	LRT
Astrocyte	Acrbp	-0.097276938	0.131	0.174	0.141975309	0.197749196	0.700865657	1	pseudobulk	edgeR	LRT
Astrocyte	Acsbg1	-0.074949865	0.69	0.785	1.712345679	2.250803859	0.974759348	1	pseudobulk	edgeR	LRT
Astrocyte	Acsf2	0.022836766	0.132	0.161	0.149382716	0.218649518	0.420828237	1	pseudobulk	edgeR	LRT
Astrocyte	Acsl1	-0.154120999	0.102	0.127	0.130864198	0.165594855	0.992398659	1	pseudobulk	edgeR	LRT
Astrocyte	Acsl3	0.000415639	0.846	0.891	3.207407407	3.988745981	0.856865644	1	pseudobulk	edgeR	LRT
Astrocyte	Acsl4	0.009569684	0.205	0.243	0.279012346	0.334405145	0.730886979	1	pseudobulk	edgeR	LRT
Astrocyte	Acsl6	-0.108733146	0.688	0.809	1.475308642	2.046623794	0.632987677	1	pseudobulk	edgeR	LRT
Astrocyte	Acsm5	0.01222227	0.107	0.122	0.12345679	0.147909968	0.735377299	1	pseudobulk	edgeR	LRT
Astrocyte	Acss1	-0.143622692	0.411	0.524	0.696296296	0.951768489	0.753027066	1	pseudobulk	edgeR	LRT
Astrocyte	Acss2	0.080221682	0.348	0.404	0.586419753	0.696141479	0.695385656	1	pseudobulk	edgeR	LRT
Astrocyte	Acss3	-0.020396421	0.436	0.51	0.843209877	1.125401929	0.720767307	1	pseudobulk	edgeR	LRT
Astrocyte	Actb	0.129228635	0.622	0.632	1.07037037	1.278135048	0.928828643	1	pseudobulk	edgeR	LRT
Astrocyte	Actg1	0.20349243	0.331	0.336	0.427160494	4.63E-01	0.67108471	1	pseudobulk	edgeR	LRT
Astrocyte	Actl6a	0.245538078	0.093	0.109	0.1	0.118971061	0.990860623	1	pseudobulk	edgeR	LRT
Astrocyte	Actl6b	-0.091067167	0.088	0.108	0.098765432	0.131832797	0.68929366	1	pseudobulk	edgeR	LRT
Astrocyte	Actn4	-0.14708388	0.237	0.328	0.303703704	0.461414791	0.180543244	1	pseudobulk	edgeR	LRT
Astrocyte	Actr10	-0.016391812	0.262	0.322	0.364197531	0.477491961	0.670255906	1	pseudobulk	edgeR	LRT
Astrocyte	Actr1a	0.020692586	0.22	0.249	0.272839506	0.350482315	0.982594148	1	pseudobulk	edgeR	LRT
Astrocyte	Actr1b	0.022677461	0.223	0.265	0.27037037	0.336012862	0.962770377	1	pseudobulk	edgeR	LRT
Astrocyte	Actr2	0.104647884	0.344	0.413	0.535802469	0.612540193	0.622886256	1	pseudobulk	edgeR	LRT
Astrocyte	Actr3	0.158926001	0.294	0.323	0.37654321	4.81E-01	0.838389758	1	pseudobulk	edgeR	LRT
Astrocyte	Actr3b	0.054451006	0.122	0.138	0.156790123	0.204180064	0.858964995	1	pseudobulk	edgeR	LRT
Astrocyte	Actr6	0.390214223	0.1	0.092	0.116049383	0.104501608	0.136298573	1	pseudobulk	edgeR	LRT
Astrocyte	Actr8	0.135189629	0.115	0.137	0.134567901	0.154340836	0.676864456	1	pseudobulk	edgeR	LRT
Astrocyte	Acvr1	-0.018899735	0.37	0.436	0.612345679	0.774919614	0.940370236	1	pseudobulk	edgeR	LRT
Astrocyte	Acvr1b	0.315310558	0.158	0.15	0.183950617	0.196141479	0.507690398	1	pseudobulk	edgeR	LRT
Astrocyte	Acvr1c	-0.195895712	0.386	0.484	0.596296296	0.881028939	0.333567332	1	pseudobulk	edgeR	LRT
Astrocyte	Acvr2a	-0.101359293	0.262	0.32	0.351851852	0.490353698	0.564740609	1	pseudobulk	edgeR	LRT
Astrocyte	Acyp1	-0.078033365	0.109	0.146	0.125925926	0.162379421	0.90932461	1	pseudobulk	edgeR	LRT
Astrocyte	Acyp2	-0.06572564	0.53	0.6	1.240740741	1.635048232	0.784101514	1	pseudobulk	edgeR	LRT
Astrocyte	Adal	0.275516552	0.128	0.108	0.158024691	0.136655949	0.054048932	1	pseudobulk	edgeR	LRT
Astrocyte	Adam10	0.210796467	0.46	0.463	0.824691358	0.898713826	0.475823032	1	pseudobulk	edgeR	LRT
Astrocyte	Adam11	-0.049491346	0.496	0.601	0.909876543	1.14E+00	0.813307486	1	pseudobulk	edgeR	LRT
Astrocyte	Adam15	-0.04619839	0.117	0.159	0.143209877	0.186495177	0.896746021	1	pseudobulk	edgeR	LRT
Astrocyte	Adam17	-0.055754168	0.157	0.204	0.190123457	0.250803859	0.857457984	1	pseudobulk	edgeR	LRT
Astrocyte	Adam22	0.137169493	0.652	0.65	1.801234568	2.167202572	0.961920928	1	pseudobulk	edgeR	LRT
Astrocyte	Adam23	0.298145961	0.384	0.376	0.680246914	0.807073955	0.888028713	1	pseudobulk	edgeR	LRT
Astrocyte	Adam9	-0.232205696	0.111	0.172	0.135802469	0.210610932	0.220662494	1	pseudobulk	edgeR	LRT
Astrocyte	Adamts10	-0.233339339	0.312	0.407	0.45308642	0.721864952	0.111934938	1	pseudobulk	edgeR	LRT
Astrocyte	Adamts12	-0.531543668	0.068	0.101	0.098765432	0.173633441	0.255797342	1	pseudobulk	edgeR	LRT
Astrocyte	Adamts18	-0.067719184	0.111	0.145	0.165432099	0.249196141	0.332358767	1	pseudobulk	edgeR	LRT
Astrocyte	Adamts2	-0.047428902	0.11	0.141	0.164197531	0.207395498	0.926569543	1	pseudobulk	edgeR	LRT
Astrocyte	Adamts20	0.066305705	0.383	0.434	0.704938272	0.823151125	0.598406223	1	pseudobulk	edgeR	LRT
Astrocyte	Adamts5	-0.234472302	0.121	0.175	0.155555556	0.270096463	0.064945237	1	pseudobulk	edgeR	LRT
Astrocyte	Adamts6	-0.151478424	0.365	0.449	0.613580247	0.863344051	0.594557012	1	pseudobulk	edgeR	LRT
Astrocyte	Adamts9	-0.137125506	0.38	0.468	0.980246914	1.393890675	0.80694455	1	pseudobulk	edgeR	LRT
Astrocyte	Adamtsl5	-0.270566604	0.101	0.135	0.117283951	0.175241158	0.408318636	1	pseudobulk	edgeR	LRT
Astrocyte	Adap1	-0.186661446	0.111	0.183	0.138271605	0.226688103	0.160589565	1	pseudobulk	edgeR	LRT
Astrocyte	Adar	0.183345426	0.291	0.315	0.407407407	0.479099678	0.814220223	1	pseudobulk	edgeR	LRT
Astrocyte	Adarb1	0.104233797	0.323	0.342	0.518518519	0.652733119	0.795063515	1	pseudobulk	edgeR	LRT
Astrocyte	Adarb2	0.264613039	0.144	0.127	0.737037037	0.610932476	0.196549619	1	pseudobulk	edgeR	LRT
Astrocyte	Adat1	-0.123802796	0.098	0.108	0.111111111	0.135048232	0.804217184	1	pseudobulk	edgeR	LRT
Astrocyte	Adck1	-0.033504022	0.142	0.183	1.83E-01	0.226688103	0.872145539	1	pseudobulk	edgeR	LRT
Astrocyte	Adcy1	0.367586327	0.753	0.701	2.055555556	2.202572347	0.777708155	1	pseudobulk	edgeR	LRT
Astrocyte	Adcy2	-0.300427927	0.516	0.659	1.045679012	1.745980707	0.11736771	1	pseudobulk	edgeR	LRT
Astrocyte	Adcy3	0.377640015	0.115	0.119	0.144444444	0.152733119	0.433462174	1	pseudobulk	edgeR	LRT
Astrocyte	Adcy6	-0.050857108	0.084	0.111	0.097530864	0.125401929	0.967478951	1	pseudobulk	edgeR	LRT
Astrocyte	Adcy8	-0.131947352	0.656	0.749	1.690123457	2.38585209	0.38095727	1	pseudobulk	edgeR	LRT
Astrocyte	Adcy9	0.079390826	0.517	0.543	0.885185185	1.136655949	0.77520693	1	pseudobulk	edgeR	LRT
Astrocyte	Adcyap1r1	0.054325152	0.374	0.441	0.587654321	0.717041801	0.686818438	1	pseudobulk	edgeR	LRT
Astrocyte	Add1	-0.072690381	0.409	0.503	0.641975309	0.832797428	0.804090818	1	pseudobulk	edgeR	LRT
Astrocyte	Add2	0.173096351	0.169	0.174	0.245679012	0.254019293	0.346342548	1	pseudobulk	edgeR	LRT
Astrocyte	Add3	-0.122866452	0.714	0.822	1.937037037	2.781350482	0.400685328	1	pseudobulk	edgeR	LRT
Astrocyte	Adgra1	-0.062270604	0.194	0.241	0.251851852	0.332797428	0.985110504	1	pseudobulk	edgeR	LRT
Astrocyte	Adgra3	-0.070531753	0.091	0.108	0.1	0.128617363	0.96384646	1	pseudobulk	edgeR	LRT
Astrocyte	Adgrb1	0.06853388	0.204	0.22	0.258024691	0.266881029	0.165861647	1	pseudobulk	edgeR	LRT
Astrocyte	Adgrb2	0.0783253	0.142	0.177	0.164197531	0.205787781	0.953296721	1	pseudobulk	edgeR	LRT
Astrocyte	Adgrb3	-0.112777501	1	1	27.38518519	38.55144695	0.351336827	1	pseudobulk	edgeR	LRT
Astrocyte	Adgrg1	-0.198813784	0.254	0.338	0.345679012	0.469453376	0.834337577	1	pseudobulk	edgeR	LRT
Astrocyte	Adgrl1	0.154382526	0.465	0.495	0.732098765	0.844051447	0.51220622	1	pseudobulk	edgeR	LRT
Astrocyte	Adgrl3	-0.136512239	0.977	0.986	8.671604938	11.59485531	0.71752309	1	pseudobulk	edgeR	LRT
Astrocyte	Adh5	0.320260977	0.109	0.095	0.118518519	0.112540193	0.401714836	1	pseudobulk	edgeR	LRT
Astrocyte	Adhfe1	-0.004111711	0.141	0.167	0.175308642	0.236334405	0.896622689	1	pseudobulk	edgeR	LRT
Astrocyte	Adipor1	0.134206949	0.153	0.177	0.187654321	0.209003215	0.481604666	1	pseudobulk	edgeR	LRT
Astrocyte	Adipor2	0.43880777	0.219	0.207	0.328395062	0.265273312	0.043720209	1	pseudobulk	edgeR	LRT
Astrocyte	Adk	-0.047552666	0.82	0.871	2.764197531	3.652733119	0.767236219	1	pseudobulk	edgeR	LRT
Astrocyte	Adnp	0.070140534	0.328	0.379	0.459259259	0.517684887	0.582132833	1	pseudobulk	edgeR	LRT
Astrocyte	Adora1	0.158047619	0.32	0.31	0.430864198	0.491961415	0.708510415	1	pseudobulk	edgeR	LRT
Astrocyte	Adprh	0.084087925	0.137	0.162	0.162962963	0.20096463	0.772046797	1	pseudobulk	edgeR	LRT
Astrocyte	Adprhl2	-0.281925629	0.06	0.106	0.065432099	0.122186495	0.093856602	1	pseudobulk	edgeR	LRT
Astrocyte	Adprm	0.053155523	0.096	0.109	0.104938272	0.133440514	0.911055903	1	pseudobulk	edgeR	LRT
Astrocyte	Adra1a	-0.132752344	0.316	0.424	0.592592593	0.826366559	0.735152635	1	pseudobulk	edgeR	LRT
Astrocyte	Adra2a	-0.099499104	0.117	0.154	0.132098765	0.173633441	0.963899717	1	pseudobulk	edgeR	LRT
Astrocyte	Adrb1	-0.238014691	0.107	0.141	0.124691358	0.152733119	0.714525889	1	pseudobulk	edgeR	LRT
Astrocyte	Adsl	-0.341754836	0.109	0.159	0.124691358	0.176848875	0.678645676	1	pseudobulk	edgeR	LRT
Astrocyte	Adss	0.116586504	0.177	0.188	0.207407407	0.250803859	0.903400662	1	pseudobulk	edgeR	LRT
Astrocyte	Aebp2	-0.032092592	0.274	0.357	0.362962963	0.506430868	0.330454797	1	pseudobulk	edgeR	LRT
Astrocyte	Afap1	-0.069181002	0.209	0.252	0.264197531	0.323151125	0.730717942	1	pseudobulk	edgeR	LRT
Astrocyte	Afap1l2	0.138126611	0.209	0.222	0.286419753	0.347266881	0.942479726	1	pseudobulk	edgeR	LRT
Astrocyte	Afdn	0.108490675	0.638	0.666	1.301234568	1.581993569	0.781551467	1	pseudobulk	edgeR	LRT
Astrocyte	Aff1	0.342746743	0.335	0.338	0.509876543	0.475884244	0.033598138	1	pseudobulk	edgeR	LRT
Astrocyte	Aff2	0.050595147	0.136	0.154	0.234567901	0.31511254	0.550251065	1	pseudobulk	edgeR	LRT
Astrocyte	Aff3	0.084927525	0.301	0.328	0.538271605	0.599678457	0.408838904	1	pseudobulk	edgeR	LRT
Astrocyte	Aff4	-0.001522175	0.562	0.656	1.077777778	1.398713826	0.653881707	1	pseudobulk	edgeR	LRT
Astrocyte	Afg1l	-0.177626187	0.278	0.363	0.427160494	0.610932476	0.397617567	1	pseudobulk	edgeR	LRT
Astrocyte	Afg3l1	0.038983933	0.183	0.222	0.225925926	0.292604502	0.806216829	1	pseudobulk	edgeR	LRT
Astrocyte	Afg3l2	-0.219698356	0.169	0.24	0.213580247	0.319935691	0.250640067	1	pseudobulk	edgeR	LRT
Astrocyte	Aftph	0.215654594	0.388	0.421	0.614814815	0.70096463	0.676564216	1	pseudobulk	edgeR	LRT
Astrocyte	Aga	-0.519656123	0.054	0.1	0.058024691	0.112540193	0.101340406	1	pseudobulk	edgeR	LRT
Astrocyte	Agap1	0.175671304	0.589	0.609	1.396296296	1.647909968	0.954390904	1	pseudobulk	edgeR	LRT
Astrocyte	Agap2	0.272575068	0.094	0.1	0.112345679	0.11414791	0.286438213	1	pseudobulk	edgeR	LRT
Astrocyte	Agap3	0.345159051	0.283	0.267	0.402469136	0.368167203	0.033299846	1	pseudobulk	edgeR	LRT
Astrocyte	Agbl3	-0.099497942	0.174	0.207	0.227160494	0.31511254	0.764425956	1	pseudobulk	edgeR	LRT
Astrocyte	Agbl4	0.171126122	0.253	0.249	0.611111111	0.681672026	0.409232288	1	pseudobulk	edgeR	LRT
Astrocyte	Agfg1	-0.117723387	0.298	0.36	0.40617284	0.519292605	0.890807	1	pseudobulk	edgeR	LRT
Astrocyte	Agfg2	-0.086707381	0.135	0.178	0.17037037	0.218649518	0.90189197	1	pseudobulk	edgeR	LRT
Astrocyte	Aggf1	-0.117272684	0.122	0.154	0.143209877	0.196141479	0.588966819	1	pseudobulk	edgeR	LRT
Astrocyte	Agk	0.262737101	0.222	0.23	0.285185185	0.326366559	0.569818614	1	pseudobulk	edgeR	LRT
Astrocyte	Agl	-0.022967035	0.574	0.64	1.107407407	1.422829582	0.969222963	1	pseudobulk	edgeR	LRT
Astrocyte	Agmo	0.105310411	0.246	0.238	0.483950617	0.532154341	0.378910958	1	pseudobulk	edgeR	LRT
Astrocyte	Ago1	-0.097450293	0.172	0.232	0.217283951	0.282958199	0.882881343	1	pseudobulk	edgeR	LRT
Astrocyte	Ago2	-0.02387607	0.312	0.389	0.464197531	0.580385852	0.912756478	1	pseudobulk	edgeR	LRT
Astrocyte	Ago3	-0.019286118	0.596	0.661	1.156790123	1.573954984	0.436229315	1	pseudobulk	edgeR	LRT
Astrocyte	Ago4	-0.260817428	0.138	0.207	0.171604938	0.286173633	0.153623169	1	pseudobulk	edgeR	LRT
Astrocyte	Agpat3	-0.019143853	0.43	0.487	0.665432099	0.832797428	0.950814385	1	pseudobulk	edgeR	LRT
Astrocyte	Agpat4	0.184443361	0.102	0.125	0.12345679	0.151125402	0.908847512	1	pseudobulk	edgeR	LRT
Astrocyte	Agpat5	-0.018301544	0.509	0.566	0.861728395	1.020900322	0.510793729	1	pseudobulk	edgeR	LRT
Astrocyte	Agps	0.026447489	0.302	0.338	0.414814815	0.546623794	0.661424491	1	pseudobulk	edgeR	LRT
Astrocyte	Agrn	-0.17756248	0.148	0.196	0.186419753	0.24437299	0.796297691	1	pseudobulk	edgeR	LRT
Astrocyte	Agrp	-0.322268358	0.153	0.227	0.186419753	0.28778135	0.584290669	1	pseudobulk	edgeR	LRT
Astrocyte	Agt	0.03114487	0.525	0.593	1.269135802	1.47266881	0.289730263	1	pseudobulk	edgeR	LRT
Astrocyte	Agtpbp1	0.235719382	0.479	0.449	0.845679012	0.97266881	0.827866502	1	pseudobulk	edgeR	LRT
Astrocyte	Ahctf1	0.040357275	0.29	0.341	0.40617284	0.530546624	0.625036025	1	pseudobulk	edgeR	LRT
Astrocyte	Ahcyl1	0.045375778	0.8	0.839	2.124691358	2.438906752	0.408715074	1	pseudobulk	edgeR	LRT
Astrocyte	Ahcyl2	-0.001204851	0.643	0.68	1.62345679	2.093247588	0.763641229	1	pseudobulk	edgeR	LRT
Astrocyte	Ahdc1	0.022163157	0.302	0.367	0.443209877	0.567524116	0.839517792	1	pseudobulk	edgeR	LRT
Astrocyte	Ahi1	0.032653194	0.385	0.432	0.635802469	0.792604502	0.952239077	1	pseudobulk	edgeR	LRT
Astrocyte	Ahnak	-0.098212328	0.081	0.109	0.109876543	0.143086817	0.790461815	1	pseudobulk	edgeR	LRT
Astrocyte	Ahsa2	-0.129987568	0.078	0.127	0.086419753	0.146302251	0.154805754	1	pseudobulk	edgeR	LRT
Astrocyte	Aida	0.009864459	0.121	0.156	0.143209877	0.197749196	0.567629071	1	pseudobulk	edgeR	LRT
Astrocyte	Aifm1	0.03787194	0.215	0.249	0.285185185	0.323151125	0.442651547	1	pseudobulk	edgeR	LRT
Astrocyte	Aifm3	-0.184099881	0.443	0.561	0.734567901	1.106109325	0.121298362	1	pseudobulk	edgeR	LRT
Astrocyte	Aig1	0.141979911	0.563	0.556	1.467901235	1.784565916	0.935381332	1	pseudobulk	edgeR	LRT
Astrocyte	Aim2	-0.036618921	0.094	0.125	0.138271605	0.192926045	0.967459604	1	pseudobulk	edgeR	LRT
Astrocyte	Aimp1	-0.082477728	0.186	0.249	0.240740741	0.331189711	0.56080464	1	pseudobulk	edgeR	LRT
Astrocyte	Aip	-0.214151623	0.091	0.121	0.102469136	0.1414791	0.664477987	1	pseudobulk	edgeR	LRT
Astrocyte	Airn	0.119947512	0.405	0.381	1.169135802	1.506430868	0.68525409	1	pseudobulk	edgeR	LRT
Astrocyte	Ajm1	0.36239516	0.126	0.125	0.14691358	0.159163987	0.659987923	1	pseudobulk	edgeR	LRT
Astrocyte	Ak1	-0.047758053	0.09	0.113	0.095061728	0.136655949	0.452700256	1	pseudobulk	edgeR	LRT
Astrocyte	Ak2	-0.208014651	0.106	0.148	0.117283951	0.165594855	0.613082617	1	pseudobulk	edgeR	LRT
Astrocyte	Ak3	-0.145350656	0.183	0.243	0.220987654	0.310289389	0.629671832	1	pseudobulk	edgeR	LRT
Astrocyte	Ak4	0.242498329	0.32	0.334	0.430864198	0.490353698	0.626742108	1	pseudobulk	edgeR	LRT
Astrocyte	Ak6	0.271385309	0.137	0.133	0.156790123	0.170418006	0.609724678	1	pseudobulk	edgeR	LRT
Astrocyte	Akap1	-0.001561449	0.125	0.141	0.143209877	0.176848875	0.942705533	1	pseudobulk	edgeR	LRT
Astrocyte	Akap10	-0.106450719	0.41	0.498	0.702469136	0.966237942	0.456462157	1	pseudobulk	edgeR	LRT
Astrocyte	Akap11	0.072940927	0.478	0.497	0.74691358	0.918006431	0.995455135	1	pseudobulk	edgeR	LRT
Astrocyte	Akap12	0.482967575	0.158	0.151	0.222222222	0.20096463	0.120428394	1	pseudobulk	edgeR	LRT
Astrocyte	Akap13	0.115188649	0.221	0.223	0.309876543	0.339228296	0.302540831	1	pseudobulk	edgeR	LRT
Astrocyte	Akap17b	-0.31964249	0.183	0.273	0.220987654	0.409967846	0.016712635	1	pseudobulk	edgeR	LRT
Astrocyte	Akap6	0.116011058	0.594	0.613	1.541975309	1.840836013	0.984343	1	pseudobulk	edgeR	LRT
Astrocyte	Akap7	-0.065665554	0.426	0.534	0.758024691	1.022508039	0.537312056	1	pseudobulk	edgeR	LRT
Astrocyte	Akap8	0.033674117	0.341	0.395	0.455555556	0.567524116	0.864663683	1	pseudobulk	edgeR	LRT
Astrocyte	Akap8l	-0.140984362	0.512	0.674	0.928395062	1.297427653	0.71734507	1	pseudobulk	edgeR	LRT
Astrocyte	Akap9	-0.000868872	0.498	0.576	0.938271605	1.241157556	0.639922148	1	pseudobulk	edgeR	LRT
Astrocyte	Akirin1	0.212425543	0.131	0.135	0.15308642	0.151125402	0.240315978	1	pseudobulk	edgeR	LRT
Astrocyte	Akirin2	0.09923451	0.225	0.249	0.282716049	0.31511254	0.522002267	1	pseudobulk	edgeR	LRT
Astrocyte	Akr1a1	0.447208421	0.228	0.217	0.272839506	0.25562701	0.19805624	1	pseudobulk	edgeR	LRT
Astrocyte	Akr1b10	-0.159372999	0.159	0.212	0.186419753	0.254019293	0.721818636	1	pseudobulk	edgeR	LRT
Astrocyte	Akr1e1	0.021682375	0.104	0.13	0.12345679	0.147909968	0.665992073	1	pseudobulk	edgeR	LRT
Astrocyte	Akt1	-0.2068177	0.104	0.145	0.112345679	0.168810289	0.339922822	1	pseudobulk	edgeR	LRT
Astrocyte	Akt2	0.082124456	0.235	0.277	0.298765432	0.374598071	0.900683541	1	pseudobulk	edgeR	LRT
Astrocyte	Akt3	0.105687505	0.852	0.855	3.348148148	4.122186495	0.960074379	1	pseudobulk	edgeR	LRT
Astrocyte	Aktip	-0.016927987	0.177	0.206	0.208641975	0.281350482	0.569764909	1	pseudobulk	edgeR	LRT
Astrocyte	Alas1	0.243537536	0.109	0.129	0.128395062	0.144694534	0.6800395	1	pseudobulk	edgeR	LRT
Astrocyte	Alcam	-0.079092706	0.744	0.847	2.7	3.628617363	0.72200553	1	pseudobulk	edgeR	LRT
Astrocyte	Aldh1a1	-0.016800751	0.933	0.95	7.397530864	9.461414791	0.948126586	1	pseudobulk	edgeR	LRT
Astrocyte	Aldh1l1	-0.354029079	0.289	0.426	0.411111111	0.659163987	0.333233989	1	pseudobulk	edgeR	LRT
Astrocyte	Aldh2	-0.208268305	0.198	0.248	0.238271605	0.327974277	0.806083409	1	pseudobulk	edgeR	LRT
Astrocyte	Aldh3a2	-0.038341941	0.119	0.17	0.139506173	0.213826367	0.282295288	1	pseudobulk	edgeR	LRT
Astrocyte	Aldh4a1	-0.116723476	0.13	0.172	0.144444444	0.205787781	0.540285977	1	pseudobulk	edgeR	LRT
Astrocyte	Aldh5a1	-0.063980201	0.158	0.201	0.187654321	0.237942122	0.978239492	1	pseudobulk	edgeR	LRT
Astrocyte	Aldh6a1	0.032157553	0.185	0.233	0.22345679	0.28778135	0.776266235	1	pseudobulk	edgeR	LRT
Astrocyte	Aldh7a1	-0.032597759	0.279	0.331	0.37654321	0.474276527	0.856083511	1	pseudobulk	edgeR	LRT
Astrocyte	Aldh9a1	0.047373149	0.102	0.116	0.112345679	0.143086817	0.925844376	1	pseudobulk	edgeR	LRT
Astrocyte	Aldoa	0.097871676	0.622	0.677	1.075308642	1.289389068	0.976979533	1	pseudobulk	edgeR	LRT
Astrocyte	Aldoc	0.1854683	0.791	0.791	1.814814815	1.905144695	0.428898322	1	pseudobulk	edgeR	LRT
Astrocyte	Alg11	0.286064283	0.12	0.113	0.139506173	0.147909968	0.495138973	1	pseudobulk	edgeR	LRT
Astrocyte	Alg13	0.005386987	0.137	0.148	0.167901235	0.204180064	0.836517629	1	pseudobulk	edgeR	LRT
Astrocyte	Alg14	0.112672897	0.11	0.125	0.133333333	0.152733119	0.566195604	1	pseudobulk	edgeR	LRT
Astrocyte	Alg2	0.123795487	0.137	0.148	0.15308642	0.18488746	0.948355898	1	pseudobulk	edgeR	LRT
Astrocyte	Alg5	-0.181328912	0.073	0.103	0.077777778	0.118971061	0.339294819	1	pseudobulk	edgeR	LRT
Astrocyte	Alg6	0.079662334	0.168	0.196	0.207407407	0.239549839	0.554702681	1	pseudobulk	edgeR	LRT
Astrocyte	Alg9	0.040184964	0.11	0.127	0.128395062	0.162379421	0.986133416	1	pseudobulk	edgeR	LRT
Astrocyte	Alkbh1	-0.234200924	0.14	0.198	0.172839506	0.258842444	0.265815902	1	pseudobulk	edgeR	LRT
Astrocyte	Alkbh3	-0.062452752	0.138	0.164	0.169135802	0.199356913	0.556229093	1	pseudobulk	edgeR	LRT
Astrocyte	Alkbh5	0.176989099	0.214	0.23	0.258024691	0.297427653	0.717323931	1	pseudobulk	edgeR	LRT
Astrocyte	Alkbh6	0.429112992	0.096	0.105	0.103703704	0.112540193	0.719733291	1	pseudobulk	edgeR	LRT
Astrocyte	Alkbh8	0.160574933	0.244	0.236	0.335802469	0.390675241	0.651305439	1	pseudobulk	edgeR	LRT
Astrocyte	Alms1	-0.029608515	0.481	0.564	1.017283951	1.336012862	0.820293753	1	pseudobulk	edgeR	LRT
Astrocyte	Alpk1	-0.118061299	0.163	0.195	0.222222222	0.308681672	0.72589248	1	pseudobulk	edgeR	LRT
Astrocyte	Als2	0.301473409	0.385	0.368	0.817283951	0.874598071	0.536801616	1	pseudobulk	edgeR	LRT
Astrocyte	Als2cl	-0.194110406	0.319	0.413	0.441975309	0.625401929	0.672392375	1	pseudobulk	edgeR	LRT
Astrocyte	Ambra1	0.003359819	0.814	0.873	2.527160494	3.144694534	0.952279133	1	pseudobulk	edgeR	LRT
Astrocyte	Amd1	0.108858279	0.237	0.265	0.301234568	0.332797428	0.421884329	1	pseudobulk	edgeR	LRT
Astrocyte	Amer1	0.071868351	0.091	0.106	0.104938272	0.112540193	0.370557666	1	pseudobulk	edgeR	LRT
Astrocyte	Amer2	-0.000581121	0.322	0.357	0.435802469	0.546623794	0.989725304	1	pseudobulk	edgeR	LRT
Astrocyte	Amfr	0.101386472	0.3	0.32	0.407407407	0.437299035	0.218487782	1	pseudobulk	edgeR	LRT
Astrocyte	Ammecr1	-0.210714813	0.206	0.28	0.324691358	0.459807074	0.993197328	1	pseudobulk	edgeR	LRT
Astrocyte	Ammecr1l	0.207992126	0.24	0.24	0.312345679	0.350482315	0.489389872	1	pseudobulk	edgeR	LRT
Astrocyte	Amn1	-0.015009766	0.232	0.277	0.314814815	0.446945338	0.397141932	1	pseudobulk	edgeR	LRT
Astrocyte	Amot	0.083992774	0.347	0.36	0.539506173	0.564308682	0.162633047	1	pseudobulk	edgeR	LRT
Astrocyte	Amotl1	-0.229903204	0.158	0.206	0.186419753	0.27170418	0.44682243	1	pseudobulk	edgeR	LRT
Astrocyte	Amotl2	0.032351122	0.09	0.106	0.098765432	0.120578778	0.757509589	1	pseudobulk	edgeR	LRT
Astrocyte	Ampd2	-0.130506288	0.131	0.167	0.14691358	0.197749196	0.69859153	1	pseudobulk	edgeR	LRT
Astrocyte	Ampd3	0.07610501	0.143	0.151	0.162962963	0.183279743	0.551309244	1	pseudobulk	edgeR	LRT
Astrocyte	Amph	0.150292093	0.583	0.576	1.408641975	1.78778135	0.623514835	1	pseudobulk	edgeR	LRT
Astrocyte	Amt	0.368833691	0.11	0.103	0.120987654	0.128617363	0.465893528	1	pseudobulk	edgeR	LRT
Astrocyte	Amy1	-0.060086687	0.267	0.341	0.434567901	0.561093248	0.921389939	1	pseudobulk	edgeR	LRT
Astrocyte	Amz2	0.247518085	0.144	0.145	0.17037037	0.188102894	0.646051463	1	pseudobulk	edgeR	LRT
Astrocyte	Anapc1	0.336455213	0.338	0.317	0.480246914	0.466237942	0.058841486	1	pseudobulk	edgeR	LRT
Astrocyte	Anapc10	-0.110519118	0.201	0.27	0.288888889	4.07E-01	0.380962777	1	pseudobulk	edgeR	LRT
Astrocyte	Anapc11	0.09685523	0.146	0.177	0.177777778	0.202572347	0.695117824	1	pseudobulk	edgeR	LRT
Astrocyte	Anapc13	0.27498954	0.12	0.117	0.134567901	0.136655949	0.591938613	1	pseudobulk	edgeR	LRT
Astrocyte	Anapc16	0.066878317	0.247	0.288	0.318518519	0.377813505	0.763046214	1	pseudobulk	edgeR	LRT
Astrocyte	Anapc2	-0.032292812	0.114	0.137	0.12962963	0.160771704	0.81108022	1	pseudobulk	edgeR	LRT
Astrocyte	Anapc4	0.001922003	0.217	0.272	0.275308642	0.360128617	0.681409656	1	pseudobulk	edgeR	LRT
Astrocyte	Anapc5	0.082499937	0.265	0.304	0.345679012	0.409967846	0.721921636	1	pseudobulk	edgeR	LRT
Astrocyte	Angel2	0.22771365	0.219	0.244	0.292592593	0.318327974	0.417625342	1	pseudobulk	edgeR	LRT
Astrocyte	Angpt1	-0.108150356	0.667	0.748	2.295061728	3.270096463	0.443295009	1	pseudobulk	edgeR	LRT
Astrocyte	Angptl1	-0.270450986	0.088	0.129	0.112345679	0.160771704	0.919092795	1	pseudobulk	edgeR	LRT
Astrocyte	Angptl2	0.157195925	0.135	0.156	0.174074074	0.197749196	0.528369353	1	pseudobulk	edgeR	LRT
Astrocyte	Angptl3	-0.342839543	0.069	0.108	0.098765432	0.152733119	0.932542927	1	pseudobulk	edgeR	LRT
Astrocyte	Ank	0.067347896	0.758	0.805	2.28E+00	2.663987138	0.562964795	1	pseudobulk	edgeR	LRT
Astrocyte	Ank1	0.197026449	0.427	0.429	0.912345679	1.099678457	0.985658725	1	pseudobulk	edgeR	LRT
Astrocyte	Ank2	-0.054724036	0.988	0.989	10.49012346	14.11093248	0.514544447	1	pseudobulk	edgeR	LRT
Astrocyte	Ank3	0.197391654	0.679	0.637	3.061728395	3.556270096	0.756693078	1	pseudobulk	edgeR	LRT
Astrocyte	Ankfy1	-0.21394077	0.281	0.392	0.398765432	0.618971061	0.17600876	1	pseudobulk	edgeR	LRT
Astrocyte	Ankhd1	-0.059304178	0.647	0.725	1.4	1.900321543	0.541923461	1	pseudobulk	edgeR	LRT
Astrocyte	Ankib1	0.019694666	0.331	0.367	0.490123457	0.63022508	0.821854027	1	pseudobulk	edgeR	LRT
Astrocyte	Ankle2	-0.073565484	0.207	0.256	0.259259259	0.355305466	0.72568941	1	pseudobulk	edgeR	LRT
Astrocyte	Ankmy2	-0.138097658	0.181	0.236	0.233333333	0.286173633	0.731536637	1	pseudobulk	edgeR	LRT
Astrocyte	Ankra2	0.016216413	0.143	0.166	0.166666667	0.188102894	0.64382673	1	pseudobulk	edgeR	LRT
Astrocyte	Ankrd10	0.107653848	0.188	0.207	0.22962963	2.67E-01	0.670157584	1	pseudobulk	edgeR	LRT
Astrocyte	Ankrd11	0.051469734	0.636	0.667	1.311111111	1.65755627	0.934821826	1	pseudobulk	edgeR	LRT
Astrocyte	Ankrd12	0.032677109	0.607	0.691	1.283950617	1.705787781	0.498650864	1	pseudobulk	edgeR	LRT
Astrocyte	Ankrd13a	0.271983683	0.116	0.119	0.12962963	0.152733119	0.808745412	1	pseudobulk	edgeR	LRT
Astrocyte	Ankrd13b	0.12772692	0.088	0.113	0.111111111	0.138263666	0.91914648	1	pseudobulk	edgeR	LRT
Astrocyte	Ankrd13c	0.149667372	0.335	0.346	0.480246914	0.517684887	0.3289868	1	pseudobulk	edgeR	LRT
Astrocyte	Ankrd13d	-0.13337292	0.106	0.125	0.112345679	0.147909968	0.884446926	1	pseudobulk	edgeR	LRT
Astrocyte	Ankrd16	-0.092614685	0.121	0.156	0.135802469	0.18488746	0.660551701	1	pseudobulk	edgeR	LRT
Astrocyte	Ankrd17	0.089024497	0.695	0.744	1.754320988	1.940514469	0.305844066	1	pseudobulk	edgeR	LRT
Astrocyte	Ankrd24	-0.224901846	0.101	0.145	0.116049383	0.163987138	0.751406756	1	pseudobulk	edgeR	LRT
Astrocyte	Ankrd26	0.090399848	0.16	0.186	0.19382716	0.229903537	0.781459942	1	pseudobulk	edgeR	LRT
Astrocyte	Ankrd27	-0.032974959	0.099	0.119	0.112345679	0.144694534	0.952325745	1	pseudobulk	edgeR	LRT
Astrocyte	Ankrd28	0.060327669	0.485	0.545	0.883950617	1.133440514	0.850316858	1	pseudobulk	edgeR	LRT
Astrocyte	Ankrd40	0.028027285	0.258	0.322	0.335802469	0.440514469	0.612939983	1	pseudobulk	edgeR	LRT
Astrocyte	Ankrd44	0.126005842	0.167	0.206	0.267901235	0.318327974	0.698814217	1	pseudobulk	edgeR	LRT
Astrocyte	Ankrd46	0.24503884	0.164	0.178	0.185185185	0.210610932	0.551624946	1	pseudobulk	edgeR	LRT
Astrocyte	Ankrd52	0.206058457	0.157	0.175	0.185185185	0.217041801	0.578519527	1	pseudobulk	edgeR	LRT
Astrocyte	Anks1	-0.049206518	0.493	0.569	0.838271605	1.146302251	0.627402229	1	pseudobulk	edgeR	LRT
Astrocyte	Anks1b	0.214754171	0.791	0.683	5.207407407	6.451768489	0.780930787	1	pseudobulk	edgeR	LRT
Astrocyte	Anks3	-0.243061559	0.217	0.291	0.27037037	0.387459807	0.36843369	1	pseudobulk	edgeR	LRT
Astrocyte	Ankzf1	0.11916646	0.078	0.1	0.091358025	0.117363344	0.885353845	1	pseudobulk	edgeR	LRT
Astrocyte	Ano10	-0.275679379	0.112	0.151	1.28E-01	0.186495177	0.539245489	1	pseudobulk	edgeR	LRT
Astrocyte	Ano3	0.253515597	0.331	0.307	0.65308642	0.704180064	0.763128953	1	pseudobulk	edgeR	LRT
Astrocyte	Ano4	-0.149110638	0.165	0.199	0.322222222	0.421221865	0.972747211	1	pseudobulk	edgeR	LRT
Astrocyte	Ano6	-0.292519293	0.23	0.322	0.317283951	0.508038585	0.321662926	1	pseudobulk	edgeR	LRT
Astrocyte	Ano8	0.031307048	0.09	0.121	0.1	0.1414791	0.565124827	1	pseudobulk	edgeR	LRT
Astrocyte	Anp32a	0.148884827	0.417	0.431	0.603703704	0.697749196	0.635954884	1	pseudobulk	edgeR	LRT
Astrocyte	Anp32b	0.514187556	0.165	0.133	0.190123457	0.154340836	0.038793758	1	pseudobulk	edgeR	LRT
Astrocyte	Anp32e	-0.005564928	0.154	0.186	0.182716049	0.237942122	0.801961968	1	pseudobulk	edgeR	LRT
Astrocyte	Antxr1	-0.207395844	0.59	0.707	1.296296296	1.950160772	0.356530421	1	pseudobulk	edgeR	LRT
Astrocyte	Anxa5	-0.138546984	0.091	0.121	0.101234568	0.136655949	0.654977937	1	pseudobulk	edgeR	LRT
Astrocyte	Anxa6	-0.10688823	0.223	0.294	0.282716049	0.384244373	0.697963158	1	pseudobulk	edgeR	LRT
Astrocyte	Anxa7	0.267808586	0.178	0.156	0.204938272	0.209003215	0.373439418	1	pseudobulk	edgeR	LRT
Astrocyte	Aopep	0.094739417	0.5	0.545	1.054320988	1.252411576	0.577004514	1	pseudobulk	edgeR	LRT
Astrocyte	Aox1	0.134563948	0.19	0.199	0.277777778	0.310289389	0.54134522	1	pseudobulk	edgeR	LRT
Astrocyte	Ap1ar	-0.012951237	0.151	0.182	0.181481481	0.234726688	0.880892791	1	pseudobulk	edgeR	LRT
Astrocyte	Ap1b1	-0.198945308	0.222	0.286	0.281481481	0.364951768	0.94000507	1	pseudobulk	edgeR	LRT
Astrocyte	Ap1g1	0.16354562	0.365	0.386	0.55308642	0.633440514	0.48364082	1	pseudobulk	edgeR	LRT
Astrocyte	Ap1m1	-0.012253188	0.136	0.167	0.155555556	0.194533762	0.939683474	1	pseudobulk	edgeR	LRT
Astrocyte	Ap1s1	0.216600209	0.08	0.103	0.092592593	0.115755627	0.819363481	1	pseudobulk	edgeR	LRT
Astrocyte	Ap1s2	-0.244926248	0.081	0.116	0.090123457	0.133440514	0.423291038	1	pseudobulk	edgeR	LRT
Astrocyte	Ap2a1	0.199736267	0.211	0.223	0.250617284	0.273311897	0.462020446	1	pseudobulk	edgeR	LRT
Astrocyte	Ap2a2	0.17588519	0.407	0.424	0.639506173	0.729903537	0.543638644	1	pseudobulk	edgeR	LRT
Astrocyte	Ap2b1	0.056000854	0.425	0.458	0.681481481	0.823151125	0.809356314	1	pseudobulk	edgeR	LRT
Astrocyte	Ap2m1	0.085981786	0.209	0.222	0.240740741	0.266881029	0.822632984	1	pseudobulk	edgeR	LRT
Astrocyte	Ap2s1	0.029719488	0.131	0.166	0.134567901	0.191318328	0.436028106	1	pseudobulk	edgeR	LRT
Astrocyte	Ap3b1	-0.091793401	0.388	0.482	0.639506173	0.824758842	0.920627199	1	pseudobulk	edgeR	LRT
Astrocyte	Ap3b2	0.158678673	0.181	0.195	0.209876543	0.257234727	0.994241591	1	pseudobulk	edgeR	LRT
Astrocyte	Ap3d1	-0.116011073	0.283	0.367	0.354320988	0.530546624	0.290205099	1	pseudobulk	edgeR	LRT
Astrocyte	Ap3m1	0.004827594	0.298	0.32	0.435802469	0.479099678	0.288156914	1	pseudobulk	edgeR	LRT
Astrocyte	Ap3m2	-0.02796198	0.163	0.198	0.2	0.242765273	0.922106505	1	pseudobulk	edgeR	LRT
Astrocyte	Ap3s1	0.130807316	0.295	0.341	0.418518519	0.512861736	0.827220146	1	pseudobulk	edgeR	LRT
Astrocyte	Ap3s2	0.034345786	0.18	0.209	0.227160494	0.27170418	0.773640696	1	pseudobulk	edgeR	LRT
Astrocyte	Ap4e1	-0.033788286	0.17	0.215	0.213580247	0.318327974	0.357122395	1	pseudobulk	edgeR	LRT
Astrocyte	Ap4m1	0.086092759	0.158	0.154	0.187654321	0.199356913	0.218578218	1	pseudobulk	edgeR	LRT
Astrocyte	Ap4s1	0.030959646	0.264	0.299	0.355555556	0.435691318	0.821115038	1	pseudobulk	edgeR	LRT
Astrocyte	Ap5m1	-0.010387165	0.154	0.204	0.187654321	0.270096463	0.350205972	1	pseudobulk	edgeR	LRT
Astrocyte	Apaf1	0.031273205	0.115	0.141	0.140740741	0.167202572	0.792114377	1	pseudobulk	edgeR	LRT
Astrocyte	Apba1	0.117817335	0.583	0.588	1.617283951	2.059485531	0.723310534	1	pseudobulk	edgeR	LRT
Astrocyte	Apba2	-0.015742484	0.704	0.781	1.782716049	2.326366559	0.854545114	1	pseudobulk	edgeR	LRT
Astrocyte	Apba3	0.401904634	0.126	0.111	0.141975309	0.125401929	0.129422847	1	pseudobulk	edgeR	LRT
Astrocyte	Apbb1	0.413434652	0.238	0.22	0.297530864	0.297427653	0.317534256	1	pseudobulk	edgeR	LRT
Astrocyte	Apbb2	-0.058269991	0.595	0.67	1.27654321	1.749196141	0.502896735	1	pseudobulk	edgeR	LRT
Astrocyte	Apc	-0.046826236	0.832	0.881	2.572839506	3.40192926	0.644466791	1	pseudobulk	edgeR	LRT
Astrocyte	Apc2	0.150672845	0.215	0.241	0.256790123	0.297427653	0.518907926	1	pseudobulk	edgeR	LRT
Astrocyte	Apex2	0.039317522	0.178	0.214	0.254320988	0.327974277	0.818018718	1	pseudobulk	edgeR	LRT
Astrocyte	Aph1a	0.332903083	0.158	0.17	0.185185185	0.204180064	0.438024263	1	pseudobulk	edgeR	LRT
Astrocyte	Aph1b	0.30015128	0.111	0.101	0.124691358	0.115755627	0.109344625	1	pseudobulk	edgeR	LRT
Astrocyte	Api5	-0.001625723	0.259	0.291	0.341975309	0.403536977	0.557874108	1	pseudobulk	edgeR	LRT
Astrocyte	Apip	-0.279890374	0.089	0.135	0.101234568	0.155948553	0.274406023	1	pseudobulk	edgeR	LRT
Astrocyte	Aplp1	0.086858783	0.458	0.514	0.722222222	0.832797428	0.590213681	1	pseudobulk	edgeR	LRT
Astrocyte	Aplp2	0.129698442	0.786	0.796	1.938271605	2.297427653	0.856891348	1	pseudobulk	edgeR	LRT
Astrocyte	Apmap	-0.140761404	0.089	0.119	0.096296296	0.133440514	0.681734484	1	pseudobulk	edgeR	LRT
Astrocyte	Apod	0.363992099	0.328	0.315	0.52345679	0.42926045	0.062831975	1	pseudobulk	edgeR	LRT
Astrocyte	Apoe	-0.107136722	0.985	0.984	13.07160494	17.06109325	0.710754428	1	pseudobulk	edgeR	LRT
Astrocyte	Apoo	0.120801705	0.226	0.252	0.280246914	0.318327974	0.481756327	1	pseudobulk	edgeR	LRT
Astrocyte	Apool	0.009839849	0.091	0.106	0.114814815	0.127009646	0.516481624	1	pseudobulk	edgeR	LRT
Astrocyte	Apopt1	-0.090780593	0.221	0.294	0.290123457	0.40192926	0.525557648	1	pseudobulk	edgeR	LRT
Astrocyte	App	0.238201461	0.856	0.818	2.75E+00	3.053054662	0.740660468	1	pseudobulk	edgeR	LRT
Astrocyte	Appbp2	-0.031240226	0.31	0.376	0.437037037	0.617363344	0.321335495	1	pseudobulk	edgeR	LRT
Astrocyte	Appl1	0.054231559	0.368	0.421	0.560493827	0.721864952	0.634458507	1	pseudobulk	edgeR	LRT
Astrocyte	Appl2	-0.109775696	0.863	0.887	2.604938272	3.643086817	0.580397741	1	pseudobulk	edgeR	LRT
Astrocyte	Aptx	-0.390034047	0.062	0.109	6.79E-02	0.122186495	0.165650132	1	pseudobulk	edgeR	LRT
Astrocyte	Aqp4	-0.027738944	0.92	0.952	6.404938272	8.215434084	0.819750281	1	pseudobulk	edgeR	LRT
Astrocyte	Aqp9	-0.650498594	0.08	0.154	0.090123457	0.192926045	0.016230449	1	pseudobulk	edgeR	LRT
Astrocyte	Aqr	0.267738254	0.233	0.244	0.317283951	0.352090032	0.391949703	1	pseudobulk	edgeR	LRT
Astrocyte	Araf	-0.068172107	0.489	0.556	0.885185185	1.154340836	0.941529839	1	pseudobulk	edgeR	LRT
Astrocyte	Arap1	-0.071776263	0.147	0.182	0.167901235	0.220257235	0.867806769	1	pseudobulk	edgeR	LRT
Astrocyte	Arap2	-0.114045155	0.679	0.751	1.640740741	2.218649518	0.637153162	1	pseudobulk	edgeR	LRT
Astrocyte	Arcn1	-0.075621798	0.23	0.288	0.297530864	0.408360129	0.436758158	1	pseudobulk	edgeR	LRT
Astrocyte	Arel1	0.123629035	0.252	0.273	0.340740741	0.416398714	0.983610601	1	pseudobulk	edgeR	LRT
Astrocyte	Arf1	0.116161806	0.293	0.322	0.371604938	0.416398714	0.665658868	1	pseudobulk	edgeR	LRT
Astrocyte	Arf3	0.0686175	0.267	0.299	0.337037037	0.395498392	0.948120872	1	pseudobulk	edgeR	LRT
Astrocyte	Arf4	0.054787631	0.263	0.322	0.375308642	0.443729904	0.717124228	1	pseudobulk	edgeR	LRT
Astrocyte	Arf5	0.172611096	0.242	0.238	0.283950617	0.295819936	0.366677348	1	pseudobulk	edgeR	LRT
Astrocyte	Arfgap1	0.024393112	0.157	0.195	0.185185185	0.231511254	0.951762561	1	pseudobulk	edgeR	LRT
Astrocyte	Arfgap2	-0.174313241	0.138	0.172	0.150617284	0.202572347	0.774902714	1	pseudobulk	edgeR	LRT
Astrocyte	Arfgef1	0.078239291	0.459	0.506	0.775308642	0.982315113	0.979253994	1	pseudobulk	edgeR	LRT
Astrocyte	Arfgef2	0.132018166	0.349	0.394	0.516049383	0.631832797	0.973338912	1	pseudobulk	edgeR	LRT
Astrocyte	Arfgef3	0.196286852	0.379	0.359	0.592592593	0.737942122	0.720142708	1	pseudobulk	edgeR	LRT
Astrocyte	Arfip2	-0.061450309	0.119	0.143	0.128395062	0.165594855	0.977203401	1	pseudobulk	edgeR	LRT
Astrocyte	Arfrp1	0.074589647	0.133	0.161	0.15308642	0.192926045	0.915163684	1	pseudobulk	edgeR	LRT
Astrocyte	Arglu1	0.047985507	0.831	0.889	2.522222222	2.951768489	0.473989038	1	pseudobulk	edgeR	LRT
Astrocyte	Arhgap1	0.223367472	0.098	0.103	0.124691358	0.118971061	0.167652363	1	pseudobulk	edgeR	LRT
Astrocyte	Arhgap10	0.34009865	0.189	0.175	0.287654321	0.297427653	0.274516756	1	pseudobulk	edgeR	LRT
Astrocyte	Arhgap12	-0.062611551	0.427	0.514	0.67654321	0.937299035	0.596075578	1	pseudobulk	edgeR	LRT
Astrocyte	Arhgap17	0.007137231	0.278	0.336	0.395061728	0.519292605	0.782035169	1	pseudobulk	edgeR	LRT
Astrocyte	Arhgap18	0.09702136	0.069	0.105	0.103703704	0.136655949	0.857743677	1	pseudobulk	edgeR	LRT
Astrocyte	Arhgap20	0.617488531	0.132	0.113	0.154320988	0.127009646	0.112830471	1	pseudobulk	edgeR	LRT
Astrocyte	Arhgap21	-0.106434767	0.82	0.865	2.466666667	3.490353698	0.286696292	1	pseudobulk	edgeR	LRT
Astrocyte	Arhgap23	-0.028750565	0.307	0.379	0.479012346	0.610932476	0.964464368	1	pseudobulk	edgeR	LRT
Astrocyte	Arhgap26	0.116080246	0.731	0.719	2.007407407	2.445337621	0.902367752	1	pseudobulk	edgeR	LRT
Astrocyte	Arhgap31	-0.008960332	0.34	0.389	0.587654321	0.681672026	0.443708841	1	pseudobulk	edgeR	LRT
Astrocyte	Arhgap32	0.058508224	0.538	0.579	1.025925926	1.237942122	0.757717016	1	pseudobulk	edgeR	LRT
Astrocyte	Arhgap35	0.063897087	0.465	0.508	0.781481481	0.979099678	0.891717499	1	pseudobulk	edgeR	LRT
Astrocyte	Arhgap39	0.358010041	0.31	0.289	0.441975309	0.430868167	0.106969316	1	pseudobulk	edgeR	LRT
Astrocyte	Arhgap42	-0.074577948	0.369	0.436	0.534567901	0.689710611	0.972858751	1	pseudobulk	edgeR	LRT
Astrocyte	Arhgap44	0.287519061	0.335	0.307	0.555555556	0.625401929	0.815708384	1	pseudobulk	edgeR	LRT
Astrocyte	Arhgap5	-0.031438536	0.915	0.932	3.862962963	5.15755627	0.573654623	1	pseudobulk	edgeR	LRT
Astrocyte	Arhgdia	0.245743027	0.126	0.122	0.144444444	0.1414791	0.379738544	1	pseudobulk	edgeR	LRT
Astrocyte	Arhgef1	-0.198822905	0.251	0.342	0.297530864	0.440514469	0.316492255	1	pseudobulk	edgeR	LRT
Astrocyte	Arhgef10	-0.061358966	0.095	0.135	0.135802469	0.181672026	0.864213572	1	pseudobulk	edgeR	LRT
Astrocyte	Arhgef10l	-0.098460647	0.52	0.592	0.848148148	1.263665595	0.275166442	1	pseudobulk	edgeR	LRT
Astrocyte	Arhgef11	0.004796653	0.462	0.516	0.780246914	1.056270096	0.485038812	1	pseudobulk	edgeR	LRT
Astrocyte	Arhgef12	-0.125176216	0.895	0.944	3.779012346	5.376205788	0.439097041	1	pseudobulk	edgeR	LRT
Astrocyte	Arhgef17	0.074345559	0.159	0.199	0.186419753	0.236334405	0.871269925	1	pseudobulk	edgeR	LRT
Astrocyte	Arhgef18	0.038273949	0.27	0.315	0.372839506	0.480707395	0.979508006	1	pseudobulk	edgeR	LRT
Astrocyte	Arhgef19	-0.067910441	0.246	0.317	0.316049383	0.434083601	0.887297297	1	pseudobulk	edgeR	LRT
Astrocyte	Arhgef2	0.167244749	0.223	0.246	0.287654321	0.355305466	0.917780689	1	pseudobulk	edgeR	LRT
Astrocyte	Arhgef25	-0.180171963	0.14	0.207	0.160493827	0.247588424	0.361575476	1	pseudobulk	edgeR	LRT
Astrocyte	Arhgef26	-0.019058416	0.722	0.802	2.066666667	2.549839228	0.708627995	1	pseudobulk	edgeR	LRT
Astrocyte	Arhgef28	0.172203491	0.277	0.273	0.497530864	0.522508039	0.427259765	1	pseudobulk	edgeR	LRT
Astrocyte	Arhgef3	0.082904353	0.225	0.248	0.386419753	0.466237942	0.935538089	1	pseudobulk	edgeR	LRT
Astrocyte	Arhgef33	0.227329028	0.162	0.185	0.2	0.229903537	0.650379011	1	pseudobulk	edgeR	LRT
Astrocyte	Arhgef37	0.017188764	0.275	0.317	0.430864198	0.496784566	0.742929723	1	pseudobulk	edgeR	LRT
Astrocyte	Arhgef4	-0.116615764	0.589	0.683	1.432098765	2.067524116	0.515569289	1	pseudobulk	edgeR	LRT
Astrocyte	Arhgef40	-0.129978845	0.196	0.262	0.234567901	0.337620579	0.502667742	1	pseudobulk	edgeR	LRT
Astrocyte	Arhgef6	-0.158429734	0.162	0.199	0.195061728	0.289389068	0.338517738	1	pseudobulk	edgeR	LRT
Astrocyte	Arhgef7	0.161380637	0.396	0.421	0.656790123	0.802250804	0.965999984	1	pseudobulk	edgeR	LRT
Astrocyte	Arhgef9	0.053047995	0.538	0.582	0.917283951	1.189710611	0.679868115	1	pseudobulk	edgeR	LRT
Astrocyte	Arid1a	0.15292444	0.517	0.559	0.898765432	1	0.346824847	1	pseudobulk	edgeR	LRT
Astrocyte	Arid1b	-0.035961285	0.694	0.783	1.727160494	2.350482315	0.502137592	1	pseudobulk	edgeR	LRT
Astrocyte	Arid2	0.062558106	0.462	0.519	0.774074074	0.954983923	0.886263308	1	pseudobulk	edgeR	LRT
Astrocyte	Arid3b	-0.142815361	0.078	0.116	0.090123457	0.136655949	0.317329444	1	pseudobulk	edgeR	LRT
Astrocyte	Arid4a	0.029467511	0.386	0.447	0.630864198	0.808681672	0.967815316	1	pseudobulk	edgeR	LRT
Astrocyte	Arid4b	0.073283858	0.548	0.577	1.041975309	1.234726688	0.603814422	1	pseudobulk	edgeR	LRT
Astrocyte	Arid5b	0.12738753	0.505	0.502	0.983950617	1.189710611	0.913350275	1	pseudobulk	edgeR	LRT
Astrocyte	Arih1	0.070043495	0.64	0.674	1.390123457	1.736334405	0.889714811	1	pseudobulk	edgeR	LRT
Astrocyte	Arih2	0.02338468	0.338	0.379	0.465432099	0.580385852	0.973251092	1	pseudobulk	edgeR	LRT
Astrocyte	Arl1	0.056894502	0.13	0.161	0.144444444	0.180064309	0.966745962	1	pseudobulk	edgeR	LRT
Astrocyte	Arl13b	0.095859211	0.159	0.166	0.192592593	0.220257235	0.734378957	1	pseudobulk	edgeR	LRT
Astrocyte	Arl14ep	0.001034322	0.109	0.129	0.132098765	0.15755627	0.773677845	1	pseudobulk	edgeR	LRT
Astrocyte	Arl15	0.138571401	0.594	0.572	1.460493827	1.77E+00	0.950320226	1	pseudobulk	edgeR	LRT
Astrocyte	Arl2	0.041830344	0.114	0.138	0.120987654	0.165594855	0.659458634	1	pseudobulk	edgeR	LRT
Astrocyte	Arl2bp	0.053713656	0.11	0.13	0.124691358	0.159163987	0.801294893	1	pseudobulk	edgeR	LRT
Astrocyte	Arl3	-0.016971986	0.394	0.468	0.654320988	0.863344051	0.601807825	1	pseudobulk	edgeR	LRT
Astrocyte	Arl4a	-0.165271145	0.088	0.109	0.095061728	0.135048232	0.645445475	1	pseudobulk	edgeR	LRT
Astrocyte	Arl5a	0.012864905	0.263	0.312	0.374074074	0.501607717	0.578474935	1	pseudobulk	edgeR	LRT
Astrocyte	Arl5b	0.139285418	0.143	0.156	0.165432099	0.204180064	0.866303708	1	pseudobulk	edgeR	LRT
Astrocyte	Arl6	0.07617644	0.111	0.13	0.124691358	0.152733119	0.831998609	1	pseudobulk	edgeR	LRT
Astrocyte	Arl6ip1	0.023954362	0.435	0.469	0.637037037	0.823151125	0.789283544	1	pseudobulk	edgeR	LRT
Astrocyte	Arl6ip5	0.197110743	0.27	0.275	0.319753086	0.376205788	0.855450337	1	pseudobulk	edgeR	LRT
Astrocyte	Arl6ip6	-0.066600817	0.131	0.153	0.150617284	0.189710611	0.846304394	1	pseudobulk	edgeR	LRT
Astrocyte	Arl8a	-0.011226857	0.223	0.278	0.266666667	0.347266881	0.870980573	1	pseudobulk	edgeR	LRT
Astrocyte	Arl8b	0.242294092	0.319	0.325	0.454320988	0.435691318	0.075014076	1	pseudobulk	edgeR	LRT
Astrocyte	Armc1	0.139959573	0.194	0.23	0.235802469	0.297427653	0.934409931	1	pseudobulk	edgeR	LRT
Astrocyte	Armc2	0.039067394	0.159	0.191	0.218518519	0.27170418	0.996201307	1	pseudobulk	edgeR	LRT
Astrocyte	Armc4	-0.008417994	0.264	0.302	0.520987654	0.65755627	0.871145316	1	pseudobulk	edgeR	LRT
Astrocyte	Armc8	0.026888998	0.349	0.399	0.530864198	0.651125402	0.866670181	1	pseudobulk	edgeR	LRT
Astrocyte	Armc9	0.04140392	0.226	0.272	0.297530864	0.398713826	0.632705089	1	pseudobulk	edgeR	LRT
Astrocyte	Armcx1	-0.089822581	0.084	0.111	0.091358025	0.125401929	0.534049818	1	pseudobulk	edgeR	LRT
Astrocyte	Armcx3	0.096851593	0.122	0.154	0.134567901	0.175241158	0.599764847	1	pseudobulk	edgeR	LRT
Astrocyte	Armh3	0.078202851	0.395	0.444	0.690123457	0.802250804	0.636295691	1	pseudobulk	edgeR	LRT
Astrocyte	Armh4	0.153728115	0.37	0.363	0.628395062	0.768488746	0.878505717	1	pseudobulk	edgeR	LRT
Astrocyte	Armt1	0.014127966	0.086	0.111	0.103703704	0.13022508	0.976424061	1	pseudobulk	edgeR	LRT
Astrocyte	Arnt	0.011126383	0.46	0.521	0.785185185	0.97266881	0.93488313	1	pseudobulk	edgeR	LRT
Astrocyte	Arnt2	-0.184457128	0.617	0.74	1.392592593	2.014469453	0.531818182	1	pseudobulk	edgeR	LRT
Astrocyte	Arntl	-0.049322186	0.326	0.395	0.498765432	0.615755627	0.747096251	1	pseudobulk	edgeR	LRT
Astrocyte	Arpc1a	0.166452746	0.207	0.24	0.260493827	0.303858521	0.907298021	1	pseudobulk	edgeR	LRT
Astrocyte	Arpc2	-0.085069315	0.258	0.33	0.337037037	0.475884244	0.447959164	1	pseudobulk	edgeR	LRT
Astrocyte	Arpc3	0.214004995	0.149	0.145	0.172839506	0.167202572	0.37216908	1	pseudobulk	edgeR	LRT
Astrocyte	Arpc4	-0.019597403	0.165	0.199	0.198765432	0.242765273	0.850228225	1	pseudobulk	edgeR	LRT
Astrocyte	Arpc5	0.247582846	0.127	0.124	0.154320988	0.146302251	0.16832048	1	pseudobulk	edgeR	LRT
Astrocyte	Arpc5l	-0.110581594	0.183	0.236	0.212345679	0.286173633	0.689774313	1	pseudobulk	edgeR	LRT
Astrocyte	Arpp19	0.051190711	0.18	0.22	0.228395062	0.292604502	0.706387759	1	pseudobulk	edgeR	LRT
Astrocyte	Arpp21	-0.137277497	0.711	0.783	2.39382716	3.508038585	0.141108523	1	pseudobulk	edgeR	LRT
Astrocyte	Arrb1	-0.064340117	0.457	0.535	0.748148148	0.937299035	0.845083124	1	pseudobulk	edgeR	LRT
Astrocyte	Arrdc3	0.026907159	0.164	0.214	0.228395062	0.268488746	0.563796037	1	pseudobulk	edgeR	LRT
Astrocyte	Arsb	-0.059456798	0.247	0.315	0.371604938	0.498392283	0.633943597	1	pseudobulk	edgeR	LRT
Astrocyte	Arsk	0.05601859	0.162	0.193	0.19382716	0.237942122	0.737906626	1	pseudobulk	edgeR	LRT
Astrocyte	Arvcf	-0.046614233	0.146	0.167	0.172839506	0.233118971	0.743028322	1	pseudobulk	edgeR	LRT
Astrocyte	Arxes1	0.263817187	0.142	0.151	0.169135802	0.180064309	0.432962442	1	pseudobulk	edgeR	LRT
Astrocyte	Arxes2	-0.040059221	0.249	0.272	0.311111111	0.374598071	0.795983989	1	pseudobulk	edgeR	LRT
Astrocyte	Asah1	-0.067124883	0.256	0.323	0.32962963	0.427652733	0.796302795	1	pseudobulk	edgeR	LRT
Astrocyte	Asap1	-0.104816221	0.727	0.805	1.955555556	2.694533762	0.554123282	1	pseudobulk	edgeR	LRT
Astrocyte	Asap2	0.054613792	0.635	0.678	1.29382716	1.549839228	0.680543754	1	pseudobulk	edgeR	LRT
Astrocyte	Asap3	-0.203110291	0.244	0.314	0.332098765	0.528938907	0.236033177	1	pseudobulk	edgeR	LRT
Astrocyte	Asb13	-0.027796179	0.088	0.116	0.104938272	0.139871383	0.746983098	1	pseudobulk	edgeR	LRT
Astrocyte	Asb3	-0.103752144	0.416	0.532	0.695061728	0.964630225	0.834985477	1	pseudobulk	edgeR	LRT
Astrocyte	Asb7	0.177861998	0.174	0.206	0.222222222	0.28778135	0.693768016	1	pseudobulk	edgeR	LRT
Astrocyte	Asb8	-0.106972839	0.217	0.286	0.286419753	0.387459807	0.78733959	1	pseudobulk	edgeR	LRT
Astrocyte	Ascc1	-0.029766197	0.098	0.116	0.117283951	0.152733119	0.974630038	1	pseudobulk	edgeR	LRT
Astrocyte	Ascc2	0.150485754	0.126	0.156	0.154320988	0.191318328	0.877864807	1	pseudobulk	edgeR	LRT
Astrocyte	Ascc3	-0.005703902	0.379	0.421	0.643209877	0.800643087	0.997868271	1	pseudobulk	edgeR	LRT
Astrocyte	Asf1a	-0.076135715	0.084	0.108	0.095061728	0.120578778	0.897822395	1	pseudobulk	edgeR	LRT
Astrocyte	Ash1l	0.022633806	0.698	0.744	1.648148148	2.16E+00	0.739692301	1	pseudobulk	edgeR	LRT
Astrocyte	Ash2l	-0.200906142	0.144	0.211	0.175308642	0.262057878	0.394506764	1	pseudobulk	edgeR	LRT
Astrocyte	Asic1	0.021025498	0.142	0.182	0.175308642	0.234726688	0.756437941	1	pseudobulk	edgeR	LRT
Astrocyte	Asic2	0.061025007	0.472	0.506	1.288888889	1.463022508	0.47736665	1	pseudobulk	edgeR	LRT
Astrocyte	Asph	-0.020713312	0.741	0.805	1.77654321	2.408360129	0.45665294	1	pseudobulk	edgeR	LRT
Astrocyte	Aspscr1	-0.249984325	0.065	0.114	0.075308642	0.133440514	0.157245178	1	pseudobulk	edgeR	LRT
Astrocyte	Asrgl1	-0.087024083	0.663	0.741	1.40617284	1.908360129	0.542115525	1	pseudobulk	edgeR	LRT
Astrocyte	Aste1	0.079294598	0.117	0.133	0.130864198	0.163987138	0.891231536	1	pseudobulk	edgeR	LRT
Astrocyte	Astn1	-0.156300243	0.695	0.805	1.938271605	2.691318328	0.753810986	1	pseudobulk	edgeR	LRT
Astrocyte	Astn2	0.09154526	0.922	0.924	8.150617284	10.20096463	0.949328857	1	pseudobulk	edgeR	LRT
Astrocyte	Asxl1	0.090108333	0.44	0.489	0.74691358	0.871382637	0.452076364	1	pseudobulk	edgeR	LRT
Astrocyte	Asxl2	0.05694257	0.501	0.539	0.937037037	1.11414791	0.702148323	1	pseudobulk	edgeR	LRT
Astrocyte	Atad1	0.053440052	0.353	0.408	0.522222222	0.627009646	0.795722178	1	pseudobulk	edgeR	LRT
Astrocyte	Atad2b	-0.003427639	0.631	0.686	1.345679012	1.72829582	0.877809773	1	pseudobulk	edgeR	LRT
Astrocyte	Atad3a	-0.149758453	0.174	0.236	0.216049383	0.289389068	0.988324518	1	pseudobulk	edgeR	LRT
Astrocyte	Atad5	0.125202283	0.102	0.127	0.12962963	0.170418006	0.717996033	1	pseudobulk	edgeR	LRT
Astrocyte	Atat1	-0.027692216	0.168	0.201	0.187654321	0.245980707	0.812804035	1	pseudobulk	edgeR	LRT
Astrocyte	Atcay	0.428684149	0.14	0.148	0.166666667	0.181672026	0.747991058	1	pseudobulk	edgeR	LRT
Astrocyte	Ate1	-0.18833375	0.273	0.376	0.34691358	0.519292605	0.402699584	1	pseudobulk	edgeR	LRT
Astrocyte	Atf1	0.005786339	0.216	0.259	0.282716049	0.3585209	0.959907695	1	pseudobulk	edgeR	LRT
Astrocyte	Atf2	0.072564118	0.511	0.579	0.913580247	1.099678457	0.897341211	1	pseudobulk	edgeR	LRT
Astrocyte	Atf4	0.081723688	0.183	0.206	0.204938272	2.41E-01	0.7677272	1	pseudobulk	edgeR	LRT
Astrocyte	Atf6	-0.037584381	0.31	0.373	0.467901235	0.61414791	0.809680989	1	pseudobulk	edgeR	LRT
Astrocyte	Atf6b	0.086078758	0.077	0.1	0.086419753	0.106109325	0.98227862	1	pseudobulk	edgeR	LRT
Astrocyte	Atf7	0.010276745	0.705	0.762	1.802469136	2.353697749	0.891861655	1	pseudobulk	edgeR	LRT
Astrocyte	Atf7ip	0.002420252	0.542	0.613	1.07037037	1.316720257	0.951448421	1	pseudobulk	edgeR	LRT
Astrocyte	Atg10	0.017740967	0.306	0.342	0.517283951	0.643086817	0.948716688	1	pseudobulk	edgeR	LRT
Astrocyte	Atg12	-0.111842992	0.127	0.177	0.15308642	0.226688103	0.498075054	1	pseudobulk	edgeR	LRT
Astrocyte	Atg13	-0.210503433	0.169	0.236	0.219753086	0.321543408	0.485660652	1	pseudobulk	edgeR	LRT
Astrocyte	Atg14	-0.18837963	0.115	0.154	0.128395062	0.186495177	0.466998993	1	pseudobulk	edgeR	LRT
Astrocyte	Atg16l1	0.05642531	0.247	0.28	0.330864198	0.419614148	0.87831475	1	pseudobulk	edgeR	LRT
Astrocyte	Atg16l2	0.031676651	0.267	0.309	0.365432099	0.454983923	0.664624774	1	pseudobulk	edgeR	LRT
Astrocyte	Atg2a	-0.389805222	0.083	0.137	0.090123457	0.160771704	0.077165019	1	pseudobulk	edgeR	LRT
Astrocyte	Atg2b	0.017350833	0.151	0.206	0.172839506	0.247588424	0.452670597	1	pseudobulk	edgeR	LRT
Astrocyte	Atg3	-0.063708602	0.27	0.31	0.366666667	0.438906752	0.841961965	1	pseudobulk	edgeR	LRT
Astrocyte	Atg4a	0.047935118	0.107	0.133	0.127160494	0.162379421	0.962235309	1	pseudobulk	edgeR	LRT
Astrocyte	Atg4b	-0.038853534	0.193	0.244	0.24691358	0.316720257	0.876854693	1	pseudobulk	edgeR	LRT
Astrocyte	Atg4c	-0.035002274	0.217	0.268	0.307407407	0.379421222	0.848355445	1	pseudobulk	edgeR	LRT
Astrocyte	Atg4d	-0.125075849	0.112	0.162	0.132098765	0.186495177	0.57368615	1	pseudobulk	edgeR	LRT
Astrocyte	Atg5	-0.150666203	0.163	0.219	0.209876543	0.289389068	0.541084273	1	pseudobulk	edgeR	LRT
Astrocyte	Atg7	0.338237487	0.196	0.183	0.255555556	0.249196141	0.095888171	1	pseudobulk	edgeR	LRT
Astrocyte	Atg9a	0.030363076	0.199	0.232	2.37E-01	0.284565916	0.832253776	1	pseudobulk	edgeR	LRT
Astrocyte	Atl1	-0.032459802	0.237	0.27	0.282716049	0.421221865	0.212216494	1	pseudobulk	edgeR	LRT
Astrocyte	Atl2	0.083918677	0.537	0.539	0.928395062	1.125401929	0.827575968	1	pseudobulk	edgeR	LRT
Astrocyte	Atl3	0.125327606	0.246	0.267	0.335802469	0.38585209	0.59769945	1	pseudobulk	edgeR	LRT
Astrocyte	Atm	0.171050661	0.181	0.175	0.22962963	0.24437299	0.308574638	1	pseudobulk	edgeR	LRT
Astrocyte	Atn1	0.086921484	0.269	0.301	0.350617284	0.40192926	0.569054168	1	pseudobulk	edgeR	LRT
Astrocyte	Atox1	-0.06635643	0.131	0.159	0.145679012	0.186495177	0.812238488	1	pseudobulk	edgeR	LRT
Astrocyte	Atp11a	-0.053848085	0.211	0.256	0.27037037	0.347266881	0.965999355	1	pseudobulk	edgeR	LRT
Astrocyte	Atp11b	-0.020193712	0.411	0.473	0.637037037	0.856913183	0.576039128	1	pseudobulk	edgeR	LRT
Astrocyte	Atp11c	-0.00310676	0.28	0.333	0.471604938	0.588424437	0.903841923	1	pseudobulk	edgeR	LRT
Astrocyte	Atp13a2	0.130914855	0.128	0.145	0.141975309	0.162379421	0.69584838	1	pseudobulk	edgeR	LRT
Astrocyte	Atp13a3	0.025697051	0.27	0.317	0.381481481	0.491961415	0.883989291	1	pseudobulk	edgeR	LRT
Astrocyte	Atp13a4	-0.043798796	0.707	0.778	1.758024691	2.266881029	0.957725355	1	pseudobulk	edgeR	LRT
Astrocyte	Atp13a5	-0.083819276	0.267	0.334	0.418518519	0.532154341	0.863555861	1	pseudobulk	edgeR	LRT
Astrocyte	Atp1a1	0.170576931	0.849	0.844	2.39382716	2.758842444	0.651703753	1	pseudobulk	edgeR	LRT
Astrocyte	Atp1a2	-0.090498926	0.985	0.992	9.57037037	12.5	0.857569331	1	pseudobulk	edgeR	LRT
Astrocyte	Atp1a3	0.147372626	0.704	0.661	1.333333333	1.577170418	0.925565748	1	pseudobulk	edgeR	LRT
Astrocyte	Atp1b1	0.173936199	0.807	0.791	2.050617284	2.318327974	0.866319514	1	pseudobulk	edgeR	LRT
Astrocyte	Atp1b2	0.114656575	0.902	0.929	3.545679012	4.028938907	0.440565811	1	pseudobulk	edgeR	LRT
Astrocyte	Atp1b3	0.013681535	0.309	0.362	0.420987654	0.562700965	0.537345444	1	pseudobulk	edgeR	LRT
Astrocyte	Atp2a2	0.120315718	0.886	0.886	2.681481481	3.144694534	0.862329885	1	pseudobulk	edgeR	LRT
Astrocyte	Atp2a3	-0.06325524	0.08	0.111	0.101234568	0.133440514	0.993599148	1	pseudobulk	edgeR	LRT
Astrocyte	Atp2b1	0.096194057	0.606	0.632	1.2	1.453376206	0.934936777	1	pseudobulk	edgeR	LRT
Astrocyte	Atp2b2	0.035538924	0.827	0.859	2.595061728	3.355305466	0.677077525	1	pseudobulk	edgeR	LRT
Astrocyte	Atp2b3	0.233787385	0.298	0.312	0.569135802	0.651125402	0.694487253	1	pseudobulk	edgeR	LRT
Astrocyte	Atp2c1	0.111697469	0.491	0.537	0.808641975	0.911575563	0.357136881	1	pseudobulk	edgeR	LRT
Astrocyte	Atp5a1	0.067562274	0.578	0.653	0.966666667	1.196141479	0.824676974	1	pseudobulk	edgeR	LRT
Astrocyte	Atp5b	0.208606076	0.758	0.732	1.598765432	1.696141479	0.582865069	1	pseudobulk	edgeR	LRT
Astrocyte	Atp5c1	0.05294428	0.475	0.527	0.740740741	0.860128617	0.48907403	1	pseudobulk	edgeR	LRT
Astrocyte	Atp5d	0.083032414	0.288	0.307	0.349382716	0.403536977	0.803298115	1	pseudobulk	edgeR	LRT
Astrocyte	Atp5e	0.087022641	0.443	0.463	0.627160494	0.754019293	0.907617027	1	pseudobulk	edgeR	LRT
Astrocyte	Atp5f1	0.031319872	0.475	0.511	0.677777778	0.829581994	0.978363926	1	pseudobulk	edgeR	LRT
Astrocyte	Atp5g1	0.216423297	0.405	0.383	0.548148148	0.540192926	0.443109311	1	pseudobulk	edgeR	LRT
Astrocyte	Atp5g2	0.199186215	0.343	0.352	0.450617284	0.514469453	0.869253047	1	pseudobulk	edgeR	LRT
Astrocyte	Atp5g3	0.288106097	0.52	0.492	0.774074074	0.774919614	0.463969015	1	pseudobulk	edgeR	LRT
Astrocyte	Atp5h	0.177859851	0.594	0.556	0.951851852	0.991961415	0.604355254	1	pseudobulk	edgeR	LRT
Astrocyte	Atp5j	0.115800357	0.462	0.471	0.649382716	0.752411576	0.940202323	1	pseudobulk	edgeR	LRT
Astrocyte	Atp5j2	0.243934879	0.444	0.458	0.62345679	0.660771704	0.760080192	1	pseudobulk	edgeR	LRT
Astrocyte	Atp5k	0.175193977	0.477	0.489	0.744444444	0.832797428	0.931794005	1	pseudobulk	edgeR	LRT
Astrocyte	Atp5l	0.285049251	0.611	0.559	1.054320988	1.038585209	0.383081576	1	pseudobulk	edgeR	LRT
Astrocyte	Atp5md	0.127235517	0.499	0.523	0.788888889	0.86977492	0.735815108	1	pseudobulk	edgeR	LRT
Astrocyte	Atp5mpl	0.179085663	0.412	0.391	0.554320988	0.602893891	0.81641053	1	pseudobulk	edgeR	LRT
Astrocyte	Atp5o	0.071689193	0.365	0.389	0.47037037	0.575562701	0.82038082	1	pseudobulk	edgeR	LRT
Astrocyte	Atp6ap1	0.028221614	0.302	0.354	0.402469136	0.490353698	0.868776005	1	pseudobulk	edgeR	LRT
Astrocyte	Atp6ap2	0.146950366	0.412	0.436	0.591358025	0.623794212	0.301278416	1	pseudobulk	edgeR	LRT
Astrocyte	Atp6v0a1	0.033097275	0.543	0.608	0.992592593	1.21221865	0.918144411	1	pseudobulk	edgeR	LRT
Astrocyte	Atp6v0a2	-0.127989085	0.159	0.193	0.183950617	0.247588424	0.81035677	1	pseudobulk	edgeR	LRT
Astrocyte	Atp6v0b	0.096447866	0.598	0.658	1.024691358	1.221864952	0.83013176	1	pseudobulk	edgeR	LRT
Astrocyte	Atp6v0c	0.134845492	0.793	0.775	1.72345679	2.088424437	0.881118645	1	pseudobulk	edgeR	LRT
Astrocyte	Atp6v0d1	-0.05773626	0.293	0.373	0.404938272	0.540192926	0.701876717	1	pseudobulk	edgeR	LRT
Astrocyte	Atp6v0e	0.229359427	0.311	0.283	0.408641975	0.377813505	0.037096482	1	pseudobulk	edgeR	LRT
Astrocyte	Atp6v0e2	0.302288476	0.262	0.251	0.313580247	0.318327974	0.421583438	1	pseudobulk	edgeR	LRT
Astrocyte	Atp6v1a	0.234150591	0.435	0.479	0.662962963	0.745980707	0.950494077	1	pseudobulk	edgeR	LRT
Astrocyte	Atp6v1b2	0.177789086	0.406	0.404	0.585185185	0.649517685	0.587516625	1	pseudobulk	edgeR	LRT
Astrocyte	Atp6v1c1	0.133938608	0.296	0.32	0.367901235	0.411575563	0.740829117	1	pseudobulk	edgeR	LRT
Astrocyte	Atp6v1d	0.307199918	0.274	0.27	0.340740741	0.331189711	0.269453485	1	pseudobulk	edgeR	LRT
Astrocyte	Atp6v1e1	0.299522938	0.432	0.421	0.630864198	0.6414791	0.290191368	1	pseudobulk	edgeR	LRT
Astrocyte	Atp6v1f	0.156613082	0.219	0.248	0.264197531	0.300643087	0.738075386	1	pseudobulk	edgeR	LRT
Astrocyte	Atp6v1g1	0.311050916	0.209	0.212	0.258024691	0.257234727	0.326957638	1	pseudobulk	edgeR	LRT
Astrocyte	Atp6v1g2	0.224348803	0.243	0.219	0.296296296	0.289389068	0.385958079	1	pseudobulk	edgeR	LRT
Astrocyte	Atp6v1h	-0.126753946	0.362	0.429	0.555555556	0.766881029	0.646934306	1	pseudobulk	edgeR	LRT
Astrocyte	Atp7a	0.035228435	0.267	0.331	0.395061728	0.506430868	0.908557799	1	pseudobulk	edgeR	LRT
Astrocyte	Atp8a1	0.010316817	0.657	0.735	1.545679012	2.088424437	0.395049124	1	pseudobulk	edgeR	LRT
Astrocyte	Atp8a2	0.310983234	0.244	0.233	0.402469136	0.479099678	0.901422048	1	pseudobulk	edgeR	LRT
Astrocyte	Atp8b2	0.079071765	0.099	0.114	0.108641975	0.123794212	0.561156741	1	pseudobulk	edgeR	LRT
Astrocyte	Atp9a	0.331151524	0.468	0.436	0.755555556	0.818327974	0.660778592	1	pseudobulk	edgeR	LRT
Astrocyte	Atp9b	-0.062332016	0.48	0.577	0.820987654	1.07073955	0.742900737	1	pseudobulk	edgeR	LRT
Astrocyte	Atpaf1	-0.061210696	0.228	0.296	0.32345679	0.421221865	0.718267036	1	pseudobulk	edgeR	LRT
Astrocyte	Atpif1	0.208186077	0.393	0.404	0.567901235	0.602893891	0.706325262	1	pseudobulk	edgeR	LRT
Astrocyte	Atr	-0.02888232	0.269	0.307	0.365432099	0.479099678	0.91163879	1	pseudobulk	edgeR	LRT
Astrocyte	Atraid	0.156344312	0.24	0.256	0.3	0.329581994	0.396578381	1	pseudobulk	edgeR	LRT
Astrocyte	Atrn	-5.53E-05	0.479	0.54	0.820987654	1.075562701	0.789410865	1	pseudobulk	edgeR	LRT
Astrocyte	Atrnl1	0.081288242	0.219	0.24	0.360493827	0.42926045	0.688348114	1	pseudobulk	edgeR	LRT
Astrocyte	Atrx	-0.039318164	0.657	0.719	1.466666667	1.988745981	0.419266099	1	pseudobulk	edgeR	LRT
Astrocyte	Atxn1	0.175249473	0.812	0.807	3.049382716	3.430868167	0.454539256	1	pseudobulk	edgeR	LRT
Astrocyte	Atxn10	-0.029276808	0.519	0.588	0.898765432	1.146302251	0.842601663	1	pseudobulk	edgeR	LRT
Astrocyte	Atxn2	0.136097622	0.636	0.685	1.34691358	1.471061093	0.247537598	1	pseudobulk	edgeR	LRT
Astrocyte	Atxn2l	0.097592675	0.319	0.349	0.438271605	0.496784566	0.390783782	1	pseudobulk	edgeR	LRT
Astrocyte	Atxn3	0.22052732	0.168	0.164	0.204938272	0.20096463	0.165214167	1	pseudobulk	edgeR	LRT
Astrocyte	Atxn7	-0.141196097	0.49	0.587	0.866666667	1.209003215	0.414504471	1	pseudobulk	edgeR	LRT
Astrocyte	Atxn7l1	-0.173008272	0.502	0.632	0.939506173	1.36977492	0.417990601	1	pseudobulk	edgeR	LRT
Astrocyte	Atxn7l1os1	-0.25852948	0.075	0.114	0.087654321	0.136655949	0.883174929	1	pseudobulk	edgeR	LRT
Astrocyte	Atxn7l3	0.034785476	0.091	0.106	0.101234568	0.13022508	0.911947841	1	pseudobulk	edgeR	LRT
Astrocyte	Atxn7l3b	-0.006407396	0.285	0.362	0.374074074	0.514469453	0.468150336	1	pseudobulk	edgeR	LRT
Astrocyte	Auh	0.099795921	0.301	0.312	0.407407407	0.469453376	0.689723019	1	pseudobulk	edgeR	LRT
Astrocyte	Aup1	0.114664877	0.191	0.19	0.220987654	0.231511254	0.306116074	1	pseudobulk	edgeR	LRT
Astrocyte	Aurkaip1	0.047213284	0.096	0.127	0.108641975	0.1414791	0.65688441	1	pseudobulk	edgeR	LRT
Astrocyte	Auts2	0.046201641	0.991	0.992	11.29382716	13.72990354	0.845094757	1	pseudobulk	edgeR	LRT
Astrocyte	Aven	0.030731416	0.14	0.156	0.191358025	0.210610932	0.362453378	1	pseudobulk	edgeR	LRT
Astrocyte	Avl9	-0.040058888	0.217	0.244	0.295061728	0.356913183	0.86959905	1	pseudobulk	edgeR	LRT
Astrocyte	Axin1	-0.040929327	0.199	0.236	0.255555556	0.324758842	0.995465414	1	pseudobulk	edgeR	LRT
Astrocyte	Axl	-0.072181082	0.143	0.183	1.57E-01	0.220257235	0.541943872	1	pseudobulk	edgeR	LRT
Astrocyte	Azi2	0.114742199	0.2	0.196	0.24691358	0.263665595	0.260027781	1	pseudobulk	edgeR	LRT
Astrocyte	Azin1	0.333286268	0.272	0.249	0.366666667	0.331189711	0.049743435	1	pseudobulk	edgeR	LRT
Astrocyte	Azin2	0.161400961	0.105	0.122	0.120987654	0.144694534	0.890528999	1	pseudobulk	edgeR	LRT
Astrocyte	B130055M24Rik	0.186565552	0.109	0.137	0.12962963	1.59E-01	0.847551995	1	pseudobulk	edgeR	LRT
Astrocyte	B230118H07Rik	-0.21293501	0.164	0.215	0.208641975	0.28778135	0.681329932	1	pseudobulk	edgeR	LRT
Astrocyte	B230217C12Rik	0.23732678	0.119	0.108	0.12962963	0.1414791	0.679680233	1	pseudobulk	edgeR	LRT
Astrocyte	B230217J21Rik	-0.261637627	0.078	0.106	0.112345679	0.152733119	0.914085382	1	pseudobulk	edgeR	LRT
Astrocyte	B230219D22Rik	0.038677951	0.264	0.288	0.348148148	0.42926045	0.997541635	1	pseudobulk	edgeR	LRT
Astrocyte	B230307C23Rik	0.068688695	0.178	0.209	0.230864198	0.278135048	0.859481762	1	pseudobulk	edgeR	LRT
Astrocyte	B230323A14Rik	-0.157763812	0.111	0.109	0.264197531	0.3585209	0.686817707	1	pseudobulk	edgeR	LRT
Astrocyte	B230354K17Rik	0.01709519	0.09	0.117	0.098765432	0.138263666	0.636167039	1	pseudobulk	edgeR	LRT
Astrocyte	B2m	0.216336776	0.16	0.185	0.192592593	0.221864952	0.634739155	1	pseudobulk	edgeR	LRT
Astrocyte	B3galnt2	-0.065402779	0.159	0.207	0.208641975	0.278135048	0.666948753	1	pseudobulk	edgeR	LRT
Astrocyte	B3galt1	-0.159864669	0.959	0.971	7.148148148	10.57073955	0.226364704	1	pseudobulk	edgeR	LRT
Astrocyte	B3galt2	-0.036013486	0.136	0.158	0.177777778	0.199356913	0.459306342	1	pseudobulk	edgeR	LRT
Astrocyte	B3galt5	-0.21812775	0.122	0.154	0.141975309	0.199356913	0.715669064	1	pseudobulk	edgeR	LRT
Astrocyte	B3gat2	-0.045312083	0.135	0.166	0.156790123	0.21221865	0.839003152	1	pseudobulk	edgeR	LRT
Astrocyte	B3gat3	0.274902113	0.227	0.222	0.265432099	0.281350482	0.275855729	1	pseudobulk	edgeR	LRT
Astrocyte	B3gntl1	-0.04850746	0.116	0.133	0.134567901	0.181672026	0.7809649	1	pseudobulk	edgeR	LRT
Astrocyte	B430010I23Rik	-0.132632036	0.204	0.244	0.282716049	0.353697749	0.632361104	1	pseudobulk	edgeR	LRT
Astrocyte	B4galt5	0.0568432	0.179	0.219	0.232098765	0.321543408	0.502737089	1	pseudobulk	edgeR	LRT
Astrocyte	B4galt6	0.120732822	0.286	0.309	0.4	0.454983923	0.687331103	1	pseudobulk	edgeR	LRT
Astrocyte	B4gat1	0.225563708	0.138	0.125	0.162962963	0.138263666	0.077022152	1	pseudobulk	edgeR	LRT
Astrocyte	B830012L14Rik	0.187718051	0.117	0.125	0.167901235	0.205787781	0.962627062	1	pseudobulk	edgeR	LRT
Astrocyte	B930095G15Rik	0.050207886	0.598	0.643	1.07037037	1.286173633	0.719232543	1	pseudobulk	edgeR	LRT
Astrocyte	BC002059	0.154002447	0.191	0.19	0.22962963	0.247588424	0.333620689	1	pseudobulk	edgeR	LRT
Astrocyte	BC004004	0.061662046	0.152	0.185	0.17654321	0.237942122	0.648041263	1	pseudobulk	edgeR	LRT
Astrocyte	BC005537	0.170435803	0.358	0.395	0.516049383	0.564308682	0.423462203	1	pseudobulk	edgeR	LRT
Astrocyte	BC005561	-0.259229024	0.251	0.325	0.309876543	0.503215434	0.086669685	1	pseudobulk	edgeR	LRT
Astrocyte	BC005624	0.124039408	0.142	0.158	0.164197531	0.192926045	0.892174861	1	pseudobulk	edgeR	LRT
Astrocyte	BC006965	-0.188199929	0.146	0.159	0.17654321	0.247588424	0.642190601	1	pseudobulk	edgeR	LRT
Astrocyte	BC031181	0.080366137	0.247	0.283	0.304938272	0.366559486	0.948928058	1	pseudobulk	edgeR	LRT
Astrocyte	BC034090	-0.239486529	0.088	0.119	0.097530864	0.139871383	0.835696489	1	pseudobulk	edgeR	LRT
Astrocyte	BC052040	0.117978674	0.205	0.228	0.319753086	0.3585209	0.428596895	1	pseudobulk	edgeR	LRT
Astrocyte	BC065397	-0.302178631	0.086	0.137	0.101234568	0.170418006	0.150773971	1	pseudobulk	edgeR	LRT
Astrocyte	Baalc	0.082106542	0.116	0.133	0.132098765	0.167202572	0.923924691	1	pseudobulk	edgeR	LRT
Astrocyte	Babam1	-0.005653461	0.149	0.186	0.166666667	0.22829582	0.501724095	1	pseudobulk	edgeR	LRT
Astrocyte	Babam2	-0.001966851	0.444	0.505	0.779012346	0.966237942	0.993547377	1	pseudobulk	edgeR	LRT
Astrocyte	Bace1	0.096681662	0.19	0.201	0.220987654	0.258842444	0.626358282	1	pseudobulk	edgeR	LRT
Astrocyte	Bach2	-0.096002174	0.767	0.847	2.239506173	3.170418006	0.322911636	1	pseudobulk	edgeR	LRT
Astrocyte	Bad	-0.213599679	0.079	0.114	0.082716049	0.127009646	0.286989404	1	pseudobulk	edgeR	LRT
Astrocyte	Bag1	0.080664905	0.105	0.124	0.114814815	0.138263666	0.903353309	1	pseudobulk	edgeR	LRT
Astrocyte	Bag4	0.214840294	0.165	0.162	0.204938272	0.209003215	0.368171376	1	pseudobulk	edgeR	LRT
Astrocyte	Bag6	0.117423767	0.147	0.161	0.162962963	0.191318328	0.802949132	1	pseudobulk	edgeR	LRT
Astrocyte	Bahcc1	-0.13224438	0.132	0.178	0.156790123	0.223472669	0.521093294	1	pseudobulk	edgeR	LRT
Astrocyte	Baiap2	0.320966691	0.194	0.195	0.241975309	0.254019293	0.447789529	1	pseudobulk	edgeR	LRT
Astrocyte	Banp	-0.070910389	0.275	0.359	0.37037037	0.51607717	0.530236817	1	pseudobulk	edgeR	LRT
Astrocyte	Bax	0.058379949	0.138	0.151	0.149382716	0.167202572	0.561852128	1	pseudobulk	edgeR	LRT
Astrocyte	Baz1b	0.035496281	0.419	0.5	0.727160494	0.906752412	0.972816654	1	pseudobulk	edgeR	LRT
Astrocyte	Baz2a	0.154278167	0.328	0.367	0.481481481	0.556270096	0.554909463	1	pseudobulk	edgeR	LRT
Astrocyte	Baz2b	-0.03563864	0.802	0.86	2.469135802	3.189710611	0.764637837	1	pseudobulk	edgeR	LRT
Astrocyte	Bbip1	0.168127184	0.349	0.339	0.445679012	0.506430868	0.698327688	1	pseudobulk	edgeR	LRT
Astrocyte	Bbof1	-0.15207025	0.212	0.281	0.312345679	0.405144695	0.963246114	1	pseudobulk	edgeR	LRT
Astrocyte	Bbox1	-0.074006083	0.337	0.383	0.560493827	0.77170418	0.673724395	1	pseudobulk	edgeR	LRT
Astrocyte	Bbs2	-0.301416333	0.13	0.198	0.154320988	2.57E-01	0.191849759	1	pseudobulk	edgeR	LRT
Astrocyte	Bbs4	0.107402715	0.117	0.137	0.133333333	0.180064309	0.629421419	1	pseudobulk	edgeR	LRT
Astrocyte	Bbs5	0.267673633	0.093	0.105	0.114814815	0.122186495	0.531814001	1	pseudobulk	edgeR	LRT
Astrocyte	Bbs7	-0.114529362	0.123	0.161	0.140740741	0.215434084	0.403433651	1	pseudobulk	edgeR	LRT
Astrocyte	Bbs9	-0.004790292	0.419	0.463	0.740740741	0.922829582	0.920189674	1	pseudobulk	edgeR	LRT
Astrocyte	Bbx	0.127191563	0.386	0.392	0.607407407	0.75562701	0.979032496	1	pseudobulk	edgeR	LRT
Astrocyte	Bcan	-0.066039944	0.798	0.867	2.241975309	2.85E+00	0.715197396	1	pseudobulk	edgeR	LRT
Astrocyte	Bcap29	0.018232695	0.195	0.211	0.243209877	0.284565916	0.651780974	1	pseudobulk	edgeR	LRT
Astrocyte	Bcap31	0.159779582	0.29	0.293	0.364197531	0.416398714	0.5784161	1	pseudobulk	edgeR	LRT
Astrocyte	Bcar1	0.120017442	0.223	0.259	0.298765432	0.323151125	0.324699322	1	pseudobulk	edgeR	LRT
Astrocyte	Bcar3	-0.047746217	0.536	0.571	1.065432099	1.382636656	0.963187548	1	pseudobulk	edgeR	LRT
Astrocyte	Bcas1	0.557009561	0.138	0.119	0.262962963	0.217041801	0.19824213	1	pseudobulk	edgeR	LRT
Astrocyte	Bcas2	0.112586673	0.195	0.232	0.232098765	0.290996785	0.819810549	1	pseudobulk	edgeR	LRT
Astrocyte	Bcas3	0.052800619	0.735	0.775	2.025925926	2.477491961	0.929713719	1	pseudobulk	edgeR	LRT
Astrocyte	Bcas3os1	0.120813245	0.123	0.146	0.169135802	0.176848875	0.322316421	1	pseudobulk	edgeR	LRT
Astrocyte	Bcat2	0.049435027	0.173	0.203	0.213580247	0.276527331	0.761510809	1	pseudobulk	edgeR	LRT
Astrocyte	Bccip	-0.221847337	0.095	0.121	0.108641975	0.135048232	0.685883654	1	pseudobulk	edgeR	LRT
Astrocyte	Bckdha	-0.044529813	0.188	0.246	0.232098765	0.319935691	0.529438799	1	pseudobulk	edgeR	LRT
Astrocyte	Bckdhb	0.033852137	0.46	0.529	0.775308642	0.971061093	0.923886877	1	pseudobulk	edgeR	LRT
Astrocyte	Bcl2	-0.28494952	0.372	0.455	0.630864198	1.123794212	0.007999717	1	pseudobulk	edgeR	LRT
Astrocyte	Bcl2l1	0.192015983	0.433	0.423	0.732098765	0.803858521	0.344196157	1	pseudobulk	edgeR	LRT
Astrocyte	Bcl2l13	0.034493777	0.143	0.174	0.17654321	0.217041801	0.910998601	1	pseudobulk	edgeR	LRT
Astrocyte	Bcl2l15	-0.115190582	0.119	0.167	0.143209877	0.22829582	0.266504049	1	pseudobulk	edgeR	LRT
Astrocyte	Bcl2l2	0.096463669	0.126	0.148	0.139506173	0.170418006	0.957252705	1	pseudobulk	edgeR	LRT
Astrocyte	Bcl6	0.271298227	0.31	0.289	0.42962963	0.384244373	0.027064606	1	pseudobulk	edgeR	LRT
Astrocyte	Bcl7a	0.153987385	0.173	0.203	0.203703704	0.257234727	0.960309577	1	pseudobulk	edgeR	LRT
Astrocyte	Bcl7b	0.210515929	0.125	0.133	0.145679012	0.159163987	0.600461311	1	pseudobulk	edgeR	LRT
Astrocyte	Bcl7c	0.197458463	0.217	0.23	0.271604938	0.295819936	0.531303147	1	pseudobulk	edgeR	LRT
Astrocyte	Bcl9	-0.03521395	0.407	0.458	0.634567901	0.827974277	0.994759877	1	pseudobulk	edgeR	LRT
Astrocyte	Bcl9l	-0.145696646	0.198	0.262	0.225925926	0.305466238	0.703113453	1	pseudobulk	edgeR	LRT
Astrocyte	Bclaf1	0.00972312	0.57	0.661	1.124691358	1.389067524	0.860563734	1	pseudobulk	edgeR	LRT
Astrocyte	Bclaf3	0.026599895	0.135	0.175	0.17037037	0.245980707	0.586424413	1	pseudobulk	edgeR	LRT
Astrocyte	Bcor	-0.276109838	0.219	0.285	0.280246914	0.438906752	0.234030374	1	pseudobulk	edgeR	LRT
Astrocyte	Bcorl1	-0.09168249	0.098	0.122	0.107407407	0.149517685	0.65413517	1	pseudobulk	edgeR	LRT
Astrocyte	Bcr	-0.156419748	0.233	0.314	0.295061728	0.416398714	0.450474786	1	pseudobulk	edgeR	LRT
Astrocyte	Bdh1	-0.222249238	0.22	0.302	0.272839506	0.421221865	0.246561826	1	pseudobulk	edgeR	LRT
Astrocyte	Bdnf	0.43874322	0.1	0.088	0.130864198	0.118971061	0.406800797	1	pseudobulk	edgeR	LRT
Astrocyte	Bdp1	0.147283031	0.335	0.354	0.460493827	0.545016077	0.713021404	1	pseudobulk	edgeR	LRT
Astrocyte	Becn1	-0.096663833	0.162	0.222	0.2	0.270096463	0.619546913	1	pseudobulk	edgeR	LRT
Astrocyte	Bend6	0.15083393	0.316	0.346	0.550617284	0.65755627	0.990837496	1	pseudobulk	edgeR	LRT
Astrocyte	Bend7	-0.52837954	0.056	0.103	0.062962963	0.135048232	0.029509587	1	pseudobulk	edgeR	LRT
Astrocyte	Bet1	0.090787581	0.126	0.132	0.145679012	0.159163987	0.353085263	1	pseudobulk	edgeR	LRT
Astrocyte	Bet1l	0.116099189	0.089	0.105	0.095061728	0.120578778	0.918034003	1	pseudobulk	edgeR	LRT
Astrocyte	Bex1	0.256346229	0.183	0.177	0.219753086	0.22829582	0.651567387	1	pseudobulk	edgeR	LRT
Astrocyte	Bex2	0.118032444	0.33	0.376	0.430864198	0.498392283	0.973762148	1	pseudobulk	edgeR	LRT
Astrocyte	Bex3	0.028230532	0.185	0.225	0.225925926	0.29903537	0.654918563	1	pseudobulk	edgeR	LRT
Astrocyte	Bfar	-0.054792304	0.227	0.297	0.297530864	0.408360129	0.613243827	1	pseudobulk	edgeR	LRT
Astrocyte	Bhlhb9	0.334667596	0.167	0.167	0.198765432	0.204180064	0.48599337	1	pseudobulk	edgeR	LRT
Astrocyte	Bhlhe40	-0.141604827	0.19	0.267	0.228395062	0.319935691	0.586791339	1	pseudobulk	edgeR	LRT
Astrocyte	Bhlhe41	-0.137679047	0.151	0.199	0.171604938	0.245980707	0.401529658	1	pseudobulk	edgeR	LRT
Astrocyte	Bicc1	-0.020798207	0.226	0.277	0.332098765	0.446945338	0.839750312	1	pseudobulk	edgeR	LRT
Astrocyte	Bicd1	0.135910138	0.616	0.601	1.485185185	1.819935691	0.885854712	1	pseudobulk	edgeR	LRT
Astrocyte	Bicd2	0.200611066	0.165	0.167	0.201234568	0.202572347	0.153739059	1	pseudobulk	edgeR	LRT
Astrocyte	Bicdl1	0.455026665	0.148	0.135	0.185185185	0.191318328	0.524220877	1	pseudobulk	edgeR	LRT
Astrocyte	Bicra	-0.19673533	0.316	0.386	0.462962963	0.612540193	0.976606867	1	pseudobulk	edgeR	LRT
Astrocyte	Bicral	0.005003653	0.549	0.619	1.033333333	1.297427653	0.889802842	1	pseudobulk	edgeR	LRT
Astrocyte	Bin1	0.225253988	0.299	0.305	0.418518519	0.427652733	0.227130585	1	pseudobulk	edgeR	LRT
Astrocyte	Birc2	-0.137503113	0.223	0.289	0.281481481	0.38585209	0.576592994	1	pseudobulk	edgeR	LRT
Astrocyte	Birc6	-0.006632887	0.651	0.706	1.387654321	1.829581994	0.586210169	1	pseudobulk	edgeR	LRT
Astrocyte	Blcap	0.01250795	0.164	0.204	0.190123457	0.242765273	0.856812531	1	pseudobulk	edgeR	LRT
Astrocyte	Blmh	0.060535121	0.23	0.259	0.291358025	0.364951768	0.957325556	1	pseudobulk	edgeR	LRT
Astrocyte	Bloc1s2	-0.229101115	0.084	0.125	0.091358025	0.154340836	0.257203582	1	pseudobulk	edgeR	LRT
Astrocyte	Blzf1	0.051281369	0.095	0.109	0.10617284	0.139871383	0.745529087	1	pseudobulk	edgeR	LRT
Astrocyte	Bmerb1	0.052240838	0.189	0.214	0.243209877	0.318327974	0.681281036	1	pseudobulk	edgeR	LRT
Astrocyte	Bmp1	0.075469371	0.251	0.291	0.333333333	0.393890675	0.608180683	1	pseudobulk	edgeR	LRT
Astrocyte	Bmp2k	-0.081800714	0.393	0.481	0.62962963	0.811897106	0.916684215	1	pseudobulk	edgeR	LRT
Astrocyte	Bmpr1a	0.01971353	0.583	0.651	1.108641975	1.345659164	0.784023158	1	pseudobulk	edgeR	LRT
Astrocyte	Bmpr1b	-0.266618867	0.774	0.883	2.596296296	4.054662379	0.19975027	1	pseudobulk	edgeR	LRT
Astrocyte	Bmpr2	-0.097312511	0.49	0.595	0.886419753	1.252411576	0.356089222	1	pseudobulk	edgeR	LRT
Astrocyte	Bms1	-0.17233649	0.149	0.203	0.185185185	0.245980707	0.71774178	1	pseudobulk	edgeR	LRT
Astrocyte	Bmt2	-0.108607578	0.316	0.386	0.469135802	0.668810289	0.333852199	1	pseudobulk	edgeR	LRT
Astrocyte	Bmyc	0.171844581	0.142	0.161	0.175308642	0.202572347	0.751058421	1	pseudobulk	edgeR	LRT
Astrocyte	Bnip2	-0.040190334	0.151	0.19	0.17037037	0.229903537	0.645704183	1	pseudobulk	edgeR	LRT
Astrocyte	Bnip3	0.15649055	0.116	0.13	0.133333333	0.144694534	0.415163352	1	pseudobulk	edgeR	LRT
Astrocyte	Bnip3l	0.381110151	0.22	0.204	0.265432099	0.263665595	0.3127053	1	pseudobulk	edgeR	LRT
Astrocyte	Boc	-0.142409573	0.459	0.559	0.822222222	1.15755627	0.456597444	1	pseudobulk	edgeR	LRT
Astrocyte	Bod1l	-0.076296071	0.349	0.432	0.501234568	0.704180064	0.34738812	1	pseudobulk	edgeR	LRT
Astrocyte	Bola2	0.138383044	0.091	0.113	0.111111111	0.13022508	0.966303021	1	pseudobulk	edgeR	LRT
Astrocyte	Bola3	0.051264474	0.128	0.138	0.145679012	0.165594855	0.760637622	1	pseudobulk	edgeR	LRT
Astrocyte	Borcs5	0.091762578	0.105	0.125	0.133333333	0.155948553	0.682698421	1	pseudobulk	edgeR	LRT
Astrocyte	Bpgm	0.07020163	0.136	0.141	0.160493827	0.189710611	0.799336056	1	pseudobulk	edgeR	LRT
Astrocyte	Bphl	-0.074406352	0.167	0.204	0.202469136	0.25562701	0.971231822	1	pseudobulk	edgeR	LRT
Astrocyte	Bpnt1	0.010460056	0.121	0.138	0.138271605	0.165594855	0.694099444	1	pseudobulk	edgeR	LRT
Astrocyte	Bptf	-0.044045722	0.602	0.669	1.117283951	1.463022508	0.678227383	1	pseudobulk	edgeR	LRT
Astrocyte	Braf	0.082975292	0.633	0.622	1.324691358	1.691318328	0.845342862	1	pseudobulk	edgeR	LRT
Astrocyte	Brap	0.161191361	0.146	0.151	0.166666667	0.18488746	0.576932468	1	pseudobulk	edgeR	LRT
Astrocyte	Brcc3	0.207102207	0.175	0.206	0.219753086	0.254019293	0.903252626	1	pseudobulk	edgeR	LRT
Astrocyte	Brd1	-0.203394925	0.253	0.347	0.328395062	0.504823151	0.199140906	1	pseudobulk	edgeR	LRT
Astrocyte	Brd2	0.149436828	0.299	0.33	0.388888889	0.451768489	0.657285566	1	pseudobulk	edgeR	LRT
Astrocyte	Brd3	-0.135257704	0.206	0.275	0.250617284	0.363344051	0.335963469	1	pseudobulk	edgeR	LRT
Astrocyte	Brd4	0.118001022	0.573	0.608	1.064197531	1.229903537	0.597860461	1	pseudobulk	edgeR	LRT
Astrocyte	Brd7	0.027484753	0.278	0.33	0.354320988	0.427652733	0.709729366	1	pseudobulk	edgeR	LRT
Astrocyte	Brd8	0.099074594	0.421	0.481	0.609876543	0.726688103	0.635420839	1	pseudobulk	edgeR	LRT
Astrocyte	Brd9	-0.010506233	0.453	0.535	0.67037037	0.824758842	0.844939655	1	pseudobulk	edgeR	LRT
Astrocyte	Brdt	-0.300391577	0.105	0.169	0.128395062	0.213826367	0.09937924	1	pseudobulk	edgeR	LRT
Astrocyte	Brf1	0.060334464	0.191	0.228	0.25308642	0.274919614	0.399913499	1	pseudobulk	edgeR	LRT
Astrocyte	Bri3	0.089782574	0.205	0.222	0.234567901	0.276527331	0.730487183	1	pseudobulk	edgeR	LRT
Astrocyte	Bri3bp	0.349369063	0.137	0.119	0.162962963	0.143086817	0.078390182	1	pseudobulk	edgeR	LRT
Astrocyte	Brinp1	0.197342292	0.546	0.519	1.785185185	2.284565916	0.676522483	1	pseudobulk	edgeR	LRT
Astrocyte	Brinp2	-0.080054022	0.269	0.338	0.459259259	0.59807074	0.829137816	1	pseudobulk	edgeR	LRT
Astrocyte	Brinp3	-0.073204357	0.775	0.796	2.883950617	4.197749196	0.17912453	1	pseudobulk	edgeR	LRT
Astrocyte	Brip1os	-0.073754429	0.306	0.371	0.469135802	5.42E-01	0.416726585	1	pseudobulk	edgeR	LRT
Astrocyte	Brk1	0.001191772	0.206	0.256	0.24691358	0.334405145	0.708548148	1	pseudobulk	edgeR	LRT
Astrocyte	Brms1	-0.063027128	0.07	0.108	0.082716049	0.125401929	0.324493332	1	pseudobulk	edgeR	LRT
Astrocyte	Brms1l	0.040965191	0.228	0.265	0.29382716	0.337620579	0.424524201	1	pseudobulk	edgeR	LRT
Astrocyte	Brox	0.12375511	0.191	0.195	0.243209877	0.258842444	0.264987694	1	pseudobulk	edgeR	LRT
Astrocyte	Brpf1	0.150326224	0.116	0.125	0.133333333	0.138263666	0.293725563	1	pseudobulk	edgeR	LRT
Astrocyte	Brpf3	0.080482739	0.09	0.108	0.108641975	0.128617363	0.688892532	1	pseudobulk	edgeR	LRT
Astrocyte	Brsk1	0.237423696	0.191	0.201	0.218518519	0.247588424	0.511239316	1	pseudobulk	edgeR	LRT
Astrocyte	Brsk2	-0.053770164	0.135	0.159	0.150617284	0.189710611	0.849868703	1	pseudobulk	edgeR	LRT
Astrocyte	Brwd1	0.11939666	0.512	0.543	0.90617284	1.036977492	0.493860648	1	pseudobulk	edgeR	LRT
Astrocyte	Brwd3	-0.039524063	0.257	0.333	0.366666667	0.488745981	0.701295589	1	pseudobulk	edgeR	LRT
Astrocyte	Bscl2	0.077190721	0.149	0.188	0.166666667	0.220257235	0.78608478	1	pseudobulk	edgeR	LRT
Astrocyte	Bsdc1	-0.240884675	0.125	0.169	0.143209877	0.202572347	0.505599764	1	pseudobulk	edgeR	LRT
Astrocyte	Bsg	0.018270965	0.528	0.559	0.812345679	1.032154341	0.984754515	1	pseudobulk	edgeR	LRT
Astrocyte	Bsn	0.256618889	0.467	0.468	0.908641975	1.096463023	0.844299874	1	pseudobulk	edgeR	LRT
Astrocyte	Btaf1	0.146333043	0.365	0.389	0.618518519	0.694533762	0.435745715	1	pseudobulk	edgeR	LRT
Astrocyte	Btbd1	0.064887252	0.28	0.305	0.411111111	0.466237942	0.377153234	1	pseudobulk	edgeR	LRT
Astrocyte	Btbd10	0.00924073	0.295	0.35	0.413580247	0.553054662	0.56063894	1	pseudobulk	edgeR	LRT
Astrocyte	Btbd11	-0.144673284	0.199	0.267	0.348148148	0.446945338	0.912366404	1	pseudobulk	edgeR	LRT
Astrocyte	Btbd17	-0.219683586	0.127	0.175	0.151851852	0.207395498	0.844991287	1	pseudobulk	edgeR	LRT
Astrocyte	Btbd2	-0.011561582	0.101	0.116	0.111111111	0.1414791	0.913021011	1	pseudobulk	edgeR	LRT
Astrocyte	Btbd3	0.051068953	0.474	0.539	0.802469136	1.030546624	0.731266763	1	pseudobulk	edgeR	LRT
Astrocyte	Btbd7	-0.021663003	0.462	0.521	0.716049383	0.98392283	0.406165906	1	pseudobulk	edgeR	LRT
Astrocyte	Btbd8	-0.017630687	0.167	0.186	0.2	0.250803859	0.932885685	1	pseudobulk	edgeR	LRT
Astrocyte	Btbd9	-0.08159574	0.549	0.616	1.17654321	1.643086817	0.504870214	1	pseudobulk	edgeR	LRT
Astrocyte	Btf3	0.09704461	0.19	0.22	0.209876543	0.260450161	0.85889234	1	pseudobulk	edgeR	LRT
Astrocyte	Btf3l4	0.1111605	0.173	0.201	0.219753086	0.236334405	0.281337566	1	pseudobulk	edgeR	LRT
Astrocyte	Btg1	0.219905362	0.575	0.545	1.04691358	1.149517685	0.734253753	1	pseudobulk	edgeR	LRT
Astrocyte	Btrc	-0.146695865	0.542	0.651	1.074074074	1.482315113	0.559219524	1	pseudobulk	edgeR	LRT
Astrocyte	Bub3	0.228174424	0.132	0.153	0.166666667	0.183279743	0.608480621	1	pseudobulk	edgeR	LRT
Astrocyte	Bzw1	0.080966997	0.198	0.232	0.235802469	0.290996785	0.999986576	1	pseudobulk	edgeR	LRT
Astrocyte	Bzw2	0.088330184	0.265	0.307	0.351851852	0.426045016	0.942481638	1	pseudobulk	edgeR	LRT
Astrocyte	C030005K06Rik	-0.494506301	0.059	0.108	0.079012346	0.120578778	0.703926184	1	pseudobulk	edgeR	LRT
Astrocyte	C030037D09Rik	-0.024118437	0.14	0.167	0.17037037	0.209003215	0.84890863	1	pseudobulk	edgeR	LRT
Astrocyte	C130060C02Rik	-0.417584073	0.06	0.105	0.069135802	0.117363344	0.196594254	1	pseudobulk	edgeR	LRT
Astrocyte	C130071C03Rik	-0.058719149	0.867	0.918	2.940740741	3.938906752	0.650042606	1	pseudobulk	edgeR	LRT
Astrocyte	C1d	0.140799555	0.12	0.129	0.139506173	0.165594855	0.775064752	1	pseudobulk	edgeR	LRT
Astrocyte	C1galt1c1	-0.083587495	0.104	0.111	0.113580247	0.138263666	0.919468744	1	pseudobulk	edgeR	LRT
Astrocyte	C1qtnf4	0.019709721	0.307	0.347	0.402469136	0.517684887	0.797894057	1	pseudobulk	edgeR	LRT
Astrocyte	C230037L18Rik	-0.355131435	0.098	0.143	0.111111111	0.181672026	0.320973674	1	pseudobulk	edgeR	LRT
Astrocyte	C230057M02Rik	0.3002882	0.093	0.114	0.109876543	0.149517685	0.634955947	1	pseudobulk	edgeR	LRT
Astrocyte	C2cd2	0.082916166	0.106	0.138	0.137037037	0.18488746	0.663792275	1	pseudobulk	edgeR	LRT
Astrocyte	C2cd3	-0.096337351	0.228	0.283	0.319753086	0.434083601	0.698417628	1	pseudobulk	edgeR	LRT
Astrocyte	C2cd5	-0.051092348	0.427	0.5	0.780246914	1.036977492	0.582592724	1	pseudobulk	edgeR	LRT
Astrocyte	C330002G04Rik	-0.367047706	0.199	0.299	0.279012346	0.419614148	0.939588817	1	pseudobulk	edgeR	LRT
Astrocyte	C330007P06Rik	-0.142478394	0.163	0.219	0.207407407	0.289389068	0.579943584	1	pseudobulk	edgeR	LRT
Astrocyte	C530008M17Rik	-0.145899081	0.123	0.162	0.212345679	0.24437299	0.583603097	1	pseudobulk	edgeR	LRT
Astrocyte	C530044C16Rik	-0.366913201	0.214	0.309	0.461728395	0.827974277	0.176146371	1	pseudobulk	edgeR	LRT
Astrocyte	C730002L08Rik	-0.373089464	0.479	0.63	1.311111111	1.959807074	0.993004072	1	pseudobulk	edgeR	LRT
Astrocyte	C87436	-0.255281528	0.116	0.166	0.139506173	0.210610932	0.411106953	1	pseudobulk	edgeR	LRT
Astrocyte	C920021L13Rik	-0.043676399	0.168	0.204	0.211111111	0.295819936	0.629015608	1	pseudobulk	edgeR	LRT
Astrocyte	C9orf72	0.173712514	0.132	0.138	0.160493827	0.181672026	0.654802861	1	pseudobulk	edgeR	LRT
Astrocyte	CAAA01118383.1	0.024827533	0.106	0.127	0.120987654	0.165594855	0.683986919	1	pseudobulk	edgeR	LRT
Astrocyte	Caap1	0.03374919	0.214	0.248	0.279012346	0.353697749	0.907686365	1	pseudobulk	edgeR	LRT
Astrocyte	Cab39	-0.080768678	0.29	0.334	0.385185185	0.524115756	0.587587349	1	pseudobulk	edgeR	LRT
Astrocyte	Cab39l	0.009632839	0.259	0.322	0.385185185	0.490353698	0.991361689	1	pseudobulk	edgeR	LRT
Astrocyte	Cabin1	0.239029303	0.274	0.27	0.350617284	0.377813505	0.21304459	1	pseudobulk	edgeR	LRT
Astrocyte	Cables1	-0.192627083	0.217	0.259	0.335802469	0.459807074	0.714289078	1	pseudobulk	edgeR	LRT
Astrocyte	Cabp1	0.290423837	0.179	0.196	0.312345679	0.302250804	0.262239477	1	pseudobulk	edgeR	LRT
Astrocyte	Cachd1	-0.069253839	0.652	0.738	1.562962963	2.081993569	0.745675995	1	pseudobulk	edgeR	LRT
Astrocyte	Cacna1a	0.11254609	0.858	0.887	4.856790123	5.932475884	0.976822513	1	pseudobulk	edgeR	LRT
Astrocyte	Cacna1b	0.162155423	0.189	0.206	0.281481481	0.356913183	0.82709797	1	pseudobulk	edgeR	LRT
Astrocyte	Cacna1c	0.163950395	0.537	0.505	1.962962963	2.581993569	0.549536408	1	pseudobulk	edgeR	LRT
Astrocyte	Cacna1d	0.105933398	0.509	0.539	1.302469136	1.533762058	0.501051084	1	pseudobulk	edgeR	LRT
Astrocyte	Cacna1e	0.070092849	0.485	0.474	1.341975309	1.745980707	0.713250213	1	pseudobulk	edgeR	LRT
Astrocyte	Cacna1g	0.033713661	0.131	0.164	0.151851852	0.197749196	0.757651318	1	pseudobulk	edgeR	LRT
Astrocyte	Cacna1i	0.266244443	0.147	0.146	0.181481481	0.20096463	0.67720174	1	pseudobulk	edgeR	LRT
Astrocyte	Cacna2d1	0.120675289	0.472	0.442	1.303703704	1.750803859	0.57633541	1	pseudobulk	edgeR	LRT
Astrocyte	Cacna2d2	-0.124010821	0.349	0.45	0.486419753	0.689710611	0.366706344	1	pseudobulk	edgeR	LRT
Astrocyte	Cacna2d3	0.368143882	0.173	0.164	0.525925926	0.414790997	0.031019496	1	pseudobulk	edgeR	LRT
Astrocyte	Cacnb2	-0.067680705	0.468	0.514	0.987654321	1.334405145	0.705168045	1	pseudobulk	edgeR	LRT
Astrocyte	Cacnb4	0.188169429	0.772	0.741	3.358024691	4.091639871	0.859192245	1	pseudobulk	edgeR	LRT
Astrocyte	Cacng2	0.328559758	0.312	0.302	0.501234568	0.532154341	0.651723853	1	pseudobulk	edgeR	LRT
Astrocyte	Cacng4	0.015297333	0.449	0.474	1.096296296	1.366559486	0.821945362	1	pseudobulk	edgeR	LRT
Astrocyte	Cacng5	0.105973537	0.132	0.129	0.167901235	0.172025723	0.197723822	1	pseudobulk	edgeR	LRT
Astrocyte	Cacng7	-0.071261978	0.262	0.338	0.344444444	0.493569132	0.330232916	1	pseudobulk	edgeR	LRT
Astrocyte	Cacng8	-0.155144569	0.209	0.283	0.27037037	0.397106109	0.413456415	1	pseudobulk	edgeR	LRT
Astrocyte	Cacul1	0.137988675	0.288	0.299	0.412345679	0.432475884	0.212701233	1	pseudobulk	edgeR	LRT
Astrocyte	Cacybp	0.532116691	0.123	0.108	0.14691358	0.122186495	0.135213664	1	pseudobulk	edgeR	LRT
Astrocyte	Cadm1	0.102444805	0.706	0.749	2.383950617	2.860128617	0.70855186	1	pseudobulk	edgeR	LRT
Astrocyte	Cadm2	-0.026379345	0.995	0.992	21.01975309	27.9807074	0.564354012	1	pseudobulk	edgeR	LRT
Astrocyte	Cadm3	0.238313426	0.6	0.561	1.111111111	1.249196141	0.729764951	1	pseudobulk	edgeR	LRT
Astrocyte	Cadm4	-0.041722953	0.305	0.389	0.420987654	0.522508039	0.835086777	1	pseudobulk	edgeR	LRT
Astrocyte	Cadps	-0.016319064	0.783	0.799	2.861728395	3.81511254	0.518433565	1	pseudobulk	edgeR	LRT
Astrocyte	Cadps2	0.264325927	0.686	0.579	3.718518519	4.165594855	0.712005234	1	pseudobulk	edgeR	LRT
Astrocyte	Calb1	0.034546996	0.66	0.658	1.179012346	1.418006431	0.925973444	1	pseudobulk	edgeR	LRT
Astrocyte	Calb2	0.175223446	0.435	0.442	0.6	0.688102894	0.991691106	1	pseudobulk	edgeR	LRT
Astrocyte	Calcoco1	-0.186135794	0.115	0.156	0.127160494	0.178456592	0.634800992	1	pseudobulk	edgeR	LRT
Astrocyte	Cald1	0.084140432	0.19	0.211	0.256790123	0.319935691	0.987089889	1	pseudobulk	edgeR	LRT
Astrocyte	Calm1	0.207728208	0.841	0.794	2.056790123	2.409967846	0.913532851	1	pseudobulk	edgeR	LRT
Astrocyte	Calm2	0.061752352	0.894	0.875	2.683950617	3.209003215	0.927783086	1	pseudobulk	edgeR	LRT
Astrocyte	Calm3	0.245052966	0.395	0.424	0.558024691	0.601286174	0.597479055	1	pseudobulk	edgeR	LRT
Astrocyte	Caln1	0.171948674	0.736	0.72	3.816049383	4.594855305	0.95941488	1	pseudobulk	edgeR	LRT
Astrocyte	Calr	-0.011028519	0.499	0.568	0.785185185	1.030546624	0.62739997	1	pseudobulk	edgeR	LRT
Astrocyte	Calu	0.13619461	0.183	0.207	0.227160494	0.262057878	0.618652854	1	pseudobulk	edgeR	LRT
Astrocyte	Caly	0.21122551	0.21	0.206	0.249382716	0.250803859	0.603828078	1	pseudobulk	edgeR	LRT
Astrocyte	Camk1	-0.020364542	0.091	0.113	0.102469136	0.135048232	0.728125637	1	pseudobulk	edgeR	LRT
Astrocyte	Camk1d	-0.025860055	0.656	0.719	1.645679012	2.279742765	0.704615913	1	pseudobulk	edgeR	LRT
Astrocyte	Camk2b	0.266892531	0.456	0.439	0.720987654	0.795819936	0.656859911	1	pseudobulk	edgeR	LRT
Astrocyte	Camk2d	-0.040808009	0.872	0.904	3.280246914	4.487138264	0.394170248	1	pseudobulk	edgeR	LRT
Astrocyte	Camk2g	-0.207267239	0.667	0.809	1.785185185	2.599678457	0.415869821	1	pseudobulk	edgeR	LRT
Astrocyte	Camk2n1	0.174968002	0.373	0.392	0.539506173	0.573954984	0.483571823	1	pseudobulk	edgeR	LRT
Astrocyte	Camk2n2	0.314128411	0.162	0.178	0.188888889	0.226688103	0.926323005	1	pseudobulk	edgeR	LRT
Astrocyte	Camk4	0.230628072	0.689	0.614	3.44691358	4.218649518	0.764570789	1	pseudobulk	edgeR	LRT
Astrocyte	Camkk2	0.249179878	0.373	0.387	0.6	0.683279743	0.874825357	1	pseudobulk	edgeR	LRT
Astrocyte	Camkmt	-0.10905329	0.462	0.559	1.024691358	1.44E+00	0.491898554	1	pseudobulk	edgeR	LRT
Astrocyte	Caml	0.100416077	0.19	0.215	0.228395062	0.290996785	0.756014093	1	pseudobulk	edgeR	LRT
Astrocyte	Camsap1	0.099353492	0.249	0.301	0.32962963	0.42926045	0.616369146	1	pseudobulk	edgeR	LRT
Astrocyte	Camsap2	0.147314166	0.394	0.408	0.598765432	0.678456592	0.657324385	1	pseudobulk	edgeR	LRT
Astrocyte	Camta1	0.060542152	0.754	0.775	2.155555556	2.729903537	0.792461995	1	pseudobulk	edgeR	LRT
Astrocyte	Camta2	0.100662875	0.291	0.32	0.377777778	0.446945338	0.637563194	1	pseudobulk	edgeR	LRT
Astrocyte	Cand1	0.140432743	0.177	0.206	0.214814815	0.263665595	0.935969555	1	pseudobulk	edgeR	LRT
Astrocyte	Canx	0.049362314	0.509	0.585	0.898765432	1.106109325	0.898627233	1	pseudobulk	edgeR	LRT
Astrocyte	Cap1	-0.091140429	0.117	0.17	0.134567901	0.197749196	0.35145017	1	pseudobulk	edgeR	LRT
Astrocyte	Cap2	-0.023204032	0.385	0.46	0.603703704	0.784565916	0.810189855	1	pseudobulk	edgeR	LRT
Astrocyte	Capn15	0.046079043	0.302	0.36	0.425925926	0.501607717	0.777388292	1	pseudobulk	edgeR	LRT
Astrocyte	Capn2	-0.145987635	0.326	0.436	0.491358025	0.63022508	0.855208202	1	pseudobulk	edgeR	LRT
Astrocyte	Capn7	-0.001388868	0.263	0.315	0.359259259	0.469453376	0.851153637	1	pseudobulk	edgeR	LRT
Astrocyte	Capns1	0.236634748	0.23	0.257	0.27654321	0.29903537	0.445719956	1	pseudobulk	edgeR	LRT
Astrocyte	Caprin1	0.036238901	0.44	0.5	0.713580247	0.807073955	0.476733158	1	pseudobulk	edgeR	LRT
Astrocyte	Capza1	-0.00571664	0.295	0.336	0.390123457	0.485530547	0.906257131	1	pseudobulk	edgeR	LRT
Astrocyte	Capza2	0.235386462	0.37	0.394	0.491358025	0.559485531	0.741485794	1	pseudobulk	edgeR	LRT
Astrocyte	Capzb	-0.064118429	0.284	0.341	0.372839506	0.487138264	0.659325573	1	pseudobulk	edgeR	LRT
Astrocyte	Car10	-0.123744316	0.983	0.995	14.40740741	21.32797428	0.146270051	1	pseudobulk	edgeR	LRT
Astrocyte	Car11	0.101974356	0.173	0.198	0.203703704	0.249196141	0.974166078	1	pseudobulk	edgeR	LRT
Astrocyte	Car2	0.03093512	0.248	0.246	0.322222222	0.361736334	0.479515378	1	pseudobulk	edgeR	LRT
Astrocyte	Car4	0.367577231	0.281	0.268	0.355555556	0.376205788	0.695924393	1	pseudobulk	edgeR	LRT
Astrocyte	Car8	0.156985915	0.678	0.661	1.320987654	1.392282958	0.669321426	1	pseudobulk	edgeR	LRT
Astrocyte	Carf	-0.169068857	0.123	0.167	0.151851852	0.213826367	0.598618162	1	pseudobulk	edgeR	LRT
Astrocyte	Carm1	-0.20943916	0.16	0.207	0.187654321	0.279742765	0.396775176	1	pseudobulk	edgeR	LRT
Astrocyte	Carmil1	-0.066776811	0.828	0.862	2.516049383	3.355305466	0.775101622	1	pseudobulk	edgeR	LRT
Astrocyte	Carmil3	-0.164893625	0.099	0.143	0.112345679	0.178456592	0.259645142	1	pseudobulk	edgeR	LRT
Astrocyte	Carnmt1	-0.173205853	0.165	0.232	0.19382716	0.303858521	0.228580442	1	pseudobulk	edgeR	LRT
Astrocyte	Cars2	0.258478617	0.109	0.1	0.12962963	0.117363344	0.114407147	1	pseudobulk	edgeR	LRT
Astrocyte	Casc3	0.02655644	0.289	0.355	0.390123457	0.506430868	0.74646919	1	pseudobulk	edgeR	LRT
Astrocyte	Casc4	-0.204543017	0.338	0.447	0.554320988	7.93E-01	0.429410878	1	pseudobulk	edgeR	LRT
Astrocyte	Casd1	0.054386139	0.278	0.322	0.39382716	0.471061093	0.869489189	1	pseudobulk	edgeR	LRT
Astrocyte	Cask	-0.059096644	0.515	0.577	0.912345679	1.266881029	0.365288926	1	pseudobulk	edgeR	LRT
Astrocyte	Caskin1	-0.103227745	0.416	0.529	0.609876543	0.853697749	0.62803917	1	pseudobulk	edgeR	LRT
Astrocyte	Casp8ap2	-0.116645781	0.14	0.199	0.169135802	0.258842444	0.213107735	1	pseudobulk	edgeR	LRT
Astrocyte	Cast	-0.277302955	0.115	0.169	0.151851852	0.233118971	0.407631934	1	pseudobulk	edgeR	LRT
Astrocyte	Castor2	0.139198305	0.269	0.296	0.349382716	0.445337621	0.867342732	1	pseudobulk	edgeR	LRT
Astrocyte	Cat	-0.239140374	0.156	0.228	0.191358025	0.307073955	0.282123105	1	pseudobulk	edgeR	LRT
Astrocyte	Catsper2	-0.004427398	0.093	0.116	0.109876543	0.146302251	0.772271968	1	pseudobulk	edgeR	LRT
Astrocyte	Catspere2	-0.003433342	0.181	0.201	2.40E-01	0.294212219	0.729633936	1	pseudobulk	edgeR	LRT
Astrocyte	Cbarp	0.308553202	0.106	0.093	0.113580247	0.11414791	0.412861368	1	pseudobulk	edgeR	LRT
Astrocyte	Cbfa2t2	-0.117840739	0.463	0.568	0.774074074	1.099678457	0.359254485	1	pseudobulk	edgeR	LRT
Astrocyte	Cbfa2t3	-0.110771076	0.143	0.186	0.181481481	0.274919614	0.32015737	1	pseudobulk	edgeR	LRT
Astrocyte	Cbfb	-0.013061737	0.138	0.154	0.17037037	0.202572347	0.704864135	1	pseudobulk	edgeR	LRT
Astrocyte	Cbl	0.080593043	0.285	0.291	0.388888889	0.453376206	0.65746421	1	pseudobulk	edgeR	LRT
Astrocyte	Cblb	-0.023515577	0.405	0.477	0.692592593	0.954983923	0.508920238	1	pseudobulk	edgeR	LRT
Astrocyte	Cbll1	-0.222992815	0.112	0.164	0.138271605	0.20096463	0.446868678	1	pseudobulk	edgeR	LRT
Astrocyte	Cbln1	0.228709994	0.579	0.572	0.972839506	1.065916399	0.743370268	1	pseudobulk	edgeR	LRT
Astrocyte	Cbln3	0.221877685	0.644	0.646	1.160493827	1.289389068	0.764692854	1	pseudobulk	edgeR	LRT
Astrocyte	Cbs	0.05210409	0.407	0.455	0.602469136	0.758842444	0.997549319	1	pseudobulk	edgeR	LRT
Astrocyte	Cbwd1	-0.165356652	0.109	0.153	0.127160494	0.196141479	0.319386779	1	pseudobulk	edgeR	LRT
Astrocyte	Cbx1	-0.170826403	0.27	0.346	0.37037037	0.504823151	0.617408719	1	pseudobulk	edgeR	LRT
Astrocyte	Cbx3	0.018098032	0.299	0.349	0.372839506	0.503215434	0.522910658	1	pseudobulk	edgeR	LRT
Astrocyte	Cbx5	0.027495923	0.542	0.603	0.985185185	1.236334405	0.825513154	1	pseudobulk	edgeR	LRT
Astrocyte	Cbx6	0.142300112	0.325	0.339	0.416049383	0.501607717	0.983784345	1	pseudobulk	edgeR	LRT
Astrocyte	Cbx7	0.482420884	0.136	0.129	0.150617284	0.147909968	0.497844845	1	pseudobulk	edgeR	LRT
Astrocyte	Cc2d1b	-0.16882445	0.086	0.106	0.101234568	1.29E-01	0.938362715	1	pseudobulk	edgeR	LRT
Astrocyte	Cc2d2a	-0.315873272	0.342	0.474	0.487654321	0.774919614	0.379697742	1	pseudobulk	edgeR	LRT
Astrocyte	Ccar1	0.074133193	0.493	0.559	0.89382716	1.073954984	0.67732503	1	pseudobulk	edgeR	LRT
Astrocyte	Ccar2	0.04500723	0.111	0.127	0.118518519	0.138263666	0.70297274	1	pseudobulk	edgeR	LRT
Astrocyte	Ccdc106	0.020669151	0.091	0.117	0.10617284	0.136655949	0.989404949	1	pseudobulk	edgeR	LRT
Astrocyte	Ccdc107	0.05258214	0.209	0.235	0.224691358	0.279742765	0.962631285	1	pseudobulk	edgeR	LRT
Astrocyte	Ccdc114	-0.189783277	0.09	0.135	0.103703704	0.160771704	0.378985731	1	pseudobulk	edgeR	LRT
Astrocyte	Ccdc12	0.067380344	0.207	0.246	0.271604938	0.318327974	0.63809985	1	pseudobulk	edgeR	LRT
Astrocyte	Ccdc122	-0.089629045	0.127	0.162	0.155555556	0.215434084	0.73736553	1	pseudobulk	edgeR	LRT
Astrocyte	Ccdc127	0.209484579	0.157	0.159	0.186419753	0.199356913	0.365532755	1	pseudobulk	edgeR	LRT
Astrocyte	Ccdc136	-0.174215672	0.349	0.445	0.507407407	0.720257235	0.463804168	1	pseudobulk	edgeR	LRT
Astrocyte	Ccdc138	-0.128662568	0.142	0.161	0.185185185	0.262057878	0.75909488	1	pseudobulk	edgeR	LRT
Astrocyte	Ccdc141	-0.092209508	0.241	0.281	0.382716049	0.501607717	0.897754917	1	pseudobulk	edgeR	LRT
Astrocyte	Ccdc146	-0.228425016	0.1	0.138	0.133333333	0.18488746	0.9791921	1	pseudobulk	edgeR	LRT
Astrocyte	Ccdc148	-0.273017667	0.249	0.33	0.533333333	0.909967846	0.22174402	1	pseudobulk	edgeR	LRT
Astrocyte	Ccdc15	-0.02441146	0.094	0.116	0.128395062	0.155948553	0.92395604	1	pseudobulk	edgeR	LRT
Astrocyte	Ccdc157	-0.116915059	0.109	0.141	0.124691358	0.173633441	0.680128657	1	pseudobulk	edgeR	LRT
Astrocyte	Ccdc162	-0.010050768	0.191	0.241	0.311111111	0.406752412	0.856286568	1	pseudobulk	edgeR	LRT
Astrocyte	Ccdc167	0.1875456	0.128	0.143	0.154320988	0.168810289	0.440826431	1	pseudobulk	edgeR	LRT
Astrocyte	Ccdc171	0.102588835	0.148	0.162	0.204938272	0.236334405	0.494946279	1	pseudobulk	edgeR	LRT
Astrocyte	Ccdc173	0.299009398	0.135	0.137	0.177777778	0.173633441	0.13849223	1	pseudobulk	edgeR	LRT
Astrocyte	Ccdc174	-0.147462002	0.188	0.244	0.228395062	0.337620579	0.366153236	1	pseudobulk	edgeR	LRT
Astrocyte	Ccdc186	0.086379757	0.243	0.283	0.330864198	0.409967846	0.898209942	1	pseudobulk	edgeR	LRT
Astrocyte	Ccdc190	-0.376647126	0.205	0.317	0.256790123	0.448553055	0.097093313	1	pseudobulk	edgeR	LRT
Astrocyte	Ccdc191	-0.114313693	0.219	0.275	0.290123457	0.392282958	0.521102102	1	pseudobulk	edgeR	LRT
Astrocyte	Ccdc24	-0.277001493	0.159	0.219	0.209876543	0.300643087	0.936705438	1	pseudobulk	edgeR	LRT
Astrocyte	Ccdc25	-0.13817697	0.089	0.125	0.103703704	0.147909968	0.602692334	1	pseudobulk	edgeR	LRT
Astrocyte	Ccdc28a	0.155121031	0.105	0.108	0.117283951	0.120578778	0.441512636	1	pseudobulk	edgeR	LRT
Astrocyte	Ccdc28b	-0.025153947	0.142	0.191	0.154320988	0.223472669	0.435868829	1	pseudobulk	edgeR	LRT
Astrocyte	Ccdc30	0.203055016	0.101	0.116	0.143209877	0.139871383	0.20814359	1	pseudobulk	edgeR	LRT
Astrocyte	Ccdc34	0.223738123	0.146	0.141	0.187654321	0.199356913	0.282216635	1	pseudobulk	edgeR	LRT
Astrocyte	Ccdc39	0.122932655	0.144	0.162	0.172839506	0.194533762	0.535156363	1	pseudobulk	edgeR	LRT
Astrocyte	Ccdc47	0.185670796	0.32	0.344	0.44691358	0.467845659	0.222794791	1	pseudobulk	edgeR	LRT
Astrocyte	Ccdc50	0.05733182	0.416	0.494	0.701234568	0.863344051	0.996195641	1	pseudobulk	edgeR	LRT
Astrocyte	Ccdc57	0.129041406	0.173	0.174	0.244444444	0.260450161	0.277449198	1	pseudobulk	edgeR	LRT
Astrocyte	Ccdc58	0.015457737	0.284	0.307	0.39382716	0.477491961	0.804972009	1	pseudobulk	edgeR	LRT
Astrocyte	Ccdc59	0.040953332	0.151	0.185	0.174074074	0.220257235	0.805444924	1	pseudobulk	edgeR	LRT
Astrocyte	Ccdc6	0.175967325	0.216	0.223	0.262962963	0.289389068	0.402491731	1	pseudobulk	edgeR	LRT
Astrocyte	Ccdc61	0.042403689	0.093	0.114	0.102469136	0.125401929	0.839987107	1	pseudobulk	edgeR	LRT
Astrocyte	Ccdc62	0.044459854	0.188	0.23	0.250617284	0.292604502	0.524356931	1	pseudobulk	edgeR	LRT
Astrocyte	Ccdc66	-0.281301502	0.186	0.275	0.235802469	0.381028939	0.322709799	1	pseudobulk	edgeR	LRT
Astrocyte	Ccdc73	-0.338745458	0.096	0.143	0.118518519	0.168810289	0.980498303	1	pseudobulk	edgeR	LRT
Astrocyte	Ccdc77	0.013822464	0.147	0.175	0.187654321	0.239549839	0.970839536	1	pseudobulk	edgeR	LRT
Astrocyte	Ccdc80	-0.086294301	0.162	0.219	0.207407407	0.282958199	0.800567483	1	pseudobulk	edgeR	LRT
Astrocyte	Ccdc82	0.01748454	0.244	0.286	0.307407407	0.398713826	0.741587832	1	pseudobulk	edgeR	LRT
Astrocyte	Ccdc84	-0.312902216	0.086	0.122	0.1	0.147909968	0.677138577	1	pseudobulk	edgeR	LRT
Astrocyte	Ccdc85a	-0.146216918	0.594	0.661	1.635802469	2.242765273	0.640324604	1	pseudobulk	edgeR	LRT
Astrocyte	Ccdc85b	-0.052600631	0.172	0.203	0.196296296	0.242765273	0.942175751	1	pseudobulk	edgeR	LRT
Astrocyte	Ccdc85c	0.164769209	0.158	0.182	0.180246914	0.215434084	0.913001699	1	pseudobulk	edgeR	LRT
Astrocyte	Ccdc88a	-0.112981214	0.804	0.878	2.625925926	3.540192926	0.719043052	1	pseudobulk	edgeR	LRT
Astrocyte	Ccdc88c	0.093289509	0.151	0.17	0.19382716	0.217041801	0.401029594	1	pseudobulk	edgeR	LRT
Astrocyte	Ccdc90b	0.130355043	0.177	0.186	0.19382716	0.245980707	0.862118351	1	pseudobulk	edgeR	LRT
Astrocyte	Ccdc91	0.239039966	0.137	0.135	0.158024691	0.170418006	0.397185283	1	pseudobulk	edgeR	LRT
Astrocyte	Ccdc92	0.134573966	0.156	0.177	0.197530864	0.250803859	0.63836672	1	pseudobulk	edgeR	LRT
Astrocyte	Ccdc93	0.033074673	0.143	0.17	0.175308642	0.213826367	0.900881207	1	pseudobulk	edgeR	LRT
Astrocyte	Cck	0.155676001	0.128	0.137	0.149382716	0.155948553	0.764501173	1	pseudobulk	edgeR	LRT
Astrocyte	Ccl25	0.132883407	0.225	0.254	0.287654321	0.344051447	0.697458684	1	pseudobulk	edgeR	LRT
Astrocyte	Ccm2	-0.09988692	0.146	0.178	0.172839506	0.225080386	0.861998042	1	pseudobulk	edgeR	LRT
Astrocyte	Ccnc	0.004465567	0.222	0.273	0.287654321	0.366559486	0.78520109	1	pseudobulk	edgeR	LRT
Astrocyte	Ccnd3	0.153642294	0.219	0.204	0.355555556	0.337620579	0.128892896	1	pseudobulk	edgeR	LRT
Astrocyte	Ccndbp1	0.304921029	0.148	0.158	0.165432099	0.175241158	0.669145106	1	pseudobulk	edgeR	LRT
Astrocyte	Ccng2	0.137502382	0.093	0.101	0.1	0.122186495	0.945689399	1	pseudobulk	edgeR	LRT
Astrocyte	Ccnh	-0.007541531	0.32	0.368	0.462962963	0.548231511	0.526548251	1	pseudobulk	edgeR	LRT
Astrocyte	Ccni	0.306466611	0.344	0.307	0.428395062	0.430868167	0.253199492	1	pseudobulk	edgeR	LRT
Astrocyte	Ccnjl	0.185666491	0.326	0.347	0.535802469	0.588424437	0.553491154	1	pseudobulk	edgeR	LRT
Astrocyte	Ccnk	-0.126214071	0.119	0.159	0.12962963	0.20096463	0.255494755	1	pseudobulk	edgeR	LRT
Astrocyte	Ccnl1	-0.03657533	0.359	0.449	5.21E-01	0.689710611	0.558325159	1	pseudobulk	edgeR	LRT
Astrocyte	Ccnl2	-0.033473395	0.412	0.505	0.614814815	0.834405145	0.679637852	1	pseudobulk	edgeR	LRT
Astrocyte	Ccnt1	0.170340895	0.333	0.362	0.485185185	0.52733119	0.397477286	1	pseudobulk	edgeR	LRT
Astrocyte	Ccnt2	0.199148909	0.469	0.481	0.727160494	0.784565916	0.318289798	1	pseudobulk	edgeR	LRT
Astrocyte	Ccny	0.096534233	0.421	0.484	0.696296296	0.86977492	0.818841752	1	pseudobulk	edgeR	LRT
Astrocyte	Ccp110	0.354748074	0.143	0.133	0.165432099	0.165594855	0.467263851	1	pseudobulk	edgeR	LRT
Astrocyte	Ccpg1	0.110329498	0.259	0.286	0.318518519	0.372990354	0.706459145	1	pseudobulk	edgeR	LRT
Astrocyte	Ccs	-0.070003435	0.132	0.161	0.154320988	0.202572347	0.82397908	1	pseudobulk	edgeR	LRT
Astrocyte	Ccser1	0.159135873	0.665	0.625	3.440740741	4.260450161	0.815650328	1	pseudobulk	edgeR	LRT
Astrocyte	Ccser2	-0.084095031	0.36	0.418	0.524691358	0.715434084	0.578837692	1	pseudobulk	edgeR	LRT
Astrocyte	Cct2	0.320069294	0.169	0.158	0.186419753	0.197749196	0.627516361	1	pseudobulk	edgeR	LRT
Astrocyte	Cct3	0.219021787	0.199	0.219	0.239506173	0.25562701	0.5122267	1	pseudobulk	edgeR	LRT
Astrocyte	Cct4	0.104511023	0.184	0.188	0.201234568	0.229903537	0.683379067	1	pseudobulk	edgeR	LRT
Astrocyte	Cct5	0.452989699	0.17	0.153	0.202469136	0.170418006	0.06280433	1	pseudobulk	edgeR	LRT
Astrocyte	Cct6a	0.125963587	0.19	0.222	0.225925926	0.282958199	0.75436484	1	pseudobulk	edgeR	LRT
Astrocyte	Cct7	0.11215481	0.189	0.207	0.216049383	0.262057878	0.953550034	1	pseudobulk	edgeR	LRT
Astrocyte	Cct8	0.062947415	0.172	0.215	0.202469136	0.263665595	0.649344445	1	pseudobulk	edgeR	LRT
Astrocyte	Ccz1	-0.047386556	0.237	0.293	0.298765432	0.414790997	0.469182432	1	pseudobulk	edgeR	LRT
Astrocyte	Cd164	-0.108449216	0.138	0.193	0.149382716	0.226688103	0.402385732	1	pseudobulk	edgeR	LRT
Astrocyte	Cd27	-0.011999824	0.194	0.233	0.260493827	0.323151125	0.790750808	1	pseudobulk	edgeR	LRT
Astrocyte	Cd2ap	-0.003624074	0.42	0.498	0.672839506	0.872990354	0.874924659	1	pseudobulk	edgeR	LRT
Astrocyte	Cd302	-0.626196408	0.068	0.14	0.074074074	0.165594855	0.006517731	1	pseudobulk	edgeR	LRT
Astrocyte	Cd38	0.079451702	0.527	0.577	1.032098765	1.188102894	0.386882656	1	pseudobulk	edgeR	LRT
Astrocyte	Cd44	-0.197691349	0.304	0.397	0.534567901	0.877813505	0.218212065	1	pseudobulk	edgeR	LRT
Astrocyte	Cd46	-0.179965734	0.225	0.28	0.322222222	0.448553055	0.596313033	1	pseudobulk	edgeR	LRT
Astrocyte	Cd47	0.238323633	0.616	0.605	1.191358025	1.352090032	0.771906416	1	pseudobulk	edgeR	LRT
Astrocyte	Cd63	-0.016847925	0.474	0.535	0.848148148	1.038585209	0.539531195	1	pseudobulk	edgeR	LRT
Astrocyte	Cd81	-0.034155712	0.837	0.884	2.939506173	3.627009646	0.565294828	1	pseudobulk	edgeR	LRT
Astrocyte	Cd9	-0.078988779	0.2	0.26	0.266666667	0.355305466	0.951571871	1	pseudobulk	edgeR	LRT
Astrocyte	Cd99l2	-0.054531501	0.209	0.294	0.27654321	0.387459807	0.434414263	1	pseudobulk	edgeR	LRT
Astrocyte	Cdadc1	0.04923797	0.217	0.259	0.274074074	0.389067524	0.372634176	1	pseudobulk	edgeR	LRT
Astrocyte	Cdc123	0.01646907	0.219	0.272	0.264197531	0.352090032	0.725852917	1	pseudobulk	edgeR	LRT
Astrocyte	Cdc14a	0.063183204	0.18	0.209	0.260493827	0.318327974	0.718907447	1	pseudobulk	edgeR	LRT
Astrocyte	Cdc14b	-0.027435996	0.219	0.228	0.359259259	0.427652733	0.837297195	1	pseudobulk	edgeR	LRT
Astrocyte	Cdc16	0.089630243	0.154	0.186	0.183950617	0.225080386	0.982006328	1	pseudobulk	edgeR	LRT
Astrocyte	Cdc23	0.093572143	0.173	0.199	0.209876543	0.247588424	0.677818883	1	pseudobulk	edgeR	LRT
Astrocyte	Cdc26	0.129779283	0.189	0.204	0.232098765	0.260450161	0.424327932	1	pseudobulk	edgeR	LRT
Astrocyte	Cdc27	-0.098726589	0.315	0.363	0.409876543	0.58681672	0.379467786	1	pseudobulk	edgeR	LRT
Astrocyte	Cdc37	-0.029142335	0.168	0.19	0.187654321	0.24437299	0.71909092	1	pseudobulk	edgeR	LRT
Astrocyte	Cdc37l1	-0.031005713	0.491	0.556	0.883950617	1.125401929	0.901747511	1	pseudobulk	edgeR	LRT
Astrocyte	Cdc40	-0.183434696	0.199	0.304	0.272839506	0.437299035	0.119564577	1	pseudobulk	edgeR	LRT
Astrocyte	Cdc42	0.065268752	0.558	0.613	0.992592593	1.217041801	0.920695134	1	pseudobulk	edgeR	LRT
Astrocyte	Cdc42bpa	0.012250618	0.78	0.86	2.459259259	3.13022508	0.83861084	1	pseudobulk	edgeR	LRT
Astrocyte	Cdc42bpb	-0.047157299	0.251	0.309	0.312345679	0.419614148	0.774294264	1	pseudobulk	edgeR	LRT
Astrocyte	Cdc42ep1	-0.46129649	0.102	0.177	0.120987654	0.199356913	0.260974422	1	pseudobulk	edgeR	LRT
Astrocyte	Cdc42ep4	-0.078400395	0.164	0.206	0.202469136	0.265273312	0.916539336	1	pseudobulk	edgeR	LRT
Astrocyte	Cdc42se1	0.016818388	0.091	0.117	0.101234568	0.123794212	0.84145434	1	pseudobulk	edgeR	LRT
Astrocyte	Cdc42se2	-0.230159546	0.237	0.301	0.325925926	0.461414791	0.515854825	1	pseudobulk	edgeR	LRT
Astrocyte	Cdc5l	0.109391537	0.263	0.264	0.317283951	0.355305466	0.557886643	1	pseudobulk	edgeR	LRT
Astrocyte	Cdc73	0.059100209	0.426	0.479	0.671604938	0.802250804	0.714920946	1	pseudobulk	edgeR	LRT
Astrocyte	Cdh10	-0.08434828	0.823	0.899	3.508641975	4.742765273	0.676630518	1	pseudobulk	edgeR	LRT
Astrocyte	Cdh11	-0.027684787	0.384	0.474	0.651851852	0.786173633	0.645364363	1	pseudobulk	edgeR	LRT
Astrocyte	Cdh18	0.187391168	0.658	0.584	3.109876543	3.982315113	0.617337324	1	pseudobulk	edgeR	LRT
Astrocyte	Cdh19	-0.076520874	0.256	0.294	0.527160494	0.615755627	0.684573207	1	pseudobulk	edgeR	LRT
Astrocyte	Cdh2	-0.063694649	0.789	0.83	2.549382716	3.400321543	0.740002527	1	pseudobulk	edgeR	LRT
Astrocyte	Cdh20	-0.165180227	0.943	0.969	7.57037037	11.53215434	0.171873334	1	pseudobulk	edgeR	LRT
Astrocyte	Cdh22	0.011285163	0.26	0.288	0.37037037	0.469453376	0.936007904	1	pseudobulk	edgeR	LRT
Astrocyte	Cdh4	0.148654651	0.199	0.222	0.366666667	0.381028939	0.282769963	1	pseudobulk	edgeR	LRT
Astrocyte	Cdh7	0.344643796	0.389	0.344	0.84691358	0.91318328	0.61630837	1	pseudobulk	edgeR	LRT
Astrocyte	Cdh8	0.213021365	0.458	0.428	1.295061728	1.573954984	0.966310692	1	pseudobulk	edgeR	LRT
Astrocyte	Cdip1	0.176970943	0.453	0.489	0.725925926	0.813504823	0.331598258	1	pseudobulk	edgeR	LRT
Astrocyte	Cdipt	0.077499061	0.227	0.265	0.277777778	0.3585209	0.919002077	1	pseudobulk	edgeR	LRT
Astrocyte	Cdk10	0.04027541	0.086	0.105	0.102469136	0.11414791	0.608206772	1	pseudobulk	edgeR	LRT
Astrocyte	Cdk11b	-0.027076485	0.264	0.314	0.341975309	0.426045016	0.776957238	1	pseudobulk	edgeR	LRT
Astrocyte	Cdk12	0.007192279	0.525	0.574	0.887654321	1.163987138	0.704927116	1	pseudobulk	edgeR	LRT
Astrocyte	Cdk13	-0.04875597	0.531	0.629	1.048148148	1.350482315	0.942159879	1	pseudobulk	edgeR	LRT
Astrocyte	Cdk14	-0.0716336	0.379	0.455	0.648148148	0.879421222	0.768521105	1	pseudobulk	edgeR	LRT
Astrocyte	Cdk16	0.206893696	0.294	0.314	0.383950617	0.397106109	0.275319177	1	pseudobulk	edgeR	LRT
Astrocyte	Cdk17	0.033204034	0.462	0.513	0.818518519	1.035369775	0.935540426	1	pseudobulk	edgeR	LRT
Astrocyte	Cdk19	-0.015804011	0.73	0.772	1.886419753	2.405144695	0.821105316	1	pseudobulk	edgeR	LRT
Astrocyte	Cdk2ap1	0.116865193	0.148	0.175	0.177777778	0.21221865	0.796538887	1	pseudobulk	edgeR	LRT
Astrocyte	Cdk2ap2	0.098350261	0.09	0.113	0.098765432	0.125401929	0.932663545	1	pseudobulk	edgeR	LRT
Astrocyte	Cdk4	-0.078758162	0.065	0.101	0.074074074	0.101286174	0.75434488	1	pseudobulk	edgeR	LRT
Astrocyte	Cdk5	0.061449773	0.157	0.18	0.175308642	0.209003215	0.815466849	1	pseudobulk	edgeR	LRT
Astrocyte	Cdk5r1	0.222847848	0.13	0.138	0.150617284	0.165594855	0.710268213	1	pseudobulk	edgeR	LRT
Astrocyte	Cdk5rap1	-0.311972797	0.086	0.135	0.112345679	0.152733119	0.691889099	1	pseudobulk	edgeR	LRT
Astrocyte	Cdk5rap2	-0.070848562	0.689	0.777	1.669135802	2.274919614	0.624963869	1	pseudobulk	edgeR	LRT
Astrocyte	Cdk5rap3	-0.054247529	0.085	0.108	0.091358025	0.128617363	0.646378615	1	pseudobulk	edgeR	LRT
Astrocyte	Cdk7	0.076672911	0.193	0.222	0.251851852	0.319935691	0.905412617	1	pseudobulk	edgeR	LRT
Astrocyte	Cdk8	0.110247203	0.609	0.653	1.349382716	1.68488746	0.805059407	1	pseudobulk	edgeR	LRT
Astrocyte	Cdk9	0.052433965	0.099	0.132	0.112345679	0.147909968	0.804671779	1	pseudobulk	edgeR	LRT
Astrocyte	Cdkal1	-0.046469299	0.627	0.69	1.332098765	1.79903537	0.654467348	1	pseudobulk	edgeR	LRT
Astrocyte	Cdkl3	-0.075287141	0.199	0.256	0.304938272	0.382636656	0.932491727	1	pseudobulk	edgeR	LRT
Astrocyte	Cdkl5	-0.004545503	0.275	0.307	0.388888889	0.538585209	0.447885973	1	pseudobulk	edgeR	LRT
Astrocyte	Cdkn1b	0.134623224	0.19	0.207	0.22345679	0.247588424	0.369046179	1	pseudobulk	edgeR	LRT
Astrocyte	Cdon	0.204650785	0.148	0.162	0.209876543	0.245980707	0.85391071	1	pseudobulk	edgeR	LRT
Astrocyte	Cdr1os	0.056362567	0.54	0.534	1.304938272	1.678456592	0.679220453	1	pseudobulk	edgeR	LRT
Astrocyte	Cdr2l	0.006556943	0.083	0.1	0.090123457	0.125401929	0.588515626	1	pseudobulk	edgeR	LRT
Astrocyte	Cds1	0.198267732	0.133	0.141	0.161728395	0.163987138	0.659929555	1	pseudobulk	edgeR	LRT
Astrocyte	Cds2	0.180418708	0.468	0.49	0.707407407	0.781350482	0.403429744	1	pseudobulk	edgeR	LRT
Astrocyte	Cdv3	0.132969159	0.177	0.178	0.211111111	0.218649518	0.356521683	1	pseudobulk	edgeR	LRT
Astrocyte	Cdyl	-0.210358082	0.202	0.251	0.254320988	0.414790997	0.127247478	1	pseudobulk	edgeR	LRT
Astrocyte	Cdyl2	0.204277446	0.238	0.228	0.428395062	0.479099678	0.561381001	1	pseudobulk	edgeR	LRT
Astrocyte	Cebpg	0.040860794	0.137	0.15	0.162962963	0.181672026	0.484887244	1	pseudobulk	edgeR	LRT
Astrocyte	Cebpz	-0.121535972	0.158	0.195	0.179012346	0.260450161	0.38061513	1	pseudobulk	edgeR	LRT
Astrocyte	Cecr2	-0.104473617	0.469	0.537	0.790123457	1.07073955	0.588336787	1	pseudobulk	edgeR	LRT
Astrocyte	Celf1	0.07789215	0.709	0.759	1.741975309	2.154340836	0.775615255	1	pseudobulk	edgeR	LRT
Astrocyte	Celf2	-0.033598276	0.952	0.966	5.416049383	7.350482315	0.450876768	1	pseudobulk	edgeR	LRT
Astrocyte	Celf3	0.411878632	0.121	0.111	0.139506173	0.131832797	0.277907552	1	pseudobulk	edgeR	LRT
Astrocyte	Celf4	0.210891134	0.591	0.556	1.603703704	2.117363344	0.524177256	1	pseudobulk	edgeR	LRT
Astrocyte	Celrr	-0.131999326	0.402	0.482	0.685185185	0.909967846	0.888104979	1	pseudobulk	edgeR	LRT
Astrocyte	Celsr2	0.025919106	0.237	0.283	0.297530864	0.371382637	0.986068558	1	pseudobulk	edgeR	LRT
Astrocyte	Cemip	0.559725175	0.152	0.119	0.19382716	0.183279743	0.177356297	1	pseudobulk	edgeR	LRT
Astrocyte	Cemip2	0.251077557	0.147	0.151	0.196296296	0.221864952	0.801021014	1	pseudobulk	edgeR	LRT
Astrocyte	Cend1	0.146310666	0.195	0.206	2.28E-01	0.241157556	0.378876392	1	pseudobulk	edgeR	LRT
Astrocyte	Cenpb	0.079178928	0.091	0.117	0.096296296	0.138263666	0.484935684	1	pseudobulk	edgeR	LRT
Astrocyte	Cenpc1	0.142951985	0.342	0.344	0.511111111	0.557877814	0.466837301	1	pseudobulk	edgeR	LRT
Astrocyte	Cenpp	-0.528531816	0.078	0.121	0.101234568	0.180064309	0.224170211	1	pseudobulk	edgeR	LRT
Astrocyte	Cenpv	0.08873733	0.173	0.185	0.225925926	0.242765273	0.358040528	1	pseudobulk	edgeR	LRT
Astrocyte	Cep104	-0.205078847	0.104	0.154	0.117283951	0.181672026	0.476327787	1	pseudobulk	edgeR	LRT
Astrocyte	Cep112	-0.149308916	0.189	0.24	0.309876543	0.430868167	0.774333623	1	pseudobulk	edgeR	LRT
Astrocyte	Cep120	-0.006272874	0.285	0.331	0.381481481	0.548231511	0.333127104	1	pseudobulk	edgeR	LRT
Astrocyte	Cep126	0.134802346	0.147	0.166	0.201234568	0.249196141	0.989445088	1	pseudobulk	edgeR	LRT
Astrocyte	Cep128	-0.258675075	0.154	0.22	0.235802469	0.390675241	0.199235428	1	pseudobulk	edgeR	LRT
Astrocyte	Cep135	0.004251848	0.104	0.125	0.12962963	0.167202572	0.821241957	1	pseudobulk	edgeR	LRT
Astrocyte	Cep152	0.088534588	0.104	0.117	0.122222222	0.149517685	0.816689701	1	pseudobulk	edgeR	LRT
Astrocyte	Cep162	-0.05527966	0.209	0.233	0.251851852	0.337620579	0.692809773	1	pseudobulk	edgeR	LRT
Astrocyte	Cep164	0.277698832	0.198	0.222	0.255555556	0.274919614	0.333254965	1	pseudobulk	edgeR	LRT
Astrocyte	Cep170	0.121929017	0.444	0.489	0.683950617	0.860128617	0.788201123	1	pseudobulk	edgeR	LRT
Astrocyte	Cep170b	0.681328015	0.144	0.114	0.175308642	0.128617363	0.110448219	1	pseudobulk	edgeR	LRT
Astrocyte	Cep19	-0.180592413	0.08	0.109	0.090123457	0.133440514	0.475388599	1	pseudobulk	edgeR	LRT
Astrocyte	Cep192	0.198852017	0.152	0.162	0.198765432	0.210610932	0.316311678	1	pseudobulk	edgeR	LRT
Astrocyte	Cep250	0.228712729	0.211	0.223	0.258024691	0.292604502	0.616696656	1	pseudobulk	edgeR	LRT
Astrocyte	Cep290	-0.030175336	0.181	0.209	0.238271605	0.318327974	0.829930673	1	pseudobulk	edgeR	LRT
Astrocyte	Cep295	0.021822512	0.185	0.228	0.241975309	0.276527331	0.46506747	1	pseudobulk	edgeR	LRT
Astrocyte	Cep350	-0.126895965	0.438	0.516	0.703703704	1	0.405372105	1	pseudobulk	edgeR	LRT
Astrocyte	Cep57	-0.253110764	0.117	0.167	0.144444444	0.220257235	0.382682898	1	pseudobulk	edgeR	LRT
Astrocyte	Cep57l1	0.13497365	0.164	0.177	0.214814815	0.234726688	0.567506379	1	pseudobulk	edgeR	LRT
Astrocyte	Cep63	-0.283546163	0.121	0.177	0.144444444	0.215434084	0.383943095	1	pseudobulk	edgeR	LRT
Astrocyte	Cep68	0.128948715	0.204	0.24	0.241975309	0.310289389	0.902466437	1	pseudobulk	edgeR	LRT
Astrocyte	Cep70	-0.333838531	0.121	0.207	0.150617284	0.28778135	0.047519144	1	pseudobulk	edgeR	LRT
Astrocyte	Cep76	0.270720969	0.119	0.105	0.125925926	0.123794212	0.348219189	1	pseudobulk	edgeR	LRT
Astrocyte	Cep78	-0.095612121	0.142	0.174	0.166666667	0.226688103	0.740556473	1	pseudobulk	edgeR	LRT
Astrocyte	Cep83	0.062265599	0.167	0.206	0.22962963	0.318327974	0.687297292	1	pseudobulk	edgeR	LRT
Astrocyte	Cep83os	-0.029034755	0.098	0.14	0.114814815	0.176848875	0.246168757	1	pseudobulk	edgeR	LRT
Astrocyte	Cep85	0.065743212	0.141	0.166	0.17037037	0.21221865	0.961621338	1	pseudobulk	edgeR	LRT
Astrocyte	Cep85l	-0.162655509	0.758	0.868	2.367901235	3.284565916	0.7017958	1	pseudobulk	edgeR	LRT
Astrocyte	Cep89	0.540088131	0.133	0.116	0.154320988	0.138263666	0.140861529	1	pseudobulk	edgeR	LRT
Astrocyte	Cep95	-0.04490097	0.248	0.312	3.27E-01	0.461414791	0.418107768	1	pseudobulk	edgeR	LRT
Astrocyte	Cep97	0.148279196	0.188	0.19	0.220987654	0.266881029	0.792085812	1	pseudobulk	edgeR	LRT
Astrocyte	Cept1	0.065663692	0.269	0.296	0.369135802	0.426045016	0.493020144	1	pseudobulk	edgeR	LRT
Astrocyte	Cerk	0.027067143	0.31	0.379	0.450617284	0.517684887	0.711912581	1	pseudobulk	edgeR	LRT
Astrocyte	Cerkl	0.290859653	0.136	0.138	0.187654321	0.22829582	0.89264493	1	pseudobulk	edgeR	LRT
Astrocyte	Cers1	-0.357432109	0.083	0.132	0.095061728	0.151125402	0.398648053	1	pseudobulk	edgeR	LRT
Astrocyte	Cers2	0.255649454	0.112	0.1	0.125925926	0.11414791	0.131529386	1	pseudobulk	edgeR	LRT
Astrocyte	Cers4	0.172529199	0.173	0.195	0.219753086	0.279742765	0.921756375	1	pseudobulk	edgeR	LRT
Astrocyte	Cers5	0.117872077	0.262	0.315	0.349382716	0.42926045	0.973023202	1	pseudobulk	edgeR	LRT
Astrocyte	Cers6	0.179066026	0.39	0.384	0.808641975	1.048231511	0.543478409	1	pseudobulk	edgeR	LRT
Astrocyte	Cetn3	0.120886344	0.256	0.267	0.327160494	0.347266881	0.512682643	1	pseudobulk	edgeR	LRT
Astrocyte	Cfap100	-0.179102973	0.096	0.137	0.112345679	0.149517685	0.915386305	1	pseudobulk	edgeR	LRT
Astrocyte	Cfap20	-0.058939396	0.241	0.291	0.285185185	0.389067524	0.763856756	1	pseudobulk	edgeR	LRT
Astrocyte	Cfap36	-0.082627101	0.285	0.354	0.387654321	0.540192926	0.458786672	1	pseudobulk	edgeR	LRT
Astrocyte	Cfap74	-0.036890769	0.299	0.359	0.44691358	0.565916399	0.863153495	1	pseudobulk	edgeR	LRT
Astrocyte	Cfap97	-0.372972455	0.115	0.172	0.12962963	0.218649518	0.109803758	1	pseudobulk	edgeR	LRT
Astrocyte	Cfap97d2	-0.165577479	0.144	0.203	0.181481481	0.258842444	0.553520063	1	pseudobulk	edgeR	LRT
Astrocyte	Cfdp1	0.10936726	0.404	0.416	0.640740741	0.729903537	0.4627002	1	pseudobulk	edgeR	LRT
Astrocyte	Cfl1	-0.059846149	0.352	0.436	0.456790123	0.615755627	0.622961548	1	pseudobulk	edgeR	LRT
Astrocyte	Cfl2	0.086848431	0.285	0.357	0.375308642	0.487138264	0.74661419	1	pseudobulk	edgeR	LRT
Astrocyte	Cflar	-0.379164521	0.172	0.272	0.227160494	0.355305466	0.24816619	1	pseudobulk	edgeR	LRT
Astrocyte	Cggbp1	0.000624086	0.128	0.153	0.140740741	0.176848875	0.794594579	1	pseudobulk	edgeR	LRT
Astrocyte	Cgnl1	0.216366465	0.096	0.117	0.118518519	0.165594855	0.531962058	1	pseudobulk	edgeR	LRT
Astrocyte	Cgrrf1	-0.033392489	0.159	0.206	0.187654321	0.265273312	0.422606686	1	pseudobulk	edgeR	LRT
Astrocyte	Chac2	-0.161872262	0.138	0.17	0.169135802	0.236334405	0.579600103	1	pseudobulk	edgeR	LRT
Astrocyte	Champ1	-0.134131567	0.09	0.125	0.095061728	0.151125402	0.224709308	1	pseudobulk	edgeR	LRT
Astrocyte	Chchd1	0.290813269	0.173	0.158	0.197530864	0.189710611	0.326867967	1	pseudobulk	edgeR	LRT
Astrocyte	Chchd10	0.053710675	0.458	0.505	0.728395062	0.860128617	0.939126645	1	pseudobulk	edgeR	LRT
Astrocyte	Chchd2	0.174398064	0.563	0.534	0.87654321	0.934083601	0.720079559	1	pseudobulk	edgeR	LRT
Astrocyte	Chchd3	0.02353623	0.67	0.749	1.698765432	2.036977492	0.582917921	1	pseudobulk	edgeR	LRT
Astrocyte	Chchd6	0.292899539	0.16	0.159	0.213580247	0.210610932	0.201573549	1	pseudobulk	edgeR	LRT
Astrocyte	Chchd7	0.154344082	0.163	0.18	0.187654321	0.221864952	0.855881379	1	pseudobulk	edgeR	LRT
Astrocyte	Chd1	0.086836939	0.243	0.293	0.344444444	0.411575563	0.606667391	1	pseudobulk	edgeR	LRT
Astrocyte	Chd1l	0.100560596	0.126	0.143	0.154320988	0.170418006	0.39140573	1	pseudobulk	edgeR	LRT
Astrocyte	Chd2	-0.005485752	0.675	0.735	1.586419753	1.993569132	0.89113168	1	pseudobulk	edgeR	LRT
Astrocyte	Chd3	-0.105762645	0.188	0.254	0.238271605	0.331189711	0.69836307	1	pseudobulk	edgeR	LRT
Astrocyte	Chd4	-0.098819079	0.517	0.627	0.886419753	1.300643087	0.289104171	1	pseudobulk	edgeR	LRT
Astrocyte	Chd6	-0.057123958	0.679	0.76	1.541975309	2.08681672	0.592429963	1	pseudobulk	edgeR	LRT
Astrocyte	Chd7	0.015474084	0.688	0.759	2.065432099	2.768488746	0.485972744	1	pseudobulk	edgeR	LRT
Astrocyte	Chd8	0.001186676	0.393	0.46	0.569135802	0.745980707	0.755294548	1	pseudobulk	edgeR	LRT
Astrocyte	Chd9	-0.107124327	0.902	0.963	3.972839506	5.422829582	0.613755334	1	pseudobulk	edgeR	LRT
Astrocyte	Cherp	0.104494237	0.156	0.172	0.181481481	0.213826367	0.626096901	1	pseudobulk	edgeR	LRT
Astrocyte	Chfr	0.11025906	0.317	0.339	0.465432099	0.538585209	0.45402772	1	pseudobulk	edgeR	LRT
Astrocyte	Chga	0.033159584	0.127	0.153	0.150617284	0.18488746	0.930765819	1	pseudobulk	edgeR	LRT
Astrocyte	Chgb	0.300298645	0.72	0.658	1.544444444	1.737942122	0.983802998	1	pseudobulk	edgeR	LRT
Astrocyte	Chic1	-0.011224699	0.272	0.328	0.385185185	0.506430868	0.780868961	1	pseudobulk	edgeR	LRT
Astrocyte	Chic2	0.053675172	0.34	0.391	0.487654321	0.591639871	0.785183034	1	pseudobulk	edgeR	LRT
Astrocyte	Chid1	0.105009176	0.17	0.182	0.209876543	0.213826367	0.34077797	1	pseudobulk	edgeR	LRT
Astrocyte	Chka	0.116443614	0.604	0.683	1.283950617	1.466237942	0.495759862	1	pseudobulk	edgeR	LRT
Astrocyte	Chkb	-0.142222722	0.148	0.199	0.177777778	0.241157556	0.663401569	1	pseudobulk	edgeR	LRT
Astrocyte	Chl1	0.013028127	0.804	0.862	2.70617284	3.501607717	0.650875057	1	pseudobulk	edgeR	LRT
Astrocyte	Chm	-0.008519189	0.386	0.458	0.569135802	0.734726688	0.812479217	1	pseudobulk	edgeR	LRT
Astrocyte	Chmp2a	0.098705377	0.202	0.251	0.259259259	0.313504823	0.860971235	1	pseudobulk	edgeR	LRT
Astrocyte	Chmp3	-0.026524579	0.244	0.273	0.318518519	0.403536977	0.927574338	1	pseudobulk	edgeR	LRT
Astrocyte	Chmp4b	0.128787575	0.321	0.363	0.42345679	0.525723473	0.950893707	1	pseudobulk	edgeR	LRT
Astrocyte	Chmp5	-0.007408996	0.18	0.223	0.222222222	0.289389068	0.648621455	1	pseudobulk	edgeR	LRT
Astrocyte	Chn1	0.00448972	0.33	0.387	0.519753086	0.651125402	0.909994393	1	pseudobulk	edgeR	LRT
Astrocyte	Chn2	0.172010972	0.751	0.703	4.475308642	5.699356913	0.625846731	1	pseudobulk	edgeR	LRT
Astrocyte	Chordc1	-0.10071323	0.241	0.322	0.287654321	0.409967846	0.401833507	1	pseudobulk	edgeR	LRT
Astrocyte	Chp1	0.113806199	0.304	0.341	0.40617284	0.498392283	0.963302925	1	pseudobulk	edgeR	LRT
Astrocyte	Chpf	-0.38091805	0.051	0.1	0.056790123	0.11414791	0.096428545	1	pseudobulk	edgeR	LRT
Astrocyte	Chpf2	0.058825402	0.177	0.219	0.22962963	0.282958199	0.77404698	1	pseudobulk	edgeR	LRT
Astrocyte	Chpt1	-0.068211505	0.716	0.849	1.866666667	2.479099678	0.76779579	1	pseudobulk	edgeR	LRT
Astrocyte	Chst1	-0.083445221	0.107	0.13	0.120987654	0.159163987	0.892184221	1	pseudobulk	edgeR	LRT
Astrocyte	Chst10	0.02392488	0.322	0.379	0.430864198	0.561093248	0.682634555	1	pseudobulk	edgeR	LRT
Astrocyte	Chst11	-0.12034253	0.335	0.449	0.586419753	0.807073955	0.80744005	1	pseudobulk	edgeR	LRT
Astrocyte	Chst2	0.095199155	0.133	0.132	0.139506173	0.159163987	0.722713957	1	pseudobulk	edgeR	LRT
Astrocyte	Chst8	-0.150008599	0.279	0.349	0.397530864	0.556270096	0.705382327	1	pseudobulk	edgeR	LRT
Astrocyte	Chst9	-0.075123576	0.231	0.281	0.556790123	0.638263666	0.467037068	1	pseudobulk	edgeR	LRT
Astrocyte	Chsy1	-0.178389018	0.219	0.267	0.285185185	0.376205788	0.937421277	1	pseudobulk	edgeR	LRT
Astrocyte	Chtop	-0.204990971	0.206	0.301	0.256790123	0.400321543	0.153328042	1	pseudobulk	edgeR	LRT
Astrocyte	Chuk	0.040313933	0.315	0.37	0.407407407	0.548231511	0.54632036	1	pseudobulk	edgeR	LRT
Astrocyte	Ciao1	0.058596136	0.084	0.105	0.086419753	0.125401929	0.378636976	1	pseudobulk	edgeR	LRT
Astrocyte	Ciapin1	0.175366425	0.231	0.254	0.295061728	0.313504823	0.335134429	1	pseudobulk	edgeR	LRT
Astrocyte	Cic	-0.001308148	0.18	0.222	0.204938272	0.27170418	0.596758651	1	pseudobulk	edgeR	LRT
Astrocyte	Cipc	0.037040635	0.457	0.539	0.771604938	0.942122186	0.844938888	1	pseudobulk	edgeR	LRT
Astrocyte	Cir1	0.286962811	0.223	0.235	0.27037037	0.305466238	0.720331158	1	pseudobulk	edgeR	LRT
Astrocyte	Cirbp	-0.053593659	0.201	0.272	0.255555556	0.326366559	0.934627225	1	pseudobulk	edgeR	LRT
Astrocyte	Cisd1	0.170210529	0.278	0.267	0.349382716	0.368167203	0.434999734	1	pseudobulk	edgeR	LRT
Astrocyte	Cisd2	0.058657588	0.299	0.31	0.383950617	4.58E-01	0.690265347	1	pseudobulk	edgeR	LRT
Astrocyte	Cit	-0.001224484	0.309	0.349	0.47037037	0.569131833	0.714480755	1	pseudobulk	edgeR	LRT
Astrocyte	Cited2	0.266084616	0.147	0.145	0.179012346	0.178456592	0.640611438	1	pseudobulk	edgeR	LRT
Astrocyte	Ciz1	-0.011028488	0.146	0.195	0.177777778	0.233118971	0.721784964	1	pseudobulk	edgeR	LRT
Astrocyte	Ckap5	-0.041347459	0.715	0.794	1.697530864	2.20096463	0.704875636	1	pseudobulk	edgeR	LRT
Astrocyte	Ckb	0.079126849	0.952	0.973	3.507407407	4.249196141	0.998547774	1	pseudobulk	edgeR	LRT
Astrocyte	Ckmt1	0.357876959	0.159	0.156	0.191358025	0.191318328	0.379704839	1	pseudobulk	edgeR	LRT
Astrocyte	Clasp1	-0.062885944	0.552	0.645	0.983950617	1.332797428	0.554068186	1	pseudobulk	edgeR	LRT
Astrocyte	Clasp2	-0.001357682	0.884	0.924	3.297530864	4.207395498	0.815814561	1	pseudobulk	edgeR	LRT
Astrocyte	Clasrp	-0.24036289	0.28	0.395	0.374074074	0.545016077	0.356379909	1	pseudobulk	edgeR	LRT
Astrocyte	Clcc1	0.17973219	0.158	0.174	0.192592593	0.196141479	0.163475078	1	pseudobulk	edgeR	LRT
Astrocyte	Clcn2	-0.158527363	0.089	0.125	0.111111111	0.135048232	0.720235617	1	pseudobulk	edgeR	LRT
Astrocyte	Clcn3	0.080676964	0.559	0.608	1.066666667	1.245980707	0.776362786	1	pseudobulk	edgeR	LRT
Astrocyte	Clcn4	0.063981957	0.272	0.297	0.348148148	0.426045016	0.955277983	1	pseudobulk	edgeR	LRT
Astrocyte	Clcn5	0.116281806	0.16	0.182	0.214814815	0.27170418	0.809039198	1	pseudobulk	edgeR	LRT
Astrocyte	Clcn6	0.133540064	0.188	0.222	0.230864198	0.262057878	0.478685065	1	pseudobulk	edgeR	LRT
Astrocyte	Clcn7	0.125713023	0.152	0.172	0.181481481	0.215434084	0.849464521	1	pseudobulk	edgeR	LRT
Astrocyte	Cldn10	0.027374271	0.333	0.391	0.460493827	0.535369775	0.494136146	1	pseudobulk	edgeR	LRT
Astrocyte	Cldn12	-0.149734949	0.088	0.113	0.096296296	0.136655949	0.583505245	1	pseudobulk	edgeR	LRT
Astrocyte	Cldnd1	0.135230274	0.144	0.161	0.171604938	0.20096463	0.881957208	1	pseudobulk	edgeR	LRT
Astrocyte	Clec16a	-0.022098292	0.365	0.444	5.46E-01	0.710610932	0.88609847	1	pseudobulk	edgeR	LRT
Astrocyte	Clec2l	0.11087039	0.14	0.166	0.162962963	0.188102894	0.830836785	1	pseudobulk	edgeR	LRT
Astrocyte	Clic1	0.176439001	0.09	0.106	0.1	0.127009646	0.810579983	1	pseudobulk	edgeR	LRT
Astrocyte	Clic4	-0.159098768	0.488	0.614	0.833333333	1.307073955	0.105649353	1	pseudobulk	edgeR	LRT
Astrocyte	Clint1	-0.066969518	0.288	0.363	0.404938272	0.588424437	0.302987606	1	pseudobulk	edgeR	LRT
Astrocyte	Clip1	-0.019814118	0.559	0.632	1.07654321	1.41318328	0.656561872	1	pseudobulk	edgeR	LRT
Astrocyte	Clip2	0.058446437	0.151	0.174	0.175308642	0.215434084	0.850260123	1	pseudobulk	edgeR	LRT
Astrocyte	Clip3	0.048546741	0.358	0.412	0.504938272	0.672025723	0.598159031	1	pseudobulk	edgeR	LRT
Astrocyte	Clk1	0.028956394	0.691	0.752	1.538271605	1.881028939	0.679034262	1	pseudobulk	edgeR	LRT
Astrocyte	Clk2	-0.060233586	0.191	0.248	0.218518519	0.327974277	0.246201166	1	pseudobulk	edgeR	LRT
Astrocyte	Clk3	-0.048557733	0.121	0.137	0.132098765	0.162379421	0.852553881	1	pseudobulk	edgeR	LRT
Astrocyte	Clk4	-0.003693693	0.432	0.5	0.664197531	0.789389068	0.602639311	1	pseudobulk	edgeR	LRT
Astrocyte	Clmn	-0.038041499	0.36	0.404	0.538271605	0.747588424	0.366274772	1	pseudobulk	edgeR	LRT
Astrocyte	Clmp	0.480479217	0.14	0.117	0.29382716	0.205787781	0.0373959	1	pseudobulk	edgeR	LRT
Astrocyte	Cln3	-0.012217656	0.093	0.117	0.1	0.135048232	0.81529578	1	pseudobulk	edgeR	LRT
Astrocyte	Clns1a	0.209360099	0.158	0.159	0.187654321	0.199356913	0.373288313	1	pseudobulk	edgeR	LRT
Astrocyte	Clock	-0.123332046	0.4	0.477	0.603703704	0.834405145	0.451340052	1	pseudobulk	edgeR	LRT
Astrocyte	Clpb	0.111500645	0.252	0.288	0.312345679	0.390675241	0.934483678	1	pseudobulk	edgeR	LRT
Astrocyte	Clpp	-0.116441057	0.209	0.248	0.260493827	0.347266881	0.717467378	1	pseudobulk	edgeR	LRT
Astrocyte	Clptm1	0.022206427	0.223	0.289	0.281481481	0.350482315	0.877599586	1	pseudobulk	edgeR	LRT
Astrocyte	Clptm1l	0.300935523	0.105	0.098	0.113580247	0.107717042	0.248446928	1	pseudobulk	edgeR	LRT
Astrocyte	Clpx	-0.014042102	0.302	0.373	0.425925926	0.533762058	0.896185087	1	pseudobulk	edgeR	LRT
Astrocyte	Clstn1	0.065066587	0.601	0.662	1.104938272	1.355305466	0.999140923	1	pseudobulk	edgeR	LRT
Astrocyte	Clstn2	0.119558464	0.417	0.386	1.4	1.887459807	0.424211967	1	pseudobulk	edgeR	LRT
Astrocyte	Clstn3	0.184194487	0.364	0.405	0.550617284	0.646302251	0.912463843	1	pseudobulk	edgeR	LRT
Astrocyte	Clta	-0.076117132	0.301	0.363	0.388888889	0.52733119	0.505093221	1	pseudobulk	edgeR	LRT
Astrocyte	Cltb	-0.070451661	0.228	0.272	0.29382716	0.382636656	0.888633769	1	pseudobulk	edgeR	LRT
Astrocyte	Cltc	0.136356642	0.549	0.59	0.92962963	1.059485531	0.562209409	1	pseudobulk	edgeR	LRT
Astrocyte	Clu	-0.054439349	0.76	0.809	2.501234568	3.180064309	0.672961972	1	pseudobulk	edgeR	LRT
Astrocyte	Cluap1	0.112558654	0.196	0.248	0.251851852	0.316720257	0.92388012	1	pseudobulk	edgeR	LRT
Astrocyte	Cluh	0.008160558	0.199	0.26	2.57E-01	0.324758842	0.855070191	1	pseudobulk	edgeR	LRT
Astrocyte	Clvs1	0.290004398	0.383	0.354	0.830864198	0.950160772	0.847999146	1	pseudobulk	edgeR	LRT
Astrocyte	Clybl	-0.172703701	0.67	0.797	1.832098765	2.601286174	0.757596606	1	pseudobulk	edgeR	LRT
Astrocyte	Cmas	0.088344253	0.121	0.129	0.130864198	0.155948553	0.751498809	1	pseudobulk	edgeR	LRT
Astrocyte	Cmc1	0.008135558	0.12	0.132	0.141975309	0.175241158	0.687320825	1	pseudobulk	edgeR	LRT
Astrocyte	Cmip	0.1435672	0.401	0.416	0.712345679	0.800643087	0.546163541	1	pseudobulk	edgeR	LRT
Astrocyte	Cmpk1	0.173962356	0.162	0.164	0.19382716	0.221864952	0.578527586	1	pseudobulk	edgeR	LRT
Astrocyte	Cmss1	-0.18486946	0.588	0.752	1.712345679	2.667202572	0.734958067	1	pseudobulk	edgeR	LRT
Astrocyte	Cmtm4	0.132052611	0.177	0.196	0.222222222	0.260450161	0.605911628	1	pseudobulk	edgeR	LRT
Astrocyte	Cmtm5	0.094321955	0.327	0.367	0.461728395	0.517684887	0.294124245	1	pseudobulk	edgeR	LRT
Astrocyte	Cmtr1	0.028690626	0.172	0.212	0.213580247	0.276527331	0.806221537	1	pseudobulk	edgeR	LRT
Astrocyte	Cmya5	-0.173220958	0.125	0.183	0.187654321	0.27170418	0.773571697	1	pseudobulk	edgeR	LRT
Astrocyte	Cnbd2	-0.000208946	0.133	0.159	0.164197531	0.213826367	0.906957578	1	pseudobulk	edgeR	LRT
Astrocyte	Cnbp	-0.02044815	0.336	0.407	0.433333333	0.573954984	0.730621622	1	pseudobulk	edgeR	LRT
Astrocyte	Cnep1r1	-0.104396966	0.219	0.28	0.275308642	0.364951768	0.693166432	1	pseudobulk	edgeR	LRT
Astrocyte	Cnih1	0.024752718	0.157	0.207	0.19382716	0.247588424	0.863012986	1	pseudobulk	edgeR	LRT
Astrocyte	Cnih4	0.094658933	0.158	0.188	0.196296296	0.22829582	0.778734437	1	pseudobulk	edgeR	LRT
Astrocyte	Cnksr2	0.151226521	0.588	0.529	1.877777778	2.591639871	0.359777502	1	pseudobulk	edgeR	LRT
Astrocyte	Cnksr3	0.293387144	0.538	0.495	1.065432099	1.155948553	0.479160684	1	pseudobulk	edgeR	LRT
Astrocyte	Cnmd	-0.239189344	0.12	0.183	0.183950617	0.316720257	0.08665203	1	pseudobulk	edgeR	LRT
Astrocyte	Cnn3	-0.109488099	0.373	0.465	0.538271605	0.792604502	0.572249453	1	pseudobulk	edgeR	LRT
Astrocyte	Cnnm1	0.099341301	0.241	0.267	0.345679012	0.438906752	0.785858691	1	pseudobulk	edgeR	LRT
Astrocyte	Cnnm2	0.238389356	0.423	0.408	0.767901235	0.750803859	0.050232362	1	pseudobulk	edgeR	LRT
Astrocyte	Cnnm3	0.181078724	0.183	0.203	0.217283951	0.242765273	0.330522627	1	pseudobulk	edgeR	LRT
Astrocyte	Cnot1	0.033714887	0.474	0.534	0.761728395	0.971061093	0.905896971	1	pseudobulk	edgeR	LRT
Astrocyte	Cnot10	-0.110226908	0.265	0.325	0.375308642	0.496784566	0.751963196	1	pseudobulk	edgeR	LRT
Astrocyte	Cnot2	0.13998059	0.547	0.574	1.048148148	1.262057878	0.807025266	1	pseudobulk	edgeR	LRT
Astrocyte	Cnot3	0.439118936	0.49	0.432	0.748148148	0.678456592	0.08344001	1	pseudobulk	edgeR	LRT
Astrocyte	Cnot4	0.089724355	0.623	0.662	1.338271605	1.61414791	0.864183934	1	pseudobulk	edgeR	LRT
Astrocyte	Cnot6	0.250446666	0.252	0.277	0.327160494	0.372990354	0.574936579	1	pseudobulk	edgeR	LRT
Astrocyte	Cnot6l	0.014844744	0.348	0.392	0.512345679	0.710610932	0.388023584	1	pseudobulk	edgeR	LRT
Astrocyte	Cnot7	-0.06501557	0.231	0.288	0.282716049	0.371382637	0.968788701	1	pseudobulk	edgeR	LRT
Astrocyte	Cnot8	-0.124685767	0.094	0.124	0.101234568	0.133440514	0.815708792	1	pseudobulk	edgeR	LRT
Astrocyte	Cnot9	-0.176499436	0.121	0.167	0.137037037	0.197749196	0.599642478	1	pseudobulk	edgeR	LRT
Astrocyte	Cnp	0.09081843	0.219	0.264	0.269135802	0.311897106	0.531905464	1	pseudobulk	edgeR	LRT
Astrocyte	Cnpy1	-0.042404977	0.389	0.473	0.612345679	0.831189711	0.646684932	1	pseudobulk	edgeR	LRT
Astrocyte	Cnpy2	-0.003009652	0.123	0.135	0.137037037	0.15755627	0.744797603	1	pseudobulk	edgeR	LRT
Astrocyte	Cnpy3	0.017153413	0.078	0.109	0.083950617	0.112540193	0.738775876	1	pseudobulk	edgeR	LRT
Astrocyte	Cnr1	0.130412514	0.496	0.494	0.797530864	1.020900322	0.5999453	1	pseudobulk	edgeR	LRT
Astrocyte	Cnrip1	0.006172736	0.283	0.315	0.438271605	0.565916399	0.685360574	1	pseudobulk	edgeR	LRT
Astrocyte	Cnst	0.040147607	0.214	0.26	0.265432099	0.347266881	0.807911745	1	pseudobulk	edgeR	LRT
Astrocyte	Cntfr	0.078210266	0.602	0.661	1.219753086	1.364951768	0.215870679	1	pseudobulk	edgeR	LRT
Astrocyte	Cntln	-0.135520855	0.23	0.273	0.362962963	5.19E-01	0.418880018	1	pseudobulk	edgeR	LRT
Astrocyte	Cntn1	-0.035816719	0.984	0.995	9.37654321	12.4903537	0.643055832	1	pseudobulk	edgeR	LRT
Astrocyte	Cntn2	0.140648875	0.244	0.286	0.334567901	0.445337621	0.467584108	1	pseudobulk	edgeR	LRT
Astrocyte	Cntn4	0.42810188	0.211	0.222	0.914814815	0.752411576	0.037144943	1	pseudobulk	edgeR	LRT
Astrocyte	Cntn6	0.180825055	0.617	0.532	2.690123457	3.387459807	0.673212651	1	pseudobulk	edgeR	LRT
Astrocyte	Cntnap1	0.039050167	0.18	0.222	0.212345679	0.28778135	0.623945702	1	pseudobulk	edgeR	LRT
Astrocyte	Cntnap2	0.20259769	0.764	0.688	6.102469136	7.602893891	0.690996236	1	pseudobulk	edgeR	LRT
Astrocyte	Cntnap4	0.216446086	0.396	0.36	1.080246914	1.262057878	0.994471012	1	pseudobulk	edgeR	LRT
Astrocyte	Cntrl	-0.029729999	0.14	0.162	0.172839506	0.207395498	0.65591605	1	pseudobulk	edgeR	LRT
Astrocyte	Coa3	0.251417229	0.132	0.132	0.150617284	0.149517685	0.567856984	1	pseudobulk	edgeR	LRT
Astrocyte	Cobll1	-0.088010733	0.644	0.699	1.511111111	2.091639871	0.555836173	1	pseudobulk	edgeR	LRT
Astrocyte	Cog1	-0.017573981	0.114	0.141	0.130864198	0.163987138	0.93571608	1	pseudobulk	edgeR	LRT
Astrocyte	Cog2	0.093990719	0.168	0.162	0.185185185	0.213826367	0.649496508	1	pseudobulk	edgeR	LRT
Astrocyte	Cog3	0.090396356	0.23	0.248	0.295061728	0.332797428	0.412310408	1	pseudobulk	edgeR	LRT
Astrocyte	Cog4	0.020053748	0.223	0.285	0.3	0.392282958	0.734089968	1	pseudobulk	edgeR	LRT
Astrocyte	Cog5	-0.028161616	0.573	0.635	1.128395062	1.41318328	0.892954098	1	pseudobulk	edgeR	LRT
Astrocyte	Cog6	0.325619033	0.122	0.132	0.141975309	0.139871383	0.177570761	1	pseudobulk	edgeR	LRT
Astrocyte	Cog7	-0.044620826	0.125	0.17	0.139506173	0.191318328	0.560329511	1	pseudobulk	edgeR	LRT
Astrocyte	Coil	-0.322959918	0.086	0.122	0.108641975	0.144694534	0.757817667	1	pseudobulk	edgeR	LRT
Astrocyte	Col11a2	-0.10350397	0.169	0.227	0.219753086	0.295819936	0.996940627	1	pseudobulk	edgeR	LRT
Astrocyte	Col19a1	0.18185597	0.152	0.162	0.233333333	0.294212219	0.75670313	1	pseudobulk	edgeR	LRT
Astrocyte	Col1a1	-0.16194428	0.073	0.109	0.077777778	0.118971061	0.552538801	1	pseudobulk	edgeR	LRT
Astrocyte	Col1a2	-0.215499564	0.079	0.117	0.095061728	0.1414791	0.453497849	1	pseudobulk	edgeR	LRT
Astrocyte	Col23a1	-0.178913121	0.077	0.106	0.108641975	0.143086817	0.919180806	1	pseudobulk	edgeR	LRT
Astrocyte	Col27a1	-0.406698214	0.112	0.154	0.137037037	0.213826367	0.269528511	1	pseudobulk	edgeR	LRT
Astrocyte	Col4a2	-0.03533509	0.084	0.108	0.101234568	0.139871383	0.84330618	1	pseudobulk	edgeR	LRT
Astrocyte	Col4a3bp	0.014009559	0.342	0.404	0.519753086	0.654340836	0.988087809	1	pseudobulk	edgeR	LRT
Astrocyte	Col4a5	-0.059036073	0.288	0.336	0.441975309	0.528938907	0.657721979	1	pseudobulk	edgeR	LRT
Astrocyte	Col5a2	-0.101473361	0.084	0.103	0.10617284	0.165594855	0.426652684	1	pseudobulk	edgeR	LRT
Astrocyte	Col9a3	-0.234384767	0.157	0.233	0.186419753	0.294212219	0.304582307	1	pseudobulk	edgeR	LRT
Astrocyte	Colec12	-0.034073889	0.511	0.555	1.143209877	1.435691318	0.833415427	1	pseudobulk	edgeR	LRT
Astrocyte	Colgalt1	0.156122304	0.112	0.106	0.120987654	0.120578778	0.18156557	1	pseudobulk	edgeR	LRT
Astrocyte	Commd1	0.120406723	0.167	0.183	0.230864198	0.262057878	0.487642179	1	pseudobulk	edgeR	LRT
Astrocyte	Commd10	0.004951512	0.179	0.211	0.259259259	0.318327974	0.78304015	1	pseudobulk	edgeR	LRT
Astrocyte	Commd3	0.332089816	0.2	0.196	0.239506173	0.237942122	0.312654133	1	pseudobulk	edgeR	LRT
Astrocyte	Commd7	-0.040042202	0.081	0.1	0.091358025	0.122186495	0.900382895	1	pseudobulk	edgeR	LRT
Astrocyte	Comt	0.090466615	0.363	0.394	0.540740741	0.591639871	0.356291352	1	pseudobulk	edgeR	LRT
Astrocyte	Cop1	0.062493973	0.431	0.481	0.687654321	0.914790997	0.512237816	1	pseudobulk	edgeR	LRT
Astrocyte	Copa	0.004508731	0.364	0.434	0.520987654	0.702572347	0.838009603	1	pseudobulk	edgeR	LRT
Astrocyte	Copb1	0.19432334	0.325	0.331	0.445679012	0.469453376	0.324330044	1	pseudobulk	edgeR	LRT
Astrocyte	Copb2	0.294947795	0.116	0.125	0.127160494	0.15755627	0.92069911	1	pseudobulk	edgeR	LRT
Astrocyte	Cope	0.109930083	0.159	0.19	0.188888889	0.215434084	0.595881611	1	pseudobulk	edgeR	LRT
Astrocyte	Copg1	0.106398575	0.21	0.241	0.255555556	0.289389068	0.496731713	1	pseudobulk	edgeR	LRT
Astrocyte	Copg2	-0.026405778	0.307	0.371	0.486419753	0.651125402	0.552994238	1	pseudobulk	edgeR	LRT
Astrocyte	Cops2	0.051708192	0.235	0.243	0.280246914	0.318327974	0.597865927	1	pseudobulk	edgeR	LRT
Astrocyte	Cops3	0.047384596	0.284	0.333	0.374074074	0.474276527	0.925526435	1	pseudobulk	edgeR	LRT
Astrocyte	Cops4	0.130597523	0.168	0.19	0.202469136	0.242765273	0.7812168	1	pseudobulk	edgeR	LRT
Astrocyte	Cops5	-0.030051957	0.178	0.222	0.214814815	0.294212219	0.525893016	1	pseudobulk	edgeR	LRT
Astrocyte	Cops6	0.072978522	0.095	0.125	0.101234568	0.136655949	0.701656045	1	pseudobulk	edgeR	LRT
Astrocyte	Cops7a	0.277980463	0.125	0.113	0.141975309	0.127009646	0.126709965	1	pseudobulk	edgeR	LRT
Astrocyte	Cops7b	-0.02406165	0.125	0.167	0.143209877	0.202572347	0.447908178	1	pseudobulk	edgeR	LRT
Astrocyte	Cops8	0.041920245	0.136	0.174	0.164197531	0.20096463	0.804133723	1	pseudobulk	edgeR	LRT
Astrocyte	Cops9	0.21514787	0.172	0.198	0.202469136	0.231511254	0.841797252	1	pseudobulk	edgeR	LRT
Astrocyte	Copz1	0.074357465	0.159	0.19	0.191358025	0.24437299	0.798949201	1	pseudobulk	edgeR	LRT
Astrocyte	Coq10a	0.04270109	0.107	0.113	0.127160494	0.136655949	0.550844263	1	pseudobulk	edgeR	LRT
Astrocyte	Coq10b	-0.05340415	0.141	0.178	0.160493827	0.226688103	0.451687769	1	pseudobulk	edgeR	LRT
Astrocyte	Coq2	0.00279248	0.093	0.119	0.107407407	0.135048232	0.999871874	1	pseudobulk	edgeR	LRT
Astrocyte	Coq3	0.114532613	0.189	0.204	0.245679012	0.266881029	0.482486412	1	pseudobulk	edgeR	LRT
Astrocyte	Coq5	0.165039336	0.158	0.174	0.196296296	0.22829582	0.697370082	1	pseudobulk	edgeR	LRT
Astrocyte	Coq7	-0.132462778	0.075	0.103	0.086419753	0.115755627	0.761348193	1	pseudobulk	edgeR	LRT
Astrocyte	Coq8a	-0.439713702	0.062	0.103	0.064197531	0.112540193	0.142336276	1	pseudobulk	edgeR	LRT
Astrocyte	Coq8b	-0.365181414	0.128	0.185	0.141975309	0.265273312	0.065792411	1	pseudobulk	edgeR	LRT
Astrocyte	Coq9	0.047982628	0.142	0.175	0.162962963	0.215434084	0.672300124	1	pseudobulk	edgeR	LRT
Astrocyte	Coro1c	0.064268568	0.094	0.122	0.122222222	0.149517685	0.777653975	1	pseudobulk	edgeR	LRT
Astrocyte	Coro2b	-0.164155347	0.428	0.537	0.72962963	1.072347267	0.175315043	1	pseudobulk	edgeR	LRT
Astrocyte	Coro7	-0.074975735	0.127	0.138	0.143209877	0.167202572	0.568506629	1	pseudobulk	edgeR	LRT
Astrocyte	Cotl1	-0.043174498	0.199	0.254	0.275308642	0.353697749	0.985865833	1	pseudobulk	edgeR	LRT
Astrocyte	Cox10	0.062466351	0.162	0.196	0.198765432	0.263665595	0.729268525	1	pseudobulk	edgeR	LRT
Astrocyte	Cox11	0.004010219	0.149	0.178	0.171604938	0.220257235	0.978201099	1	pseudobulk	edgeR	LRT
Astrocyte	Cox14	-0.029098977	0.196	0.248	0.22962963	0.300643087	0.562230807	1	pseudobulk	edgeR	LRT
Astrocyte	Cox16	0.008183709	0.586	0.624	1.416049383	1.726688103	0.82283666	1	pseudobulk	edgeR	LRT
Astrocyte	Cox17	-0.035600886	0.242	0.289	0.314814815	0.395498392	0.708882664	1	pseudobulk	edgeR	LRT
Astrocyte	Cox19	0.063999896	0.157	0.153	0.186419753	0.186495177	0.180109938	1	pseudobulk	edgeR	LRT
Astrocyte	Cox20	-0.118255221	0.138	0.209	0.156790123	0.239549839	0.375414256	1	pseudobulk	edgeR	LRT
Astrocyte	Cox4i1	0.184192264	0.811	0.772	1.924691358	2.072347267	0.737231322	1	pseudobulk	edgeR	LRT
Astrocyte	Cox5a	0.082997509	0.436	0.434	0.627160494	0.70096463	0.733432871	1	pseudobulk	edgeR	LRT
Astrocyte	Cox5b	0.156275023	0.39	0.426	0.564197531	0.646302251	0.984309927	1	pseudobulk	edgeR	LRT
Astrocyte	Cox6a1	0.181968589	0.374	0.397	0.509876543	0.620578778	0.965557619	1	pseudobulk	edgeR	LRT
Astrocyte	Cox6b1	0.163586444	0.481	0.469	0.659259259	0.760450161	0.890049444	1	pseudobulk	edgeR	LRT
Astrocyte	Cox6b2	-0.047591477	0.095	0.122	0.111111111	0.149517685	0.82248344	1	pseudobulk	edgeR	LRT
Astrocyte	Cox6c	0.28475412	0.763	0.719	1.707407407	1.683279743	0.518277744	1	pseudobulk	edgeR	LRT
Astrocyte	Cox7a2	0.154234675	0.579	0.556	0.883950617	1.011254019	0.97939068	1	pseudobulk	edgeR	LRT
Astrocyte	Cox7a2l	0.073977015	0.202	0.236	0.24691358	0.289389068	0.692023361	1	pseudobulk	edgeR	LRT
Astrocyte	Cox7b	0.154026507	0.568	0.539	0.896296296	0.987138264	0.761054636	1	pseudobulk	edgeR	LRT
Astrocyte	Cox7b2	0.194893595	0.132	0.106	2.12E-01	0.239549839	0.717895665	1	pseudobulk	edgeR	LRT
Astrocyte	Cox7c	0.157933711	0.691	0.699	1.322222222	1.475884244	0.821325254	1	pseudobulk	edgeR	LRT
Astrocyte	Cox8a	0.207817528	0.779	0.754	1.859259259	2.009646302	0.749943149	1	pseudobulk	edgeR	LRT
Astrocyte	Cp	-0.122745093	0.219	0.262	0.333333333	0.437299035	0.982085971	1	pseudobulk	edgeR	LRT
Astrocyte	Cpd	0.170836021	0.317	0.323	0.440740741	0.490353698	0.557842971	1	pseudobulk	edgeR	LRT
Astrocyte	Cpe	0.062475229	0.886	0.929	3.428395062	4.019292605	0.562256864	1	pseudobulk	edgeR	LRT
Astrocyte	Cpeb1	-0.139549628	0.274	0.341	0.365432099	0.535369775	0.432184805	1	pseudobulk	edgeR	LRT
Astrocyte	Cpeb2	-0.127707596	0.557	0.683	1.117283951	1.559485531	0.607552629	1	pseudobulk	edgeR	LRT
Astrocyte	Cpeb3	-0.001043305	0.789	0.826	2.388888889	3.072347267	0.79157192	1	pseudobulk	edgeR	LRT
Astrocyte	Cpeb4	-0.197972029	0.688	0.799	1.659259259	2.615755627	0.066691624	1	pseudobulk	edgeR	LRT
Astrocyte	Cplane1	-0.032805508	0.447	0.551	0.838271605	1.104501608	0.683851809	1	pseudobulk	edgeR	LRT
Astrocyte	Cplx1	0.145681149	0.217	0.236	0.262962963	0.295819936	0.912515816	1	pseudobulk	edgeR	LRT
Astrocyte	Cplx2	0.089679995	0.46	0.486	0.695061728	0.940514469	0.461929263	1	pseudobulk	edgeR	LRT
Astrocyte	Cpne1	0.015381995	0.363	0.415	0.512345679	0.63022508	0.773792266	1	pseudobulk	edgeR	LRT
Astrocyte	Cpne2	-0.375291666	0.201	0.309	0.239506173	0.426045016	0.042979796	1	pseudobulk	edgeR	LRT
Astrocyte	Cpne3	0.034876581	0.168	0.191	0.218518519	0.260450161	0.976358764	1	pseudobulk	edgeR	LRT
Astrocyte	Cpox	0.198355344	0.093	0.103	0.108641975	0.11414791	0.34896247	1	pseudobulk	edgeR	LRT
Astrocyte	Cpped1	-0.195790329	0.231	0.32	0.330864198	0.466237942	0.724066637	1	pseudobulk	edgeR	LRT
Astrocyte	Cpq	-0.105967612	0.726	0.817	2.37654321	3.064308682	0.954611941	1	pseudobulk	edgeR	LRT
Astrocyte	Cpsf2	0.223804017	0.12	0.13	0.133333333	0.15755627	0.99865074	1	pseudobulk	edgeR	LRT
Astrocyte	Cpsf3	0.023110264	0.14	0.164	0.169135802	0.196141479	0.761018863	1	pseudobulk	edgeR	LRT
Astrocyte	Cpsf6	0.045075884	0.552	0.617	0.922222222	1.188102894	0.727965428	1	pseudobulk	edgeR	LRT
Astrocyte	Cpsf7	0.10524517	0.327	0.376	0.455555556	0.514469453	0.664280627	1	pseudobulk	edgeR	LRT
Astrocyte	Cpt1a	0.035922073	0.168	0.196	0.201234568	0.249196141	0.756113984	1	pseudobulk	edgeR	LRT
Astrocyte	Cpt1c	0.010645624	0.28	0.32	0.362962963	0.438906752	0.710272367	1	pseudobulk	edgeR	LRT
Astrocyte	Cr1l	-0.358888338	0.184	0.278	0.240740741	0.374598071	0.271629177	1	pseudobulk	edgeR	LRT
Astrocyte	Cr2	-0.535037132	0.11	0.195	0.148148148	0.274919614	0.680442359	1	pseudobulk	edgeR	LRT
Astrocyte	Cradd	-0.193494498	0.186	0.214	3.01E-01	0.390675241	0.968782095	1	pseudobulk	edgeR	LRT
Astrocyte	Cramp1l	0.037321877	0.223	0.238	0.29382716	0.334405145	0.501389914	1	pseudobulk	edgeR	LRT
Astrocyte	Crat	0.112426429	0.116	0.143	0.141975309	0.163987138	0.556115949	1	pseudobulk	edgeR	LRT
Astrocyte	Crbn	0.078872771	0.178	0.186	0.204938272	0.249196141	0.961539643	1	pseudobulk	edgeR	LRT
Astrocyte	Creb1	0.103289553	0.454	0.494	0.739506173	0.882636656	0.759859835	1	pseudobulk	edgeR	LRT
Astrocyte	Creb3l2	0.054214051	0.167	0.193	0.213580247	0.242765273	0.627458169	1	pseudobulk	edgeR	LRT
Astrocyte	Creb5	0.123501248	0.152	0.174	0.279012346	0.372990354	0.712199364	1	pseudobulk	edgeR	LRT
Astrocyte	Crebbp	0.088819933	0.806	0.828	2.319753086	2.837620579	0.804645901	1	pseudobulk	edgeR	LRT
Astrocyte	Crebl2	0.010937123	0.16	0.215	0.196296296	0.27170418	0.497059428	1	pseudobulk	edgeR	LRT
Astrocyte	Crebrf	0.036370146	0.538	0.606	0.967901235	1.294212219	0.499592354	1	pseudobulk	edgeR	LRT
Astrocyte	Crebzf	0.121094355	0.304	0.357	0.403703704	0.5	0.985200235	1	pseudobulk	edgeR	LRT
Astrocyte	Creg1	0.163252704	0.152	0.158	0.171604938	0.186495177	0.572626973	1	pseudobulk	edgeR	LRT
Astrocyte	Creld1	-0.007409325	0.116	0.143	0.127160494	0.165594855	0.741762099	1	pseudobulk	edgeR	LRT
Astrocyte	Crem	0.180490171	0.296	0.296	0.437037037	0.487138264	0.439643427	1	pseudobulk	edgeR	LRT
Astrocyte	Crhr1	0.134138185	0.212	0.219	0.286419753	0.364951768	0.787281571	1	pseudobulk	edgeR	LRT
Astrocyte	Crim1	0.075263048	0.621	0.637	1.260493827	1.482315113	0.543771475	1	pseudobulk	edgeR	LRT
Astrocyte	Cript	0.206452549	0.168	0.19	0.204938272	0.233118971	0.863224001	1	pseudobulk	edgeR	LRT
Astrocyte	Crk	0.016523431	0.325	0.375	0.439506173	0.557877814	0.954411421	1	pseudobulk	edgeR	LRT
Astrocyte	Crkl	0.039221418	0.211	0.248	0.280246914	0.345659164	0.911297329	1	pseudobulk	edgeR	LRT
Astrocyte	Crlf3	0.001935032	0.507	0.551	0.908641975	1.191318328	0.664802874	1	pseudobulk	edgeR	LRT
Astrocyte	Crls1	0.193867689	0.104	0.101	0.114814815	0.115755627	0.335400778	1	pseudobulk	edgeR	LRT
Astrocyte	Crmp1	0.046251915	0.158	0.174	0.203703704	0.226688103	0.513005585	1	pseudobulk	edgeR	LRT
Astrocyte	Crnde	-0.070839713	0.089	0.109	0.1	0.128617363	0.949159604	1	pseudobulk	edgeR	LRT
Astrocyte	Crnkl1	0.031880707	0.096	0.124	0.107407407	0.143086817	0.743936559	1	pseudobulk	edgeR	LRT
Astrocyte	Crocc	-0.453628158	0.053	0.105	0.060493827	0.120578778	0.03438485	1	pseudobulk	edgeR	LRT
Astrocyte	Crot	0.35708713	0.174	0.177	0.216049383	0.215434084	0.258117909	1	pseudobulk	edgeR	LRT
Astrocyte	Crppa	-0.102060299	0.272	0.33	0.434567901	0.617363344	0.530904843	1	pseudobulk	edgeR	LRT
Astrocyte	Crtam	0.116224221	0.22	0.241	0.285185185	0.34244373	0.997494026	1	pseudobulk	edgeR	LRT
Astrocyte	Crtc1	0.067221097	0.226	0.281	0.297530864	0.398713826	0.663783527	1	pseudobulk	edgeR	LRT
Astrocyte	Crtc2	-0.032587606	0.085	0.106	0.090123457	0.115755627	0.804431014	1	pseudobulk	edgeR	LRT
Astrocyte	Crtc3	-0.010446086	0.52	0.576	0.941975309	1.231511254	0.624343568	1	pseudobulk	edgeR	LRT
Astrocyte	Cry1	-0.012655135	0.184	0.236	0.239506173	0.311897106	0.718896333	1	pseudobulk	edgeR	LRT
Astrocyte	Cry2	-0.048105301	0.363	0.423	0.496296296	0.704180064	0.414276732	1	pseudobulk	edgeR	LRT
Astrocyte	Cryab	0.314491238	0.184	0.177	0.208641975	0.234726688	0.805800956	1	pseudobulk	edgeR	LRT
Astrocyte	Cryl1	-0.0539425	0.101	0.127	0.132098765	0.18488746	0.670207604	1	pseudobulk	edgeR	LRT
Astrocyte	Cryzl1	-0.054753259	0.331	0.389	0.466666667	0.615755627	0.664398041	1	pseudobulk	edgeR	LRT
Astrocyte	Cs	-0.026817927	0.417	0.505	0.620987654	0.839228296	0.621519794	1	pseudobulk	edgeR	LRT
Astrocyte	Csad	-0.053394385	0.236	0.248	0.292592593	0.381028939	0.785968156	1	pseudobulk	edgeR	LRT
Astrocyte	Csdc2	-0.05116825	0.265	0.305	0.339506173	0.421221865	0.975158462	1	pseudobulk	edgeR	LRT
Astrocyte	Csde1	0.153820098	0.488	0.498	0.758024691	0.850482315	0.531190875	1	pseudobulk	edgeR	LRT
Astrocyte	Cse1l	0.173167029	0.189	0.225	0.240740741	0.295819936	0.920330008	1	pseudobulk	edgeR	LRT
Astrocyte	Csf1	-0.082424193	0.111	0.145	0.130864198	0.180064309	0.72090906	1	pseudobulk	edgeR	LRT
Astrocyte	Csgalnact1	-0.075089239	0.759	0.81	2.117283951	2.916398714	0.6091313	1	pseudobulk	edgeR	LRT
Astrocyte	Csgalnact2	0.143508527	0.091	0.113	0.098765432	0.136655949	0.540755379	1	pseudobulk	edgeR	LRT
Astrocyte	Csmd1	0.185171591	0.485	0.437	2.098765432	2.056270096	0.116014272	1	pseudobulk	edgeR	LRT
Astrocyte	Csmd2	-0.123332273	0.289	0.357	0.501234568	0.720257235	0.474229581	1	pseudobulk	edgeR	LRT
Astrocyte	Csmd3	0.15322137	0.436	0.389	1.086419753	1.323151125	0.987049302	1	pseudobulk	edgeR	LRT
Astrocyte	Csnk1a1	-0.082189568	0.696	0.786	1.551851852	2.072347267	0.666274448	1	pseudobulk	edgeR	LRT
Astrocyte	Csnk1d	-0.010419742	0.217	0.268	0.27037037	0.360128617	0.733821156	1	pseudobulk	edgeR	LRT
Astrocyte	Csnk1e	-0.032108013	0.123	0.167	0.141975309	0.21221865	0.417807437	1	pseudobulk	edgeR	LRT
Astrocyte	Csnk1g1	0.074323717	0.472	0.498	0.841975309	1.080385852	0.789946034	1	pseudobulk	edgeR	LRT
Astrocyte	Csnk1g2	0.156121657	0.119	0.133	0.132098765	0.160771704	0.805244994	1	pseudobulk	edgeR	LRT
Astrocyte	Csnk1g3	0.108046014	0.452	0.489	0.741975309	0.879421222	0.632709113	1	pseudobulk	edgeR	LRT
Astrocyte	Csnk2a1	0.069073714	0.435	0.461	0.645679012	0.739549839	0.497434693	1	pseudobulk	edgeR	LRT
Astrocyte	Csnk2a2	0.039192608	0.247	0.291	0.308641975	0.421221865	0.638265389	1	pseudobulk	edgeR	LRT
Astrocyte	Csnk2b	-0.002421538	0.114	0.154	0.122222222	0.173633441	0.35440885	1	pseudobulk	edgeR	LRT
Astrocyte	Cspg5	0.086267663	0.193	0.228	0.24691358	0.284565916	0.647053938	1	pseudobulk	edgeR	LRT
Astrocyte	Cspp1	0.00777409	0.547	0.619	1.083950617	1.458199357	0.513657672	1	pseudobulk	edgeR	LRT
Astrocyte	Csrnp3	0.093313326	0.317	0.336	0.519753086	0.573954984	0.472247925	1	pseudobulk	edgeR	LRT
Astrocyte	Csrp1	0.057584366	0.379	0.412	0.602469136	0.704180064	0.457362702	1	pseudobulk	edgeR	LRT
Astrocyte	Cst3	-0.112010107	0.798	0.802	2.298765432	2.967845659	0.870676004	1	pseudobulk	edgeR	LRT
Astrocyte	Cstf2	-0.104120616	0.136	0.182	0.169135802	0.24437299	0.397126542	1	pseudobulk	edgeR	LRT
Astrocyte	Cstf3	-0.071538574	0.488	0.561	0.890123457	1.22829582	0.406604028	1	pseudobulk	edgeR	LRT
Astrocyte	Ctbp1	0.26823359	0.199	0.209	0.225925926	0.266881029	0.984788916	1	pseudobulk	edgeR	LRT
Astrocyte	Ctbp2	0.015944426	0.131	0.167	0.161728395	0.197749196	0.861475877	1	pseudobulk	edgeR	LRT
Astrocyte	Ctcf	-0.094589025	0.298	0.391	0.42962963	0.577170418	0.709919989	1	pseudobulk	edgeR	LRT
Astrocyte	Ctdsp2	0.097094336	0.288	0.325	0.37037037	0.435691318	0.643580671	1	pseudobulk	edgeR	LRT
Astrocyte	Ctdspl	-0.041980064	0.377	0.431	0.595061728	0.765273312	0.976565695	1	pseudobulk	edgeR	LRT
Astrocyte	Ctdspl2	0.021727065	0.349	0.412	5.30E-01	0.625401929	0.623353078	1	pseudobulk	edgeR	LRT
Astrocyte	Cth	-0.001553707	0.093	0.113	0.116049383	0.136655949	0.708708767	1	pseudobulk	edgeR	LRT
Astrocyte	Cthrc1	0.091435686	0.109	0.119	0.132098765	0.136655949	0.283758297	1	pseudobulk	edgeR	LRT
Astrocyte	Ctif	-0.231710456	0.363	0.481	0.575308642	0.90192926	0.154014806	1	pseudobulk	edgeR	LRT
Astrocyte	Ctnna1	-0.031119615	0.301	0.392	0.443209877	0.609324759	0.499699182	1	pseudobulk	edgeR	LRT
Astrocyte	Ctnna2	0.031170448	0.673	0.648	3.620987654	4.813504823	0.487583052	1	pseudobulk	edgeR	LRT
Astrocyte	Ctnna3	-0.100442132	0.863	0.879	6.612345679	9.046623794	0.825944971	1	pseudobulk	edgeR	LRT
Astrocyte	Ctnnal1	-0.132530049	0.33	0.436	0.507407407	0.757234727	0.292669677	1	pseudobulk	edgeR	LRT
Astrocyte	Ctnnb1	0.076043527	0.381	0.412	0.528395062	0.615755627	0.79877476	1	pseudobulk	edgeR	LRT
Astrocyte	Ctnnbl1	-0.114289165	0.304	0.392	0.414814815	0.585209003	0.417787773	1	pseudobulk	edgeR	LRT
Astrocyte	Ctnnd1	0.03947221	0.404	0.453	0.609876543	0.758842444	0.962014569	1	pseudobulk	edgeR	LRT
Astrocyte	Ctnnd2	-0.172768245	0.998	0.998	18.40123457	27.5192926	0.195701346	1	pseudobulk	edgeR	LRT
Astrocyte	Ctns	-0.131257057	0.093	0.121	0.108641975	0.144694534	0.939303239	1	pseudobulk	edgeR	LRT
Astrocyte	Ctps2	0.101156374	0.246	0.275	0.32962963	0.41318328	0.928817943	1	pseudobulk	edgeR	LRT
Astrocyte	Ctr9	-0.21338964	0.144	0.204	0.212345679	0.273311897	0.908694577	1	pseudobulk	edgeR	LRT
Astrocyte	Ctsa	0.230057381	0.149	0.15	0.166666667	0.168810289	0.212310046	1	pseudobulk	edgeR	LRT
Astrocyte	Ctsb	0.129092736	0.516	0.516	0.813580247	0.951768489	0.745762505	1	pseudobulk	edgeR	LRT
Astrocyte	Ctsd	0.261060513	0.38	0.373	0.550617284	0.52733119	0.084778521	1	pseudobulk	edgeR	LRT
Astrocyte	Ctsf	0.091483164	0.191	0.214	0.228395062	0.266881029	0.567438995	1	pseudobulk	edgeR	LRT
Astrocyte	Ctsl	-0.184637474	0.36	0.434	0.483950617	0.688102894	0.652393839	1	pseudobulk	edgeR	LRT
Astrocyte	Ctso	-0.094897224	0.204	0.246	0.251851852	0.336012862	0.789475842	1	pseudobulk	edgeR	LRT
Astrocyte	Ctsz	0.041210461	0.089	0.105	0.10617284	0.118971061	0.493212108	1	pseudobulk	edgeR	LRT
Astrocyte	Cttn	0.057556101	0.183	0.207	0.217283951	0.237942122	0.356493501	1	pseudobulk	edgeR	LRT
Astrocyte	Cttnbp2	0.028078352	0.283	0.297	0.428395062	0.52733119	0.957951371	1	pseudobulk	edgeR	LRT
Astrocyte	Cttnbp2nl	0.048185853	0.079	0.1	0.1	0.112540193	0.506449012	1	pseudobulk	edgeR	LRT
Astrocyte	Cuedc1	-0.135149869	0.523	0.609	0.995061728	1.329581994	0.72622336	1	pseudobulk	edgeR	LRT
Astrocyte	Cuedc2	0.1521605	0.188	0.195	0.213580247	0.237942122	0.644100147	1	pseudobulk	edgeR	LRT
Astrocyte	Cul1	-0.056204772	0.544	0.635	0.979012346	1.279742765	0.698114698	1	pseudobulk	edgeR	LRT
Astrocyte	Cul2	-0.118061202	0.236	0.291	0.304938272	0.416398714	0.652493792	1	pseudobulk	edgeR	LRT
Astrocyte	Cul3	0.009933296	0.489	0.548	0.832098765	1.04340836	0.953359077	1	pseudobulk	edgeR	LRT
Astrocyte	Cul4a	0.028714511	0.225	0.272	0.303703704	0.3585209	0.686819556	1	pseudobulk	edgeR	LRT
Astrocyte	Cul4b	0.027855677	0.147	0.174	0.183950617	0.205787781	0.474552233	1	pseudobulk	edgeR	LRT
Astrocyte	Cul5	-0.094744821	0.369	0.469	0.572839506	0.789389068	0.382363455	1	pseudobulk	edgeR	LRT
Astrocyte	Cul9	-0.149177749	0.258	0.336	0.339506173	0.490353698	0.336599853	1	pseudobulk	edgeR	LRT
Astrocyte	Cuta	0.152762054	0.132	0.14	0.154320988	0.165594855	0.575975929	1	pseudobulk	edgeR	LRT
Astrocyte	Cux1	0.073815426	0.658	0.69	1.543209877	1.892282958	0.822161803	1	pseudobulk	edgeR	LRT
Astrocyte	Cux2	0.227247766	0.23	0.232	0.330864198	0.332797428	0.227813325	1	pseudobulk	edgeR	LRT
Astrocyte	Cwc15	-0.149143162	0.184	0.22	0.22345679	0.294212219	0.753114924	1	pseudobulk	edgeR	LRT
Astrocyte	Cwc22	0.233678609	0.189	0.209	0.232098765	0.265273312	0.594575912	1	pseudobulk	edgeR	LRT
Astrocyte	Cwc25	-0.091101288	0.091	0.114	0.096296296	0.131832797	0.78290207	1	pseudobulk	edgeR	LRT
Astrocyte	Cwc27	0.053707189	0.377	0.441	0.666666667	0.874598071	0.643415304	1	pseudobulk	edgeR	LRT
Astrocyte	Cwf19l2	0.069313675	0.365	0.415	0.571604938	0.665594855	0.573842515	1	pseudobulk	edgeR	LRT
Astrocyte	Cxcl14	-0.076752632	0.215	0.267	0.245679012	0.319935691	0.982925359	1	pseudobulk	edgeR	LRT
Astrocyte	Cxxc1	0.162850255	0.09	0.113	0.101234568	0.117363344	0.746356378	1	pseudobulk	edgeR	LRT
Astrocyte	Cxxc4	0.000156316	0.269	0.323	0.375308642	0.467845659	0.950715731	1	pseudobulk	edgeR	LRT
Astrocyte	Cxxc5	0.057000456	0.312	0.375	0.418518519	0.546623794	0.676539298	1	pseudobulk	edgeR	LRT
Astrocyte	Cyb5a	-0.155079472	0.162	0.225	0.19382716	0.300643087	0.223194118	1	pseudobulk	edgeR	LRT
Astrocyte	Cyb5b	0.182153153	0.317	0.344	0.466666667	0.51607717	0.399346987	1	pseudobulk	edgeR	LRT
Astrocyte	Cyb5r4	0.02395047	0.221	0.262	0.295061728	0.371382637	0.902946044	1	pseudobulk	edgeR	LRT
Astrocyte	Cyc1	0.263006163	0.295	0.293	0.372839506	0.384244373	0.455897898	1	pseudobulk	edgeR	LRT
Astrocyte	Cycs	-0.048198095	0.225	0.257	0.255555556	0.313504823	0.909265701	1	pseudobulk	edgeR	LRT
Astrocyte	Cyfip1	-0.117418623	0.509	0.616	0.904938272	1.249196141	0.675892856	1	pseudobulk	edgeR	LRT
Astrocyte	Cyfip2	0.221652842	0.446	0.457	0.780246914	0.866559486	0.747686424	1	pseudobulk	edgeR	LRT
Astrocyte	Cyhr1	0.138111902	0.262	0.278	0.330864198	0.355305466	0.268326484	1	pseudobulk	edgeR	LRT
Astrocyte	Cyld	0.118963635	0.394	0.434	0.674074074	0.781350482	0.654827088	1	pseudobulk	edgeR	LRT
Astrocyte	Cyp20a1	0.329293272	0.102	0.113	0.12962963	0.135048232	0.378960629	1	pseudobulk	edgeR	LRT
Astrocyte	Cyp26b1	-0.040763357	0.601	0.658	1.260493827	1.646302251	0.887010058	1	pseudobulk	edgeR	LRT
Astrocyte	Cyp2d22	-0.057065231	0.341	0.426	0.503703704	0.668810289	0.948487141	1	pseudobulk	edgeR	LRT
Astrocyte	Cyp2j6	-0.148549176	0.183	0.228	0.233333333	0.313504823	0.821030969	1	pseudobulk	edgeR	LRT
Astrocyte	Cyp2j9	0.208319618	0.326	0.334	0.480246914	0.467845659	0.091207422	1	pseudobulk	edgeR	LRT
Astrocyte	Cyp2u1	-0.346676178	0.091	0.148	0.104938272	0.180064309	0.227760906	1	pseudobulk	edgeR	LRT
Astrocyte	Cyp4f13	-0.139284593	0.233	0.309	0.316049383	0.409967846	0.876310151	1	pseudobulk	edgeR	LRT
Astrocyte	Cyp4f15	-0.017110072	0.125	0.135	0.150617284	0.160771704	0.293670868	1	pseudobulk	edgeR	LRT
Astrocyte	Cyp4f17	-0.433807983	0.095	0.151	0.096296296	0.178456592	0.078404172	1	pseudobulk	edgeR	LRT
Astrocyte	Cyp51	-0.050780124	0.116	0.159	0.151851852	0.192926045	0.934262435	1	pseudobulk	edgeR	LRT
Astrocyte	Cyp7b1	-0.124638845	0.49	0.608	1.219753086	1.615755627	0.895612345	1	pseudobulk	edgeR	LRT
Astrocyte	Cystm1	0.007234379	0.326	0.381	0.434567901	0.546623794	0.858095842	1	pseudobulk	edgeR	LRT
Astrocyte	Cyth1	0.08670783	0.321	0.362	0.49382716	0.565916399	0.612566728	1	pseudobulk	edgeR	LRT
Astrocyte	Cyth3	0.288648318	0.157	0.174	0.209876543	0.210610932	0.178753196	1	pseudobulk	edgeR	LRT
Astrocyte	Czib	-0.082519102	0.107	0.137	0.124691358	0.152733119	0.791052648	1	pseudobulk	edgeR	LRT
Astrocyte	D030068K23Rik	-0.219643908	0.357	0.434	0.675308642	0.91318328	0.84092474	1	pseudobulk	edgeR	LRT
Astrocyte	D10Wsu102e	-0.015449142	0.225	0.293	0.340740741	0.491961415	0.286139732	1	pseudobulk	edgeR	LRT
Astrocyte	D130040H23Rik	0.024039129	0.298	0.336	0.424691358	0.556270096	0.929015861	1	pseudobulk	edgeR	LRT
Astrocyte	D1Ertd622e	-0.196367472	0.181	0.259	0.261728395	0.400321543	0.275269425	1	pseudobulk	edgeR	LRT
Astrocyte	D230025D16Rik	0.121142621	0.131	0.148	0.143209877	0.175241158	0.968848278	1	pseudobulk	edgeR	LRT
Astrocyte	D330023K18Rik	0.049061391	0.122	0.129	0.134567901	0.136655949	0.402920615	1	pseudobulk	edgeR	LRT
Astrocyte	D330041H03Rik	0.010474215	0.151	0.185	0.169135802	0.215434084	0.978690193	1	pseudobulk	edgeR	LRT
Astrocyte	D3Ertd751e	0.040920412	0.246	0.264	0.335802469	0.419614148	0.788421445	1	pseudobulk	edgeR	LRT
Astrocyte	D430041D05Rik	0.15052077	0.386	0.375	0.881481481	1.202572347	0.510058691	1	pseudobulk	edgeR	LRT
Astrocyte	D430042O09Rik	0.052998657	0.262	0.31	0.360493827	0.442122186	0.819160465	1	pseudobulk	edgeR	LRT
Astrocyte	D5Ertd579e	-0.022582152	0.438	0.505	0.695061728	0.91318328	0.748176927	1	pseudobulk	edgeR	LRT
Astrocyte	D630045J12Rik	0.285007227	0.217	0.22	0.339506173	0.355305466	0.255842874	1	pseudobulk	edgeR	LRT
Astrocyte	D7Ertd443e	-0.173957642	0.075	0.108	0.12345679	1.77E-01	0.591366959	1	pseudobulk	edgeR	LRT
Astrocyte	D830024N08Rik	-0.136570828	0.194	0.227	0.262962963	0.316720257	0.624003834	1	pseudobulk	edgeR	LRT
Astrocyte	D8Ertd738e	-0.121560138	0.115	0.17	0.133333333	0.186495177	0.550972701	1	pseudobulk	edgeR	LRT
Astrocyte	D930016D06Rik	0.355382529	0.164	0.145	0.191358025	0.189710611	0.179475065	1	pseudobulk	edgeR	LRT
Astrocyte	Daam1	-0.026815817	0.638	0.704	1.244444444	1.602893891	0.99116627	1	pseudobulk	edgeR	LRT
Astrocyte	Daam2	-0.072657333	0.678	0.728	1.824691358	2.295819936	0.958813897	1	pseudobulk	edgeR	LRT
Astrocyte	Dab1	0.178890948	0.48	0.492	1.448148148	1.686495177	0.998769812	1	pseudobulk	edgeR	LRT
Astrocyte	Dab2	0.018125718	0.175	0.203	0.22345679	0.307073955	0.666937289	1	pseudobulk	edgeR	LRT
Astrocyte	Dab2ip	0.093381087	0.444	0.503	0.741975309	0.908360129	0.91139672	1	pseudobulk	edgeR	LRT
Astrocyte	Dach1	-0.177350746	0.564	0.669	1.588888889	2.265273312	0.532648192	1	pseudobulk	edgeR	LRT
Astrocyte	Dact3	0.297427975	0.086	0.103	0.092592593	0.117363344	0.971257418	1	pseudobulk	edgeR	LRT
Astrocyte	Dad1	0.176697181	0.267	0.289	0.339506173	0.364951768	0.704577793	1	pseudobulk	edgeR	LRT
Astrocyte	Dag1	0.140837836	0.426	0.466	0.681481481	0.762057878	0.34595197	1	pseudobulk	edgeR	LRT
Astrocyte	Dagla	0.124695532	0.126	0.138	0.15308642	0.173633441	0.526570163	1	pseudobulk	edgeR	LRT
Astrocyte	Daglb	-0.072145894	0.156	0.19	0.181481481	0.254019293	0.599652972	1	pseudobulk	edgeR	LRT
Astrocyte	Dalrd3	0.143940367	0.284	0.325	0.362962963	0.426045016	0.674069786	1	pseudobulk	edgeR	LRT
Astrocyte	Dancr	0.267084753	0.104	0.092	0.111111111	0.104501608	0.365018431	1	pseudobulk	edgeR	LRT
Astrocyte	Dand5	-0.082442528	0.094	0.109	0.10617284	0.13022508	0.837677937	1	pseudobulk	edgeR	LRT
Astrocyte	Dao	-0.13319285	0.762	0.817	2.035802469	2.935691318	0.360161565	1	pseudobulk	edgeR	LRT
Astrocyte	Dap3	0.010115475	0.183	0.223	0.207407407	0.284565916	0.582785089	1	pseudobulk	edgeR	LRT
Astrocyte	Dapk1	-0.066080379	0.228	0.293	0.37654321	0.48392283	0.938904993	1	pseudobulk	edgeR	LRT
Astrocyte	Dars	-0.104678947	0.202	0.259	0.256790123	0.361736334	0.582505764	1	pseudobulk	edgeR	LRT
Astrocyte	Dazap1	0.064459281	0.296	0.331	0.366666667	0.435691318	0.622154837	1	pseudobulk	edgeR	LRT
Astrocyte	Dazap2	0.329534262	0.168	0.162	0.198765432	0.197749196	0.43547973	1	pseudobulk	edgeR	LRT
Astrocyte	Dbi	0.092327422	0.71	0.749	1.427160494	1.699356913	0.994755748	1	pseudobulk	edgeR	LRT
Astrocyte	Dbndd2	0.084494112	0.247	0.27	0.308641975	0.347266881	0.658969107	1	pseudobulk	edgeR	LRT
Astrocyte	Dbp	0.207035061	0.131	0.125	0.144444444	0.147909968	0.391251903	1	pseudobulk	edgeR	LRT
Astrocyte	Dbt	-0.291684921	0.114	0.164	0.149382716	0.205787781	0.74144767	1	pseudobulk	edgeR	LRT
Astrocyte	Dbx2	-0.18653771	0.186	0.241	0.235802469	0.366559486	0.211624558	1	pseudobulk	edgeR	LRT
Astrocyte	Dcaf1	0.105515128	0.28	0.305	0.417283951	0.511254019	0.821090985	1	pseudobulk	edgeR	LRT
Astrocyte	Dcaf10	-0.064155312	0.24	0.294	0.35308642	0.488745981	0.525983281	1	pseudobulk	edgeR	LRT
Astrocyte	Dcaf11	-0.220776636	0.109	0.169	0.124691358	0.194533762	0.232434787	1	pseudobulk	edgeR	LRT
Astrocyte	Dcaf12	0.437088077	0.165	0.137	0.197530864	0.170418006	0.054725113	1	pseudobulk	edgeR	LRT
Astrocyte	Dcaf13	0.010073212	0.125	0.124	0.139506173	0.159163987	0.535075459	1	pseudobulk	edgeR	LRT
Astrocyte	Dcaf17	-0.010188125	0.2	0.264	0.272839506	0.360128617	0.834076196	1	pseudobulk	edgeR	LRT
Astrocyte	Dcaf5	-0.015762824	0.33	0.391	0.475308642	0.646302251	0.475897448	1	pseudobulk	edgeR	LRT
Astrocyte	Dcaf6	0.061414479	0.446	0.51	0.781481481	1.02733119	0.7175014	1	pseudobulk	edgeR	LRT
Astrocyte	Dcaf7	0.044070149	0.215	0.248	0.271604938	0.323151125	0.667707141	1	pseudobulk	edgeR	LRT
Astrocyte	Dcaf8	0.095636722	0.449	0.516	0.70617284	0.856913183	0.881649517	1	pseudobulk	edgeR	LRT
Astrocyte	Dcakd	-0.302153693	0.177	0.257	0.209876543	0.307073955	0.557460788	1	pseudobulk	edgeR	LRT
Astrocyte	Dcbld2	-0.020845359	0.209	0.243	0.245679012	0.324758842	0.742989716	1	pseudobulk	edgeR	LRT
Astrocyte	Dcc	0.374782899	0.102	0.074	0.27037037	0.274919614	0.273189274	1	pseudobulk	edgeR	LRT
Astrocyte	Dchs1	0.066157892	0.146	0.166	0.182716049	0.213826367	0.446652499	1	pseudobulk	edgeR	LRT
Astrocyte	Dclk1	0.027672775	0.783	0.814	2.397530864	2.945337621	0.801771074	1	pseudobulk	edgeR	LRT
Astrocyte	Dclk2	-0.011803391	0.374	0.428	0.612345679	0.831189711	0.522962398	1	pseudobulk	edgeR	LRT
Astrocyte	Dclre1c	0.061945436	0.109	0.133	0.118518519	0.176848875	0.341631482	1	pseudobulk	edgeR	LRT
Astrocyte	Dcp1a	-0.02768893	0.195	0.243	0.255555556	0.345659164	0.630457281	1	pseudobulk	edgeR	LRT
Astrocyte	Dcp1b	0.090754301	0.253	0.296	0.338271605	0.397106109	0.641914274	1	pseudobulk	edgeR	LRT
Astrocyte	Dcp2	-0.201064925	0.111	0.174	0.137037037	0.218649518	0.244766281	1	pseudobulk	edgeR	LRT
Astrocyte	Dcps	-0.181317326	0.083	0.111	0.095061728	0.143086817	0.404324762	1	pseudobulk	edgeR	LRT
Astrocyte	Dctn1	-0.047306172	0.288	0.33	0.369135802	0.490353698	0.65253179	1	pseudobulk	edgeR	LRT
Astrocyte	Dctn2	-0.078881784	0.226	0.273	0.281481481	0.348874598	0.912698816	1	pseudobulk	edgeR	LRT
Astrocyte	Dctn3	-0.051021943	0.137	0.185	0.151851852	0.226688103	0.328086142	1	pseudobulk	edgeR	LRT
Astrocyte	Dctn4	-0.09485295	0.378	0.466	0.496296296	0.731511254	0.26178653	1	pseudobulk	edgeR	LRT
Astrocyte	Dctn5	0.014698106	0.106	0.143	0.116049383	0.162379421	0.608073708	1	pseudobulk	edgeR	LRT
Astrocyte	Dctn6	0.038640082	0.179	0.215	0.202469136	0.254019293	0.946973883	1	pseudobulk	edgeR	LRT
Astrocyte	Dcun1d1	0.102945672	0.254	0.293	0.350617284	0.430868167	0.850347476	1	pseudobulk	edgeR	LRT
Astrocyte	Dcun1d2	0.121699352	0.202	0.227	0.267901235	0.319935691	0.797648206	1	pseudobulk	edgeR	LRT
Astrocyte	Dcun1d3	-0.016972509	0.148	0.17	0.17654321	0.237942122	0.631976397	1	pseudobulk	edgeR	LRT
Astrocyte	Dcun1d4	-0.260901367	0.167	0.235	0.197530864	0.337620579	0.129272749	1	pseudobulk	edgeR	LRT
Astrocyte	Dcun1d5	-0.065100908	0.263	0.318	0.345679012	0.440514469	0.985279657	1	pseudobulk	edgeR	LRT
Astrocyte	Ddah1	-0.029480739	0.426	0.497	0.749382716	0.930868167	0.847579231	1	pseudobulk	edgeR	LRT
Astrocyte	Ddb1	-0.036496833	0.209	0.256	0.25308642	0.329581994	0.93046599	1	pseudobulk	edgeR	LRT
Astrocyte	Ddb2	-0.205960413	0.215	0.307	0.311111111	0.398713826	0.923110908	1	pseudobulk	edgeR	LRT
Astrocyte	Ddhd1	-0.139141764	0.617	0.741	1.418518519	1.98392283	0.630627004	1	pseudobulk	edgeR	LRT
Astrocyte	Ddhd2	0.006500195	0.351	0.424	0.490123457	0.676848875	0.405250609	1	pseudobulk	edgeR	LRT
Astrocyte	Ddi1	-0.202284912	0.083	0.103	0.098765432	0.136655949	0.889774136	1	pseudobulk	edgeR	LRT
Astrocyte	Ddi2	0.17252628	0.33	0.35	0.462962963	0.501607717	0.316105305	1	pseudobulk	edgeR	LRT
Astrocyte	Ddo	-0.078598885	0.61	0.722	1.343209877	1.750803859	0.899693171	1	pseudobulk	edgeR	LRT
Astrocyte	Ddr1	-0.001687716	0.296	0.367	0.420987654	0.551446945	0.889564217	1	pseudobulk	edgeR	LRT
Astrocyte	Ddrgk1	0.104971529	0.183	0.206	0.220987654	0.242765273	0.60139414	1	pseudobulk	edgeR	LRT
Astrocyte	Ddt	-0.064646992	0.127	0.172	0.144444444	0.202572347	0.465120112	1	pseudobulk	edgeR	LRT
Astrocyte	Ddx1	-0.183494611	0.202	0.265	0.25308642	0.355305466	0.53012345	1	pseudobulk	edgeR	LRT
Astrocyte	Ddx10	0.219280895	0.186	0.193	0.241975309	0.289389068	0.778483526	1	pseudobulk	edgeR	LRT
Astrocyte	Ddx17	0.05416041	0.699	0.764	1.630864198	1.903536977	0.514722206	1	pseudobulk	edgeR	LRT
Astrocyte	Ddx18	0.345228202	0.157	0.169	0.182716049	0.194533762	0.590626518	1	pseudobulk	edgeR	LRT
Astrocyte	Ddx19a	-0.06965401	0.128	0.177	0.144444444	0.215434084	0.277969506	1	pseudobulk	edgeR	LRT
Astrocyte	Ddx19b	0.015199165	0.102	0.14	0.124691358	0.165594855	0.719763032	1	pseudobulk	edgeR	LRT
Astrocyte	Ddx21	0.107112348	0.1	0.109	0.120987654	0.133440514	0.581866168	1	pseudobulk	edgeR	LRT
Astrocyte	Ddx23	-0.464397925	0.114	0.211	0.132098765	0.258842444	0.031346661	1	pseudobulk	edgeR	LRT
Astrocyte	Ddx24	0.010600894	0.421	0.511	0.598765432	0.797427653	0.467589403	1	pseudobulk	edgeR	LRT
Astrocyte	Ddx27	-0.178429036	0.072	0.109	0.081481481	0.120578778	0.427737386	1	pseudobulk	edgeR	LRT
Astrocyte	Ddx31	0.12501534	0.104	0.108	0.122222222	0.128617363	0.388676435	1	pseudobulk	edgeR	LRT
Astrocyte	Ddx39b	0.185021341	0.317	0.349	0.430864198	0.466237942	0.471152644	1	pseudobulk	edgeR	LRT
Astrocyte	Ddx3x	-0.058056496	0.41	0.479	0.608641975	0.839228296	0.511155928	1	pseudobulk	edgeR	LRT
Astrocyte	Ddx3y	0.108911799	0.343	0.375	0.465432099	0.564308682	0.777527292	1	pseudobulk	edgeR	LRT
Astrocyte	Ddx41	-0.412284521	0.072	0.116	0.074074074	0.127009646	0.141635925	1	pseudobulk	edgeR	LRT
Astrocyte	Ddx42	-0.14133392	0.268	0.37	0.385185185	0.546623794	0.503415436	1	pseudobulk	edgeR	LRT
Astrocyte	Ddx46	-0.113126083	0.298	0.354	0.414814815	0.591639871	0.398890799	1	pseudobulk	edgeR	LRT
Astrocyte	Ddx47	-0.136860861	0.146	0.185	0.175308642	0.231511254	0.844646141	1	pseudobulk	edgeR	LRT
Astrocyte	Ddx5	0.130577578	0.985	0.984	6.072839506	6.853697749	0.646923949	1	pseudobulk	edgeR	LRT
Astrocyte	Ddx50	-0.102223775	0.333	0.457	0.477777778	0.694533762	0.319555304	1	pseudobulk	edgeR	LRT
Astrocyte	Ddx52	0.002061409	0.13	0.141	0.149382716	0.173633441	0.724600217	1	pseudobulk	edgeR	LRT
Astrocyte	Ddx55	-0.15170741	0.141	0.188	0.164197531	0.24437299	0.36898878	1	pseudobulk	edgeR	LRT
Astrocyte	Ddx6	0.044336168	0.527	0.622	0.959259259	1.1414791	0.572327056	1	pseudobulk	edgeR	LRT
Astrocyte	Deaf1	-0.071279751	0.149	0.182	0.175308642	0.237942122	0.558235512	1	pseudobulk	edgeR	LRT
Astrocyte	Decr1	-0.217306204	0.09	0.135	0.102469136	0.170418006	0.274518114	1	pseudobulk	edgeR	LRT
Astrocyte	Dedd	0.072465706	0.11	0.119	0.12962963	0.1414791	0.531846667	1	pseudobulk	edgeR	LRT
Astrocyte	Def8	-0.076533981	0.131	0.169	0.154320988	0.217041801	0.452819941	1	pseudobulk	edgeR	LRT
Astrocyte	Degs1	-0.307438602	0.17	0.257	0.212345679	0.34244373	0.377710093	1	pseudobulk	edgeR	LRT
Astrocyte	Dek	0.088870631	0.228	0.273	0.283950617	0.352090032	0.975707493	1	pseudobulk	edgeR	LRT
Astrocyte	Dele1	-0.197204147	0.121	0.18	0.132098765	0.217041801	0.100589599	1	pseudobulk	edgeR	LRT
Astrocyte	Dennd1a	-0.031984504	0.781	0.85	2.445679012	3.196141479	0.673869386	1	pseudobulk	edgeR	LRT
Astrocyte	Dennd1b	-0.035247867	0.428	0.521	0.77037037	1.046623794	0.575106422	1	pseudobulk	edgeR	LRT
Astrocyte	Dennd2a	-0.114528696	0.431	0.506	0.696296296	0.88585209	0.833880686	1	pseudobulk	edgeR	LRT
Astrocyte	Dennd4a	-0.127324745	0.389	0.508	0.665432099	0.971061093	0.21263897	1	pseudobulk	edgeR	LRT
Astrocyte	Dennd4c	0.02683372	0.489	0.559	0.837037037	1.033762058	0.880849869	1	pseudobulk	edgeR	LRT
Astrocyte	Dennd5a	0.1281025	0.525	0.551	0.872839506	1.057877814	0.90875577	1	pseudobulk	edgeR	LRT
Astrocyte	Dennd5b	-0.053390336	0.405	0.453	0.701234568	0.985530547	0.339133782	1	pseudobulk	edgeR	LRT
Astrocyte	Dennd6a	0.13364244	0.354	0.391	0.565432099	0.667202572	0.879259309	1	pseudobulk	edgeR	LRT
Astrocyte	Dennd6b	0.422103616	0.164	0.159	0.201234568	0.188102894	0.314120814	1	pseudobulk	edgeR	LRT
Astrocyte	Denr	-0.137574462	0.142	0.17	0.166666667	0.237942122	0.378395046	1	pseudobulk	edgeR	LRT
Astrocyte	Depdc5	0.214557442	0.491	0.486	0.849382716	0.924437299	0.319950177	1	pseudobulk	edgeR	LRT
Astrocyte	Deptor	0.044794349	0.107	0.108	0.144444444	0.167202572	0.629452231	1	pseudobulk	edgeR	LRT
Astrocyte	Derl1	0.114531753	0.238	0.275	0.311111111	0.353697749	0.527407685	1	pseudobulk	edgeR	LRT
Astrocyte	Derl2	0.28507762	0.135	0.133	0.145679012	0.160771704	0.645554742	1	pseudobulk	edgeR	LRT
Astrocyte	Desi1	0.233121162	0.285	0.291	0.432098765	0.411575563	0.069599559	1	pseudobulk	edgeR	LRT
Astrocyte	Desi2	0.11484684	0.644	0.653	1.382716049	1.665594855	0.806400769	1	pseudobulk	edgeR	LRT
Astrocyte	Dexi	0.056995162	0.238	0.294	0.314814815	0.377813505	0.825163568	1	pseudobulk	edgeR	LRT
Astrocyte	Dgat1	0.230023305	0.131	0.15	0.156790123	0.160771704	0.230019305	1	pseudobulk	edgeR	LRT
Astrocyte	Dgcr2	-0.023278749	0.291	0.367	0.388888889	0.520900322	0.632420906	1	pseudobulk	edgeR	LRT
Astrocyte	Dgcr6	0.379387631	0.121	0.111	0.127160494	0.112540193	0.091807303	1	pseudobulk	edgeR	LRT
Astrocyte	Dgcr8	0.049124974	0.195	0.243	0.259259259	0.305466238	0.768555587	1	pseudobulk	edgeR	LRT
Astrocyte	Dgka	-0.120496311	0.102	0.137	0.114814815	0.180064309	0.23162399	1	pseudobulk	edgeR	LRT
Astrocyte	Dgkb	-0.095868867	0.774	0.852	3.135802469	4.303858521	0.609246175	1	pseudobulk	edgeR	LRT
Astrocyte	Dgkd	0.091546598	0.441	0.46	0.82962963	1.025723473	0.877253477	1	pseudobulk	edgeR	LRT
Astrocyte	Dgke	0.414903661	0.164	0.159	0.198765432	0.20096463	0.459948748	1	pseudobulk	edgeR	LRT
Astrocyte	Dgkg	0.172800442	0.394	0.373	0.918518519	1.101286174	0.982507862	1	pseudobulk	edgeR	LRT
Astrocyte	Dgkh	-0.104816561	0.159	0.195	0.237037037	0.292604502	0.869212203	1	pseudobulk	edgeR	LRT
Astrocyte	Dgki	0.263183213	0.312	0.288	0.741975309	0.778135048	0.417977745	1	pseudobulk	edgeR	LRT
Astrocyte	Dgkq	-0.043230067	0.102	0.133	0.113580247	0.152733119	0.720157926	1	pseudobulk	edgeR	LRT
Astrocyte	Dgkz	0.132230783	0.389	0.405	0.565432099	0.623794212	0.353369895	1	pseudobulk	edgeR	LRT
Astrocyte	Dguok	0.01790778	0.216	0.233	0.266666667	0.313504823	0.728059678	1	pseudobulk	edgeR	LRT
Astrocyte	Dhcr24	-0.061231758	0.08	0.108	0.096296296	0.120578778	0.777887213	1	pseudobulk	edgeR	LRT
Astrocyte	Dhdds	-0.084741167	0.235	0.293	0.330864198	0.427652733	0.744362407	1	pseudobulk	edgeR	LRT
Astrocyte	Dhps	0.220617924	0.135	0.145	0.144444444	0.159163987	0.657930507	1	pseudobulk	edgeR	LRT
Astrocyte	Dhrs1	0.221255764	0.112	0.116	0.12345679	0.13022508	0.407900201	1	pseudobulk	edgeR	LRT
Astrocyte	Dhrs3	-0.064565587	0.221	0.265	0.288888889	0.360128617	0.799856471	1	pseudobulk	edgeR	LRT
Astrocyte	Dhrs7	-0.081650274	0.104	0.145	0.114814815	0.168810289	0.454828432	1	pseudobulk	edgeR	LRT
Astrocyte	Dhrs7b	-0.335638513	0.086	0.143	0.09382716	0.167202572	0.092799182	1	pseudobulk	edgeR	LRT
Astrocyte	Dhtkd1	-0.240383468	0.146	0.207	0.182716049	0.282958199	0.341941043	1	pseudobulk	edgeR	LRT
Astrocyte	Dhx15	0.184865629	0.358	0.375	0.49382716	0.548231511	0.43627487	1	pseudobulk	edgeR	LRT
Astrocyte	Dhx16	-0.203312558	0.123	0.177	0.144444444	0.199356913	0.640492492	1	pseudobulk	edgeR	LRT
Astrocyte	Dhx29	0.547101638	0.105	0.09	0.12962963	0.110932476	0.046381108	1	pseudobulk	edgeR	LRT
Astrocyte	Dhx30	0.206697848	0.398	0.407	0.581481481	0.638263666	0.347632133	1	pseudobulk	edgeR	LRT
Astrocyte	Dhx32	0.154422338	0.144	0.154	0.17037037	0.189710611	0.491032583	1	pseudobulk	edgeR	LRT
Astrocyte	Dhx35	-0.442089056	0.114	0.211	0.132098765	0.257234727	0.035870969	1	pseudobulk	edgeR	LRT
Astrocyte	Dhx36	-0.038623239	0.414	0.469	0.611111111	0.821543408	0.616804675	1	pseudobulk	edgeR	LRT
Astrocyte	Dhx40	-0.200730596	0.198	0.256	0.244444444	0.355305466	0.381748372	1	pseudobulk	edgeR	LRT
Astrocyte	Dhx57	0.20750382	0.272	0.288	0.372839506	0.398713826	0.310188546	1	pseudobulk	edgeR	LRT
Astrocyte	Dhx8	-0.293251252	0.13	0.195	0.143209877	0.241157556	0.074317604	1	pseudobulk	edgeR	LRT
Astrocyte	Dhx9	0.057066415	0.232	0.265	0.279012346	0.345659164	0.964489465	1	pseudobulk	edgeR	LRT
Astrocyte	Diablo	0.09882333	0.1	0.132	0.107407407	0.136655949	0.99487087	1	pseudobulk	edgeR	LRT
Astrocyte	Diaph1	-0.008984986	0.211	0.267	0.295061728	0.387459807	0.8268855	1	pseudobulk	edgeR	LRT
Astrocyte	Diaph2	-0.035936174	0.659	0.707	1.758024691	2.332797428	0.658176885	1	pseudobulk	edgeR	LRT
Astrocyte	Diaph3	-0.098591271	0.153	0.182	0.235802469	0.303858521	0.842468419	1	pseudobulk	edgeR	LRT
Astrocyte	Dicer1	0.016099835	0.341	0.402	0.459259259	0.585209003	0.885267518	1	pseudobulk	edgeR	LRT
Astrocyte	Dido1	0.007222583	0.433	0.521	0.677777778	0.852090032	0.901711598	1	pseudobulk	edgeR	LRT
Astrocyte	Dimt1	0.178782808	0.119	0.127	0.132098765	0.139871383	0.374801084	1	pseudobulk	edgeR	LRT
Astrocyte	Dio2	-0.1097776	0.205	0.26	0.272839506	0.356913183	0.888447539	1	pseudobulk	edgeR	LRT
Astrocyte	Dip2a	-0.127862256	0.232	0.302	0.358024691	0.463022508	0.900076136	1	pseudobulk	edgeR	LRT
Astrocyte	Dip2b	-0.126349128	0.735	0.814	2.019753086	2.979099678	0.192651831	1	pseudobulk	edgeR	LRT
Astrocyte	Dip2c	0.036286122	0.672	0.741	1.798765432	2.265273312	0.965803758	1	pseudobulk	edgeR	LRT
Astrocyte	Dipk1a	0.133022419	0.286	0.297	0.440740741	0.564308682	0.822549907	1	pseudobulk	edgeR	LRT
Astrocyte	Dipk1b	0.419968191	0.183	0.174	0.212345679	0.210610932	0.618933064	1	pseudobulk	edgeR	LRT
Astrocyte	Dipk2a	0.047866209	0.32	0.357	0.428395062	0.479099678	0.540865466	1	pseudobulk	edgeR	LRT
Astrocyte	Diras2	0.145078956	0.454	0.487	0.739506173	0.911575563	0.763935751	1	pseudobulk	edgeR	LRT
Astrocyte	Dis3l	0.242720044	0.105	0.1	0.118518519	0.123794212	0.305648031	1	pseudobulk	edgeR	LRT
Astrocyte	Dis3l2	-0.053621613	0.483	0.551	0.911111111	1.183279743	0.856880204	1	pseudobulk	edgeR	LRT
Astrocyte	Disp1	0.011243282	0.178	0.22	0.245679012	0.29903537	0.701804397	1	pseudobulk	edgeR	LRT
Astrocyte	Disp2	-0.034338226	0.165	0.203	0.192592593	0.278135048	0.361704968	1	pseudobulk	edgeR	LRT
Astrocyte	Disp3	-0.160743792	0.095	0.124	0.132098765	0.192926045	0.387421144	1	pseudobulk	edgeR	LRT
Astrocyte	Dixdc1	0.073956497	0.28	0.322	0.448148148	0.593247588	0.554346101	1	pseudobulk	edgeR	LRT
Astrocyte	Dkc1	-0.015650478	0.099	0.137	0.112345679	0.15755627	0.718208917	1	pseudobulk	edgeR	LRT
[truncated: 131,131 more rows]
