# Supplementary material for: Cerebellar microRNA-206 tunes Purkinje neuron firing dynamics to control sensorimotor gating
Source: bioRxiv. 2026 Jun 30:2026.06.29.734826. Preprint. [Version 1] doi: 10.64898/2026.06.29.734826 (PMC13345198; doi:10.64898/2026.06.29.734826)
Supplement: Supplement 1 — Supplemental Table 1. Differential gene expression in miR-206 KO cerebellar cell types, by pseudobulk edgeR-LRT analysis of snRNA-seq data. Supplemental Table 2. Differential gene expression in miR-206 KO Purkinje cell subtypes, by pseudobulk edgeR-LRT analysis of snRNA-seq data. Supplemental Table 3. Differential gene expression in miR-206 KO cerebellar cortex cell types, by C-SIDE analysis of spatial transcriptomics data. Supplemental Table 4. Differential gene expression in miR-206 KO cerebellar nuclei cell types, by C-SIDE analysis of spatial transcriptomics data. Supplemental Table 5. Differential gene expression of AGO2-bound RNAs in Pvalb-expressing cerebellar neurons with miR-206 deletion, by edgeR-LRT. RNA biotype annotation from Ensembl via BioMart. Supplemental Table 6. Differential gene expression of AGO2-bound RNAs in Pcp2-expressing cerebellar neurons with miR-206 deletion, by edgeR-LRT. RNA biotype annotation from Ensembl via BioMart. Supplemental Table 7. dCLIP predictions of miR-206 binding sites in Pvalb-expressing cerebellar neurons. Supplemental Table 8. dCLIP predictions of miR-206 binding sites in Pcp2-expressing cerebellar neurons. Supplemental Table 9. dCLIP predictions of miR-206 binding sites shared between Pvalb- and Pcp2-expressing cerebellar neurons. Supplemental Table 10. Predicted targets of miR-1/miR-206 in Mus musculus by TargetScan 8.0. Supplemental Table 11. Differential gene expression of ribosome-bound RNAs in Pcp2-expressing cerebellar neurons with miR-206 deletion, by edgeR-QLF. Supplemental Table 12. Summary statistics. Supplemental Table 13. Oligonucleotide sequences. [file media-1.zip › Table S2 PC subtype snRNA-seq.csv]

cell_type	gene	avg_logFC	KO.pct	WT.pct	KO.exp	WT.exp	p_val	p_val_adj	de_family	de_method	de_type
Aldoc	0610009B22Rik	-0.165885927	0.117	0.157	0.138349515	0.177325581	0.879483476	1	pseudobulk	edgeR	LRT
Aldoc	0610009E02Rik	0.08202786	0.126	0.128	0.150485437	0.154069767	0.671503431	1	pseudobulk	edgeR	LRT
Aldoc	0610010F05Rik	-0.037617045	0.602	0.642	1.512135922	1.543604651	0.48359113	1	pseudobulk	edgeR	LRT
Aldoc	0610010K14Rik	0.108247558	0.112	0.096	0.131067961	0.110465116	0.278570992	1	pseudobulk	edgeR	LRT
Aldoc	0610012G03Rik	-0.318304056	0.231	0.259	0.300970874	0.343023256	0.781518445	1	pseudobulk	edgeR	LRT
Aldoc	0610030E20Rik	-0.048176332	0.333	0.384	0.461165049	0.566860465	0.735754	1	pseudobulk	edgeR	LRT
Aldoc	0610040F04Rik	-0.025087453	0.08	0.108	0.099514563	0.119186047	0.859236839	1	pseudobulk	edgeR	LRT
Aldoc	0610040J01Rik	-0.382444209	0.197	0.285	0.322815534	0.619186047	0.006895881	1	pseudobulk	edgeR	LRT
Aldoc	0610043K17Rik	-0.189823577	0.192	0.212	0.230582524	0.299418605	0.665096205	1	pseudobulk	edgeR	LRT
Aldoc	1110002L01Rik	0.05770434	0.386	0.424	0.652912621	0.680232558	0.617441893	1	pseudobulk	edgeR	LRT
Aldoc	1110004F10Rik	0.038862186	0.413	0.471	0.597087379	0.75	0.585409434	1	pseudobulk	edgeR	LRT
Aldoc	1110008P14Rik	-0.306054248	0.204	0.27	0.257281553	0.325581395	0.915614729	1	pseudobulk	edgeR	LRT
Aldoc	1110017D15Rik	-0.675677542	0.08	0.151	0.094660194	0.171511628	0.112751022	1	pseudobulk	edgeR	LRT
Aldoc	1110019D14Rik	-0.018262326	0.519	0.549	1.322815534	1.61627907	0.757836066	1	pseudobulk	edgeR	LRT
Aldoc	1110020A21Rik	0.23466561	0.267	0.25	0.395631068	0.395348837	0.6301649	1	pseudobulk	edgeR	LRT
Aldoc	1110032A03Rik	0.010978382	0.228	0.224	0.303398058	0.255813953	0.184353485	1	pseudobulk	edgeR	LRT
Aldoc	1110038B12Rik	0.114069456	0.112	0.099	0.116504854	0.113372093	0.528414288	1	pseudobulk	edgeR	LRT
Aldoc	1110038F14Rik	-0.0678662	0.337	0.398	0.444174757	0.511627907	0.870455982	1	pseudobulk	edgeR	LRT
Aldoc	1110046J04Rik	-0.193139475	0.199	0.224	0.281553398	0.299418605	0.652446145	1	pseudobulk	edgeR	LRT
Aldoc	1110051M20Rik	0.01796834	0.903	0.939	4.337378641	4.944767442	0.95716487	1	pseudobulk	edgeR	LRT
Aldoc	1110059E24Rik	-0.007998245	0.41	0.453	0.716019417	0.863372093	0.697941225	1	pseudobulk	edgeR	LRT
Aldoc	1110059G10Rik	-0.381230118	0.119	0.157	0.126213592	0.165697674	0.703169336	1	pseudobulk	edgeR	LRT
Aldoc	1110065P20Rik	0.460188444	0.141	0.116	0.155339806	0.122093023	0.1282901	1	pseudobulk	edgeR	LRT
Aldoc	1190005I06Rik	0.233651946	0.155	0.16	0.184466019	0.188953488	0.632925629	1	pseudobulk	edgeR	LRT
Aldoc	1190007I07Rik	0.653160554	0.158	0.108	0.186893204	0.122093023	0.014721623	1	pseudobulk	edgeR	LRT
Aldoc	1300002E11Rik	-0.123880069	0.102	0.113	0.111650485	0.139534884	0.779969014	1	pseudobulk	edgeR	LRT
Aldoc	1500004A13Rik	-0.102332894	0.765	0.828	2.211165049	2.671511628	0.696836195	1	pseudobulk	edgeR	LRT
Aldoc	1500009C09Rik	-0.420013492	0.199	0.317	0.25	0.404069767	0.16369471	1	pseudobulk	edgeR	LRT
Aldoc	1500011B03Rik	-0.382625676	0.218	0.308	0.269417476	0.372093023	0.702784855	1	pseudobulk	edgeR	LRT
Aldoc	1500015A07Rik	0.161272891	0.146	0.157	0.169902913	0.200581395	0.948937289	1	pseudobulk	edgeR	LRT
Aldoc	1500026H17Rik	0.183733832	0.121	0.145	0.133495146	0.180232558	0.579726662	1	pseudobulk	edgeR	LRT
Aldoc	1500035N22Rik	-0.375483903	0.226	0.331	0.332524272	0.441860465	0.706436715	1	pseudobulk	edgeR	LRT
Aldoc	1600002K03Rik	-0.033728884	0.129	0.166	0.145631068	0.197674419	0.436409788	1	pseudobulk	edgeR	LRT
Aldoc	1600010M07Rik	-0.186495469	0.641	0.738	1.621359223	2.026162791	0.860725493	1	pseudobulk	edgeR	LRT
Aldoc	1600012H06Rik	-0.296519822	0.158	0.201	0.196601942	0.226744186	0.916766263	1	pseudobulk	edgeR	LRT
Aldoc	1600014C10Rik	0.222037325	0.175	0.183	0.199029126	0.206395349	0.63569501	1	pseudobulk	edgeR	LRT
Aldoc	1600020E01Rik	-0.039170721	0.286	0.311	0.451456311	0.531976744	0.735858466	1	pseudobulk	edgeR	LRT
Aldoc	1700001O22Rik	-0.230281474	0.085	0.105	0.106796117	0.119186047	0.937863174	1	pseudobulk	edgeR	LRT
Aldoc	1700003D09Rik	-0.244139688	0.218	0.27	0.34223301	0.38372093	0.903165686	1	pseudobulk	edgeR	LRT
Aldoc	1700007J10Rik	0.10903029	0.454	0.485	0.973300971	0.947674419	0.619256278	1	pseudobulk	edgeR	LRT
Aldoc	1700008O03Rik	-0.467069706	0.141	0.195	0.172330097	0.287790698	0.321588284	1	pseudobulk	edgeR	LRT
Aldoc	1700010K24Rik	-0.148402387	0.17	0.201	0.196601942	0.25	0.726124704	1	pseudobulk	edgeR	LRT
Aldoc	1700012D14Rik	-0.08334829	0.163	0.195	0.22815534	0.290697674	0.761362127	1	pseudobulk	edgeR	LRT
Aldoc	1700016K05Rik	-0.133655422	0.633	0.709	1.949029126	2.348837209	0.967706687	1	pseudobulk	edgeR	LRT
Aldoc	1700019G24Rik	0.049769953	0.163	0.174	0.213592233	0.215116279	0.798042855	1	pseudobulk	edgeR	LRT
Aldoc	1700021F05Rik	0.36344854	0.16	0.172	0.182038835	0.212209302	0.925488268	1	pseudobulk	edgeR	LRT
Aldoc	1700022N22Rik	-0.799952804	0.049	0.113	0.050970874	0.127906977	0.126179844	1	pseudobulk	edgeR	LRT
Aldoc	1700023F06Rik	0.040271273	0.117	0.148	0.118932039	0.174418605	0.648020923	1	pseudobulk	edgeR	LRT
Aldoc	1700024B18Rik	-0.131574157	0.59	0.724	1.888349515	2.110465116	0.873449213	1	pseudobulk	edgeR	LRT
Aldoc	1700025G04Rik	0.268741972	0.451	0.416	0.815533981	0.880813953	0.811063599	1	pseudobulk	edgeR	LRT
Aldoc	1700028K03Rik	0.131984339	0.153	0.169	0.186893204	0.203488372	0.891864848	1	pseudobulk	edgeR	LRT
Aldoc	1700029J07Rik	0.352185744	0.119	0.093	0.152912621	0.119186047	0.233066521	1	pseudobulk	edgeR	LRT
Aldoc	1700030K09Rik	0.099679078	0.257	0.299	0.313106796	0.424418605	0.341666767	1	pseudobulk	edgeR	LRT
Aldoc	1700037C18Rik	-0.027080052	0.301	0.343	0.417475728	0.430232558	0.549085951	1	pseudobulk	edgeR	LRT
Aldoc	1700037F03Rik	0.113594846	0.16	0.192	0.189320388	0.229651163	0.759011237	1	pseudobulk	edgeR	LRT
Aldoc	1700037H04Rik	0.025140087	0.262	0.276	0.325242718	0.328488372	0.453173731	1	pseudobulk	edgeR	LRT
Aldoc	1700047A11Rik	-0.069471633	0.1	0.116	0.11407767	0.139534884	0.898790538	1	pseudobulk	edgeR	LRT
Aldoc	1700047F07Rik	-0.152116276	0.473	0.57	1.087378641	1.680232558	0.021687981	1	pseudobulk	edgeR	LRT
Aldoc	1700047K16Rik	0.11824998	0.104	0.11	0.121359223	0.125	0.807887388	1	pseudobulk	edgeR	LRT
Aldoc	1700054A03Rik	-0.099396333	0.15	0.192	0.172330097	0.215116279	0.846464199	1	pseudobulk	edgeR	LRT
Aldoc	1700080N15Rik	-0.358379095	0.563	0.663	1.213592233	1.74127907	0.503175649	1	pseudobulk	edgeR	LRT
Aldoc	1700084C06Rik	0.031442405	0.362	0.375	0.609223301	0.61627907	0.492241155	1	pseudobulk	edgeR	LRT
Aldoc	1700085D07Rik	0.033589418	0.762	0.811	2.655339806	2.735465116	0.624525505	1	pseudobulk	edgeR	LRT
Aldoc	1700086O06Rik	0.094647529	0.085	0.108	0.099514563	0.122093023	0.972838947	1	pseudobulk	edgeR	LRT
Aldoc	1700087I21Rik	0.114049894	0.206	0.221	0.286407767	0.311046512	0.95253796	1	pseudobulk	edgeR	LRT
Aldoc	1700087M22Rik	0.009204722	0.175	0.212	0.223300971	0.25	0.856907844	1	pseudobulk	edgeR	LRT
Aldoc	1700088E04Rik	-0.119988259	0.087	0.105	0.101941748	0.113372093	0.835937314	1	pseudobulk	edgeR	LRT
Aldoc	1700093J21Rik	-0.880110791	0.044	0.102	0.053398058	0.113372093	0.126678655	1	pseudobulk	edgeR	LRT
Aldoc	1700094D03Rik	0.543779556	0.143	0.102	0.182038835	0.119186047	0.048264111	1	pseudobulk	edgeR	LRT
Aldoc	1700094J05Rik	-0.127722528	0.15	0.195	0.20631068	0.26744186	0.784997623	1	pseudobulk	edgeR	LRT
Aldoc	1700109H08Rik	0.057381004	0.352	0.343	0.45631068	0.526162791	0.933656142	1	pseudobulk	edgeR	LRT
Aldoc	1700109K24Rik	-0.182777622	0.777	0.849	3.415048544	4.520348837	0.761118889	1	pseudobulk	edgeR	LRT
Aldoc	1700110K17Rik	-0.13544184	0.432	0.503	0.912621359	1.095930233	0.95699393	1	pseudobulk	edgeR	LRT
Aldoc	1700111E14Rik	-0.076124175	0.83	0.927	5.90776699	6.459302326	0.831666136	1	pseudobulk	edgeR	LRT
Aldoc	1700112D23Rik	-0.119331688	0.425	0.515	0.774271845	0.906976744	0.9100412	1	pseudobulk	edgeR	LRT
Aldoc	1700120C14Rik	-0.145505365	0.124	0.142	0.140776699	0.154069767	0.811289463	1	pseudobulk	edgeR	LRT
Aldoc	1700120O09Rik	-0.208068876	0.131	0.183	0.213592233	0.308139535	0.489427703	1	pseudobulk	edgeR	LRT
Aldoc	1700123M08Rik	-0.108834919	0.129	0.154	0.167475728	0.235465116	0.300587273	1	pseudobulk	edgeR	LRT
Aldoc	1700124L16Rik	0.13616232	0.301	0.297	0.388349515	0.389534884	0.388093681	1	pseudobulk	edgeR	LRT
Aldoc	1700126G02Rik	0.193855876	0.308	0.299	0.473300971	0.415697674	0.34396439	1	pseudobulk	edgeR	LRT
Aldoc	1810013L24Rik	0.066543383	0.612	0.642	1.067961165	1.284883721	0.66670263	1	pseudobulk	edgeR	LRT
Aldoc	1810026B05Rik	0.002717472	0.505	0.564	0.893203883	1.002906977	0.784590632	1	pseudobulk	edgeR	LRT
Aldoc	1810030O07Rik	0.462393349	0.199	0.195	0.237864078	0.247093023	0.797707571	1	pseudobulk	edgeR	LRT
Aldoc	1810034E14Rik	-0.19403615	0.646	0.762	1.645631068	2.002906977	0.97106207	1	pseudobulk	edgeR	LRT
Aldoc	1810037I17Rik	-0.241547346	0.172	0.256	0.199029126	0.316860465	0.41535302	1	pseudobulk	edgeR	LRT
Aldoc	1810055G02Rik	0.41316496	0.083	0.102	0.089805825	0.113372093	0.694239975	1	pseudobulk	edgeR	LRT
Aldoc	1810062O18Rik	-0.121735637	0.223	0.27	0.317961165	0.369186047	0.981430088	1	pseudobulk	edgeR	LRT
Aldoc	2010009K17Rik	-0.44409154	0.104	0.11	0.121359223	0.145348837	0.991460622	1	pseudobulk	edgeR	LRT
Aldoc	2010300C02Rik	0.007781796	0.095	0.105	0.133495146	0.145348837	0.9530582	1	pseudobulk	edgeR	LRT
Aldoc	2010315B03Rik	0.204265791	0.471	0.459	0.762135922	0.779069767	0.479497307	1	pseudobulk	edgeR	LRT
Aldoc	2210016L21Rik	-0.160223068	0.274	0.346	0.36407767	0.421511628	0.972255704	1	pseudobulk	edgeR	LRT
Aldoc	2210408F21Rik	-0.017494346	0.624	0.663	1.72815534	2.020348837	0.795583829	1	pseudobulk	edgeR	LRT
Aldoc	2210408I21Rik	0.125633016	0.66	0.669	1.745145631	1.869186047	0.722969092	1	pseudobulk	edgeR	LRT
Aldoc	2300009A05Rik	0.108832884	0.316	0.294	0.412621359	0.39244186	0.331075386	1	pseudobulk	edgeR	LRT
Aldoc	2310009A05Rik	-0.29336707	0.08	0.102	0.084951456	0.110465116	0.935308308	1	pseudobulk	edgeR	LRT
Aldoc	2310011J03Rik	-0.131148847	0.114	0.16	0.118932039	0.165697674	0.401837105	1	pseudobulk	edgeR	LRT
Aldoc	2310015A10Rik	-0.455925789	0.073	0.108	0.09223301	0.122093023	0.768885622	1	pseudobulk	edgeR	LRT
Aldoc	2310016D03Rik	-0.222260359	0.129	0.145	0.165048544	0.215116279	0.717216494	1	pseudobulk	edgeR	LRT
Aldoc	2310022A10Rik	-0.04132308	0.192	0.253	0.235436893	0.316860465	0.382867564	1	pseudobulk	edgeR	LRT
Aldoc	2310022B05Rik	0.098291809	0.34	0.34	0.536407767	0.497093023	0.189837572	1	pseudobulk	edgeR	LRT
Aldoc	2310033P09Rik	0.108788972	0.218	0.203	0.252427184	0.238372093	0.347731	1	pseudobulk	edgeR	LRT
Aldoc	2310057M21Rik	0.305902248	0.17	0.151	0.199029126	0.171511628	0.234203076	1	pseudobulk	edgeR	LRT
Aldoc	2310058D17Rik	0.007046637	0.133	0.14	0.162621359	0.183139535	0.917708342	1	pseudobulk	edgeR	LRT
Aldoc	2310061I04Rik	0.095705335	0.383	0.407	0.524271845	0.578488372	0.777194219	1	pseudobulk	edgeR	LRT
Aldoc	2410002F23Rik	0.072193778	0.177	0.201	0.194174757	0.244186047	0.724516261	1	pseudobulk	edgeR	LRT
Aldoc	2410004B18Rik	0.035299906	0.141	0.142	0.160194175	0.177325581	0.854795881	1	pseudobulk	edgeR	LRT
Aldoc	2410006H16Rik	-0.388110793	0.204	0.297	0.25	0.380813953	0.434174047	1	pseudobulk	edgeR	LRT
Aldoc	2410021H03Rik	-0.205469842	0.442	0.474	0.781553398	0.843023256	0.805725844	1	pseudobulk	edgeR	LRT
Aldoc	2410124H12Rik	-0.111520869	0.165	0.174	0.203883495	0.209302326	0.546363456	1	pseudobulk	edgeR	LRT
Aldoc	2410131K14Rik	0.088894941	0.182	0.23	0.225728155	0.276162791	0.739468918	1	pseudobulk	edgeR	LRT
Aldoc	2510002D24Rik	0.119400267	0.335	0.308	0.40776699	0.412790698	0.427116141	1	pseudobulk	edgeR	LRT
Aldoc	2510009E07Rik	-0.017784543	0.16	0.201	0.203883495	0.284883721	0.484223541	1	pseudobulk	edgeR	LRT
Aldoc	2510039O18Rik	-0.00266165	0.175	0.206	0.203883495	0.24127907	0.864366618	1	pseudobulk	edgeR	LRT
Aldoc	2610001J05Rik	0.158771659	0.175	0.18	0.213592233	0.220930233	0.54860718	1	pseudobulk	edgeR	LRT
Aldoc	2610002M06Rik	0.312726971	0.204	0.195	0.27184466	0.244186047	0.354530678	1	pseudobulk	edgeR	LRT
Aldoc	2610008E11Rik	-0.094165272	0.408	0.462	0.633495146	0.796511628	0.527635013	1	pseudobulk	edgeR	LRT
Aldoc	2610020C07Rik	-0.290278187	0.733	0.86	1.97815534	2.415697674	0.954428919	1	pseudobulk	edgeR	LRT
Aldoc	2610021A01Rik	0.049562053	0.294	0.349	0.383495146	0.476744186	0.60464337	1	pseudobulk	edgeR	LRT
Aldoc	2610027K06Rik	-0.196182991	0.175	0.218	0.211165049	0.302325581	0.572140733	1	pseudobulk	edgeR	LRT
Aldoc	2610035D17Rik	0.184169852	0.211	0.203	0.366504854	0.36627907	0.590835333	1	pseudobulk	edgeR	LRT
Aldoc	2610037D02Rik	0.095113558	0.677	0.744	1.737864078	1.976744186	0.964794048	1	pseudobulk	edgeR	LRT
Aldoc	2610044O15Rik8	-0.126765498	0.231	0.279	0.286407767	0.375	0.526434107	1	pseudobulk	edgeR	LRT
Aldoc	2610204G07Rik	0.040265978	0.165	0.148	0.223300971	0.188953488	0.486556791	1	pseudobulk	edgeR	LRT
Aldoc	2610301B20Rik	-0.031772449	0.17	0.212	0.220873786	0.276162791	0.67170912	1	pseudobulk	edgeR	LRT
Aldoc	2610316D01Rik	0.090699237	0.119	0.099	0.203883495	0.177325581	0.411422741	1	pseudobulk	edgeR	LRT
Aldoc	2610507B11Rik	0.159414001	0.672	0.672	1.390776699	1.48255814	0.681332909	1	pseudobulk	edgeR	LRT
Aldoc	2700046G09Rik	-0.307783888	0.104	0.151	0.11407767	0.171511628	0.353553156	1	pseudobulk	edgeR	LRT
Aldoc	2700049A03Rik	0.149367368	0.464	0.497	0.79368932	0.912790698	0.952093009	1	pseudobulk	edgeR	LRT
Aldoc	2700054A10Rik	0.14228451	0.131	0.151	0.174757282	0.25872093	0.296909296	1	pseudobulk	edgeR	LRT
Aldoc	2700062C07Rik	-0.305467078	0.243	0.302	0.298543689	0.39244186	0.791970288	1	pseudobulk	edgeR	LRT
Aldoc	2700097O09Rik	0.171300308	0.505	0.5	0.890776699	0.915697674	0.433215139	1	pseudobulk	edgeR	LRT
Aldoc	2810001G20Rik	-0.061952499	0.238	0.276	0.310679612	0.377906977	0.952390091	1	pseudobulk	edgeR	LRT
Aldoc	2810004N23Rik	0.374109705	0.371	0.384	0.550970874	0.49127907	0.08923374	1	pseudobulk	edgeR	LRT
Aldoc	2810006K23Rik	-0.094622246	0.095	0.116	0.106796117	0.125	0.961371964	1	pseudobulk	edgeR	LRT
Aldoc	2810013P06Rik	-0.215892317	0.296	0.41	0.453883495	0.575581395	0.804608981	1	pseudobulk	edgeR	LRT
Aldoc	2810021J22Rik	0.170873251	0.136	0.131	0.15776699	0.145348837	0.404504637	1	pseudobulk	edgeR	LRT
Aldoc	2810049E08Rik	-0.131933787	0.167	0.163	0.201456311	0.218023256	0.829167093	1	pseudobulk	edgeR	LRT
Aldoc	2810403D21Rik	-0.34652288	0.204	0.262	0.308252427	0.48255814	0.072085118	1	pseudobulk	edgeR	LRT
Aldoc	2810405F17Rik	-0.663761972	0.08	0.119	0.084951456	0.13372093	0.404870362	1	pseudobulk	edgeR	LRT
Aldoc	2810410L24Rik	-0.381150388	0.211	0.305	0.266990291	0.398255814	0.322989703	1	pseudobulk	edgeR	LRT
Aldoc	2810432F15Rik	-0.104663271	0.791	0.814	3.587378641	4.104651163	0.97630217	1	pseudobulk	edgeR	LRT
Aldoc	2900026A02Rik	-0.142786275	0.311	0.363	0.427184466	0.531976744	0.617330635	1	pseudobulk	edgeR	LRT
Aldoc	2900045O20Rik	-0.127756006	0.141	0.148	0.199029126	0.212209302	0.672383761	1	pseudobulk	edgeR	LRT
Aldoc	2900052L18Rik	-0.343768307	0.09	0.113	0.099514563	0.119186047	0.978273328	1	pseudobulk	edgeR	LRT
Aldoc	2900060B14Rik	-0.042722866	0.158	0.148	0.177184466	0.177325581	0.491672338	1	pseudobulk	edgeR	LRT
Aldoc	2900060N12Rik	-0.212993232	0.104	0.11	0.123786408	0.139534884	0.940725027	1	pseudobulk	edgeR	LRT
Aldoc	2900076A07Rik	-0.018263544	0.408	0.445	0.604368932	0.64244186	0.632310702	1	pseudobulk	edgeR	LRT
Aldoc	2900093K20Rik	-0.275950941	0.209	0.279	0.281553398	0.404069767	0.738331136	1	pseudobulk	edgeR	LRT
Aldoc	2900097C17Rik	-0.302513462	0.354	0.491	0.495145631	0.752906977	0.221021595	1	pseudobulk	edgeR	LRT
Aldoc	3010001F23Rik	0.140467536	0.24	0.218	0.330097087	0.316860465	0.369152753	1	pseudobulk	edgeR	LRT
Aldoc	3110021N24Rik	-0.060889298	0.891	0.962	5.38592233	5.787790698	0.698665283	1	pseudobulk	edgeR	LRT
Aldoc	3110040N11Rik	-0.237802372	0.124	0.18	0.138349515	0.215116279	0.212379626	1	pseudobulk	edgeR	LRT
Aldoc	3110056K07Rik	-0.227586039	0.519	0.616	0.934466019	1.209302326	0.574842793	1	pseudobulk	edgeR	LRT
Aldoc	3110082I17Rik	-0.007578212	0.133	0.154	0.15776699	0.174418605	0.782266772	1	pseudobulk	edgeR	LRT
Aldoc	3110083C13Rik	-0.239606725	0.133	0.212	0.15776699	0.244186047	0.262046534	1	pseudobulk	edgeR	LRT
Aldoc	3200001D21Rik	0.432189687	0.148	0.108	0.177184466	0.130813953	0.295236639	1	pseudobulk	edgeR	LRT
Aldoc	3300002A11Rik	0.145393567	0.1	0.084	0.121359223	0.101744186	0.442277151	1	pseudobulk	edgeR	LRT
Aldoc	3300002I08Rik	0.051080002	0.4	0.424	0.682038835	0.735465116	0.792264104	1	pseudobulk	edgeR	LRT
Aldoc	3830406C13Rik	0.022659514	0.175	0.163	0.203883495	0.203488372	0.5369883	1	pseudobulk	edgeR	LRT
Aldoc	3830408C21Rik	0.103438444	0.182	0.189	0.218446602	0.238372093	0.848528001	1	pseudobulk	edgeR	LRT
Aldoc	4430402I18Rik	-0.04428311	0.255	0.265	0.415048544	0.404069767	0.345355735	1	pseudobulk	edgeR	LRT
Aldoc	4632404M16Rik	0.344162199	0.563	0.535	1.165048544	1.148255814	0.529351225	1	pseudobulk	edgeR	LRT
Aldoc	4632427E13Rik	-0.007278629	0.76	0.797	2.087378641	2.462209302	0.774811576	1	pseudobulk	edgeR	LRT
Aldoc	4732440D04Rik	-0.120513983	0.257	0.297	0.34223301	0.389534884	0.741178818	1	pseudobulk	edgeR	LRT
Aldoc	4732471J01Rik	0.081331806	0.738	0.759	2.366504854	2.537790698	0.794957726	1	pseudobulk	edgeR	LRT
Aldoc	4732491K20Rik	-0.157746891	0.133	0.154	0.148058252	0.183139535	0.798855822	1	pseudobulk	edgeR	LRT
Aldoc	4831440D22Rik	-0.121556872	0.248	0.282	0.347087379	0.421511628	0.85661593	1	pseudobulk	edgeR	LRT
Aldoc	4833420G17Rik	0.101881296	0.609	0.608	1.072815534	1.072674419	0.266050812	1	pseudobulk	edgeR	LRT
Aldoc	4833422C13Rik	-0.110551771	0.265	0.297	0.458737864	0.450581395	0.582773168	1	pseudobulk	edgeR	LRT
Aldoc	4833439L19Rik	0.163748246	0.33	0.372	0.444174757	0.441860465	0.323958963	1	pseudobulk	edgeR	LRT
Aldoc	4921504A21Rik	-0.163098091	0.405	0.52	0.800970874	1.026162791	0.403413621	1	pseudobulk	edgeR	LRT
Aldoc	4921507P07Rik	0.203003462	0.15	0.14	0.184466019	0.162790698	0.24960942	1	pseudobulk	edgeR	LRT
Aldoc	4921511I17Rik	-0.128666892	0.284	0.331	0.480582524	0.552325581	0.964860275	1	pseudobulk	edgeR	LRT
Aldoc	4921524J17Rik	0.213212792	0.364	0.328	0.524271845	0.502906977	0.224397078	1	pseudobulk	edgeR	LRT
Aldoc	4921534H16Rik	0.140069547	0.624	0.637	1.684466019	1.595930233	0.364457111	1	pseudobulk	edgeR	LRT
Aldoc	4930402H24Rik	0.026348624	0.971	0.977	8.483009709	9.875	0.751920915	1	pseudobulk	edgeR	LRT
Aldoc	4930404I05Rik	0.463448539	0.408	0.314	0.703883495	0.473837209	0.076734102	1	pseudobulk	edgeR	LRT
Aldoc	4930405A21Rik	0.063801016	0.604	0.692	1.529126214	1.526162791	0.486491119	1	pseudobulk	edgeR	LRT
Aldoc	4930408O17Rik	0.015710673	0.299	0.32	0.480582524	0.453488372	0.529345231	1	pseudobulk	edgeR	LRT
Aldoc	4930414N06Rik	0.110064594	0.204	0.212	0.274271845	0.252906977	0.450013031	1	pseudobulk	edgeR	LRT
Aldoc	4930415C11Rik	-0.25741012	0.107	0.14	0.138349515	0.171511628	0.858827214	1	pseudobulk	edgeR	LRT
Aldoc	4930428E07Rik	-0.188678057	0.197	0.27	0.422330097	0.526162791	0.924536013	1	pseudobulk	edgeR	LRT
Aldoc	4930430F08Rik	0.066089529	0.238	0.218	0.332524272	0.287790698	0.208196937	1	pseudobulk	edgeR	LRT
Aldoc	4930432B10Rik	-0.134778781	0.35	0.43	0.577669903	0.726744186	0.49339373	1	pseudobulk	edgeR	LRT
Aldoc	4930432K21Rik	-0.254532653	0.209	0.279	0.303398058	0.38372093	0.722170038	1	pseudobulk	edgeR	LRT
Aldoc	4930438E09Rik	-0.14578581	0.328	0.363	0.849514563	1.110465116	0.679787982	1	pseudobulk	edgeR	LRT
Aldoc	4930439A04Rik	-0.520558564	0.153	0.235	0.189320388	0.299418605	0.496744901	1	pseudobulk	edgeR	LRT
Aldoc	4930444A19Rik	-0.239942296	0.4	0.462	0.800970874	0.970930233	0.978166831	1	pseudobulk	edgeR	LRT
Aldoc	4930445B16Rik	-0.314850218	0.102	0.14	0.196601942	0.247093023	0.838967232	1	pseudobulk	edgeR	LRT
Aldoc	4930447C04Rik	0.040148955	0.136	0.125	0.266990291	0.255813953	0.537893543	1	pseudobulk	edgeR	LRT
Aldoc	4930447N08Rik	0.012432348	0.959	0.974	15.21359223	15.18604651	0.699485132	1	pseudobulk	edgeR	LRT
Aldoc	4930452B06Rik	-0.034549276	0.148	0.145	0.201456311	0.244186047	0.814378808	1	pseudobulk	edgeR	LRT
Aldoc	4930453N24Rik	0.051566051	0.369	0.381	0.524271845	0.543604651	0.559131648	1	pseudobulk	edgeR	LRT
Aldoc	4930455C13Rik	-0.233204077	0.449	0.57	0.866504854	1.156976744	0.789129656	1	pseudobulk	edgeR	LRT
Aldoc	4930471G03Rik	0.018433163	0.323	0.352	0.509708738	0.523255814	0.724451701	1	pseudobulk	edgeR	LRT
Aldoc	4930473A02Rik	0.057854281	0.367	0.387	0.533980583	0.619186047	0.961190702	1	pseudobulk	edgeR	LRT
Aldoc	4930473H19Rik	-0.460371137	0.068	0.113	0.077669903	0.122093023	0.387817185	1	pseudobulk	edgeR	LRT
Aldoc	4930484I04Rik	0.239027141	0.228	0.218	0.315533981	0.284883721	0.375737737	1	pseudobulk	edgeR	LRT
Aldoc	4930488L21Rik	-0.140124028	0.495	0.552	1.167475728	1.48255814	0.466932496	1	pseudobulk	edgeR	LRT
Aldoc	4930503L19Rik	0.005841629	0.238	0.297	0.317961165	0.404069767	0.551864394	1	pseudobulk	edgeR	LRT
Aldoc	4930506C21Rik	-0.267639301	0.194	0.302	0.233009709	0.372093023	0.252197103	1	pseudobulk	edgeR	LRT
Aldoc	4930509H03Rik	-0.227859638	0.121	0.154	0.140776699	0.174418605	0.902710707	1	pseudobulk	edgeR	LRT
Aldoc	4930511M06Rik	-0.593958318	0.131	0.16	0.174757282	0.220930233	0.797272087	1	pseudobulk	edgeR	LRT
Aldoc	4930512B01Rik	-0.022375882	0.391	0.442	0.851941748	0.89244186	0.842545995	1	pseudobulk	edgeR	LRT
Aldoc	4930517O19Rik	-0.421380401	0.33	0.442	0.616504854	0.787790698	0.833552844	1	pseudobulk	edgeR	LRT
Aldoc	4930520O04Rik	-0.409124598	0.066	0.102	0.077669903	0.113372093	0.690762006	1	pseudobulk	edgeR	LRT
Aldoc	4930525G20Rik	-0.080917893	0.104	0.145	0.131067961	0.151162791	0.928519875	1	pseudobulk	edgeR	LRT
Aldoc	4930532I03Rik	-0.189005984	0.578	0.701	1.868932039	2.244186047	0.967371863	1	pseudobulk	edgeR	LRT
Aldoc	4930534D22Rik	0.500435743	0.114	0.116	0.13592233	0.130813953	0.568594114	1	pseudobulk	edgeR	LRT
Aldoc	4930538E20Rik	-0.259054883	0.155	0.221	0.20631068	0.276162791	0.771719295	1	pseudobulk	edgeR	LRT
Aldoc	4930544F09Rik	0.130420605	0.359	0.439	0.84223301	0.906976744	0.878460093	1	pseudobulk	edgeR	LRT
Aldoc	4930545L23Rik	0.117717125	0.255	0.299	0.531553398	0.598837209	0.951122324	1	pseudobulk	edgeR	LRT
Aldoc	4930547E14Rik	0.100584468	0.301	0.326	0.626213592	0.569767442	0.561680841	1	pseudobulk	edgeR	LRT
Aldoc	4930549C15Rik	-0.085621213	0.121	0.157	0.167475728	0.186046512	0.850023589	1	pseudobulk	edgeR	LRT
Aldoc	4930549G23Rik	-0.150893895	0.367	0.451	0.582524272	0.697674419	0.903475678	1	pseudobulk	edgeR	LRT
Aldoc	4930551O13Rik	-0.100376634	0.223	0.259	0.315533981	0.340116279	0.752971008	1	pseudobulk	edgeR	LRT
Aldoc	4930556J24Rik	-0.126552985	0.323	0.358	0.427184466	0.438953488	0.483080494	1	pseudobulk	edgeR	LRT
Aldoc	4930556N13Rik	0.058500209	0.468	0.503	0.82038835	0.869186047	0.633528272	1	pseudobulk	edgeR	LRT
Aldoc	4930557K07Rik	-0.2170853	0.362	0.448	0.650485437	0.799418605	0.906735025	1	pseudobulk	edgeR	LRT
Aldoc	4930563F08Rik	-0.014882235	0.665	0.762	1.953883495	2.165697674	0.798487562	1	pseudobulk	edgeR	LRT
Aldoc	4930565N06Rik	-0.333287303	0.199	0.27	0.281553398	0.36627907	0.831310131	1	pseudobulk	edgeR	LRT
Aldoc	4930567K12Rik	-0.038046893	0.684	0.75	3.072815534	3.261627907	0.832669883	1	pseudobulk	edgeR	LRT
Aldoc	4930567K20Rik	-0.156334426	0.934	0.98	10.42961165	12.60174419	0.988602721	1	pseudobulk	edgeR	LRT
Aldoc	4930570B17Rik	-0.057915963	0.614	0.686	1.376213592	1.479651163	0.615725179	1	pseudobulk	edgeR	LRT
Aldoc	4930570G19Rik	0.059241063	0.257	0.267	0.356796117	0.351744186	0.463954994	1	pseudobulk	edgeR	LRT
Aldoc	4930578M01Rik	0.097166187	0.262	0.27	0.361650485	0.401162791	0.804674826	1	pseudobulk	edgeR	LRT
Aldoc	4930579G18Rik	-0.035390372	0.255	0.311	0.34223301	0.389534884	0.863047657	1	pseudobulk	edgeR	LRT
Aldoc	4930586N03Rik	-0.111523437	0.473	0.515	0.825242718	0.877906977	0.580477452	1	pseudobulk	edgeR	LRT
Aldoc	4930587E11Rik	-0.198754403	0.784	0.855	5.677184466	6.683139535	0.972346278	1	pseudobulk	edgeR	LRT
Aldoc	4930589P08Rik	-0.362934884	0.1	0.157	0.121359223	0.186046512	0.432378824	1	pseudobulk	edgeR	LRT
Aldoc	4930593A02Rik	-0.053489493	0.119	0.177	0.155339806	0.206395349	0.521520333	1	pseudobulk	edgeR	LRT
Aldoc	4930594M22Rik	-0.043839681	0.301	0.352	0.42961165	0.540697674	0.626067179	1	pseudobulk	edgeR	LRT
Aldoc	4930595D18Rik	-0.207005512	0.129	0.174	0.162621359	0.226744186	0.795916723	1	pseudobulk	edgeR	LRT
Aldoc	4930599N23Rik	0.206385352	0.102	0.084	0.118932039	0.101744186	0.405241927	1	pseudobulk	edgeR	LRT
Aldoc	4931403E22Rik	0.094805309	0.165	0.247	0.220873786	0.284883721	0.812103915	1	pseudobulk	edgeR	LRT
Aldoc	4931406C07Rik	-0.340116081	0.255	0.343	0.36407767	0.50872093	0.390131236	1	pseudobulk	edgeR	LRT
Aldoc	4931406P16Rik	0.09916801	0.367	0.445	0.708737864	0.75	0.76069091	1	pseudobulk	edgeR	LRT
Aldoc	4931422A03Rik	0.22686024	0.238	0.192	0.281553398	0.261627907	0.473187859	1	pseudobulk	edgeR	LRT
Aldoc	4931428F04Rik	0.083313267	0.255	0.276	0.347087379	0.372093023	0.729512799	1	pseudobulk	edgeR	LRT
Aldoc	4932422M17Rik	-0.342649796	0.078	0.128	0.087378641	0.139534884	0.324225183	1	pseudobulk	edgeR	LRT
Aldoc	4932438A13Rik	0.01604114	0.915	0.927	4.288834951	5.020348837	0.767509245	1	pseudobulk	edgeR	LRT
Aldoc	4932438H23Rik	-0.164791053	0.252	0.291	0.368932039	0.436046512	0.986533752	1	pseudobulk	edgeR	LRT
Aldoc	4932443L11Rik	-0.214782229	0.541	0.642	1.298543689	1.752906977	0.645342312	1	pseudobulk	edgeR	LRT
Aldoc	4933400F21Rik	-0.239967834	0.243	0.297	0.351941748	0.389534884	0.863958583	1	pseudobulk	edgeR	LRT
Aldoc	4933405D12Rik	-0.159573945	0.316	0.346	0.538834951	0.555232558	0.489498491	1	pseudobulk	edgeR	LRT
Aldoc	4933406C10Rik	0.255990343	0.16	0.154	0.186893204	0.194767442	0.748012687	1	pseudobulk	edgeR	LRT
Aldoc	4933406I18Rik	-0.142781869	0.505	0.599	1.172330097	1.511627907	0.363585429	1	pseudobulk	edgeR	LRT
Aldoc	4933407K13Rik	-0.230439094	0.303	0.395	0.453883495	0.552325581	0.79605952	1	pseudobulk	edgeR	LRT
Aldoc	4933408B17Rik	0.217271225	0.17	0.169	0.218446602	0.229651163	0.779502481	1	pseudobulk	edgeR	LRT
Aldoc	4933411O13Rik	0.05147107	0.184	0.206	0.254854369	0.308139535	0.950550746	1	pseudobulk	edgeR	LRT
Aldoc	4933412O06Rik	-0.016658578	0.25	0.265	0.368932039	0.395348837	0.784368501	1	pseudobulk	edgeR	LRT
Aldoc	4933413L06Rik	-0.10628175	0.6	0.672	1.737864078	1.773255814	0.630500351	1	pseudobulk	edgeR	LRT
Aldoc	4933421O10Rik	-0.558665695	0.092	0.192	0.109223301	0.23255814	0.019287332	1	pseudobulk	edgeR	LRT
Aldoc	4933423P22Rik	-0.127539933	0.371	0.48	0.686893204	0.872093023	0.826947117	1	pseudobulk	edgeR	LRT
Aldoc	4933424G05Rik	0.05366878	0.864	0.884	5.490291262	5.697674419	0.691071524	1	pseudobulk	edgeR	LRT
Aldoc	4933424L21Rik	0.07630242	0.112	0.108	0.126213592	0.13372093	0.935633235	1	pseudobulk	edgeR	LRT
Aldoc	4933426K07Rik	-0.530261842	0.075	0.11	0.084951456	0.130813953	0.593186479	1	pseudobulk	edgeR	LRT
Aldoc	4933431E20Rik	0.308999465	0.15	0.137	0.177184466	0.148255814	0.206008905	1	pseudobulk	edgeR	LRT
Aldoc	4933433G19Rik	-0.128351209	0.167	0.206	0.240291262	0.25872093	0.781700568	1	pseudobulk	edgeR	LRT
Aldoc	4933434E20Rik	0.096958401	0.488	0.526	0.730582524	0.889534884	0.65225512	1	pseudobulk	edgeR	LRT
Aldoc	5031415H12Rik	-0.131073742	0.33	0.349	0.463592233	0.462209302	0.43354853	1	pseudobulk	edgeR	LRT
Aldoc	5031425E22Rik	0.080333072	0.874	0.913	3.667475728	3.720930233	0.291780461	1	pseudobulk	edgeR	LRT
Aldoc	5031434O11Rik	-0.141453805	0.1	0.148	0.11407767	0.162790698	0.372968319	1	pseudobulk	edgeR	LRT
Aldoc	5031439G07Rik	-0.039713225	0.427	0.497	0.618932039	0.845930233	0.274046589	1	pseudobulk	edgeR	LRT
Aldoc	5330417C22Rik	-0.122431418	0.4	0.471	0.754854369	0.973837209	0.389433841	1	pseudobulk	edgeR	LRT
Aldoc	5330434G04Rik	-0.267216354	0.854	0.936	4	5.816860465	0.049960629	1	pseudobulk	edgeR	LRT
Aldoc	5330438D12Rik	-0.033755848	0.947	0.965	6.953883495	7.805232558	0.836201178	1	pseudobulk	edgeR	LRT
Aldoc	5330439K02Rik	0.054312092	0.184	0.203	0.225728155	0.270348837	0.774154743	1	pseudobulk	edgeR	LRT
Aldoc	5430400D12Rik	0.024535222	0.1	0.119	0.101941748	0.13372093	0.605063213	1	pseudobulk	edgeR	LRT
Aldoc	5430402O13Rik	0.301109182	0.192	0.151	0.235436893	0.220930233	0.513881791	1	pseudobulk	edgeR	LRT
Aldoc	5430405H02Rik	-0.139059977	0.527	0.616	0.90776699	1.151162791	0.723789607	1	pseudobulk	edgeR	LRT
Aldoc	5430416N02Rik	0.102168804	0.104	0.116	0.11407767	0.125	0.845934883	1	pseudobulk	edgeR	LRT
Aldoc	5430431A17Rik	-0.366233499	0.095	0.134	0.104368932	0.136627907	0.757515497	1	pseudobulk	edgeR	LRT
Aldoc	5530601H04Rik	0.216524664	0.442	0.451	0.733009709	0.779069767	0.696394518	1	pseudobulk	edgeR	LRT
Aldoc	5730409E04Rik	0.109749394	0.138	0.14	0.177184466	0.154069767	0.210629669	1	pseudobulk	edgeR	LRT
Aldoc	5730455P16Rik	0.163379639	0.311	0.346	0.446601942	0.49127907	0.81902148	1	pseudobulk	edgeR	LRT
Aldoc	5730480H06Rik	-0.082539521	0.408	0.471	0.832524272	0.915697674	0.821620292	1	pseudobulk	edgeR	LRT
Aldoc	5730522E02Rik	-0.001094698	0.733	0.802	3.143203883	3.921511628	0.538709558	1	pseudobulk	edgeR	LRT
Aldoc	5830432E09Rik	-0.239835349	0.206	0.238	0.276699029	0.316860465	0.885814524	1	pseudobulk	edgeR	LRT
Aldoc	5830444B04Rik	-0.040130398	0.097	0.105	0.123786408	0.119186047	0.619318063	1	pseudobulk	edgeR	LRT
Aldoc	5830448L01Rik	0.143976004	0.141	0.134	0.167475728	0.162790698	0.460812845	1	pseudobulk	edgeR	LRT
Aldoc	5930430L01Rik	0.289805785	0.1	0.093	0.11407767	0.127906977	0.956508379	1	pseudobulk	edgeR	LRT
Aldoc	6030442K20Rik	-0.169834222	0.143	0.174	0.167475728	0.209302326	0.754407009	1	pseudobulk	edgeR	LRT
Aldoc	6030443J06Rik	0.115248613	0.454	0.433	1.04368932	1.061046512	0.39354587	1	pseudobulk	edgeR	LRT
Aldoc	6030458C11Rik	0.121130129	0.323	0.352	0.463592233	0.485465116	0.598762549	1	pseudobulk	edgeR	LRT
Aldoc	6230400D17Rik	-0.408428719	0.155	0.241	0.182038835	0.305232558	0.086431939	1	pseudobulk	edgeR	LRT
Aldoc	6330411D24Rik	-0.105648133	0.988	0.994	49.56067961	64.3255814	0.18012941	1	pseudobulk	edgeR	LRT
Aldoc	6430548M08Rik	0.17520303	0.325	0.346	0.473300971	0.5	0.750082602	1	pseudobulk	edgeR	LRT
Aldoc	6430590A07Rik	-0.144992358	0.32	0.422	0.490291262	0.656976744	0.555921783	1	pseudobulk	edgeR	LRT
Aldoc	6530401F13Rik	-0.216914716	0.209	0.235	0.264563107	0.337209302	0.747396682	1	pseudobulk	edgeR	LRT
Aldoc	6530403H02Rik	0.400210899	0.172	0.157	0.405339806	0.348837209	0.397236	1	pseudobulk	edgeR	LRT
Aldoc	6530409C15Rik	0.053435275	0.568	0.625	1.504854369	1.479651163	0.601981559	1	pseudobulk	edgeR	LRT
Aldoc	6530437J22Rik	-0.758741864	0.075	0.128	0.087378641	0.159883721	0.380327681	1	pseudobulk	edgeR	LRT
Aldoc	6720427I07Rik	0.055777753	0.68	0.674	1.650485437	1.720930233	0.391261363	1	pseudobulk	edgeR	LRT
Aldoc	6720489N17Rik	0.192045901	0.182	0.177	0.237864078	0.244186047	0.753642854	1	pseudobulk	edgeR	LRT
Aldoc	6820408C15Rik	0.352376558	0.255	0.282	0.368932039	0.360465116	0.475854785	1	pseudobulk	edgeR	LRT
Aldoc	8030453O22Rik	0.15788469	0.114	0.125	0.203883495	0.223837209	0.896607431	1	pseudobulk	edgeR	LRT
Aldoc	8030462N17Rik	0.092839986	0.879	0.855	3.077669903	3.398255814	0.861384896	1	pseudobulk	edgeR	LRT
Aldoc	8430429K09Rik	0.135049767	0.367	0.381	0.526699029	0.566860465	0.705430937	1	pseudobulk	edgeR	LRT
Aldoc	9030025P20Rik	0.088652874	0.226	0.23	0.252427184	0.273255814	0.769000354	1	pseudobulk	edgeR	LRT
Aldoc	9130019P16Rik	-0.021943928	0.245	0.253	0.563106796	0.662790698	0.930307016	1	pseudobulk	edgeR	LRT
Aldoc	9130401M01Rik	0.139790176	0.16	0.174	0.184466019	0.209302326	0.979101838	1	pseudobulk	edgeR	LRT
Aldoc	9230114K14Rik	0.071065013	0.257	0.276	0.347087379	0.38372093	0.841115054	1	pseudobulk	edgeR	LRT
Aldoc	9230117E06Rik	0.094343634	0.325	0.331	0.529126214	0.546511628	0.738258125	1	pseudobulk	edgeR	LRT
Aldoc	9330020H09Rik	-0.261637996	0.09	0.125	0.094660194	0.136627907	0.440592164	1	pseudobulk	edgeR	LRT
Aldoc	9330102E08Rik	-0.006931461	0.1	0.09	0.106796117	0.095930233	0.44669651	1	pseudobulk	edgeR	LRT
Aldoc	9330111N05Rik	-0.101322249	0.121	0.151	0.199029126	0.302325581	0.256275153	1	pseudobulk	edgeR	LRT
Aldoc	9330118I20Rik	0.074302451	0.35	0.395	0.90776699	0.784883721	0.572376901	1	pseudobulk	edgeR	LRT
Aldoc	9330136K24Rik	0.03395513	0.087	0.11	0.09223301	0.130813953	0.457290507	1	pseudobulk	edgeR	LRT
Aldoc	9330151L19Rik	0.233341686	0.18	0.186	0.20631068	0.197674419	0.402993709	1	pseudobulk	edgeR	LRT
Aldoc	9330159F19Rik	0.057306082	0.959	0.942	5.817961165	6.409883721	0.826559183	1	pseudobulk	edgeR	LRT
Aldoc	9330159M07Rik	0.173568532	0.267	0.265	0.359223301	0.343023256	0.307869808	1	pseudobulk	edgeR	LRT
Aldoc	9330162012Rik	-0.021215503	0.34	0.392	0.495145631	0.561046512	0.907851762	1	pseudobulk	edgeR	LRT
Aldoc	9330175M20Rik	0.180642405	0.277	0.282	0.531553398	0.5	0.420871354	1	pseudobulk	edgeR	LRT
Aldoc	9330182L06Rik	0.105238563	0.823	0.802	2.868932039	2.997093023	0.507920421	1	pseudobulk	edgeR	LRT
Aldoc	9430015G10Rik	-0.002899878	0.226	0.267	0.276699029	0.322674419	0.984513348	1	pseudobulk	edgeR	LRT
Aldoc	9430038I01Rik	-0.054843863	0.107	0.102	0.131067961	0.127906977	0.498102433	1	pseudobulk	edgeR	LRT
Aldoc	9430041J12Rik	0.051280163	0.595	0.628	1.553398058	1.630813953	0.559781246	1	pseudobulk	edgeR	LRT
Aldoc	9430060I03Rik	0.087995864	0.158	0.157	0.199029126	0.186046512	0.41036866	1	pseudobulk	edgeR	LRT
Aldoc	9430091E24Rik	-0.012904416	0.255	0.291	0.32038835	0.372093023	0.989234083	1	pseudobulk	edgeR	LRT
Aldoc	9530034E10Rik	-0.282577893	0.114	0.142	0.133495146	0.159883721	0.917778087	1	pseudobulk	edgeR	LRT
Aldoc	9530036O11Rik	-0.015429815	0.388	0.456	0.72815534	0.816860465	0.915090705	1	pseudobulk	edgeR	LRT
Aldoc	9530052E02Rik	-0.058595478	0.704	0.735	2.160194175	2.50872093	0.906121825	1	pseudobulk	edgeR	LRT
Aldoc	9530059O14Rik	0.016865032	0.985	0.991	34.3592233	38.5755814	0.958023077	1	pseudobulk	edgeR	LRT
Aldoc	9530062K07Rik	-0.329450239	0.121	0.218	0.148058252	0.273255814	0.043627257	1	pseudobulk	edgeR	LRT
Aldoc	9530068E07Rik	-0.358150469	0.221	0.314	0.27184466	0.412790698	0.201536563	1	pseudobulk	edgeR	LRT
Aldoc	9530077C05Rik	0.079104573	0.204	0.221	0.230582524	0.284883721	0.715179776	1	pseudobulk	edgeR	LRT
Aldoc	9630001P10Rik	-0.263249263	0.228	0.305	0.368932039	0.473837209	0.685192589	1	pseudobulk	edgeR	LRT
Aldoc	9630013A20Rik	-0.197154804	0.209	0.288	0.36407767	0.546511628	0.524386787	1	pseudobulk	edgeR	LRT
Aldoc	9630014M24Rik	-0.14808615	0.133	0.174	0.235436893	0.369186047	0.215259286	1	pseudobulk	edgeR	LRT
Aldoc	9630028H03Rik	0.095917029	0.575	0.541	2.233009709	2.406976744	0.701139805	1	pseudobulk	edgeR	LRT
Aldoc	9830144P21Rik	0.046619255	0.235	0.218	0.296116505	0.293604651	0.716659628	1	pseudobulk	edgeR	LRT
Aldoc	9930021J03Rik	0.139117258	0.847	0.776	2.934466019	3.212209302	0.752313745	1	pseudobulk	edgeR	LRT
Aldoc	9930104L06Rik	-0.206461534	0.204	0.238	0.254854369	0.293604651	0.925653726	1	pseudobulk	edgeR	LRT
Aldoc	A130014A01Rik	-0.454022212	0.08	0.134	0.087378641	0.159883721	0.135464601	1	pseudobulk	edgeR	LRT
Aldoc	A230004M16Rik	-0.015549705	0.529	0.613	1.565533981	1.625	0.724754843	1	pseudobulk	edgeR	LRT
Aldoc	A230006K03Rik	-0.219159575	0.451	0.549	1.963592233	2.622093023	0.268599473	1	pseudobulk	edgeR	LRT
Aldoc	A230009B12Rik	-0.048865496	0.126	0.134	0.177184466	0.209302326	0.927669882	1	pseudobulk	edgeR	LRT
Aldoc	A230056P14Rik	-0.319097111	0.143	0.195	0.184466019	0.281976744	0.206863565	1	pseudobulk	edgeR	LRT
Aldoc	A230057D06Rik	0.069128574	0.917	0.887	5.160194175	6.049418605	0.794804207	1	pseudobulk	edgeR	LRT
Aldoc	A230072C01Rik	-0.006931196	0.216	0.247	0.291262136	0.305232558	0.588682083	1	pseudobulk	edgeR	LRT
Aldoc	A230072E10Rik	0.176547174	0.206	0.209	0.269417476	0.290697674	0.852237898	1	pseudobulk	edgeR	LRT
Aldoc	A230083G16Rik	0.17257781	0.498	0.555	1.067961165	1.113372093	0.713550145	1	pseudobulk	edgeR	LRT
Aldoc	A230107N01Rik	-0.349919187	0.102	0.128	0.131067961	0.162790698	0.850651483	1	pseudobulk	edgeR	LRT
Aldoc	A2m	0.759372159	0.102	0.073	0.184466019	0.104651163	0.121164611	1	pseudobulk	edgeR	LRT
Aldoc	A330008L17Rik	-0.011158827	0.15	0.157	0.208737864	0.220930233	0.832591287	1	pseudobulk	edgeR	LRT
Aldoc	A330015K06Rik	-0.088958033	0.971	0.991	21.43932039	25.45348837	0.954773053	1	pseudobulk	edgeR	LRT
Aldoc	A330023F24Rik	0.080857274	0.959	0.971	7.990291262	8.375	0.304842831	1	pseudobulk	edgeR	LRT
Aldoc	A330032B11Rik	-0.172112565	0.265	0.305	0.349514563	0.447674419	0.770066621	1	pseudobulk	edgeR	LRT
Aldoc	A330041J22Rik	0.535560723	0.124	0.113	0.167475728	0.125	0.083243869	1	pseudobulk	edgeR	LRT
Aldoc	A330074K22Rik	0.265766486	0.32	0.308	0.441747573	0.409883721	0.178047277	1	pseudobulk	edgeR	LRT
Aldoc	A330076H08Rik	0.177726057	0.718	0.66	1.82038835	1.973837209	0.68620827	1	pseudobulk	edgeR	LRT
Aldoc	A330093E20Rik	-0.180966645	0.109	0.131	0.145631068	0.156976744	0.860846726	1	pseudobulk	edgeR	LRT
Aldoc	A430005L14Rik	-0.201571931	0.085	0.11	0.087378641	0.110465116	0.816725393	1	pseudobulk	edgeR	LRT
Aldoc	A430010J10Rik	0.305576793	0.131	0.099	0.184466019	0.148255814	0.237494359	1	pseudobulk	edgeR	LRT
Aldoc	A430018G15Rik	-0.23813127	0.085	0.11	0.087378641	0.125	0.589953259	1	pseudobulk	edgeR	LRT
Aldoc	A430033K04Rik	-0.254743033	0.165	0.23	0.184466019	0.290697674	0.196099414	1	pseudobulk	edgeR	LRT
Aldoc	A430090L17Rik	-0.221103998	0.335	0.39	0.587378641	0.683139535	0.969158598	1	pseudobulk	edgeR	LRT
Aldoc	A430106G13Rik	-0.369273581	0.228	0.326	0.291262136	0.430232558	0.25740155	1	pseudobulk	edgeR	LRT
Aldoc	A530017D24Rik	0.0052059	0.245	0.244	0.322815534	0.322674419	0.400925277	1	pseudobulk	edgeR	LRT
Aldoc	A530041M06Rik	0.642411558	0.172	0.145	0.201456311	0.171511628	0.279528876	1	pseudobulk	edgeR	LRT
Aldoc	A530046M15Rik	-0.067231285	0.267	0.308	0.485436893	0.502906977	0.738983354	1	pseudobulk	edgeR	LRT
Aldoc	A530058N18Rik	0.226395931	0.238	0.265	0.339805825	0.36627907	0.767444906	1	pseudobulk	edgeR	LRT
Aldoc	A530072M11Rik	0.14096538	0.121	0.128	0.160194175	0.212209302	0.594904673	1	pseudobulk	edgeR	LRT
Aldoc	A530088E08Rik	0.142524186	0.206	0.192	0.313106796	0.290697674	0.316910854	1	pseudobulk	edgeR	LRT
Aldoc	A630072M18Rik	-0.087049505	0.107	0.102	0.118932039	0.11627907	0.530688832	1	pseudobulk	edgeR	LRT
Aldoc	A630089N07Rik	-0.164735491	0.519	0.596	1.101941748	1.395348837	0.622447412	1	pseudobulk	edgeR	LRT
Aldoc	A730006G06Rik	0.043711882	0.109	0.09	0.13592233	0.110465116	0.416112315	1	pseudobulk	edgeR	LRT
Aldoc	A730009L09Rik	0.255196053	0.248	0.247	0.305825243	0.351744186	0.973396938	1	pseudobulk	edgeR	LRT
Aldoc	A730020E08Rik	-0.667802798	0.075	0.125	0.089805825	0.156976744	0.102284176	1	pseudobulk	edgeR	LRT
Aldoc	A730036I17Rik	-0.151495187	0.269	0.299	0.415048544	0.505813953	0.744513041	1	pseudobulk	edgeR	LRT
Aldoc	A730060N03Rik	-0.059804409	0.585	0.648	1.220873786	1.505813953	0.522400386	1	pseudobulk	edgeR	LRT
Aldoc	A730081D07Rik	0.027669457	0.318	0.334	0.480582524	0.566860465	0.841881294	1	pseudobulk	edgeR	LRT
Aldoc	A730090N16Rik	-0.035478451	0.536	0.608	1.45631068	1.511627907	0.698862862	1	pseudobulk	edgeR	LRT
Aldoc	A830031A19Rik	0.614926189	0.252	0.18	0.400485437	0.276162791	0.014758689	1	pseudobulk	edgeR	LRT
Aldoc	A830082K12Rik	0.164745345	0.296	0.337	0.490291262	0.587209302	0.884488891	1	pseudobulk	edgeR	LRT
Aldoc	A830082N09Rik	0.092685937	0.25	0.285	0.332524272	0.39244186	0.827768647	1	pseudobulk	edgeR	LRT
Aldoc	A930001M01Rik	-0.062547481	0.114	0.145	0.128640777	0.168604651	0.594368211	1	pseudobulk	edgeR	LRT
Aldoc	A930005H10Rik	-0.224046513	0.175	0.201	0.196601942	0.255813953	0.697152571	1	pseudobulk	edgeR	LRT
Aldoc	A930007I19Rik	-0.346542738	0.172	0.221	0.245145631	0.279069767	0.934154352	1	pseudobulk	edgeR	LRT
Aldoc	A930009A15Rik	0.485582406	0.233	0.174	0.402912621	0.235465116	0.005097196	1	pseudobulk	edgeR	LRT
Aldoc	A930015D03Rik	-0.135341024	0.748	0.846	2.121359223	2.523255814	0.835920069	1	pseudobulk	edgeR	LRT
Aldoc	A930019D19Rik	-0.185683312	0.17	0.235	0.233009709	0.281976744	0.923371051	1	pseudobulk	edgeR	LRT
Aldoc	A930024E05Rik	-0.019897409	0.223	0.256	0.300970874	0.348837209	0.990581813	1	pseudobulk	edgeR	LRT
Aldoc	A930029G22Rik	-0.146201345	0.68	0.715	1.512135922	1.968023256	0.301286779	1	pseudobulk	edgeR	LRT
Aldoc	A930037H05Rik	-0.605920498	0.104	0.172	0.138349515	0.203488372	0.390852481	1	pseudobulk	edgeR	LRT
Aldoc	AA386476	0.486160938	0.107	0.093	0.123786408	0.110465116	0.39091421	1	pseudobulk	edgeR	LRT
Aldoc	AA465934	-0.133578414	0.148	0.174	0.162621359	0.200581395	0.802999532	1	pseudobulk	edgeR	LRT
Aldoc	AC149090.1	0.095793842	0.983	0.983	12.63592233	13.61918605	0.575841907	1	pseudobulk	edgeR	LRT
Aldoc	AC154200.1	-0.43553735	0.119	0.145	0.150485437	0.168604651	0.941139259	1	pseudobulk	edgeR	LRT
Aldoc	AC156546.1	-0.054359507	0.405	0.427	0.587378641	0.665697674	0.814553378	1	pseudobulk	edgeR	LRT
Aldoc	AC160336.1	0.216635774	0.357	0.349	0.495145631	0.470930233	0.260185219	1	pseudobulk	edgeR	LRT
Aldoc	AC163347.1	-0.044373141	0.177	0.227	0.233009709	0.313953488	0.457784891	1	pseudobulk	edgeR	LRT
Aldoc	AC163638.2	-0.201641235	0.097	0.145	0.123786408	0.168604651	0.567655475	1	pseudobulk	edgeR	LRT
Aldoc	AI413582	-0.399073193	0.138	0.212	0.155339806	0.255813953	0.229049218	1	pseudobulk	edgeR	LRT
Aldoc	AI480526	0.114805423	0.553	0.608	1.04368932	1.075581395	0.343668117	1	pseudobulk	edgeR	LRT
Aldoc	AI593442	-0.064916075	0.284	0.331	0.453883495	0.526162791	0.936557261	1	pseudobulk	edgeR	LRT
Aldoc	AI597479	-0.315582526	0.146	0.18	0.167475728	0.24127907	0.39782541	1	pseudobulk	edgeR	LRT
Aldoc	AI837181	-0.082345152	0.092	0.105	0.099514563	0.110465116	0.934408335	1	pseudobulk	edgeR	LRT
Aldoc	AI854703	0.196252164	0.119	0.116	0.138349515	0.13372093	0.466943882	1	pseudobulk	edgeR	LRT
Aldoc	AU022252	0.073001896	0.143	0.177	0.167475728	0.200581395	0.922311124	1	pseudobulk	edgeR	LRT
Aldoc	AU040320	-0.021651028	0.58	0.648	1.223300971	1.5	0.593704095	1	pseudobulk	edgeR	LRT
Aldoc	AU041133	-0.041428771	0.289	0.294	0.402912621	0.444767442	0.841321349	1	pseudobulk	edgeR	LRT
Aldoc	AV099323	-0.331177471	0.092	0.134	0.106796117	0.180232558	0.184385459	1	pseudobulk	edgeR	LRT
Aldoc	AW046200	0.288033863	0.112	0.125	0.126213592	0.136627907	0.72030065	1	pseudobulk	edgeR	LRT
Aldoc	AW146154	0.16390269	0.114	0.119	0.133495146	0.130813953	0.502583729	1	pseudobulk	edgeR	LRT
Aldoc	AW209491	-0.344830282	0.107	0.137	0.111650485	0.151162791	0.625825439	1	pseudobulk	edgeR	LRT
Aldoc	AW549877	0.034367995	0.485	0.517	0.759708738	0.875	0.878190474	1	pseudobulk	edgeR	LRT
Aldoc	AW554918	-0.050530017	0.716	0.741	2	2.470930233	0.46594727	1	pseudobulk	edgeR	LRT
Aldoc	AY036118	0.035103232	0.774	0.826	6.322815534	6.511627907	0.834290424	1	pseudobulk	edgeR	LRT
Aldoc	Aaas	-0.076561242	0.471	0.497	0.747572816	0.924418605	0.635477217	1	pseudobulk	edgeR	LRT
Aldoc	Aacs	0.126468412	0.148	0.174	0.165048544	0.191860465	0.995783106	1	pseudobulk	edgeR	LRT
Aldoc	Aagab	-0.183297469	0.495	0.567	0.783980583	1.058139535	0.349524822	1	pseudobulk	edgeR	LRT
Aldoc	Aak1	0.000748793	0.956	0.971	7.162621359	8.51744186	0.588144515	1	pseudobulk	edgeR	LRT
Aldoc	Aamdc	0.081335342	0.279	0.334	0.405339806	0.488372093	0.805507448	1	pseudobulk	edgeR	LRT
Aldoc	Aamp	-0.113960012	0.294	0.308	0.356796117	0.398255814	0.775534637	1	pseudobulk	edgeR	LRT
Aldoc	Aar2	0.11794233	0.277	0.331	0.390776699	0.430232558	0.812428372	1	pseudobulk	edgeR	LRT
Aldoc	Aars	-0.048947771	0.553	0.622	0.905339806	1.095930233	0.79131985	1	pseudobulk	edgeR	LRT
Aldoc	Aars2	0.001034522	0.245	0.282	0.344660194	0.375	0.755187429	1	pseudobulk	edgeR	LRT
Aldoc	Aarsd1	-0.170535826	0.316	0.422	0.436893204	0.613372093	0.394252249	1	pseudobulk	edgeR	LRT
Aldoc	Aasdh	0.13255386	0.214	0.23	0.298543689	0.299418605	0.581399716	1	pseudobulk	edgeR	LRT
Aldoc	Aasdhppt	-0.218006932	0.163	0.215	0.186893204	0.252906977	0.556611971	1	pseudobulk	edgeR	LRT
Aldoc	Aatf	0.019417218	0.954	0.956	8.337378641	9.796511628	0.733136011	1	pseudobulk	edgeR	LRT
Aldoc	Aatk	0.02109773	0.694	0.709	1.524271845	1.677325581	0.727777527	1	pseudobulk	edgeR	LRT
Aldoc	Abat	-0.022829362	0.757	0.808	2.441747573	2.872093023	0.798195798	1	pseudobulk	edgeR	LRT
Aldoc	Abca1	0.111515052	0.184	0.18	0.254854369	0.244186047	0.357114677	1	pseudobulk	edgeR	LRT
Aldoc	Abca2	-0.065055219	0.437	0.497	0.665048544	0.784883721	0.932367817	1	pseudobulk	edgeR	LRT
Aldoc	Abca3	-0.015694697	0.684	0.73	1.546116505	1.74127907	0.906513963	1	pseudobulk	edgeR	LRT
Aldoc	Abca5	-0.075579778	0.767	0.794	2.191747573	2.691860465	0.541894253	1	pseudobulk	edgeR	LRT
Aldoc	Abca7	-0.043923007	0.575	0.648	1.065533981	1.165697674	0.744226103	1	pseudobulk	edgeR	LRT
Aldoc	Abca8b	0.402413972	0.16	0.137	0.20631068	0.165697674	0.231350605	1	pseudobulk	edgeR	LRT
Aldoc	Abcb10	0.08565951	0.221	0.244	0.422330097	0.398255814	0.354575184	1	pseudobulk	edgeR	LRT
Aldoc	Abcb1b	0.111269912	0.32	0.311	0.485436893	0.537790698	0.910074684	1	pseudobulk	edgeR	LRT
Aldoc	Abcb4	0.142392995	0.184	0.177	0.264563107	0.229651163	0.290661954	1	pseudobulk	edgeR	LRT
Aldoc	Abcb6	-0.305350774	0.066	0.105	0.077669903	0.110465116	0.436955316	1	pseudobulk	edgeR	LRT
Aldoc	Abcb7	-0.00967528	0.405	0.439	0.75	0.872093023	0.958192162	1	pseudobulk	edgeR	LRT
Aldoc	Abcb8	-0.098744442	0.274	0.314	0.36407767	0.438953488	0.754900572	1	pseudobulk	edgeR	LRT
Aldoc	Abcb9	-0.064977734	0.223	0.259	0.283980583	0.35755814	0.557945065	1	pseudobulk	edgeR	LRT
Aldoc	Abcc1	0.271851566	0.476	0.442	0.791262136	0.712209302	0.089544363	1	pseudobulk	edgeR	LRT
Aldoc	Abcc10	0.043338688	0.201	0.172	0.240291262	0.200581395	0.179753039	1	pseudobulk	edgeR	LRT
Aldoc	Abcc12	-0.136796885	0.146	0.166	0.194174757	0.273255814	0.433343371	1	pseudobulk	edgeR	LRT
Aldoc	Abcc4	-0.21625687	0.201	0.267	0.269417476	0.404069767	0.149927042	1	pseudobulk	edgeR	LRT
Aldoc	Abcc5	0.170862599	0.825	0.817	2.783980583	2.761627907	0.237153911	1	pseudobulk	edgeR	LRT
Aldoc	Abcc8	-0.072304525	0.43	0.436	0.665048544	0.770348837	0.888761162	1	pseudobulk	edgeR	LRT
Aldoc	Abcd2	0.049294092	0.478	0.523	0.88592233	1.037790698	0.844696736	1	pseudobulk	edgeR	LRT
Aldoc	Abcd3	0.110450574	0.733	0.744	1.927184466	2	0.454465102	1	pseudobulk	edgeR	LRT
Aldoc	Abcd4	-0.02503834	0.451	0.512	0.769417476	0.880813953	0.966799322	1	pseudobulk	edgeR	LRT
Aldoc	Abce1	0.082710176	0.583	0.549	0.951456311	1.043604651	0.816898941	1	pseudobulk	edgeR	LRT
Aldoc	Abcf1	-0.147556388	0.439	0.558	0.669902913	0.927325581	0.182273522	1	pseudobulk	edgeR	LRT
Aldoc	Abcf2	0.102808485	0.255	0.256	0.300970874	0.322674419	0.696871257	1	pseudobulk	edgeR	LRT
Aldoc	Abcf3	-0.006295825	0.301	0.369	0.393203883	0.453488372	0.996468897	1	pseudobulk	edgeR	LRT
Aldoc	Abcg1	-0.052327526	0.626	0.683	1.368932039	1.671511628	0.724776959	1	pseudobulk	edgeR	LRT
Aldoc	Abcg4	-0.026617647	0.354	0.375	0.492718447	0.51744186	0.624887276	1	pseudobulk	edgeR	LRT
Aldoc	Abhd10	0.12774263	0.214	0.238	0.254854369	0.273255814	0.706977878	1	pseudobulk	edgeR	LRT
Aldoc	Abhd12	-0.051116971	0.745	0.791	2.058252427	2.406976744	0.859226911	1	pseudobulk	edgeR	LRT
Aldoc	Abhd13	-0.410815298	0.083	0.177	0.109223301	0.197674419	0.117531138	1	pseudobulk	edgeR	LRT
Aldoc	Abhd14a	0.164549104	0.153	0.154	0.172330097	0.174418605	0.650686552	1	pseudobulk	edgeR	LRT
Aldoc	Abhd14b	-0.144112647	0.481	0.515	0.754854369	0.88372093	0.92430851	1	pseudobulk	edgeR	LRT
Aldoc	Abhd16a	0.148001504	0.51	0.503	0.803398058	0.863372093	0.756834521	1	pseudobulk	edgeR	LRT
Aldoc	Abhd17a	0.034276707	0.546	0.584	0.946601942	1.043604651	0.684201023	1	pseudobulk	edgeR	LRT
Aldoc	Abhd17b	-0.153083023	0.714	0.779	1.725728155	2.104651163	0.778980552	1	pseudobulk	edgeR	LRT
Aldoc	Abhd17c	-0.040229103	0.257	0.305	0.34223301	0.441860465	0.444753679	1	pseudobulk	edgeR	LRT
Aldoc	Abhd18	-0.085997978	0.871	0.901	3.47815534	4.226744186	0.630179234	1	pseudobulk	edgeR	LRT
Aldoc	Abhd2	-0.21965779	0.379	0.491	0.59223301	0.872093023	0.092687639	1	pseudobulk	edgeR	LRT
Aldoc	Abhd3	-0.047262375	0.801	0.826	3.38592233	4.055232558	0.811115611	1	pseudobulk	edgeR	LRT
Aldoc	Abhd4	-0.097548553	0.078	0.125	0.084951456	0.136627907	0.201701331	1	pseudobulk	edgeR	LRT
Aldoc	Abhd5	-0.093249979	0.175	0.218	0.240291262	0.25872093	0.688043539	1	pseudobulk	edgeR	LRT
Aldoc	Abhd6	-0.080025281	0.694	0.759	1.713592233	2.212209302	0.383006887	1	pseudobulk	edgeR	LRT
Aldoc	Abhd8	-0.073483102	0.291	0.311	0.359223301	0.412790698	0.914461195	1	pseudobulk	edgeR	LRT
Aldoc	Abi1	0.003468243	0.563	0.622	1.089805825	1.328488372	0.594105103	1	pseudobulk	edgeR	LRT
Aldoc	Abi2	0.147370944	0.816	0.805	2.61407767	2.561046512	0.201579164	1	pseudobulk	edgeR	LRT
Aldoc	Abitram	0.340564597	0.112	0.087	0.126213592	0.090116279	0.064562495	1	pseudobulk	edgeR	LRT
Aldoc	Abl1	0.011504887	0.65	0.663	1.400485437	1.662790698	0.684171841	1	pseudobulk	edgeR	LRT
Aldoc	Abl2	0.081746262	0.837	0.846	3.13592233	3.49127907	0.965244776	1	pseudobulk	edgeR	LRT
Aldoc	Ablim1	0.101177907	0.966	0.962	6.759708738	7.561046512	0.99539904	1	pseudobulk	edgeR	LRT
Aldoc	Ablim2	0.030418923	0.959	0.951	7.941747573	9.10755814	0.805023117	1	pseudobulk	edgeR	LRT
Aldoc	Ablim3	-0.040759831	0.667	0.721	1.623786408	1.950581395	0.653156285	1	pseudobulk	edgeR	LRT
Aldoc	Abr	0.057877388	0.983	0.994	21.53398058	23.98546512	0.990745704	1	pseudobulk	edgeR	LRT
Aldoc	Abraxas1	0.109264998	0.194	0.198	0.233009709	0.252906977	0.786339521	1	pseudobulk	edgeR	LRT
Aldoc	Abraxas2	0.220191977	0.354	0.358	0.483009709	0.49127907	0.508009291	1	pseudobulk	edgeR	LRT
Aldoc	Abtb1	0.108681187	0.192	0.189	0.203883495	0.218023256	0.683915135	1	pseudobulk	edgeR	LRT
Aldoc	Abtb2	0.002563826	0.102	0.137	0.126213592	0.177325581	0.559229819	1	pseudobulk	edgeR	LRT
Aldoc	Acaa1a	-0.30358462	0.352	0.448	0.495145631	0.648255814	0.595988831	1	pseudobulk	edgeR	LRT
Aldoc	Acaca	-0.022567278	0.9	0.927	4.351941748	5.063953488	0.871498777	1	pseudobulk	edgeR	LRT
Aldoc	Acad10	-0.152341932	0.252	0.34	0.322815534	0.456395349	0.421221367	1	pseudobulk	edgeR	LRT
Aldoc	Acad11	0.004745006	0.272	0.288	0.378640777	0.409883721	0.710158624	1	pseudobulk	edgeR	LRT
Aldoc	Acad12	-0.494488179	0.102	0.137	0.123786408	0.229651163	0.165135549	1	pseudobulk	edgeR	LRT
Aldoc	Acad8	0.105694893	0.381	0.39	0.546116505	0.587209302	0.782973532	1	pseudobulk	edgeR	LRT
Aldoc	Acad9	-0.275399935	0.189	0.235	0.237864078	0.311046512	0.564286947	1	pseudobulk	edgeR	LRT
Aldoc	Acadl	-0.398812983	0.075	0.108	0.084951456	0.13372093	0.271032244	1	pseudobulk	edgeR	LRT
Aldoc	Acadm	0.051911108	0.197	0.215	0.254854369	0.26744186	0.660327544	1	pseudobulk	edgeR	LRT
Aldoc	Acadsb	0.032892499	0.539	0.567	0.973300971	1.113372093	0.877634045	1	pseudobulk	edgeR	LRT
Aldoc	Acadvl	-0.308770239	0.148	0.206	0.172330097	0.238372093	0.421517502	1	pseudobulk	edgeR	LRT
Aldoc	Acap2	0.171393158	0.772	0.744	2.014563107	2.151162791	0.766548545	1	pseudobulk	edgeR	LRT
Aldoc	Acap3	-0.062532433	0.211	0.256	0.247572816	0.316860465	0.680046741	1	pseudobulk	edgeR	LRT
Aldoc	Acat1	-0.052241783	0.893	0.927	4.046116505	4.921511628	0.55496229	1	pseudobulk	edgeR	LRT
Aldoc	Acat2	0.12040914	0.092	0.113	0.097087379	0.130813953	0.550980461	1	pseudobulk	edgeR	LRT
Aldoc	Acbd3	0.028908197	0.449	0.494	0.735436893	0.877906977	0.724543511	1	pseudobulk	edgeR	LRT
Aldoc	Acbd4	-0.028356257	0.432	0.477	0.662621359	0.752906977	0.960402514	1	pseudobulk	edgeR	LRT
Aldoc	Acbd5	0.073648392	0.522	0.608	1.016990291	1.127906977	0.867202505	1	pseudobulk	edgeR	LRT
Aldoc	Acbd6	0.124487897	0.762	0.765	2.097087379	2.264534884	0.737373859	1	pseudobulk	edgeR	LRT
Aldoc	Accs	0.287579737	0.182	0.18	0.233009709	0.223837209	0.453371732	1	pseudobulk	edgeR	LRT
Aldoc	Acd	0.096549811	0.228	0.233	0.27184466	0.281976744	0.588014103	1	pseudobulk	edgeR	LRT
Aldoc	Acer3	-0.055531392	0.709	0.773	2.038834951	2.479651163	0.532090331	1	pseudobulk	edgeR	LRT
Aldoc	Ache	-0.465682228	0.063	0.116	0.072815534	0.130813953	0.097927636	1	pseudobulk	edgeR	LRT
Aldoc	Acin1	0.040775082	0.803	0.826	2.432038835	2.784883721	0.960336131	1	pseudobulk	edgeR	LRT
Aldoc	Ackr1	0.222476125	0.279	0.27	0.317961165	0.337209302	0.688975544	1	pseudobulk	edgeR	LRT
Aldoc	Ackr4	0.060104474	0.289	0.311	0.470873786	0.456395349	0.563610264	1	pseudobulk	edgeR	LRT
Aldoc	Acly	0.083636348	0.277	0.267	0.332524272	0.354651163	0.686455977	1	pseudobulk	edgeR	LRT
Aldoc	Aco1	0.22667953	0.381	0.34	0.563106796	0.51744186	0.173257517	1	pseudobulk	edgeR	LRT
Aldoc	Aco2	0.006555798	0.837	0.872	2.504854369	3.034883721	0.518202878	1	pseudobulk	edgeR	LRT
Aldoc	Acot13	-0.241566237	0.337	0.451	0.495145631	0.627906977	0.590885062	1	pseudobulk	edgeR	LRT
Aldoc	Acot7	-0.003719848	0.714	0.744	1.776699029	2.125	0.647487055	1	pseudobulk	edgeR	LRT
Aldoc	Acot8	0.040449202	0.299	0.334	0.371359223	0.488372093	0.396443243	1	pseudobulk	edgeR	LRT
Aldoc	Acot9	-0.115693911	0.153	0.183	0.189320388	0.212209302	0.899053424	1	pseudobulk	edgeR	LRT
Aldoc	Acox1	0.046608931	0.638	0.669	1.283980583	1.444767442	0.811678624	1	pseudobulk	edgeR	LRT
Aldoc	Acox3	0.248328532	0.206	0.192	0.25	0.247093023	0.542265133	1	pseudobulk	edgeR	LRT
Aldoc	Acp1	-0.180092446	0.519	0.631	0.902912621	1.197674419	0.514935767	1	pseudobulk	edgeR	LRT
Aldoc	Acp2	-0.283692838	0.257	0.358	0.339805825	0.479651163	0.281008103	1	pseudobulk	edgeR	LRT
Aldoc	Acp6	-0.18767602	0.408	0.509	0.594660194	0.761627907	0.63956978	1	pseudobulk	edgeR	LRT
Aldoc	Acrbp	0.174105186	0.209	0.183	0.257281553	0.209302326	0.088184434	1	pseudobulk	edgeR	LRT
Aldoc	Acsbg1	-0.300469817	0.102	0.169	0.15776699	0.218023256	0.69966444	1	pseudobulk	edgeR	LRT
Aldoc	Acsf3	-0.220218322	0.16	0.212	0.194174757	0.264534884	0.420549926	1	pseudobulk	edgeR	LRT
Aldoc	Acsl1	-0.001752862	0.488	0.535	0.837378641	1.034883721	0.544103535	1	pseudobulk	edgeR	LRT
Aldoc	Acsl3	0.038499154	0.391	0.456	0.631067961	0.73255814	0.983748025	1	pseudobulk	edgeR	LRT
Aldoc	Acsl4	-0.018381201	0.58	0.619	1.233009709	1.462209302	0.750027287	1	pseudobulk	edgeR	LRT
Aldoc	Acsl6	-0.041482397	0.825	0.875	2.453883495	3.069767442	0.445767055	1	pseudobulk	edgeR	LRT
Aldoc	Acss2	0.078709734	0.684	0.741	1.754854369	1.959302326	0.859579042	1	pseudobulk	edgeR	LRT
Aldoc	Acss2os	-0.510357852	0.102	0.186	0.133495146	0.220930233	0.259395895	1	pseudobulk	edgeR	LRT
Aldoc	Actb	0.080149965	0.663	0.727	1.286407767	1.468023256	0.833026433	1	pseudobulk	edgeR	LRT
Aldoc	Actg1	0.109022692	0.498	0.544	0.878640777	0.912790698	0.556342392	1	pseudobulk	edgeR	LRT
Aldoc	Actl6a	-0.109782554	0.248	0.273	0.317961165	0.331395349	0.560614183	1	pseudobulk	edgeR	LRT
Aldoc	Actl6b	0.228432898	0.221	0.233	0.29368932	0.290697674	0.404219696	1	pseudobulk	edgeR	LRT
Aldoc	Actn1	0.185745115	0.083	0.113	0.11407767	0.139534884	0.86998204	1	pseudobulk	edgeR	LRT
Aldoc	Actn4	0.061123698	0.473	0.552	0.808252427	0.89244186	0.780577734	1	pseudobulk	edgeR	LRT
Aldoc	Actr10	0.142194827	0.602	0.605	1.07038835	1.037790698	0.225803576	1	pseudobulk	edgeR	LRT
Aldoc	Actr1a	-0.253588908	0.553	0.677	0.966019417	1.421511628	0.079909661	1	pseudobulk	edgeR	LRT
Aldoc	Actr1b	-0.177570923	0.816	0.916	2.133495146	2.601744186	0.933105492	1	pseudobulk	edgeR	LRT
Aldoc	Actr2	0.120259605	0.752	0.788	1.958737864	2.090116279	0.506630187	1	pseudobulk	edgeR	LRT
Aldoc	Actr3	-0.056894439	0.755	0.84	2.155339806	2.529069767	0.880399485	1	pseudobulk	edgeR	LRT
Aldoc	Actr3b	0.057933052	0.641	0.692	1.584951456	1.831395349	0.857037583	1	pseudobulk	edgeR	LRT
Aldoc	Actr5	0.088375414	0.223	0.218	0.254854369	0.284883721	0.948334302	1	pseudobulk	edgeR	LRT
Aldoc	Actr6	-0.226691814	0.291	0.317	0.398058252	0.427325581	0.678887111	1	pseudobulk	edgeR	LRT
Aldoc	Actr8	-0.2558662	0.267	0.352	0.339805825	0.48255814	0.19478112	1	pseudobulk	edgeR	LRT
Aldoc	Acvr1	-0.018986734	0.42	0.424	0.669902913	0.694767442	0.522686589	1	pseudobulk	edgeR	LRT
Aldoc	Acvr1b	-0.222523355	0.252	0.328	0.315533981	0.421511628	0.434014579	1	pseudobulk	edgeR	LRT
Aldoc	Acvr1c	0.331284768	0.104	0.116	0.128640777	0.162790698	0.697064112	1	pseudobulk	edgeR	LRT
Aldoc	Acvr2a	0.10992069	0.57	0.602	1.184466019	1.255813953	0.662198963	1	pseudobulk	edgeR	LRT
Aldoc	Acyp1	-0.047361865	0.308	0.352	0.395631068	0.462209302	0.99752864	1	pseudobulk	edgeR	LRT
Aldoc	Acyp2	0.124974892	0.908	0.91	5.970873786	6.279069767	0.412915454	1	pseudobulk	edgeR	LRT
Aldoc	Adal	-0.060854866	0.367	0.416	0.529126214	0.61627907	0.94071575	1	pseudobulk	edgeR	LRT
Aldoc	Adam10	0.015972387	0.762	0.837	2.473300971	2.819767442	0.985170679	1	pseudobulk	edgeR	LRT
Aldoc	Adam11	0.44536675	0.216	0.183	0.25	0.238372093	0.533423151	1	pseudobulk	edgeR	LRT
Aldoc	Adam12	0.0801111	0.66	0.651	2.131067961	2.398255814	0.955721226	1	pseudobulk	edgeR	LRT
Aldoc	Adam15	0.05156754	0.789	0.808	1.915048544	2.177325581	0.840289115	1	pseudobulk	edgeR	LRT
Aldoc	Adam17	0.161526386	0.556	0.555	1.031553398	1.043604651	0.39147423	1	pseudobulk	edgeR	LRT
Aldoc	Adam19	-0.081387839	0.447	0.517	0.783980583	1.078488372	0.154638464	1	pseudobulk	edgeR	LRT
Aldoc	Adam22	-0.007612977	0.954	0.962	5.786407767	6.956395349	0.517793761	1	pseudobulk	edgeR	LRT
Aldoc	Adam23	-0.011108363	0.995	0.997	21.5	25.69476744	0.598534532	1	pseudobulk	edgeR	LRT
Aldoc	Adam9	-0.143193571	0.391	0.442	0.558252427	0.659883721	0.897419905	1	pseudobulk	edgeR	LRT
Aldoc	Adamts1	-0.383131426	0.053	0.102	0.067961165	0.11627907	0.164201382	1	pseudobulk	edgeR	LRT
Aldoc	Adamts10	0.191154093	0.201	0.189	0.252427184	0.281976744	0.864554095	1	pseudobulk	edgeR	LRT
Aldoc	Adamts17	-0.097036174	0.369	0.416	0.677184466	0.781976744	0.901863253	1	pseudobulk	edgeR	LRT
Aldoc	Adamts18	-0.334746435	0.102	0.145	0.165048544	0.25	0.384711308	1	pseudobulk	edgeR	LRT
Aldoc	Adamts2	-0.892664189	0.049	0.105	0.050970874	0.206395349	0.000140463	1	pseudobulk	edgeR	LRT
Aldoc	Adamts3	0.023637151	0.913	0.898	5.565533981	6.683139535	0.578131958	1	pseudobulk	edgeR	LRT
Aldoc	Adamts4	0.035729704	0.357	0.392	0.575242718	0.610465116	0.625477999	1	pseudobulk	edgeR	LRT
Aldoc	Adamtsl1	-0.461371861	0.233	0.302	0.509708738	0.819767442	0.074055926	1	pseudobulk	edgeR	LRT
Aldoc	Adamtsl4	-0.265715167	0.114	0.137	0.138349515	0.174418605	0.802135046	1	pseudobulk	edgeR	LRT
Aldoc	Adap1	0.053004477	0.434	0.465	0.720873786	0.851744186	0.737795105	1	pseudobulk	edgeR	LRT
Aldoc	Adar	0.249329176	0.767	0.695	1.927184466	1.941860465	0.456606778	1	pseudobulk	edgeR	LRT
Aldoc	Adarb1	0.091296173	0.83	0.785	2.419902913	2.904069767	0.624438859	1	pseudobulk	edgeR	LRT
Aldoc	Adarb2	-0.620933469	0.095	0.172	0.36407767	1.125	0.063457419	1	pseudobulk	edgeR	LRT
Aldoc	Adat1	0.074343589	0.388	0.419	0.555825243	0.63372093	0.99719277	1	pseudobulk	edgeR	LRT
Aldoc	Adck1	0.000734837	0.374	0.436	0.628640777	0.680232558	0.724779657	1	pseudobulk	edgeR	LRT
Aldoc	Adck2	0.076824047	0.221	0.235	0.276699029	0.296511628	0.701297959	1	pseudobulk	edgeR	LRT
Aldoc	Adck5	0.204989746	0.25	0.247	0.298543689	0.308139535	0.573653612	1	pseudobulk	edgeR	LRT
Aldoc	Adcy1	0.148059145	0.927	0.933	4.036407767	4.337209302	0.68836586	1	pseudobulk	edgeR	LRT
Aldoc	Adcy10	-0.114995064	0.391	0.445	0.737864078	0.828488372	0.771880523	1	pseudobulk	edgeR	LRT
Aldoc	Adcy3	-0.211992866	0.092	0.116	0.118932039	0.165697674	0.445553713	1	pseudobulk	edgeR	LRT
Aldoc	Adcy8	-0.057204336	0.677	0.689	1.873786408	2.587209302	0.155604226	1	pseudobulk	edgeR	LRT
Aldoc	Adcy9	-0.03198276	0.733	0.794	2.063106796	2.610465116	0.341494679	1	pseudobulk	edgeR	LRT
Aldoc	Adcyap1	0.026335323	0.112	0.14	0.13592233	0.171511628	0.836715511	1	pseudobulk	edgeR	LRT
Aldoc	Add1	-0.032932915	0.779	0.788	1.910194175	2.25872093	0.733662102	1	pseudobulk	edgeR	LRT
Aldoc	Add2	-0.245316643	0.119	0.137	0.160194175	0.177325581	0.864717715	1	pseudobulk	edgeR	LRT
Aldoc	Add3	0.067360972	0.891	0.919	5.155339806	5.50872093	0.664499539	1	pseudobulk	edgeR	LRT
Aldoc	Adgra2	0.243744457	0.136	0.11	0.177184466	0.127906977	0.104919605	1	pseudobulk	edgeR	LRT
Aldoc	Adgrb1	0.048584788	0.337	0.346	0.473300971	0.514534884	0.70672382	1	pseudobulk	edgeR	LRT
Aldoc	Adgrb2	0.126988652	0.175	0.203	0.211165049	0.235465116	0.907429966	1	pseudobulk	edgeR	LRT
Aldoc	Adgrb3	0.050714748	1	1	272.2160194	305.6133721	0.934882926	1	pseudobulk	edgeR	LRT
Aldoc	Adgrf2	0.264365541	0.146	0.116	0.174757282	0.168604651	0.624063497	1	pseudobulk	edgeR	LRT
Aldoc	Adgrf4	-0.326705998	0.087	0.113	0.101941748	0.136627907	0.567081775	1	pseudobulk	edgeR	LRT
Aldoc	Adgrl1	-0.187158536	0.42	0.532	0.650485437	0.930232558	0.113938223	1	pseudobulk	edgeR	LRT
Aldoc	Adgrl2	0.00040337	0.871	0.916	5.834951456	6.825581395	0.854509807	1	pseudobulk	edgeR	LRT
Aldoc	Adgrl3	0.048977296	0.459	0.471	1.65776699	2.093023256	0.802457696	1	pseudobulk	edgeR	LRT
Aldoc	Adgrv1	-0.34333662	0.075	0.137	0.128640777	0.212209302	0.453566122	1	pseudobulk	edgeR	LRT
Aldoc	Adh5	0.133350177	0.184	0.18	0.218446602	0.209302326	0.358640421	1	pseudobulk	edgeR	LRT
Aldoc	Adhfe1	-0.061045834	0.119	0.151	0.145631068	0.183139535	0.722644558	1	pseudobulk	edgeR	LRT
Aldoc	Adi1	-0.013578604	0.15	0.174	0.172330097	0.218023256	0.680656852	1	pseudobulk	edgeR	LRT
Aldoc	Adipor1	-0.131381978	0.291	0.36	0.405339806	0.502906977	0.65233479	1	pseudobulk	edgeR	LRT
Aldoc	Adipor2	-0.064745329	0.35	0.427	0.519417476	0.569767442	0.75398177	1	pseudobulk	edgeR	LRT
Aldoc	Adk	0.017373959	0.592	0.651	1.446601942	1.76744186	0.548129279	1	pseudobulk	edgeR	LRT
Aldoc	Adnp	-0.039645678	0.677	0.744	1.512135922	1.886627907	0.471063194	1	pseudobulk	edgeR	LRT
Aldoc	Adnp2	0.284141546	0.272	0.235	0.32038835	0.302325581	0.388284487	1	pseudobulk	edgeR	LRT
Aldoc	Adora1	0.141836891	0.165	0.177	0.194174757	0.215116279	0.757672634	1	pseudobulk	edgeR	LRT
Aldoc	Adpgk	0.153965135	0.175	0.177	0.233009709	0.215116279	0.273386995	1	pseudobulk	edgeR	LRT
Aldoc	Adprh	-0.324913159	0.182	0.256	0.216019417	0.331395349	0.158531023	1	pseudobulk	edgeR	LRT
Aldoc	Adprhl1	-0.148645891	0.131	0.174	0.189320388	0.235465116	0.667441841	1	pseudobulk	edgeR	LRT
Aldoc	Adprhl2	-0.429021219	0.206	0.279	0.25	0.345930233	0.359797835	1	pseudobulk	edgeR	LRT
Aldoc	Adprm	0.213140858	0.192	0.198	0.223300971	0.25872093	0.939067484	1	pseudobulk	edgeR	LRT
Aldoc	Adrm1	-0.220040088	0.138	0.177	0.160194175	0.197674419	0.851661861	1	pseudobulk	edgeR	LRT
Aldoc	Adsl	-0.10224858	0.323	0.401	0.444174757	0.537790698	0.885726596	1	pseudobulk	edgeR	LRT
Aldoc	Adss	0.20304104	0.434	0.398	0.623786408	0.674418605	0.873094168	1	pseudobulk	edgeR	LRT
Aldoc	Aebp2	0.205707802	0.665	0.683	1.546116505	1.50872093	0.195927503	1	pseudobulk	edgeR	LRT
Aldoc	Aen	-0.199379586	0.087	0.11	0.099514563	0.13372093	0.643670806	1	pseudobulk	edgeR	LRT
Aldoc	Afap1	-0.050732082	0.648	0.709	1.662621359	2.148255814	0.310560467	1	pseudobulk	edgeR	LRT
Aldoc	Afap1l2	0.080866439	0.121	0.113	0.172330097	0.151162791	0.451470774	1	pseudobulk	edgeR	LRT
Aldoc	Afdn	-0.034673049	0.813	0.884	2.708737864	3.145348837	0.793389354	1	pseudobulk	edgeR	LRT
Aldoc	Aff1	-0.037255252	0.981	0.988	14.3276699	18.00290698	0.311647465	1	pseudobulk	edgeR	LRT
Aldoc	Aff2	0.022430416	0.782	0.82	3.349514563	3.700581395	0.865994408	1	pseudobulk	edgeR	LRT
Aldoc	Aff3	0.092590787	0.859	0.858	3.485436893	3.654069767	0.561884709	1	pseudobulk	edgeR	LRT
Aldoc	Aff4	-0.028835001	0.85	0.916	3.196601942	3.744186047	0.84632057	1	pseudobulk	edgeR	LRT
Aldoc	Afg1l	0.031006246	0.648	0.657	1.461165049	1.63372093	0.931110751	1	pseudobulk	edgeR	LRT
Aldoc	Afg3l1	-0.027981864	0.476	0.526	0.769417476	0.941860465	0.56650255	1	pseudobulk	edgeR	LRT
Aldoc	Afg3l2	0.149093912	0.551	0.532	1.016990291	1.10755814	0.946071322	1	pseudobulk	edgeR	LRT
Aldoc	Aftph	0.070628709	0.803	0.773	2.15776699	2.25	0.489583149	1	pseudobulk	edgeR	LRT
Aldoc	Agap1	0.086630859	0.944	0.93	5.558252427	6.343023256	0.841320444	1	pseudobulk	edgeR	LRT
Aldoc	Agap3	0.058785834	0.85	0.872	2.689320388	2.872093023	0.579274061	1	pseudobulk	edgeR	LRT
Aldoc	Agbl3	-0.173944672	0.172	0.195	0.211165049	0.255813953	0.832257756	1	pseudobulk	edgeR	LRT
Aldoc	Agbl4	-0.089364426	0.881	0.91	5.737864078	7.436046512	0.31487997	1	pseudobulk	edgeR	LRT
Aldoc	Agbl5	-0.00789815	0.187	0.192	0.220873786	0.218023256	0.555893809	1	pseudobulk	edgeR	LRT
Aldoc	Agfg1	0.045996758	0.925	0.901	4.689320388	5.848837209	0.398043929	1	pseudobulk	edgeR	LRT
Aldoc	Agfg2	0.093520843	0.83	0.86	2.827669903	3.072674419	0.807365704	1	pseudobulk	edgeR	LRT
Aldoc	Aggf1	0.077510285	0.32	0.358	0.449029126	0.531976744	0.81190528	1	pseudobulk	edgeR	LRT
Aldoc	Agk	0.067236467	0.549	0.605	1.123786408	1.305232558	0.859932916	1	pseudobulk	edgeR	LRT
Aldoc	Agl	0.026900081	0.566	0.608	1.427184466	1.627906977	0.925065813	1	pseudobulk	edgeR	LRT
Aldoc	Ago1	0.087580873	0.359	0.384	0.514563107	0.563953488	0.870046517	1	pseudobulk	edgeR	LRT
Aldoc	Ago2	0.09929617	0.677	0.672	1.550970874	1.61627907	0.45179857	1	pseudobulk	edgeR	LRT
Aldoc	Ago3	0.138519966	0.951	0.956	5.808252427	5.997093023	0.320602357	1	pseudobulk	edgeR	LRT
Aldoc	Ago4	0.034047406	0.58	0.599	1.11407767	1.255813953	0.945115426	1	pseudobulk	edgeR	LRT
Aldoc	Agpat1	-0.03993434	0.148	0.195	0.172330097	0.220930233	0.702643874	1	pseudobulk	edgeR	LRT
Aldoc	Agpat3	-0.281812044	0.583	0.733	1.213592233	1.665697674	0.210547563	1	pseudobulk	edgeR	LRT
Aldoc	Agpat4	0.096854976	0.155	0.157	0.186893204	0.197674419	0.696684238	1	pseudobulk	edgeR	LRT
Aldoc	Agpat5	-0.132213022	0.682	0.741	1.492718447	1.889534884	0.584799175	1	pseudobulk	edgeR	LRT
Aldoc	Agps	0.235047814	0.512	0.517	0.951456311	1.043604651	0.891970382	1	pseudobulk	edgeR	LRT
Aldoc	Agrp	-0.128503795	0.544	0.616	1	1.23255814	0.776697973	1	pseudobulk	edgeR	LRT
Aldoc	Agtpbp1	0.057013946	0.883	0.919	4.558252427	5.046511628	0.91482799	1	pseudobulk	edgeR	LRT
Aldoc	Ahctf1	0.030921464	0.621	0.666	1.237864078	1.412790698	0.94600874	1	pseudobulk	edgeR	LRT
Aldoc	Ahcyl1	-0.055099495	0.93	0.948	4.041262136	4.912790698	0.825215003	1	pseudobulk	edgeR	LRT
Aldoc	Ahcyl2	0.094819288	0.922	0.93	5.36407767	6.119186047	0.907911648	1	pseudobulk	edgeR	LRT
Aldoc	Ahdc1	0.076297209	0.32	0.366	0.490291262	0.531976744	0.857375953	1	pseudobulk	edgeR	LRT
Aldoc	Ahi1	-0.007320753	0.857	0.881	3.373786408	4.055232558	0.800910075	1	pseudobulk	edgeR	LRT
Aldoc	Ahr	0.009624619	0.109	0.125	0.148058252	0.171511628	0.996696266	1	pseudobulk	edgeR	LRT
Aldoc	Ahsa1	-0.037508744	0.386	0.387	0.546116505	0.558139535	0.53292949	1	pseudobulk	edgeR	LRT
Aldoc	Ahsa2	-0.039930215	0.33	0.34	0.441747573	0.459302326	0.547966864	1	pseudobulk	edgeR	LRT
Aldoc	Aida	0.038231253	0.262	0.302	0.347087379	0.380813953	0.802548545	1	pseudobulk	edgeR	LRT
Aldoc	Aifm1	-0.056895916	0.624	0.672	1.262135922	1.555232558	0.668686395	1	pseudobulk	edgeR	LRT
Aldoc	Aifm3	0.014307753	0.706	0.718	1.618932039	1.869186047	0.971757397	1	pseudobulk	edgeR	LRT
Aldoc	Aig1	-0.013262176	0.883	0.89	3.876213592	4.561046512	0.808890507	1	pseudobulk	edgeR	LRT
Aldoc	Aim2	-0.368722751	0.184	0.285	0.259708738	0.409883721	0.432372227	1	pseudobulk	edgeR	LRT
Aldoc	Aimp1	-0.231492131	0.425	0.515	0.63592233	0.796511628	0.76547772	1	pseudobulk	edgeR	LRT
Aldoc	Aimp2	0.07789367	0.107	0.102	0.126213592	0.119186047	0.476578949	1	pseudobulk	edgeR	LRT
Aldoc	Aip	-0.273708285	0.141	0.174	0.172330097	0.203488372	0.866111044	1	pseudobulk	edgeR	LRT
Aldoc	Airn	-0.058971411	0.971	0.985	12.16990291	15.03488372	0.403297779	1	pseudobulk	edgeR	LRT
Aldoc	Ajap1	-0.167083336	0.646	0.695	1.470873786	1.98255814	0.170129981	1	pseudobulk	edgeR	LRT
Aldoc	Ajm1	0.237587656	0.367	0.334	0.502427184	0.438953488	0.098976421	1	pseudobulk	edgeR	LRT
Aldoc	Ak1	-0.188035876	0.121	0.172	0.13592233	0.197674419	0.42159451	1	pseudobulk	edgeR	LRT
Aldoc	Ak2	-0.282052363	0.289	0.41	0.400485437	0.595930233	0.079648414	1	pseudobulk	edgeR	LRT
Aldoc	Ak3	0.307945226	0.226	0.233	0.281553398	0.293604651	0.654807581	1	pseudobulk	edgeR	LRT
Aldoc	Ak4	0.195345275	0.163	0.163	0.196601942	0.183139535	0.541558565	1	pseudobulk	edgeR	LRT
Aldoc	Ak5	0.138691751	0.704	0.689	2.652912621	2.790697674	0.623079288	1	pseudobulk	edgeR	LRT
Aldoc	Ak6	0.144803431	0.24	0.256	0.317961165	0.311046512	0.444304361	1	pseudobulk	edgeR	LRT
Aldoc	Ak7	-0.029844929	0.141	0.16	0.20631068	0.264534884	0.565709297	1	pseudobulk	edgeR	LRT
Aldoc	Akain1	-0.02784268	0.774	0.82	2.516990291	2.936046512	0.860229406	1	pseudobulk	edgeR	LRT
Aldoc	Akap1	0.076242661	0.383	0.439	0.589805825	0.700581395	0.690912334	1	pseudobulk	edgeR	LRT
Aldoc	Akap10	-0.031601818	0.718	0.782	1.895631068	2.229651163	0.777881114	1	pseudobulk	edgeR	LRT
Aldoc	Akap11	-0.050213758	0.716	0.794	1.713592233	1.930232558	0.834026106	1	pseudobulk	edgeR	LRT
Aldoc	Akap12	-0.097166094	0.466	0.526	0.832524272	0.965116279	0.958625735	1	pseudobulk	edgeR	LRT
Aldoc	Akap13	0.218041798	0.342	0.34	0.582524272	0.526162791	0.153442906	1	pseudobulk	edgeR	LRT
Aldoc	Akap6	0.020421694	0.99	0.994	27.69417476	32.73546512	0.606831796	1	pseudobulk	edgeR	LRT
Aldoc	Akap7	-0.055458042	0.522	0.587	0.970873786	1.200581395	0.560723985	1	pseudobulk	edgeR	LRT
Aldoc	Akap8	0.141983672	0.76	0.738	1.834951456	1.997093023	0.775439633	1	pseudobulk	edgeR	LRT
Aldoc	Akap8l	-0.051692839	0.939	0.965	5.300970874	6.389534884	0.644459817	1	pseudobulk	edgeR	LRT
Aldoc	Akap9	-0.018491225	0.806	0.843	2.52184466	3.110465116	0.463273276	1	pseudobulk	edgeR	LRT
Aldoc	Akirin1	-0.130290647	0.456	0.529	0.65776699	0.898255814	0.240827532	1	pseudobulk	edgeR	LRT
Aldoc	Akirin2	0.082881693	0.539	0.547	0.936893204	0.936046512	0.260106329	1	pseudobulk	edgeR	LRT
Aldoc	Akr1a1	-0.055948098	0.371	0.433	0.538834951	0.613372093	0.936197182	1	pseudobulk	edgeR	LRT
Aldoc	Akr1b10	-0.409361172	0.109	0.151	0.13592233	0.191860465	0.429521525	1	pseudobulk	edgeR	LRT
Aldoc	Akr1b3	-0.15425652	0.201	0.25	0.25	0.311046512	0.703241915	1	pseudobulk	edgeR	LRT
Aldoc	Akr1e1	0.113474607	0.238	0.282	0.313106796	0.354651163	0.894825367	1	pseudobulk	edgeR	LRT
Aldoc	Akr7a5	-0.454924621	0.073	0.102	0.077669903	0.119186047	0.530190715	1	pseudobulk	edgeR	LRT
Aldoc	Akt1	-0.000545706	0.214	0.247	0.259708738	0.290697674	0.886706674	1	pseudobulk	edgeR	LRT
Aldoc	Akt1s1	-0.387959168	0.121	0.157	0.131067961	0.171511628	0.801495792	1	pseudobulk	edgeR	LRT
Aldoc	Akt2	0.057249141	0.25	0.265	0.32038835	0.334302326	0.653236493	1	pseudobulk	edgeR	LRT
Aldoc	Akt3	0.118128165	0.91	0.901	5.046116505	5.406976744	0.529805881	1	pseudobulk	edgeR	LRT
Aldoc	Aktip	-0.073257214	0.323	0.395	0.463592233	0.529069767	0.924202259	1	pseudobulk	edgeR	LRT
Aldoc	Alas1	-0.235485056	0.243	0.299	0.300970874	0.401162791	0.359701484	1	pseudobulk	edgeR	LRT
Aldoc	Alas2	0.022107564	0.238	0.241	0.393203883	0.354651163	0.652420258	1	pseudobulk	edgeR	LRT
Aldoc	Alcam	0.099349501	0.141	0.16	0.313106796	0.299418605	0.505009017	1	pseudobulk	edgeR	LRT
Aldoc	Aldh16a1	0.192817778	0.104	0.078	0.128640777	0.098837209	0.137440169	1	pseudobulk	edgeR	LRT
Aldoc	Aldh18a1	-0.249492602	0.172	0.203	0.191747573	0.24127907	0.620758401	1	pseudobulk	edgeR	LRT
Aldoc	Aldh1a1	0.111297652	0.129	0.119	0.182038835	0.174418605	0.609152632	1	pseudobulk	edgeR	LRT
Aldoc	Aldh1l2	-0.007325828	0.102	0.099	0.11407767	0.122093023	0.797831407	1	pseudobulk	edgeR	LRT
Aldoc	Aldh2	-0.324207125	0.138	0.201	0.160194175	0.247093023	0.346703639	1	pseudobulk	edgeR	LRT
Aldoc	Aldh3a2	0.228452206	0.255	0.235	0.337378641	0.284883721	0.092024498	1	pseudobulk	edgeR	LRT
Aldoc	Aldh4a1	0.161706363	0.126	0.16	0.148058252	0.174418605	0.876188168	1	pseudobulk	edgeR	LRT
Aldoc	Aldh5a1	0.041707749	0.257	0.297	0.34223301	0.38372093	0.893278802	1	pseudobulk	edgeR	LRT
Aldoc	Aldh6a1	0.048983704	0.245	0.267	0.310679612	0.354651163	0.999773933	1	pseudobulk	edgeR	LRT
Aldoc	Aldh7a1	-0.052257506	0.447	0.515	0.72815534	0.834302326	0.964738594	1	pseudobulk	edgeR	LRT
Aldoc	Aldh9a1	-0.224320176	0.158	0.198	0.182038835	0.25	0.380288457	1	pseudobulk	edgeR	LRT
Aldoc	Aldoa	-0.070579866	0.663	0.75	1.259708738	1.590116279	0.852746928	1	pseudobulk	edgeR	LRT
Aldoc	Aldoc	-0.089581401	0.903	0.945	4.131067961	4.89244186	0.989877026	1	pseudobulk	edgeR	LRT
Aldoc	Alg1	0.020666646	0.255	0.305	0.317961165	0.406976744	0.598736028	1	pseudobulk	edgeR	LRT
Aldoc	Alg10b	-0.580007608	0.121	0.177	0.13592233	0.203488372	0.362394419	1	pseudobulk	edgeR	LRT
Aldoc	Alg11	-0.39071887	0.194	0.267	0.237864078	0.322674419	0.563702932	1	pseudobulk	edgeR	LRT
Aldoc	Alg12	-0.180494662	0.146	0.189	0.167475728	0.220930233	0.481911363	1	pseudobulk	edgeR	LRT
Aldoc	Alg13	-0.026841099	0.328	0.355	0.497572816	0.558139535	0.82002807	1	pseudobulk	edgeR	LRT
Aldoc	Alg14	-0.135399428	0.131	0.142	0.148058252	0.200581395	0.607101606	1	pseudobulk	edgeR	LRT
Aldoc	Alg2	-0.498078077	0.209	0.328	0.274271845	0.447674419	0.213855103	1	pseudobulk	edgeR	LRT
Aldoc	Alg3	-0.381108534	0.109	0.169	0.126213592	0.197674419	0.366269891	1	pseudobulk	edgeR	LRT
Aldoc	Alg5	0.297045557	0.18	0.192	0.201456311	0.209302326	0.728170966	1	pseudobulk	edgeR	LRT
Aldoc	Alg6	-0.291531253	0.262	0.334	0.368932039	0.48255814	0.500534774	1	pseudobulk	edgeR	LRT
Aldoc	Alg8	0.289097704	0.226	0.209	0.276699029	0.244186047	0.140075547	1	pseudobulk	edgeR	LRT
Aldoc	Alg9	-0.025741076	0.299	0.346	0.432038835	0.436046512	0.528407422	1	pseudobulk	edgeR	LRT
Aldoc	Alkbh1	-0.11640571	0.573	0.645	0.953883495	1.177325581	0.637197337	1	pseudobulk	edgeR	LRT
Aldoc	Alkbh3	-0.067617886	0.449	0.523	0.752427184	0.912790698	0.690651854	1	pseudobulk	edgeR	LRT
Aldoc	Alkbh4	-0.144012609	0.104	0.148	0.111650485	0.168604651	0.216206686	1	pseudobulk	edgeR	LRT
Aldoc	Alkbh5	-0.229383191	0.357	0.424	0.487864078	0.584302326	0.873441158	1	pseudobulk	edgeR	LRT
Aldoc	Alkbh6	-0.084256376	0.194	0.238	0.240291262	0.279069767	0.887574734	1	pseudobulk	edgeR	LRT
Aldoc	Alkbh7	-0.333033817	0.155	0.235	0.201456311	0.293604651	0.411649341	1	pseudobulk	edgeR	LRT
Aldoc	Alkbh8	0.014813877	0.558	0.616	1.050970874	1.369186047	0.284409192	1	pseudobulk	edgeR	LRT
Aldoc	Alms1	0.029745654	0.578	0.628	1.20631068	1.415697674	0.722976138	1	pseudobulk	edgeR	LRT
Aldoc	Alpk1	0.184668981	0.289	0.285	0.485436893	0.529069767	0.934235329	1	pseudobulk	edgeR	LRT
Aldoc	Alpk2	0.069658233	0.33	0.363	0.57038835	0.784883721	0.301963801	1	pseudobulk	edgeR	LRT
Aldoc	Als2	0.30617321	0.442	0.433	0.888349515	0.872093023	0.435488591	1	pseudobulk	edgeR	LRT
Aldoc	Ambra1	0.001841054	0.947	0.968	6.050970874	6.976744186	0.949427208	1	pseudobulk	edgeR	LRT
Aldoc	Amd1	0.086091455	0.26	0.297	0.337378641	0.404069767	0.742883981	1	pseudobulk	edgeR	LRT
Aldoc	Amdhd2	0.047853299	0.18	0.186	0.213592233	0.23255814	0.808512597	1	pseudobulk	edgeR	LRT
Aldoc	Amer1	-0.004464482	0.095	0.125	0.121359223	0.139534884	0.913802778	1	pseudobulk	edgeR	LRT
Aldoc	Amer2	0.282028889	0.187	0.198	0.225728155	0.24127907	0.724870035	1	pseudobulk	edgeR	LRT
Aldoc	Amfr	-0.214210562	0.408	0.497	0.61407767	0.863372093	0.163621273	1	pseudobulk	edgeR	LRT
Aldoc	Amigo1	0.166236826	0.175	0.201	0.203883495	0.226744186	0.82537692	1	pseudobulk	edgeR	LRT
Aldoc	Ammecr1	-0.169840036	0.803	0.849	2.963592233	3.735465116	0.598716818	1	pseudobulk	edgeR	LRT
Aldoc	Ammecr1l	-0.113249418	0.488	0.564	0.902912621	1.119186047	0.467296939	1	pseudobulk	edgeR	LRT
Aldoc	Amn1	-0.014774761	0.456	0.532	0.825242718	0.921511628	0.697224107	1	pseudobulk	edgeR	LRT
Aldoc	Amot	0.057056689	0.488	0.526	1.126213592	1.331395349	0.805594794	1	pseudobulk	edgeR	LRT
Aldoc	Ampd2	0.264277227	0.114	0.134	0.148058252	0.165697674	0.906026511	1	pseudobulk	edgeR	LRT
Aldoc	Ampd3	0.060007544	0.214	0.259	0.274271845	0.316860465	0.890445517	1	pseudobulk	edgeR	LRT
Aldoc	Amph	0.016593646	0.845	0.863	3.553398058	4.145348837	0.797171706	1	pseudobulk	edgeR	LRT
Aldoc	Amt	0.224589285	0.177	0.163	0.211165049	0.180232558	0.236821869	1	pseudobulk	edgeR	LRT
Aldoc	Amy1	0.056156154	0.75	0.788	2.412621359	2.796511628	0.811947652	1	pseudobulk	edgeR	LRT
Aldoc	Amz1	0.135661827	0.129	0.14	0.152912621	0.154069767	0.641047861	1	pseudobulk	edgeR	LRT
Aldoc	Amz2	-0.004054465	0.33	0.346	0.432038835	0.511627907	0.808617532	1	pseudobulk	edgeR	LRT
Aldoc	Anapc1	0.1704865	0.68	0.669	1.439320388	1.468023256	0.427722332	1	pseudobulk	edgeR	LRT
Aldoc	Anapc10	0.088215826	0.614	0.637	1.259708738	1.319767442	0.437155867	1	pseudobulk	edgeR	LRT
Aldoc	Anapc11	-0.125045321	0.255	0.323	0.337378641	0.459302326	0.472069044	1	pseudobulk	edgeR	LRT
Aldoc	Anapc13	-0.575870404	0.107	0.166	0.128640777	0.183139535	0.694851301	1	pseudobulk	edgeR	LRT
Aldoc	Anapc15	0.018839865	0.126	0.134	0.140776699	0.151162791	0.747775755	1	pseudobulk	edgeR	LRT
Aldoc	Anapc16	0.008639874	0.393	0.407	0.572815534	0.636627907	0.809093479	1	pseudobulk	edgeR	LRT
Aldoc	Anapc2	0.013477431	0.238	0.282	0.279126214	0.363372093	0.484847918	1	pseudobulk	edgeR	LRT
Aldoc	Anapc4	0.191019817	0.58	0.555	1.072815534	1.066860465	0.450266628	1	pseudobulk	edgeR	LRT
Aldoc	Anapc5	0.03552627	0.782	0.858	2.25	2.424418605	0.605399293	1	pseudobulk	edgeR	LRT
Aldoc	Anapc7	-0.040210261	0.262	0.317	0.351941748	0.412790698	0.941884641	1	pseudobulk	edgeR	LRT
Aldoc	Angel2	0.013185734	0.663	0.672	1.288834951	1.584302326	0.478529107	1	pseudobulk	edgeR	LRT
Aldoc	Angpt1	0.110555255	0.155	0.166	0.254854369	0.305232558	0.951208116	1	pseudobulk	edgeR	LRT
Aldoc	Angpt2	-0.182853201	0.206	0.247	0.361650485	0.363372093	0.781720468	1	pseudobulk	edgeR	LRT
Aldoc	Angptl1	-0.104222321	0.182	0.212	0.25	0.255813953	0.80544563	1	pseudobulk	edgeR	LRT
Aldoc	Angptl2	-0.169348963	0.58	0.712	1.361650485	1.537790698	0.891022662	1	pseudobulk	edgeR	LRT
Aldoc	Angptl3	-0.11119185	0.165	0.212	0.235436893	0.25872093	0.935016354	1	pseudobulk	edgeR	LRT
Aldoc	Angptl7	-0.375892666	0.192	0.276	0.269417476	0.386627907	0.613460606	1	pseudobulk	edgeR	LRT
Aldoc	Ank	0.072771512	0.614	0.637	1.216019417	1.438953488	0.781491209	1	pseudobulk	edgeR	LRT
Aldoc	Ank1	-0.002428192	0.99	0.988	17.42718447	21.11627907	0.52929771	1	pseudobulk	edgeR	LRT
Aldoc	Ank2	0.087461346	1	1	51	55.81686047	0.714080013	1	pseudobulk	edgeR	LRT
Aldoc	Ank3	0.006455613	0.985	1	13.5631068	15.97093023	0.745999515	1	pseudobulk	edgeR	LRT
Aldoc	Ankef1	-0.457238253	0.07	0.116	0.084951456	0.14244186	0.262083739	1	pseudobulk	edgeR	LRT
Aldoc	Ankfy1	-0.038105182	0.653	0.689	1.368932039	1.816860465	0.218921128	1	pseudobulk	edgeR	LRT
Aldoc	Ankhd1	0.077744194	0.942	0.927	5.213592233	5.694767442	0.746674542	1	pseudobulk	edgeR	LRT
Aldoc	Ankib1	0.095209335	0.811	0.828	2.774271845	3.005813953	0.757276535	1	pseudobulk	edgeR	LRT
Aldoc	Ankle2	0.136826438	0.398	0.436	0.594660194	0.691860465	0.848858911	1	pseudobulk	edgeR	LRT
Aldoc	Ankmy2	-0.06264942	0.682	0.701	1.618932039	2.093023256	0.309478132	1	pseudobulk	edgeR	LRT
Aldoc	Ankra2	-0.05500475	0.303	0.352	0.402912621	0.433139535	0.65749752	1	pseudobulk	edgeR	LRT
Aldoc	Ankrd10	0.214156728	0.684	0.692	1.533980583	1.665697674	0.90791859	1	pseudobulk	edgeR	LRT
Aldoc	Ankrd11	-0.049166204	0.888	0.919	4.031553398	4.880813953	0.526550151	1	pseudobulk	edgeR	LRT
Aldoc	Ankrd12	0.007973795	0.939	0.939	4.949029126	5.752906977	0.748793825	1	pseudobulk	edgeR	LRT
Aldoc	Ankrd13a	0.043167372	0.379	0.422	0.555825243	0.636627907	0.997088594	1	pseudobulk	edgeR	LRT
Aldoc	Ankrd13b	0.031017584	0.153	0.151	0.182038835	0.180232558	0.561520953	1	pseudobulk	edgeR	LRT
Aldoc	Ankrd13c	0.116520692	0.687	0.686	1.594660194	1.680232558	0.551803423	1	pseudobulk	edgeR	LRT
Aldoc	Ankrd13d	-0.291314459	0.439	0.523	0.662621359	0.816860465	0.700701615	1	pseudobulk	edgeR	LRT
Aldoc	Ankrd16	0.155876766	0.306	0.311	0.402912621	0.433139535	0.787370521	1	pseudobulk	edgeR	LRT
Aldoc	Ankrd17	0.066203688	0.954	0.948	6.436893204	7.470930233	0.731797057	1	pseudobulk	edgeR	LRT
Aldoc	Ankrd24	-0.223121911	0.26	0.349	0.347087379	0.5	0.152531338	1	pseudobulk	edgeR	LRT
Aldoc	Ankrd26	0.078765125	0.485	0.532	0.837378641	0.872093023	0.573233794	1	pseudobulk	edgeR	LRT
Aldoc	Ankrd27	-0.128885584	0.301	0.392	0.453883495	0.665697674	0.168276303	1	pseudobulk	edgeR	LRT
Aldoc	Ankrd28	0.127463369	0.629	0.631	1.5	1.49127907	0.321580747	1	pseudobulk	edgeR	LRT
Aldoc	Ankrd29	0.111657378	0.388	0.387	0.616504854	0.671511628	0.87299978	1	pseudobulk	edgeR	LRT
Aldoc	Ankrd33b	-0.06917964	0.757	0.797	2.34223301	2.886627907	0.499706556	1	pseudobulk	edgeR	LRT
Aldoc	Ankrd39	-0.047878286	0.121	0.154	0.143203883	0.165697674	0.977675407	1	pseudobulk	edgeR	LRT
Aldoc	Ankrd40	-0.021876323	0.403	0.465	0.609223301	0.755813953	0.629208923	1	pseudobulk	edgeR	LRT
Aldoc	Ankrd42	-0.128233321	0.265	0.279	0.337378641	0.398255814	0.888913257	1	pseudobulk	edgeR	LRT
Aldoc	Ankrd44	0.113726813	0.721	0.718	2.172330097	2.389534884	0.937233973	1	pseudobulk	edgeR	LRT
Aldoc	Ankrd45	0.089102866	0.391	0.392	0.604368932	0.662790698	0.828600168	1	pseudobulk	edgeR	LRT
Aldoc	Ankrd46	0.076645462	0.226	0.262	0.286407767	0.334302326	0.92984727	1	pseudobulk	edgeR	LRT
Aldoc	Ankrd49	-0.0097823	0.097	0.116	0.111650485	0.139534884	0.734306054	1	pseudobulk	edgeR	LRT
Aldoc	Ankrd52	-0.059175939	0.43	0.488	0.660194175	0.709302326	0.750615863	1	pseudobulk	edgeR	LRT
Aldoc	Ankrd53	0.251253415	0.121	0.099	0.148058252	0.11627907	0.390663028	1	pseudobulk	edgeR	LRT
Aldoc	Ankrd54	-0.029690349	0.136	0.134	0.143203883	0.165697674	0.995736554	1	pseudobulk	edgeR	LRT
Aldoc	Ankrd55	-0.155200374	0.566	0.686	1.313106796	1.688953488	0.344462683	1	pseudobulk	edgeR	LRT
Aldoc	Ankrd6	-0.223507098	0.172	0.212	1.13592233	1.343023256	0.918846118	1	pseudobulk	edgeR	LRT
Aldoc	Ankrd61	-0.16345285	0.182	0.212	0.230582524	0.264534884	0.985420832	1	pseudobulk	edgeR	LRT
Aldoc	Anks1	0.089002161	0.67	0.674	1.40776699	1.595930233	0.995710696	1	pseudobulk	edgeR	LRT
Aldoc	Anks1b	0.043021626	1	1	567.6917476	647.3953488	0.857704336	1	pseudobulk	edgeR	LRT
Aldoc	Anks3	0.013592956	0.641	0.669	1.233009709	1.453488372	0.744809498	1	pseudobulk	edgeR	LRT
Aldoc	Anks6	-0.129960141	0.311	0.366	0.412621359	0.523255814	0.509467849	1	pseudobulk	edgeR	LRT
Aldoc	Ankzf1	-0.120411758	0.316	0.372	0.436893204	0.459302326	0.689831112	1	pseudobulk	edgeR	LRT
Aldoc	Ano10	-0.102776934	0.274	0.358	0.419902913	0.563953488	0.346586155	1	pseudobulk	edgeR	LRT
Aldoc	Ano3	0.022176548	0.592	0.637	2.053398058	2.520348837	0.749809814	1	pseudobulk	edgeR	LRT
Aldoc	Ano4	-0.073854839	0.913	0.919	5.966019417	7.546511628	0.338054322	1	pseudobulk	edgeR	LRT
Aldoc	Ano5	-0.119183917	0.456	0.5	1.162621359	1.520348837	0.341773753	1	pseudobulk	edgeR	LRT
Aldoc	Ano6	0.143534934	0.961	0.962	8.089805825	8.5	0.510303346	1	pseudobulk	edgeR	LRT
Aldoc	Ano8	-0.331076329	0.359	0.523	0.536407767	0.837209302	0.043636439	1	pseudobulk	edgeR	LRT
Aldoc	Anp32a	-0.064713048	0.687	0.773	1.740291262	2.061046512	0.731591047	1	pseudobulk	edgeR	LRT
Aldoc	Anp32b	0.081162547	0.189	0.198	0.213592233	0.247093023	0.931176105	1	pseudobulk	edgeR	LRT
Aldoc	Anp32e	0.353795788	0.197	0.212	0.252427184	0.261627907	0.642044158	1	pseudobulk	edgeR	LRT
Aldoc	Anxa11	0.130336869	0.184	0.218	0.245145631	0.293604651	0.790949362	1	pseudobulk	edgeR	LRT
Aldoc	Anxa5	0.087945969	0.284	0.297	0.366504854	0.395348837	0.729501666	1	pseudobulk	edgeR	LRT
Aldoc	Anxa6	0.040637106	0.59	0.625	1.230582524	1.479651163	0.616205547	1	pseudobulk	edgeR	LRT
Aldoc	Anxa7	0.063010006	0.595	0.608	1.101941748	1.177325581	0.645168446	1	pseudobulk	edgeR	LRT
Aldoc	Aopep	0.067379296	0.881	0.916	3.783980583	4.296511628	0.980149485	1	pseudobulk	edgeR	LRT
Aldoc	Ap1ar	0.080237679	0.721	0.747	1.84223301	2.040697674	0.904778988	1	pseudobulk	edgeR	LRT
Aldoc	Ap1b1	-0.021300891	0.636	0.692	1.349514563	1.686046512	0.445029112	1	pseudobulk	edgeR	LRT
Aldoc	Ap1g1	0.095405933	0.743	0.753	1.951456311	2.020348837	0.462359107	1	pseudobulk	edgeR	LRT
Aldoc	Ap1m1	-0.062933997	0.311	0.41	0.451456311	0.537790698	0.79812477	1	pseudobulk	edgeR	LRT
Aldoc	Ap1s1	-0.203290445	0.228	0.285	0.266990291	0.375	0.394210807	1	pseudobulk	edgeR	LRT
Aldoc	Ap2a1	-0.265068287	0.432	0.561	0.640776699	0.947674419	0.066376616	1	pseudobulk	edgeR	LRT
Aldoc	Ap2a2	-0.037861262	0.823	0.86	2.810679612	3.200581395	0.931008846	1	pseudobulk	edgeR	LRT
Aldoc	Ap2b1	0.028611847	0.968	0.977	7.774271845	8.802325581	0.894944644	1	pseudobulk	edgeR	LRT
Aldoc	Ap2m1	-0.122736371	0.313	0.398	0.398058252	0.537790698	0.516723947	1	pseudobulk	edgeR	LRT
Aldoc	Ap2s1	-0.027134648	0.233	0.299	0.291262136	0.380813953	0.493032137	1	pseudobulk	edgeR	LRT
Aldoc	Ap3b1	0.06720697	0.796	0.828	2.536407767	2.921511628	0.856625618	1	pseudobulk	edgeR	LRT
Aldoc	Ap3b2	0.048629386	0.612	0.642	1.203883495	1.331395349	0.899924736	1	pseudobulk	edgeR	LRT
Aldoc	Ap3d1	-0.06941611	0.653	0.724	1.483009709	1.790697674	0.646388449	1	pseudobulk	edgeR	LRT
Aldoc	Ap3m1	0.180767606	0.386	0.416	0.563106796	0.639534884	0.895688656	1	pseudobulk	edgeR	LRT
Aldoc	Ap3m2	0.092989133	0.294	0.314	0.388349515	0.444767442	0.99314734	1	pseudobulk	edgeR	LRT
Aldoc	Ap3s1	-0.022103967	0.609	0.645	1.126213592	1.308139535	0.804464157	1	pseudobulk	edgeR	LRT
Aldoc	Ap3s2	0.203624329	0.551	0.503	0.949029126	0.944767442	0.260313664	1	pseudobulk	edgeR	LRT
Aldoc	Ap4e1	0.205181509	0.417	0.43	0.655339806	0.723837209	0.892390375	1	pseudobulk	edgeR	LRT
Aldoc	Ap4m1	-0.086261975	0.316	0.355	0.434466019	0.5	0.971314741	1	pseudobulk	edgeR	LRT
Aldoc	Ap4s1	-0.00362495	0.609	0.631	1.330097087	1.468023256	0.864313262	1	pseudobulk	edgeR	LRT
Aldoc	Ap5m1	0.068452191	0.379	0.404	0.563106796	0.639534884	0.978130775	1	pseudobulk	edgeR	LRT
Aldoc	Ap5z1	0.305011225	0.257	0.235	0.325242718	0.284883721	0.151039212	1	pseudobulk	edgeR	LRT
Aldoc	Apaf1	-0.032550068	0.209	0.23	0.279126214	0.322674419	0.889564952	1	pseudobulk	edgeR	LRT
Aldoc	Apba1	0.045284437	0.954	0.974	7.470873786	8.226744186	0.833199892	1	pseudobulk	edgeR	LRT
Aldoc	Apba2	0.179993186	0.282	0.294	0.533980583	0.639534884	0.921473202	1	pseudobulk	edgeR	LRT
Aldoc	Apba3	0.014888552	0.556	0.57	0.890776699	1	0.738411869	1	pseudobulk	edgeR	LRT
Aldoc	Apbb1	-0.151534229	0.388	0.52	0.59223301	0.851744186	0.117042909	1	pseudobulk	edgeR	LRT
Aldoc	Apbb2	0.001593983	0.973	0.988	11.99757282	14.60465116	0.444124595	1	pseudobulk	edgeR	LRT
Aldoc	Apbb3	0.040856926	0.245	0.267	0.303398058	0.35755814	0.853851021	1	pseudobulk	edgeR	LRT
Aldoc	Apc	0.119351528	0.9	0.878	3.453883495	3.872093023	0.957188791	1	pseudobulk	edgeR	LRT
Aldoc	Apc2	0.005596375	0.291	0.328	0.36407767	0.441860465	0.712980341	1	pseudobulk	edgeR	LRT
Aldoc	Apeh	-0.046243873	0.104	0.148	0.118932039	0.168604651	0.426590875	1	pseudobulk	edgeR	LRT
Aldoc	Apex2	-0.000505245	0.704	0.756	2.089805825	2.345930233	0.896965704	1	pseudobulk	edgeR	LRT
Aldoc	Aph1a	-0.270634889	0.235	0.294	0.288834951	0.398255814	0.384945155	1	pseudobulk	edgeR	LRT
Aldoc	Aph1b	-0.24053171	0.396	0.477	0.609223301	0.773255814	0.721025075	1	pseudobulk	edgeR	LRT
Aldoc	Aph1c	-0.058680303	0.182	0.198	0.242718447	0.25872093	0.812333119	1	pseudobulk	edgeR	LRT
Aldoc	Api5	-0.080904626	0.524	0.608	0.895631068	1.10755814	0.681310807	1	pseudobulk	edgeR	LRT
Aldoc	Apip	-0.042120967	0.592	0.669	1.177184466	1.476744186	0.478880785	1	pseudobulk	edgeR	LRT
Aldoc	Aplf	-0.033375843	0.119	0.14	0.148058252	0.177325581	0.857758917	1	pseudobulk	edgeR	LRT
Aldoc	Aplp1	-0.234410857	0.561	0.68	0.934466019	1.287790698	0.563986097	1	pseudobulk	edgeR	LRT
Aldoc	Aplp2	-0.173184211	0.888	0.959	3.444174757	4.662790698	0.317641715	1	pseudobulk	edgeR	LRT
Aldoc	Apmap	-0.072689871	0.333	0.36	0.45631068	0.5	0.722973411	1	pseudobulk	edgeR	LRT
Aldoc	Apod	0.000632541	0.289	0.331	0.383495146	0.462209302	0.900847408	1	pseudobulk	edgeR	LRT
Aldoc	Apoe	-0.045536318	0.765	0.75	1.905339806	2.316860465	0.938353271	1	pseudobulk	edgeR	LRT
Aldoc	Apol8	-0.394548391	0.109	0.128	0.118932039	0.168604651	0.692996466	1	pseudobulk	edgeR	LRT
Aldoc	Apoo	0.093390477	0.614	0.596	1.152912621	1.180232558	0.414159381	1	pseudobulk	edgeR	LRT
Aldoc	Apool	0.14927842	0.194	0.218	0.245145631	0.270348837	0.824433551	1	pseudobulk	edgeR	LRT
Aldoc	Apopt1	-0.03712438	0.43	0.477	0.674757282	0.779069767	0.938844015	1	pseudobulk	edgeR	LRT
Aldoc	App	0.025255634	0.995	0.991	11.8907767	13.36046512	0.781511876	1	pseudobulk	edgeR	LRT
Aldoc	Appbp2	-0.040638401	0.694	0.712	1.487864078	1.845930233	0.448100086	1	pseudobulk	edgeR	LRT
Aldoc	Appl1	0.011411	0.816	0.869	2.735436893	3.052325581	0.852335528	1	pseudobulk	edgeR	LRT
Aldoc	Appl2	0.392831725	0.648	0.576	1.368932039	1.235465116	0.156876648	1	pseudobulk	edgeR	LRT
Aldoc	Aptx	-0.172644066	0.197	0.23	0.235436893	0.284883721	0.786977322	1	pseudobulk	edgeR	LRT
Aldoc	Aqp11	-0.26542725	0.075	0.11	0.09223301	0.139534884	0.407818926	1	pseudobulk	edgeR	LRT
Aldoc	Aqp4	-0.126905492	0.177	0.195	0.242718447	0.322674419	0.816792565	1	pseudobulk	edgeR	LRT
Aldoc	Aqr	0.170357731	0.617	0.608	1.203883495	1.209302326	0.407674481	1	pseudobulk	edgeR	LRT
Aldoc	Ar	-0.023929673	0.5	0.532	1.257281553	1.50872093	0.719981903	1	pseudobulk	edgeR	LRT
Aldoc	Araf	-0.02797755	0.794	0.858	2.084951456	2.363372093	0.785081718	1	pseudobulk	edgeR	LRT
Aldoc	Arap1	0.008373465	0.922	0.919	4.485436893	5.273255814	0.738583599	1	pseudobulk	edgeR	LRT
Aldoc	Arap2	0.051760359	0.959	0.971	10.23543689	11.62790698	0.936453633	1	pseudobulk	edgeR	LRT
Aldoc	Arcn1	-0.031694435	0.488	0.541	0.788834951	0.924418605	0.873745316	1	pseudobulk	edgeR	LRT
Aldoc	Arel1	-0.056901913	0.6	0.698	1.27184466	1.529069767	0.687865516	1	pseudobulk	edgeR	LRT
Aldoc	Arf1	-0.017148064	0.454	0.477	0.665048544	0.726744186	0.817158142	1	pseudobulk	edgeR	LRT
Aldoc	Arf2	0.274558337	0.187	0.172	0.213592233	0.197674419	0.339998503	1	pseudobulk	edgeR	LRT
Aldoc	Arf3	-0.044929679	0.459	0.538	0.759708738	0.901162791	0.771824604	1	pseudobulk	edgeR	LRT
Aldoc	Arf4	0.126734302	0.466	0.485	0.805825243	0.825581395	0.519413638	1	pseudobulk	edgeR	LRT
Aldoc	Arf5	-0.164637579	0.422	0.509	0.57038835	0.781976744	0.510739824	1	pseudobulk	edgeR	LRT
Aldoc	Arfgap1	0.109477194	0.519	0.578	0.847087379	0.877906977	0.477174278	1	pseudobulk	edgeR	LRT
Aldoc	Arfgap2	-0.006621043	0.354	0.392	0.449029126	0.552325581	0.638884431	1	pseudobulk	edgeR	LRT
Aldoc	Arfgap3	0.113578093	0.272	0.273	0.381067961	0.406976744	0.69754125	1	pseudobulk	edgeR	LRT
Aldoc	Arfgef1	0.042628922	0.835	0.858	3.060679612	3.447674419	0.958542027	1	pseudobulk	edgeR	LRT
Aldoc	Arfgef2	0.05561739	0.765	0.805	2.20631068	2.581395349	0.710769332	1	pseudobulk	edgeR	LRT
Aldoc	Arfgef3	0.008166078	0.908	0.922	4.254854369	4.875	0.860848099	1	pseudobulk	edgeR	LRT
Aldoc	Arfip2	0.104232535	0.24	0.247	0.303398058	0.345930233	0.961763188	1	pseudobulk	edgeR	LRT
Aldoc	Arfrp1	-0.04725038	0.376	0.424	0.490291262	0.587209302	0.964275402	1	pseudobulk	edgeR	LRT
Aldoc	Arglu1	0.078951748	0.985	1	14.61650485	15.15697674	0.249043918	1	pseudobulk	edgeR	LRT
Aldoc	Arhgap1	-0.012784038	0.218	0.27	0.274271845	0.331395349	0.745542669	1	pseudobulk	edgeR	LRT
Aldoc	Arhgap10	0.469475609	0.163	0.122	0.225728155	0.252906977	0.968191875	1	pseudobulk	edgeR	LRT
Aldoc	Arhgap12	-0.040895181	0.823	0.887	3.194174757	3.941860465	0.420959111	1	pseudobulk	edgeR	LRT
Aldoc	Arhgap15	-0.187882193	0.415	0.477	0.961165049	1.220930233	0.418381642	1	pseudobulk	edgeR	LRT
Aldoc	Arhgap17	-0.006904055	0.874	0.922	3.419902913	4.043604651	0.642288325	1	pseudobulk	edgeR	LRT
Aldoc	Arhgap20	0.071640698	0.981	0.994	15.65776699	17.125	0.837092733	1	pseudobulk	edgeR	LRT
Aldoc	Arhgap20os	-0.189183577	0.631	0.782	1.995145631	2.296511628	0.937715257	1	pseudobulk	edgeR	LRT
Aldoc	Arhgap21	0.034963081	0.687	0.721	1.669902913	1.933139535	0.893123427	1	pseudobulk	edgeR	LRT
Aldoc	Arhgap23	0.161060354	0.779	0.735	2.317961165	2.270348837	0.346225094	1	pseudobulk	edgeR	LRT
Aldoc	Arhgap26	0.065480189	0.995	0.994	69.13106796	77.86046512	0.958500321	1	pseudobulk	edgeR	LRT
Aldoc	Arhgap31	0.018927847	0.983	0.991	10.87378641	12.65697674	0.739192599	1	pseudobulk	edgeR	LRT
Aldoc	Arhgap32	0.041529872	0.993	0.994	17.87378641	20.52325581	0.812295711	1	pseudobulk	edgeR	LRT
Aldoc	Arhgap33	0.033421588	0.119	0.108	0.138349515	0.11627907	0.244979743	1	pseudobulk	edgeR	LRT
Aldoc	Arhgap35	-0.022193722	0.837	0.887	3.097087379	3.613372093	0.851028148	1	pseudobulk	edgeR	LRT
Aldoc	Arhgap39	0.094720831	0.687	0.68	1.533980583	1.822674419	0.627279727	1	pseudobulk	edgeR	LRT
Aldoc	Arhgap4	0.180617152	0.112	0.108	0.131067961	0.119186047	0.403251369	1	pseudobulk	edgeR	LRT
Aldoc	Arhgap42	-0.036490367	0.568	0.599	1.313106796	1.479651163	0.949906332	1	pseudobulk	edgeR	LRT
Aldoc	Arhgap44	-0.008564651	0.828	0.89	3.388349515	4.226744186	0.365770462	1	pseudobulk	edgeR	LRT
Aldoc	Arhgap5	0.079873507	0.998	0.997	27.00728155	30.05523256	0.825194403	1	pseudobulk	edgeR	LRT
Aldoc	Arhgap6	0.242136127	0.468	0.462	1.463592233	1.186046512	0.096223625	1	pseudobulk	edgeR	LRT
Aldoc	Arhgdia	-0.268120715	0.18	0.218	0.194174757	0.244186047	0.845520974	1	pseudobulk	edgeR	LRT
Aldoc	Arhgef1	-0.169258947	0.362	0.453	0.550970874	0.651162791	0.820881266	1	pseudobulk	edgeR	LRT
Aldoc	Arhgef10	-0.035427583	0.296	0.326	0.436893204	0.444767442	0.422677343	1	pseudobulk	edgeR	LRT
Aldoc	Arhgef10l	0.201610918	0.146	0.142	0.186893204	0.206395349	0.904785363	1	pseudobulk	edgeR	LRT
Aldoc	Arhgef11	0.022808306	0.784	0.84	2.196601942	2.459302326	0.825325592	1	pseudobulk	edgeR	LRT
Aldoc	Arhgef12	0.007944109	0.857	0.887	3.308252427	3.988372093	0.533994426	1	pseudobulk	edgeR	LRT
Aldoc	Arhgef17	-0.182576788	0.357	0.43	0.512135922	0.796511628	0.08352034	1	pseudobulk	edgeR	LRT
Aldoc	Arhgef18	0.090097619	0.57	0.654	1.077669903	1.203488372	0.911301009	1	pseudobulk	edgeR	LRT
Aldoc	Arhgef19	-0.018651313	0.165	0.195	0.223300971	0.276162791	0.720807968	1	pseudobulk	edgeR	LRT
Aldoc	Arhgef2	0.298323678	0.138	0.14	0.177184466	0.194767442	0.863016433	1	pseudobulk	edgeR	LRT
Aldoc	Arhgef25	0.149795537	0.155	0.172	0.182038835	0.235465116	0.558556148	1	pseudobulk	edgeR	LRT
Aldoc	Arhgef3	0.542931379	0.267	0.195	0.480582524	0.302325581	0.047898102	1	pseudobulk	edgeR	LRT
Aldoc	Arhgef33	-0.0102498	0.995	1	52.08737864	62.43604651	0.558336461	1	pseudobulk	edgeR	LRT
Aldoc	Arhgef37	0.020899589	0.816	0.852	3.283980583	3.468023256	0.618543604	1	pseudobulk	edgeR	LRT
Aldoc	Arhgef4	0.292676377	0.357	0.331	0.536407767	0.51744186	0.24118717	1	pseudobulk	edgeR	LRT
Aldoc	Arhgef40	-0.044981192	0.279	0.302	0.388349515	0.421511628	0.696822366	1	pseudobulk	edgeR	LRT
Aldoc	Arhgef7	0.130262872	0.568	0.57	0.958737864	1.011627907	0.573939962	1	pseudobulk	edgeR	LRT
Aldoc	Arhgef9	0.004823737	0.796	0.852	3.060679612	3.587209302	0.735940842	1	pseudobulk	edgeR	LRT
Aldoc	Arid1a	0.079796544	0.721	0.753	1.781553398	1.851744186	0.427798995	1	pseudobulk	edgeR	LRT
Aldoc	Arid1b	0.011675991	0.971	0.988	10.67961165	12.375	0.734792424	1	pseudobulk	edgeR	LRT
Aldoc	Arid2	0.272629671	0.672	0.634	1.402912621	1.421511628	0.44391736	1	pseudobulk	edgeR	LRT
Aldoc	Arid3a	-0.500189879	0.104	0.14	0.123786408	0.159883721	0.658909828	1	pseudobulk	edgeR	LRT
Aldoc	Arid3b	-0.124260144	0.197	0.256	0.242718447	0.331395349	0.329627785	1	pseudobulk	edgeR	LRT
Aldoc	Arid4a	0.057597228	0.697	0.721	1.63592233	1.799418605	0.757844459	1	pseudobulk	edgeR	LRT
Aldoc	Arid4b	0.08247169	0.869	0.86	3.237864078	3.465116279	0.623748882	1	pseudobulk	edgeR	LRT
Aldoc	Arid5b	0.114480547	0.75	0.735	2.313106796	2.665697674	0.985049236	1	pseudobulk	edgeR	LRT
Aldoc	Arih1	0.044413386	0.944	0.942	5.684466019	6.39244186	0.951982956	1	pseudobulk	edgeR	LRT
Aldoc	Arih2	-6.47E-06	0.684	0.721	1.463592233	1.851744186	0.388490157	1	pseudobulk	edgeR	LRT
Aldoc	Arl1	0.114780263	0.218	0.253	0.259708738	0.305232558	0.829400265	1	pseudobulk	edgeR	LRT
Aldoc	Arl13b	0.06173231	0.311	0.337	0.439320388	0.488372093	0.880053958	1	pseudobulk	edgeR	LRT
Aldoc	Arl14ep	0.021953487	0.294	0.311	0.393203883	0.404069767	0.629351086	1	pseudobulk	edgeR	LRT
Aldoc	Arl15	0.014236034	0.932	0.951	7.048543689	8.165697674	0.808483561	1	pseudobulk	edgeR	LRT
Aldoc	Arl16	-0.59828054	0.085	0.14	0.097087379	0.154069767	0.327899069	1	pseudobulk	edgeR	LRT
Aldoc	Arl2	-0.052419026	0.235	0.314	0.288834951	0.409883721	0.46080156	1	pseudobulk	edgeR	LRT
Aldoc	Arl2bp	0.121406031	0.255	0.299	0.337378641	0.38372093	0.928106055	1	pseudobulk	edgeR	LRT
Aldoc	Arl3	0.099329881	0.927	0.924	4.711165049	5.162790698	0.780437088	1	pseudobulk	edgeR	LRT
Aldoc	Arl4a	0.102605369	0.369	0.39	0.599514563	0.63372093	0.526483003	1	pseudobulk	edgeR	LRT
Aldoc	Arl4c	0.140499952	0.095	0.102	0.109223301	0.119186047	0.820828873	1	pseudobulk	edgeR	LRT
Aldoc	Arl5a	-0.11077478	0.434	0.52	0.708737864	0.886627907	0.545707102	1	pseudobulk	edgeR	LRT
Aldoc	Arl5b	-0.28734406	0.243	0.337	0.334951456	0.459302326	0.284101368	1	pseudobulk	edgeR	LRT
Aldoc	Arl6	-0.067887939	0.148	0.186	0.203883495	0.206395349	0.629416072	1	pseudobulk	edgeR	LRT
Aldoc	Arl6ip1	-0.323940737	0.483	0.634	0.796116505	1.14244186	0.486933896	1	pseudobulk	edgeR	LRT
Aldoc	Arl6ip4	0.032403684	0.282	0.311	0.354368932	0.421511628	0.969745894	1	pseudobulk	edgeR	LRT
Aldoc	Arl6ip5	-0.110899002	0.367	0.43	0.519417476	0.677325581	0.686844917	1	pseudobulk	edgeR	LRT
Aldoc	Arl6ip6	0.059483237	0.318	0.32	0.434466019	0.436046512	0.466365845	1	pseudobulk	edgeR	LRT
Aldoc	Arl8a	-0.078268077	0.342	0.448	0.487864078	0.627906977	0.476152644	1	pseudobulk	edgeR	LRT
Aldoc	Arl8b	0.035361363	0.5	0.526	0.766990291	0.965116279	0.481492582	1	pseudobulk	edgeR	LRT
Aldoc	Armc1	0.123977202	0.374	0.366	0.507281553	0.48255814	0.243616809	1	pseudobulk	edgeR	LRT
Aldoc	Armc10	-0.407266816	0.066	0.102	0.067961165	0.119186047	0.263627488	1	pseudobulk	edgeR	LRT
Aldoc	Armc2	0.23223039	0.143	0.119	0.20631068	0.177325581	0.389231645	1	pseudobulk	edgeR	LRT
Aldoc	Armc5	0.047243808	0.1	0.116	0.128640777	0.139534884	0.859770239	1	pseudobulk	edgeR	LRT
Aldoc	Armc6	-0.196472719	0.158	0.18	0.196601942	0.212209302	0.71763943	1	pseudobulk	edgeR	LRT
Aldoc	Armc7	-0.253585365	0.095	0.137	0.128640777	0.168604651	0.588144982	1	pseudobulk	edgeR	LRT
Aldoc	Armc8	-0.005084303	0.796	0.86	2.492718447	2.85755814	0.921508073	1	pseudobulk	edgeR	LRT
Aldoc	Armc9	-0.059271348	0.833	0.887	2.57038835	2.779069767	0.480042129	1	pseudobulk	edgeR	LRT
Aldoc	Armcx1	0.408631422	0.277	0.218	0.337378641	0.26744186	0.056703443	1	pseudobulk	edgeR	LRT
Aldoc	Armcx2	-0.031229864	0.085	0.113	0.097087379	0.125	0.797903957	1	pseudobulk	edgeR	LRT
Aldoc	Armcx3	0.133127187	0.233	0.317	0.313106796	0.418604651	0.482040325	1	pseudobulk	edgeR	LRT
Aldoc	Armcx5	-0.568963653	0.133	0.224	0.155339806	0.25872093	0.116536949	1	pseudobulk	edgeR	LRT
Aldoc	Armh3	-0.006177931	0.789	0.858	2.788834951	3.218023256	0.841199078	1	pseudobulk	edgeR	LRT
Aldoc	Armh4	-0.081501981	0.917	0.942	4.701456311	5.755813953	0.524978303	1	pseudobulk	edgeR	LRT
Aldoc	Armt1	0.127554512	0.221	0.212	0.291262136	0.270348837	0.303146631	1	pseudobulk	edgeR	LRT
Aldoc	Arnt	0.029356586	0.801	0.805	2.378640777	2.802325581	0.759345897	1	pseudobulk	edgeR	LRT
Aldoc	Arnt2	0.13614807	0.352	0.34	0.5	0.543604651	0.744667863	1	pseudobulk	edgeR	LRT
Aldoc	Arntl	0.053951052	0.961	0.971	7.910194175	8.941860465	0.950367088	1	pseudobulk	edgeR	LRT
Aldoc	Arntl2	0.551842874	0.184	0.154	0.25	0.188953488	0.058389084	1	pseudobulk	edgeR	LRT
Aldoc	Arpc1a	-0.141835203	0.379	0.494	0.553398058	0.787790698	0.111303792	1	pseudobulk	edgeR	LRT
Aldoc	Arpc1b	-0.248872134	0.092	0.116	0.109223301	0.13372093	0.833509078	1	pseudobulk	edgeR	LRT
Aldoc	Arpc2	0.028245916	0.626	0.703	1.27184466	1.578488372	0.477605148	1	pseudobulk	edgeR	LRT
Aldoc	Arpc3	-0.404556968	0.248	0.311	0.283980583	0.418604651	0.217559323	1	pseudobulk	edgeR	LRT
Aldoc	Arpc4	-0.167306925	0.199	0.267	0.25	0.331395349	0.420551096	1	pseudobulk	edgeR	LRT
Aldoc	Arpc5	0.121089562	0.16	0.203	0.199029126	0.226744186	0.909297657	1	pseudobulk	edgeR	LRT
Aldoc	Arpc5l	0.193019967	0.553	0.558	0.941747573	0.959302326	0.370609885	1	pseudobulk	edgeR	LRT
Aldoc	Arpin	0.046105413	0.095	0.105	0.097087379	0.113372093	0.960777657	1	pseudobulk	edgeR	LRT
Aldoc	Arpp19	-0.074274222	0.41	0.477	0.628640777	0.784883721	0.663702088	1	pseudobulk	edgeR	LRT
Aldoc	Arpp21	0.113334684	0.403	0.387	0.997572816	1.159883721	0.984697039	1	pseudobulk	edgeR	LRT
Aldoc	Arrb1	-0.130684913	0.318	0.392	0.436893204	0.595930233	0.387115674	1	pseudobulk	edgeR	LRT
Aldoc	Arrb2	-0.083682902	0.199	0.23	0.237864078	0.279069767	0.979887403	1	pseudobulk	edgeR	LRT
Aldoc	Arrdc1	-0.622720937	0.095	0.157	0.106796117	0.188953488	0.070660919	1	pseudobulk	edgeR	LRT
Aldoc	Arrdc3	0.032857311	0.235	0.27	0.288834951	0.351744186	0.716696783	1	pseudobulk	edgeR	LRT
Aldoc	Arsa	-0.147788791	0.141	0.137	0.15776699	0.156976744	0.503294947	1	pseudobulk	edgeR	LRT
Aldoc	Arsb	0.129649401	0.578	0.576	1.235436893	1.238372093	0.401598965	1	pseudobulk	edgeR	LRT
Aldoc	Arsg	-0.152291277	0.175	0.209	0.216019417	0.322674419	0.160388981	1	pseudobulk	edgeR	LRT
Aldoc	Arsk	-0.050803876	0.143	0.177	0.174757282	0.229651163	0.557513564	1	pseudobulk	edgeR	LRT
Aldoc	Art3	0.270550665	0.104	0.102	0.123786408	0.119186047	0.54783203	1	pseudobulk	edgeR	LRT
Aldoc	Arv1	-0.257539948	0.282	0.395	0.405339806	0.569767442	0.241829076	1	pseudobulk	edgeR	LRT
Aldoc	Arvcf	0.30768137	0.201	0.189	0.237864078	0.223837209	0.365215088	1	pseudobulk	edgeR	LRT
Aldoc	Arxes1	-0.540332114	0.092	0.203	0.097087379	0.223837209	0.03925182	1	pseudobulk	edgeR	LRT
Aldoc	Arxes2	-0.410893325	0.163	0.227	0.191747573	0.281976744	0.635446754	1	pseudobulk	edgeR	LRT
Aldoc	As3mt	0.048730773	0.102	0.11	0.128640777	0.127906977	0.616823935	1	pseudobulk	edgeR	LRT
Aldoc	Asah1	-0.114964309	0.473	0.552	0.825242718	0.970930233	0.932082736	1	pseudobulk	edgeR	LRT
Aldoc	Asah2	-0.089734842	0.209	0.256	0.339805825	0.415697674	0.623469968	1	pseudobulk	edgeR	LRT
Aldoc	Asap1	0.088700233	0.913	0.93	5.769417476	6.337209302	0.747887666	1	pseudobulk	edgeR	LRT
Aldoc	Asap2	-0.05005112	0.58	0.613	1.194174757	1.293604651	0.677148866	1	pseudobulk	edgeR	LRT
Aldoc	Asb1	0.014836672	0.114	0.134	0.123786408	0.162790698	0.551299857	1	pseudobulk	edgeR	LRT
Aldoc	Asb11	0.269498315	0.104	0.084	0.128640777	0.101744186	0.16798691	1	pseudobulk	edgeR	LRT
Aldoc	Asb13	-0.268865564	0.252	0.328	0.300970874	0.450581395	0.128901419	1	pseudobulk	edgeR	LRT
Aldoc	Asb14	-0.604178027	0.068	0.128	0.082524272	0.145348837	0.406398738	1	pseudobulk	edgeR	LRT
Aldoc	Asb18	-0.731743587	0.131	0.221	0.167475728	0.343023256	0.005880634	1	pseudobulk	edgeR	LRT
Aldoc	Asb3	-0.131465007	0.74	0.837	2.337378641	2.752906977	0.964307468	1	pseudobulk	edgeR	LRT
Aldoc	Asb6	-0.180993361	0.1	0.125	0.11407767	0.148255814	0.756999497	1	pseudobulk	edgeR	LRT
Aldoc	Asb7	-0.107747593	0.447	0.541	0.757281553	1.034883721	0.166127999	1	pseudobulk	edgeR	LRT
Aldoc	Asb8	0.102108894	0.243	0.25	0.286407767	0.293604651	0.601424468	1	pseudobulk	edgeR	LRT
Aldoc	Ascc1	0.087900011	0.262	0.244	0.36407767	0.39244186	0.759254396	1	pseudobulk	edgeR	LRT
Aldoc	Ascc2	0.289244532	0.507	0.456	0.861650485	0.793604651	0.130821054	1	pseudobulk	edgeR	LRT
Aldoc	Ascc3	0.120019034	0.91	0.913	4.59223301	4.828488372	0.549702808	1	pseudobulk	edgeR	LRT
Aldoc	Ascl4	-0.05298751	0.197	0.221	0.230582524	0.26744186	0.980794495	1	pseudobulk	edgeR	LRT
Aldoc	Asf1a	-0.033625997	0.163	0.183	0.199029126	0.220930233	0.947510227	1	pseudobulk	edgeR	LRT
Aldoc	Ash1l	0.037855012	0.91	0.945	4.572815534	5.209302326	0.991516883	1	pseudobulk	edgeR	LRT
Aldoc	Ash2l	0.072482824	0.512	0.494	0.844660194	0.877906977	0.697078522	1	pseudobulk	edgeR	LRT
Aldoc	Asic1	0.005090823	0.289	0.326	0.36407767	0.456395349	0.57654954	1	pseudobulk	edgeR	LRT
Aldoc	Asic2	-0.023866293	0.845	0.869	5.915048544	6.875	0.815577503	1	pseudobulk	edgeR	LRT
Aldoc	Asna1	0.155967353	0.163	0.172	0.184466019	0.212209302	0.974918081	1	pseudobulk	edgeR	LRT
Aldoc	Asns	-0.30426696	0.199	0.253	0.233009709	0.284883721	0.76288577	1	pseudobulk	edgeR	LRT
Aldoc	Asnsd1	0.259313974	0.104	0.076	0.118932039	0.084302326	0.190663692	1	pseudobulk	edgeR	LRT
Aldoc	Asph	-0.048324783	0.998	1	19.30582524	23.98837209	0.356251539	1	pseudobulk	edgeR	LRT
Aldoc	Asphd1	0.416645517	0.153	0.14	0.165048544	0.162790698	0.681360173	1	pseudobulk	edgeR	LRT
Aldoc	Asphd2	0.117298766	0.114	0.099	0.123786408	0.113372093	0.432503608	1	pseudobulk	edgeR	LRT
Aldoc	Aspscr1	0.022574889	0.369	0.346	0.487864078	0.520348837	0.718901878	1	pseudobulk	edgeR	LRT
Aldoc	Asrgl1	0.18540516	0.248	0.244	0.330097087	0.325581395	0.539370027	1	pseudobulk	edgeR	LRT
Aldoc	Aste1	-0.050658638	0.65	0.721	1.609223301	1.755813953	0.604051766	1	pseudobulk	edgeR	LRT
Aldoc	Astn1	-0.009868196	0.942	0.968	7.75	9.104651163	0.697824023	1	pseudobulk	edgeR	LRT
Aldoc	Astn2	0.040911376	0.993	0.997	80.80825243	92.03488372	0.941910544	1	pseudobulk	edgeR	LRT
Aldoc	Asxl1	0.16926076	0.789	0.808	2.519417476	2.709302326	0.710737915	1	pseudobulk	edgeR	LRT
Aldoc	Asxl2	-0.11030559	0.799	0.84	2.524271845	3.319767442	0.224892832	1	pseudobulk	edgeR	LRT
Aldoc	Asxl3	0.055231981	0.483	0.509	0.924757282	1.063953488	0.918493044	1	pseudobulk	edgeR	LRT
Aldoc	Atad1	-0.059989637	0.74	0.77	1.79368932	2.055232558	0.876431932	1	pseudobulk	edgeR	LRT
Aldoc	Atad2	-0.265315257	0.1	0.125	0.11407767	0.162790698	0.3786195	1	pseudobulk	edgeR	LRT
Aldoc	Atad2b	0.075930097	0.891	0.895	4.177184466	4.470930233	0.681961553	1	pseudobulk	edgeR	LRT
Aldoc	Atad3a	-0.011056106	0.468	0.535	0.747572816	0.863372093	0.983768261	1	pseudobulk	edgeR	LRT
Aldoc	Atad5	-0.088364614	0.286	0.308	0.390776699	0.468023256	0.780086082	1	pseudobulk	edgeR	LRT
Aldoc	Atat1	-0.037489316	0.466	0.497	0.747572816	0.779069767	0.4897358	1	pseudobulk	edgeR	LRT
Aldoc	Atcay	-0.11816825	0.451	0.541	0.677184466	0.834302326	0.722399015	1	pseudobulk	edgeR	LRT
Aldoc	Ate1	-0.007087995	0.434	0.497	0.694174757	0.770348837	0.832997971	1	pseudobulk	edgeR	LRT
Aldoc	Atf1	0.09802534	0.485	0.535	0.851941748	0.869186047	0.39855882	1	pseudobulk	edgeR	LRT
Aldoc	Atf2	-0.010816986	0.871	0.892	3.009708738	3.770348837	0.372331121	1	pseudobulk	edgeR	LRT
Aldoc	Atf4	-0.068363382	0.277	0.358	0.373786408	0.447674419	0.894588411	1	pseudobulk	edgeR	LRT
Aldoc	Atf6	0.071939026	0.74	0.753	1.905339806	2.154069767	0.939740923	1	pseudobulk	edgeR	LRT
Aldoc	Atf6b	-0.087278101	0.26	0.294	0.322815534	0.363372093	0.811139677	1	pseudobulk	edgeR	LRT
Aldoc	Atf7	0.091605832	0.927	0.91	4.949029126	5.26744186	0.544165885	1	pseudobulk	edgeR	LRT
Aldoc	Atf7ip	0.050179977	0.769	0.785	2.172330097	2.543604651	0.793021464	1	pseudobulk	edgeR	LRT
Aldoc	Atg10	-0.198734413	0.607	0.701	1.640776699	2.055232558	0.49187715	1	pseudobulk	edgeR	LRT
Aldoc	Atg12	-0.197884942	0.284	0.36	0.376213592	0.476744186	0.629085469	1	pseudobulk	edgeR	LRT
Aldoc	Atg13	0.004414786	0.447	0.494	0.791262136	0.834302326	0.602940366	1	pseudobulk	edgeR	LRT
Aldoc	Atg14	-0.138600286	0.255	0.308	0.34223301	0.409883721	0.777554128	1	pseudobulk	edgeR	LRT
Aldoc	Atg16l1	0.15175233	0.752	0.709	1.832524272	2.029069767	0.930098087	1	pseudobulk	edgeR	LRT
Aldoc	Atg16l2	0.056003284	0.704	0.698	1.580097087	1.819767442	0.987378386	1	pseudobulk	edgeR	LRT
Aldoc	Atg2a	-0.009822547	0.301	0.355	0.390776699	0.514534884	0.418928457	1	pseudobulk	edgeR	LRT
Aldoc	Atg2b	0.140297562	0.721	0.698	1.946601942	1.933139535	0.39416331	1	pseudobulk	edgeR	LRT
Aldoc	Atg3	0.129179909	0.592	0.608	1.104368932	1.110465116	0.344629711	1	pseudobulk	edgeR	LRT
Aldoc	Atg4a	0.05086624	0.335	0.36	0.52184466	0.627906977	0.642738202	1	pseudobulk	edgeR	LRT
Aldoc	Atg4b	0.003697471	0.49	0.544	0.774271845	0.936046512	0.728260712	1	pseudobulk	edgeR	LRT
Aldoc	Atg4c	0.007938466	0.667	0.712	1.67961165	1.854651163	0.807704552	1	pseudobulk	edgeR	LRT
Aldoc	Atg4d	-0.142296493	0.316	0.41	0.422330097	0.578488372	0.323268905	1	pseudobulk	edgeR	LRT
Aldoc	Atg5	0.12379489	0.437	0.477	0.752427184	0.796511628	0.618040964	1	pseudobulk	edgeR	LRT
Aldoc	Atg7	-0.036179904	0.379	0.433	0.599514563	0.654069767	0.718724339	1	pseudobulk	edgeR	LRT
Aldoc	Atg9a	-0.184579878	0.427	0.547	0.686893204	0.875	0.60390419	1	pseudobulk	edgeR	LRT
Aldoc	Atic	-0.032286863	0.172	0.201	0.225728155	0.281976744	0.678762635	1	pseudobulk	edgeR	LRT
Aldoc	Atl1	0.072952234	0.519	0.602	0.983009709	1.148255814	0.847236983	1	pseudobulk	edgeR	LRT
Aldoc	Atl2	0.13860612	0.99	0.991	14.23300971	15.00872093	0.439941413	1	pseudobulk	edgeR	LRT
Aldoc	Atl3	0.11972256	0.109	0.122	0.128640777	0.148255814	0.971514905	1	pseudobulk	edgeR	LRT
Aldoc	Atm	-0.01645829	0.391	0.427	0.584951456	0.662790698	0.952052666	1	pseudobulk	edgeR	LRT
Aldoc	Atmin	0.348196554	0.107	0.116	0.111650485	0.127906977	0.982008131	1	pseudobulk	edgeR	LRT
Aldoc	Atn1	-0.065245961	0.381	0.459	0.538834951	0.677325581	0.522729028	1	pseudobulk	edgeR	LRT
Aldoc	Atoh7	-0.027301726	0.08	0.108	0.094660194	0.11627907	0.951246653	1	pseudobulk	edgeR	LRT
Aldoc	Atox1	0.097188924	0.265	0.305	0.349514563	0.386627907	0.734311255	1	pseudobulk	edgeR	LRT
Aldoc	Atp11a	0.159688974	0.4	0.407	0.54368932	0.587209302	0.754816295	1	pseudobulk	edgeR	LRT
Aldoc	Atp11b	0.030372778	0.757	0.779	1.834951456	2.110465116	0.871616485	1	pseudobulk	edgeR	LRT
Aldoc	Atp11c	0.144857232	0.221	0.192	0.337378641	0.319767442	0.475365811	1	pseudobulk	edgeR	LRT
Aldoc	Atp13a1	-0.328722285	0.25	0.323	0.310679612	0.436046512	0.236914595	1	pseudobulk	edgeR	LRT
Aldoc	Atp13a2	-0.006910777	0.359	0.41	0.453883495	0.549418605	0.848712801	1	pseudobulk	edgeR	LRT
Aldoc	Atp13a3	0.056292917	0.731	0.794	1.895631068	2.180232558	0.895799273	1	pseudobulk	edgeR	LRT
Aldoc	Atp1a1	0.111011596	0.867	0.863	2.330097087	2.668604651	0.867693473	1	pseudobulk	edgeR	LRT
Aldoc	Atp1a2	-0.111139838	0.357	0.43	0.63592233	0.793604651	0.902648344	1	pseudobulk	edgeR	LRT
Aldoc	Atp1a3	-0.383793379	0.968	0.997	6.233009709	9.505813953	0.061798759	1	pseudobulk	edgeR	LRT
Aldoc	Atp1b1	-0.361728869	0.976	0.994	8.279126214	11.88081395	0.421111789	1	pseudobulk	edgeR	LRT
Aldoc	Atp1b2	-0.050674108	0.498	0.523	0.764563107	1.002906977	0.783556513	1	pseudobulk	edgeR	LRT
Aldoc	Atp1b3	0.096402142	0.784	0.808	2.194174757	2.389534884	0.746957405	1	pseudobulk	edgeR	LRT
Aldoc	Atp23	-0.057204481	0.216	0.247	0.281553398	0.305232558	0.877890301	1	pseudobulk	edgeR	LRT
Aldoc	Atp2a2	-0.035741284	1	1	27.07524272	31.23255814	0.955441601	1	pseudobulk	edgeR	LRT
Aldoc	Atp2a3	0.028796387	0.937	0.951	5.616504854	6.351744186	0.996007925	1	pseudobulk	edgeR	LRT
Aldoc	Atp2b1	-0.066394772	0.714	0.77	1.866504854	2.456395349	0.304307258	1	pseudobulk	edgeR	LRT
Aldoc	Atp2b2	-0.148240773	0.998	1	37.9538835	49.40697674	0.257942972	1	pseudobulk	edgeR	LRT
Aldoc	Atp2b3	0.175479078	0.296	0.311	0.529126214	0.625	0.8929715	1	pseudobulk	edgeR	LRT
Aldoc	Atp2c1	0.061106056	0.978	0.988	10.75	11.97965116	0.814217998	1	pseudobulk	edgeR	LRT
Aldoc	Atp5a1	-0.223586127	0.83	0.916	2.191747573	3.049418605	0.371787002	1	pseudobulk	edgeR	LRT
Aldoc	Atp5b	0.016801506	0.859	0.916	2.597087379	3.002906977	0.896986248	1	pseudobulk	edgeR	LRT
Aldoc	Atp5c1	0.113715587	0.791	0.805	2.097087379	2.313953488	0.777131027	1	pseudobulk	edgeR	LRT
Aldoc	Atp5d	-0.063127129	0.427	0.538	0.609223301	0.787790698	0.624763307	1	pseudobulk	edgeR	LRT
Aldoc	Atp5e	-0.141912216	0.481	0.608	0.720873786	1.01744186	0.725854227	1	pseudobulk	edgeR	LRT
Aldoc	Atp5f1	-0.032352835	0.658	0.75	1.371359223	1.60755814	0.979254414	1	pseudobulk	edgeR	LRT
Aldoc	Atp5g1	-0.094905313	0.621	0.701	1.072815534	1.319767442	0.993992239	1	pseudobulk	edgeR	LRT
Aldoc	Atp5g2	-0.034264391	0.464	0.523	0.699029126	0.86627907	0.925848164	1	pseudobulk	edgeR	LRT
Aldoc	Atp5g3	0.091742984	0.592	0.68	1.07038835	1.284883721	0.950741956	1	pseudobulk	edgeR	LRT
Aldoc	Atp5h	-0.150195431	0.811	0.872	2.09223301	2.514534884	0.925168313	1	pseudobulk	edgeR	LRT
Aldoc	Atp5j	-0.264163962	0.498	0.619	0.754854369	1.10755814	0.542310563	1	pseudobulk	edgeR	LRT
Aldoc	Atp5j2	-0.178303317	0.575	0.663	0.980582524	1.223837209	0.886508072	1	pseudobulk	edgeR	LRT
Aldoc	Atp5k	-0.218510489	0.549	0.613	0.951456311	1.162790698	0.909597949	1	pseudobulk	edgeR	LRT
Aldoc	Atp5l	-0.093932446	0.745	0.799	1.677184466	1.970930233	0.890226057	1	pseudobulk	edgeR	LRT
Aldoc	Atp5md	-0.309050153	0.619	0.741	1.055825243	1.470930233	0.659505562	1	pseudobulk	edgeR	LRT
Aldoc	Atp5mpl	-0.068054263	0.493	0.509	0.708737864	0.787790698	0.746922212	1	pseudobulk	edgeR	LRT
Aldoc	Atp5o	-0.179533663	0.42	0.48	0.589805825	0.76744186	0.83414075	1	pseudobulk	edgeR	LRT
Aldoc	Atp6ap1	-0.06432517	0.597	0.657	1.031553398	1.25	0.921781811	1	pseudobulk	edgeR	LRT
Aldoc	Atp6ap1l	0.042784897	0.566	0.561	1.526699029	1.526162791	0.322031211	1	pseudobulk	edgeR	LRT
Aldoc	Atp6ap2	-0.218466907	0.587	0.701	1.13592233	1.505813953	0.705831886	1	pseudobulk	edgeR	LRT
Aldoc	Atp6v0a1	-0.060915817	0.925	0.936	3.973300971	4.75872093	0.718423909	1	pseudobulk	edgeR	LRT
Aldoc	Atp6v0a2	-0.212405962	0.51	0.616	0.866504854	1.183139535	0.168450169	1	pseudobulk	edgeR	LRT
Aldoc	Atp6v0b	-0.2636696	0.888	0.936	2.764563107	3.85755814	0.565548645	1	pseudobulk	edgeR	LRT
Aldoc	Atp6v0c	-0.264593037	0.898	0.922	2.604368932	3.76744186	0.635517555	1	pseudobulk	edgeR	LRT
Aldoc	Atp6v0d1	0.009687704	0.522	0.552	0.90776699	0.968023256	0.568765506	1	pseudobulk	edgeR	LRT
Aldoc	Atp6v0e	0.179595243	0.578	0.541	1.04368932	0.98255814	0.117538409	1	pseudobulk	edgeR	LRT
Aldoc	Atp6v0e2	-0.016063587	0.284	0.355	0.368932039	0.433139535	0.954988807	1	pseudobulk	edgeR	LRT
Aldoc	Atp6v1a	0.12384865	0.583	0.608	1.104368932	1.302325581	0.784909148	1	pseudobulk	edgeR	LRT
Aldoc	Atp6v1b1	0.145178589	0.199	0.195	0.262135922	0.24127907	0.575339895	1	pseudobulk	edgeR	LRT
Aldoc	Atp6v1b2	-0.019237211	0.692	0.75	1.378640777	1.656976744	0.729681626	1	pseudobulk	edgeR	LRT
Aldoc	Atp6v1c1	-0.046233084	0.447	0.512	0.655339806	0.837209302	0.434189107	1	pseudobulk	edgeR	LRT
Aldoc	Atp6v1d	0.13265851	0.575	0.584	1.050970874	1.069767442	0.428820741	1	pseudobulk	edgeR	LRT
Aldoc	Atp6v1e1	0.110358296	0.575	0.599	1.002427184	1.046511628	0.574726368	1	pseudobulk	edgeR	LRT
Aldoc	Atp6v1f	0.045238771	0.279	0.302	0.351941748	0.421511628	0.924092619	1	pseudobulk	edgeR	LRT
Aldoc	Atp6v1g1	-0.299596184	0.218	0.285	0.262135922	0.35755814	0.666275348	1	pseudobulk	edgeR	LRT
Aldoc	Atp6v1g2	-0.126362157	0.583	0.631	1.053398058	1.130813953	0.574947522	1	pseudobulk	edgeR	LRT
Aldoc	Atp6v1h	-0.014591365	0.769	0.817	2.165048544	2.598837209	0.630041099	1	pseudobulk	edgeR	LRT
Aldoc	Atp7a	0.049351912	0.42	0.468	0.72815534	0.816860465	0.851897588	1	pseudobulk	edgeR	LRT
Aldoc	Atp8a1	0.155639891	0.42	0.392	0.86407767	0.802325581	0.399165938	1	pseudobulk	edgeR	LRT
Aldoc	Atp8a2	-0.041112737	0.922	0.945	5.245145631	6.479651163	0.42871589	1	pseudobulk	edgeR	LRT
Aldoc	Atp8b2	-0.076829589	0.427	0.509	0.674757282	0.869186047	0.436780146	1	pseudobulk	edgeR	LRT
Aldoc	Atp9a	0.010723658	0.733	0.814	1.837378641	2.145348837	0.948371172	1	pseudobulk	edgeR	LRT
Aldoc	Atp9b	-0.010487308	0.859	0.91	3.745145631	4.26744186	0.915544537	1	pseudobulk	edgeR	LRT
Aldoc	Atpaf1	-0.096505035	0.643	0.727	1.548543689	1.848837209	0.755837783	1	pseudobulk	edgeR	LRT
Aldoc	Atpaf2	0.079130236	0.279	0.311	0.373786408	0.441860465	0.840270966	1	pseudobulk	edgeR	LRT
Aldoc	Atpif1	-0.268148847	0.633	0.735	1.283980583	1.590116279	0.871947721	1	pseudobulk	edgeR	LRT
Aldoc	Atpsckmt	-0.02485898	0.248	0.285	0.308252427	0.360465116	0.918689271	1	pseudobulk	edgeR	LRT
Aldoc	Atr	0.004759412	0.755	0.817	2.191747573	2.587209302	0.762204312	1	pseudobulk	edgeR	LRT
Aldoc	Atraid	0.071833181	0.442	0.471	0.682038835	0.74127907	0.72324385	1	pseudobulk	edgeR	LRT
Aldoc	Atrip	-0.192205873	0.16	0.215	0.189320388	0.25872093	0.379494569	1	pseudobulk	edgeR	LRT
Aldoc	Atrn	0.03450504	0.825	0.84	2.470873786	2.98255814	0.669264733	1	pseudobulk	edgeR	LRT
Aldoc	Atrnl1	-0.017665256	0.988	0.997	19.16990291	22.52616279	0.695744538	1	pseudobulk	edgeR	LRT
Aldoc	Atrx	0.16004543	0.951	0.945	5.893203883	6.459302326	0.887457953	1	pseudobulk	edgeR	LRT
Aldoc	Atxn1	0.062216517	0.91	0.904	4.672330097	5.51744186	0.646883812	1	pseudobulk	edgeR	LRT
Aldoc	Atxn10	0.050991437	0.791	0.823	2.330097087	2.64244186	0.974747827	1	pseudobulk	edgeR	LRT
Aldoc	Atxn1l	0.365551796	0.333	0.299	0.42961165	0.421511628	0.372504395	1	pseudobulk	edgeR	LRT
Aldoc	Atxn2	0.063064286	0.954	0.965	6.213592233	6.735465116	0.626438041	1	pseudobulk	edgeR	LRT
Aldoc	Atxn2l	0.042457854	0.84	0.86	2.461165049	2.549418605	0.39021417	1	pseudobulk	edgeR	LRT
Aldoc	Atxn3	0.297193045	0.333	0.337	0.468446602	0.430232558	0.249371937	1	pseudobulk	edgeR	LRT
Aldoc	Atxn7	0.04341536	0.803	0.843	2.720873786	3.098837209	0.876066109	1	pseudobulk	edgeR	LRT
Aldoc	Atxn7l1	-0.022353523	0.76	0.802	2.553398058	3.101744186	0.560941952	1	pseudobulk	edgeR	LRT
Aldoc	Atxn7l1os1	-0.188604425	0.211	0.267	0.32038835	0.340116279	0.840203751	1	pseudobulk	edgeR	LRT
Aldoc	Atxn7l1os2	-0.234116032	0.104	0.131	0.118932039	0.162790698	0.743818844	1	pseudobulk	edgeR	LRT
Aldoc	Atxn7l2	-0.063864822	0.119	0.11	0.123786408	0.125	0.67427429	1	pseudobulk	edgeR	LRT
Aldoc	Atxn7l3	0.241209727	0.291	0.273	0.412621359	0.331395349	0.045648572	1	pseudobulk	edgeR	LRT
Aldoc	Atxn7l3b	-0.143425422	0.299	0.337	0.405339806	0.459302326	0.804424738	1	pseudobulk	edgeR	LRT
Aldoc	Auh	-0.000986012	0.748	0.794	2.02184466	2.436046512	0.604248943	1	pseudobulk	edgeR	LRT
Aldoc	Aup1	0.032737484	0.444	0.465	0.616504854	0.627906977	0.400936702	1	pseudobulk	edgeR	LRT
Aldoc	Aurkaip1	-0.388415665	0.121	0.169	0.13592233	0.186046512	0.954672654	1	pseudobulk	edgeR	LRT
Aldoc	Auts2	0.068839334	0.998	1	324.3956311	357.0872093	0.84052431	1	pseudobulk	edgeR	LRT
Aldoc	Aven	0.068966467	0.26	0.276	0.390776699	0.459302326	0.920322815	1	pseudobulk	edgeR	LRT
Aldoc	Avl9	-0.059134308	0.517	0.602	0.936893204	1.052325581	0.892845018	1	pseudobulk	edgeR	LRT
Aldoc	Axin1	-0.082569876	0.522	0.596	1.02184466	1.206395349	0.811442561	1	pseudobulk	edgeR	LRT
Aldoc	Axin2	-0.371154262	0.08	0.119	0.097087379	0.168604651	0.127482382	1	pseudobulk	edgeR	LRT
Aldoc	Azi2	0.056366412	0.415	0.448	0.643203883	0.712209302	0.890376004	1	pseudobulk	edgeR	LRT
Aldoc	Azin1	0.171510221	0.505	0.483	0.79368932	0.880813953	0.918340136	1	pseudobulk	edgeR	LRT
Aldoc	Azin2	-0.121778446	0.325	0.378	0.466019417	0.63372093	0.282599649	1	pseudobulk	edgeR	LRT
Aldoc	B130024G19Rik	-0.132415501	0.675	0.747	2.701456311	3.293604651	0.852545867	1	pseudobulk	edgeR	LRT
Aldoc	B130034C11Rik	0.156897009	0.284	0.273	0.415048544	0.345930233	0.097616655	1	pseudobulk	edgeR	LRT
Aldoc	B130055M24Rik	0.060330193	0.442	0.448	0.665048544	0.75872093	0.983386114	1	pseudobulk	edgeR	LRT
Aldoc	B230118H07Rik	-0.041999289	0.359	0.398	0.485436893	0.627906977	0.490310349	1	pseudobulk	edgeR	LRT
Aldoc	B230206H07Rik	-0.097083734	0.146	0.166	0.191747573	0.212209302	0.976284303	1	pseudobulk	edgeR	LRT
Aldoc	B230206L02Rik	-0.138087715	0.228	0.256	0.308252427	0.427325581	0.303820293	1	pseudobulk	edgeR	LRT
Aldoc	B230209E15Rik	0.1653244	0.197	0.218	0.300970874	0.354651163	0.78831447	1	pseudobulk	edgeR	LRT
Aldoc	B230217C12Rik	-0.297550781	0.335	0.456	0.495145631	0.715116279	0.395630466	1	pseudobulk	edgeR	LRT
Aldoc	B230217J21Rik	-0.393581634	0.07	0.116	0.111650485	0.168604651	0.603445991	1	pseudobulk	edgeR	LRT
Aldoc	B230217O12Rik	0.368157304	0.201	0.192	0.274271845	0.238372093	0.223628068	1	pseudobulk	edgeR	LRT
Aldoc	B230219D22Rik	-0.196395876	0.444	0.515	0.699029126	0.962209302	0.587843858	1	pseudobulk	edgeR	LRT
Aldoc	B230307C23Rik	0.01175901	0.648	0.727	1.628640777	1.776162791	0.745242031	1	pseudobulk	edgeR	LRT
Aldoc	B230312C02Rik	-0.308900083	0.109	0.18	0.449029126	0.622093023	0.470319706	1	pseudobulk	edgeR	LRT
Aldoc	B230354K17Rik	0.26761871	0.095	0.102	0.106796117	0.130813953	0.775027837	1	pseudobulk	edgeR	LRT
Aldoc	B230369F24Rik	-0.423080356	0.09	0.119	0.097087379	0.14244186	0.370220624	1	pseudobulk	edgeR	LRT
Aldoc	B3galnt1	-0.014192921	0.143	0.142	0.165048544	0.186046512	0.884248517	1	pseudobulk	edgeR	LRT
Aldoc	B3galnt2	0.024695628	0.886	0.881	3.90776699	4.718023256	0.605747216	1	pseudobulk	edgeR	LRT
Aldoc	B3galt1	0.071651482	0.976	0.983	14.02427184	15.84883721	0.950642828	1	pseudobulk	edgeR	LRT
Aldoc	B3galt2	-0.260242315	0.391	0.517	0.65776699	0.930232558	0.521699441	1	pseudobulk	edgeR	LRT
Aldoc	B3galt5	-0.095473685	0.333	0.334	0.740291262	0.720930233	0.336640106	1	pseudobulk	edgeR	LRT
Aldoc	B3gat1	-0.010062348	0.58	0.625	1.123786408	1.220930233	0.639385015	1	pseudobulk	edgeR	LRT
Aldoc	B3gat2	-0.044529968	0.325	0.337	0.47815534	0.531976744	0.899934536	1	pseudobulk	edgeR	LRT
Aldoc	B3gat3	-0.03502039	0.393	0.448	0.577669903	0.700581395	0.780223212	1	pseudobulk	edgeR	LRT
Aldoc	B3glct	0.027966508	0.816	0.846	3.235436893	3.75872093	0.877944467	1	pseudobulk	edgeR	LRT
Aldoc	B3gnt2	-0.211812486	0.524	0.581	1.014563107	1.581395349	0.025943498	1	pseudobulk	edgeR	LRT
Aldoc	B3gnt5	0.00249299	0.524	0.567	0.987864078	1.229651163	0.553096482	1	pseudobulk	edgeR	LRT
Aldoc	B3gnt9	-0.880148875	0.051	0.102	0.055825243	0.11627907	0.379248163	1	pseudobulk	edgeR	LRT
Aldoc	B3gntl1	0.034896006	0.25	0.259	0.339805825	0.343023256	0.52334935	1	pseudobulk	edgeR	LRT
Aldoc	B430010I23Rik	-0.185983714	0.772	0.84	2.283980583	2.703488372	0.886490851	1	pseudobulk	edgeR	LRT
Aldoc	B4galnt1	0.000861645	0.165	0.195	0.20631068	0.23255814	0.89157044	1	pseudobulk	edgeR	LRT
Aldoc	B4galnt3	0.017679373	0.532	0.544	1.322815534	1.436046512	0.757409357	1	pseudobulk	edgeR	LRT
Aldoc	B4galnt4	0.080454708	0.255	0.253	0.325242718	0.334302326	0.546262344	1	pseudobulk	edgeR	LRT
Aldoc	B4galt1	-0.021167916	0.155	0.174	0.211165049	0.247093023	0.821647479	1	pseudobulk	edgeR	LRT
Aldoc	B4galt2	0.022821824	0.133	0.16	0.162621359	0.183139535	0.927811563	1	pseudobulk	edgeR	LRT
Aldoc	B4galt3	0.196428131	0.201	0.224	0.247572816	0.252906977	0.573695648	1	pseudobulk	edgeR	LRT
Aldoc	B4galt4	-0.143241403	0.192	0.212	0.233009709	0.270348837	0.988529338	1	pseudobulk	edgeR	LRT
Aldoc	B4galt5	0.000942466	0.709	0.759	1.856796117	2.043604651	0.813498789	1	pseudobulk	edgeR	LRT
Aldoc	B4galt6	0.047021373	0.592	0.631	1.211165049	1.319767442	0.708931522	1	pseudobulk	edgeR	LRT
Aldoc	B4galt7	-0.254065882	0.126	0.172	0.133495146	0.191860465	0.325971103	1	pseudobulk	edgeR	LRT
Aldoc	B4gat1	-0.375267323	0.199	0.276	0.247572816	0.322674419	0.841707895	1	pseudobulk	edgeR	LRT
Aldoc	B830012L14Rik	-0.080979767	0.869	0.89	3.893203883	4.909883721	0.361654962	1	pseudobulk	edgeR	LRT
Aldoc	B830042I05Rik	-0.168229369	0.117	0.137	0.140776699	0.154069767	0.780916547	1	pseudobulk	edgeR	LRT
Aldoc	B930095G15Rik	0.062225291	0.308	0.36	0.42961165	0.479651163	0.889720795	1	pseudobulk	edgeR	LRT
Aldoc	B9d1	0.082494839	0.138	0.14	0.150485437	0.168604651	0.947050739	1	pseudobulk	edgeR	LRT
Aldoc	B9d2	-0.130287152	0.083	0.105	0.087378641	0.110465116	0.84491471	1	pseudobulk	edgeR	LRT
Aldoc	BB031773	-0.055625801	0.126	0.128	0.148058252	0.14244186	0.557725785	1	pseudobulk	edgeR	LRT
Aldoc	BB365896	-0.415291381	0.124	0.172	0.155339806	0.261627907	0.395288552	1	pseudobulk	edgeR	LRT
Aldoc	BC002059	0.162039565	0.381	0.352	0.616504854	0.581395349	0.288789758	1	pseudobulk	edgeR	LRT
Aldoc	BC003965	0.176153072	0.17	0.154	0.203883495	0.188953488	0.422544625	1	pseudobulk	edgeR	LRT
Aldoc	BC004004	-0.113197736	0.648	0.733	1.483009709	1.848837209	0.492607986	1	pseudobulk	edgeR	LRT
Aldoc	BC005537	0.167832768	0.709	0.733	1.589805825	1.601744186	0.287605208	1	pseudobulk	edgeR	LRT
Aldoc	BC005561	-0.050342077	0.641	0.724	1.354368932	1.729651163	0.363976778	1	pseudobulk	edgeR	LRT
Aldoc	BC005624	0.213520907	0.364	0.384	0.490291262	0.552325581	0.937485241	1	pseudobulk	edgeR	LRT
Aldoc	BC017158	-0.022323471	0.155	0.198	0.172330097	0.220930233	0.637826947	1	pseudobulk	edgeR	LRT
Aldoc	BC024063	0.066428647	0.107	0.108	0.133495146	0.13372093	0.763108077	1	pseudobulk	edgeR	LRT
Aldoc	BC024978	-0.404880514	0.097	0.16	0.118932039	0.168604651	0.413359852	1	pseudobulk	edgeR	LRT
Aldoc	BC028528	0.207152049	0.102	0.163	0.191747573	0.209302326	0.866184372	1	pseudobulk	edgeR	LRT
Aldoc	BC028777	-0.115550305	0.121	0.154	0.145631068	0.188953488	0.772573038	1	pseudobulk	edgeR	LRT
Aldoc	BC031181	-0.270629982	0.502	0.596	0.781553398	1.125	0.404201897	1	pseudobulk	edgeR	LRT
Aldoc	BC037039	-0.333282575	0.066	0.108	0.075242718	0.11627907	0.448079498	1	pseudobulk	edgeR	LRT
Aldoc	BC050972	0.041786475	0.223	0.221	0.322815534	0.319767442	0.690344899	1	pseudobulk	edgeR	LRT
Aldoc	BC052040	0.190462357	0.604	0.561	1.25	1.331395349	0.58949702	1	pseudobulk	edgeR	LRT
Aldoc	BC055324	-0.131884233	0.095	0.113	0.104368932	0.127906977	0.753348461	1	pseudobulk	edgeR	LRT
Aldoc	BC065397	0.084306361	0.119	0.14	0.143203883	0.180232558	0.71764264	1	pseudobulk	edgeR	LRT
Aldoc	Babam1	0.124887809	0.359	0.343	0.466019417	0.485465116	0.550614494	1	pseudobulk	edgeR	LRT
Aldoc	Babam2	-0.026560829	0.83	0.84	2.742718447	3.183139535	0.767748098	1	pseudobulk	edgeR	LRT
Aldoc	Bace1	0.108019393	0.408	0.465	0.604368932	0.694767442	0.898961675	1	pseudobulk	edgeR	LRT
Aldoc	Bach1	-0.042933083	0.187	0.209	0.22815534	0.287790698	0.538451211	1	pseudobulk	edgeR	LRT
Aldoc	Bach2	0.484299083	0.289	0.253	0.531553398	0.494186047	0.573129824	1	pseudobulk	edgeR	LRT
Aldoc	Bad	-0.225143355	0.121	0.16	0.133495146	0.171511628	0.721397898	1	pseudobulk	edgeR	LRT
Aldoc	Bag1	-0.380910778	0.231	0.328	0.296116505	0.427325581	0.271721085	1	pseudobulk	edgeR	LRT
Aldoc	Bag2	0.000271265	0.092	0.105	0.131067961	0.119186047	0.48906805	1	pseudobulk	edgeR	LRT
Aldoc	Bag3	-0.340756994	0.129	0.192	0.145631068	0.23255814	0.120387714	1	pseudobulk	edgeR	LRT
Aldoc	Bag4	-0.099749193	0.311	0.387	0.410194175	0.552325581	0.488499329	1	pseudobulk	edgeR	LRT
Aldoc	Bag5	0.103934195	0.114	0.11	0.131067961	0.125	0.463862239	1	pseudobulk	edgeR	LRT
Aldoc	Bag6	-0.085612567	0.299	0.343	0.405339806	0.494186047	0.722299088	1	pseudobulk	edgeR	LRT
Aldoc	Bahcc1	0.055777425	0.296	0.326	0.434466019	0.502906977	0.860107804	1	pseudobulk	edgeR	LRT
Aldoc	Bahd1	0.137123625	0.124	0.105	0.13592233	0.11627907	0.246425403	1	pseudobulk	edgeR	LRT
Aldoc	Baiap2	0.038618905	0.985	0.994	9.296116505	10.08139535	0.624926452	1	pseudobulk	edgeR	LRT
Aldoc	Bak1	-0.191944312	0.073	0.131	0.080097087	0.151162791	0.108680815	1	pseudobulk	edgeR	LRT
Aldoc	Banf1	0.302979143	0.131	0.163	0.162621359	0.186046512	0.931800575	1	pseudobulk	edgeR	LRT
Aldoc	Banp	-0.018201511	0.777	0.828	2.52184466	2.877906977	0.937863676	1	pseudobulk	edgeR	LRT
Aldoc	Bap1	-0.085099782	0.136	0.157	0.148058252	0.180232558	0.834041876	1	pseudobulk	edgeR	LRT
Aldoc	Bax	0.111198175	0.308	0.32	0.412621359	0.389534884	0.372584622	1	pseudobulk	edgeR	LRT
Aldoc	Baz1b	0.178258814	0.74	0.747	1.868932039	2.061046512	0.787524957	1	pseudobulk	edgeR	LRT
Aldoc	Baz2a	0.166030971	0.684	0.677	1.502427184	1.572674419	0.653601178	1	pseudobulk	edgeR	LRT
Aldoc	Baz2b	-0.002663959	0.92	0.936	4.902912621	5.752906977	0.710954565	1	pseudobulk	edgeR	LRT
Aldoc	Bbip1	-0.044006362	0.471	0.552	0.815533981	1.023255814	0.512258635	1	pseudobulk	edgeR	LRT
Aldoc	Bbof1	0.036418976	0.592	0.672	1.376213592	1.549418605	0.932692655	1	pseudobulk	edgeR	LRT
Aldoc	Bbs1	-0.077253675	0.129	0.119	0.128640777	0.139534884	0.81952893	1	pseudobulk	edgeR	LRT
Aldoc	Bbs2	0.241564776	0.25	0.235	0.349514563	0.308139535	0.159601278	1	pseudobulk	edgeR	LRT
Aldoc	Bbs4	-0.110459409	0.357	0.424	0.507281553	0.656976744	0.390532333	1	pseudobulk	edgeR	LRT
Aldoc	Bbs5	0.015184985	0.425	0.439	0.682038835	0.686046512	0.368420561	1	pseudobulk	edgeR	LRT
Aldoc	Bbs7	-0.053486433	0.335	0.366	0.541262136	0.587209302	0.659655664	1	pseudobulk	edgeR	LRT
Aldoc	Bbs9	0.073755112	0.437	0.445	0.791262136	0.805232558	0.505591354	1	pseudobulk	edgeR	LRT
Aldoc	Bbx	-0.053622451	0.67	0.721	1.626213592	2.014534884	0.460622541	1	pseudobulk	edgeR	LRT
Aldoc	Bc1	0.236079033	0.124	0.11	0.17961165	0.159883721	0.38605473	1	pseudobulk	edgeR	LRT
Aldoc	Bcan	-0.095368872	0.743	0.797	1.893203883	2.183139535	0.960333857	1	pseudobulk	edgeR	LRT
Aldoc	Bcap29	-0.36419334	0.33	0.433	0.507281553	0.73255814	0.166201281	1	pseudobulk	edgeR	LRT
Aldoc	Bcap31	-0.179498104	0.439	0.555	0.691747573	0.85755814	0.9455968	1	pseudobulk	edgeR	LRT
Aldoc	Bcar1	0.083842594	0.983	0.971	8.936893204	9.552325581	0.48627194	1	pseudobulk	edgeR	LRT
Aldoc	Bcar3	0.142093995	0.393	0.407	0.737864078	0.700581395	0.283234384	1	pseudobulk	edgeR	LRT
Aldoc	Bcas1	-0.283241764	0.063	0.102	0.075242718	0.13372093	0.193411908	1	pseudobulk	edgeR	LRT
Aldoc	Bcas2	-0.034965558	0.612	0.672	1.223300971	1.418604651	0.890151565	1	pseudobulk	edgeR	LRT
Aldoc	Bcas3	0.004692108	0.864	0.895	3.584951456	4.151162791	0.807126887	1	pseudobulk	edgeR	LRT
Aldoc	Bcas3os1	0.166802897	0.286	0.262	0.378640777	0.340116279	0.329494757	1	pseudobulk	edgeR	LRT
Aldoc	Bcat1	-0.141912852	0.316	0.392	0.490291262	0.595930233	0.695881769	1	pseudobulk	edgeR	LRT
Aldoc	Bcat2	-0.466827859	0.16	0.262	0.189320388	0.322674419	0.040620155	1	pseudobulk	edgeR	LRT
Aldoc	Bccip	-0.053722587	0.354	0.442	0.507281553	0.601744186	0.959030245	1	pseudobulk	edgeR	LRT
Aldoc	Bckdha	-0.082945161	0.478	0.576	0.745145631	1.040697674	0.223260666	1	pseudobulk	edgeR	LRT
Aldoc	Bckdhb	0.070969887	0.743	0.753	1.980582524	2.311046512	0.822762702	1	pseudobulk	edgeR	LRT
Aldoc	Bckdk	0.422847992	0.131	0.11	0.152912621	0.11627907	0.232620605	1	pseudobulk	edgeR	LRT
Aldoc	Bcl10	-0.1110475	0.049	0.102	0.055825243	0.11627907	0.082594477	1	pseudobulk	edgeR	LRT
Aldoc	Bcl11a	0.046855092	0.968	0.971	11.67961165	12.56686047	0.687572971	1	pseudobulk	edgeR	LRT
Aldoc	Bcl2	0.111258976	0.456	0.468	0.88592233	1.101744186	0.463529744	1	pseudobulk	edgeR	LRT
Aldoc	Bcl2l1	0.108655642	0.823	0.843	2.854368932	3.069767442	0.681437278	1	pseudobulk	edgeR	LRT
Aldoc	Bcl2l11	0.464458119	0.158	0.122	0.20631068	0.162790698	0.204602242	1	pseudobulk	edgeR	LRT
Aldoc	Bcl2l13	0.017400927	0.405	0.442	0.594660194	0.709302326	0.785272244	1	pseudobulk	edgeR	LRT
Aldoc	Bcl2l15	0.095223671	0.228	0.247	0.286407767	0.334302326	0.934392241	1	pseudobulk	edgeR	LRT
Aldoc	Bcl2l2	-0.459027046	0.143	0.206	0.169902913	0.255813953	0.317447355	1	pseudobulk	edgeR	LRT
Aldoc	Bcl6	0.316348051	0.286	0.276	0.427184466	0.351744186	0.047359813	1	pseudobulk	edgeR	LRT
Aldoc	Bcl7a	0.028382092	0.65	0.709	1.473300971	1.610465116	0.615573424	1	pseudobulk	edgeR	LRT
Aldoc	Bcl7b	0.018001892	0.24	0.297	0.317961165	0.389534884	0.729266142	1	pseudobulk	edgeR	LRT
Aldoc	Bcl7c	0.12805679	0.211	0.201	0.252427184	0.279069767	0.899176179	1	pseudobulk	edgeR	LRT
Aldoc	Bcl9	0.367852097	0.403	0.363	0.65776699	0.584302326	0.139501934	1	pseudobulk	edgeR	LRT
Aldoc	Bcl9l	0.332397987	0.18	0.125	0.223300971	0.136627907	0.011021392	1	pseudobulk	edgeR	LRT
Aldoc	Bclaf1	0.115181586	0.913	0.916	3.997572816	4.348837209	0.769309884	1	pseudobulk	edgeR	LRT
Aldoc	Bclaf3	0.132264065	0.405	0.407	0.70631068	0.703488372	0.384209576	1	pseudobulk	edgeR	LRT
Aldoc	Bcor	-0.364061941	0.165	0.195	0.211165049	0.39244186	0.076754083	1	pseudobulk	edgeR	LRT
Aldoc	Bcorl1	0.035401169	0.187	0.201	0.22815534	0.276162791	0.766739763	1	pseudobulk	edgeR	LRT
Aldoc	Bcr	0.098367333	0.488	0.532	0.830097087	0.994186047	0.71032894	1	pseudobulk	edgeR	LRT
Aldoc	Bcs1l	-0.157060145	0.303	0.384	0.419902913	0.575581395	0.367294649	1	pseudobulk	edgeR	LRT
Aldoc	Bdh1	0.109017972	0.367	0.387	0.546116505	0.61627907	0.935471419	1	pseudobulk	edgeR	LRT
Aldoc	Bdnf	-0.038253162	0.104	0.081	0.123786408	0.101744186	0.513671041	1	pseudobulk	edgeR	LRT
Aldoc	Bdp1	0.166564714	0.655	0.651	1.458737864	1.5	0.485490748	1	pseudobulk	edgeR	LRT
Aldoc	Bean1	0.044816	0.512	0.549	1.053398058	1.078488372	0.587126079	1	pseudobulk	edgeR	LRT
Aldoc	Becn1	-0.290015949	0.459	0.555	0.677184466	0.924418605	0.199504127	1	pseudobulk	edgeR	LRT
Aldoc	Begain	0.232415665	0.104	0.113	0.109223301	0.122093023	0.990191897	1	pseudobulk	edgeR	LRT
Aldoc	Bend4	-0.121604799	0.172	0.209	0.233009709	0.279069767	0.772103324	1	pseudobulk	edgeR	LRT
Aldoc	Bend6	0.022311171	0.801	0.84	2.577669903	3.034883721	0.762159544	1	pseudobulk	edgeR	LRT
Aldoc	Bet1	-0.049625863	0.172	0.215	0.203883495	0.25	0.78865841	1	pseudobulk	edgeR	LRT
Aldoc	Bet1l	-0.324906603	0.138	0.192	0.172330097	0.220930233	0.888033057	1	pseudobulk	edgeR	LRT
Aldoc	Bex1	-0.093523158	0.18	0.198	0.218446602	0.264534884	0.974835963	1	pseudobulk	edgeR	LRT
Aldoc	Bex2	-0.116779702	0.488	0.584	0.805825243	1.005813953	0.991640484	1	pseudobulk	edgeR	LRT
Aldoc	Bex3	-0.228186894	0.442	0.526	0.65776699	0.860465116	0.744026532	1	pseudobulk	edgeR	LRT
Aldoc	Bfar	-0.080721051	0.684	0.744	1.533980583	1.779069767	0.92170328	1	pseudobulk	edgeR	LRT
Aldoc	Bhlhb9	0.335988523	0.243	0.241	0.291262136	0.290697674	0.548911615	1	pseudobulk	edgeR	LRT
Aldoc	Bhlhe40	0.340226916	0.09	0.108	0.099514563	0.122093023	0.726090493	1	pseudobulk	edgeR	LRT
Aldoc	Bhlhe41	-0.01467697	0.117	0.142	0.123786408	0.148255814	0.978542303	1	pseudobulk	edgeR	LRT
Aldoc	Bicc1	0.01813382	0.405	0.448	0.769417476	0.918604651	0.711288179	1	pseudobulk	edgeR	LRT
Aldoc	Bicd1	-0.023697541	0.913	0.93	4.830097087	5.764534884	0.583994017	1	pseudobulk	edgeR	LRT
Aldoc	Bicd2	-0.013951145	0.243	0.27	0.308252427	0.343023256	0.874768554	1	pseudobulk	edgeR	LRT
Aldoc	Bicdl1	0.043638439	0.891	0.936	4.347087379	4.779069767	0.792154059	1	pseudobulk	edgeR	LRT
Aldoc	Bicra	0.002113298	0.4	0.442	0.638349515	0.787790698	0.543607727	1	pseudobulk	edgeR	LRT
Aldoc	Bicral	-0.088034497	0.864	0.901	3.038834951	3.60755814	0.698865878	1	pseudobulk	edgeR	LRT
Aldoc	Bin1	-0.049965672	0.631	0.715	1.402912621	1.648255814	0.690288229	1	pseudobulk	edgeR	LRT
Aldoc	Bin3	-0.151876848	0.267	0.326	0.381067961	0.476744186	0.555199969	1	pseudobulk	edgeR	LRT
Aldoc	Birc2	0.176160092	0.869	0.831	3.61407767	3.712209302	0.429905693	1	pseudobulk	edgeR	LRT
Aldoc	Birc3	0.032688085	0.09	0.131	0.116504854	0.154069767	0.568632457	1	pseudobulk	edgeR	LRT
Aldoc	Birc6	0.036156105	0.932	0.971	6.245145631	7.139534884	0.863340347	1	pseudobulk	edgeR	LRT
Aldoc	Bivm	0.175720635	0.294	0.282	0.405339806	0.401162791	0.388524668	1	pseudobulk	edgeR	LRT
Aldoc	Blcap	-0.141168228	0.316	0.343	0.424757282	0.5	0.801877697	1	pseudobulk	edgeR	LRT
Aldoc	Blm	0.082229395	0.383	0.395	0.633495146	0.668604651	0.646441622	1	pseudobulk	edgeR	LRT
Aldoc	Blmh	0.214247457	0.303	0.314	0.451456311	0.468023256	0.560935883	1	pseudobulk	edgeR	LRT
Aldoc	Bloc1s2	0.253759892	0.352	0.328	0.502427184	0.462209302	0.248641851	1	pseudobulk	edgeR	LRT
Aldoc	Bloc1s5	-0.200605929	0.121	0.122	0.152912621	0.136627907	0.396041814	1	pseudobulk	edgeR	LRT
Aldoc	Blvra	0.07723278	0.138	0.18	0.169902913	0.212209302	0.703621824	1	pseudobulk	edgeR	LRT
Aldoc	Blvrb	-0.221916464	0.09	0.102	0.094660194	0.113372093	0.90593651	1	pseudobulk	edgeR	LRT
Aldoc	Blzf1	0.041610525	0.269	0.297	0.354368932	0.404069767	0.906596957	1	pseudobulk	edgeR	LRT
Aldoc	Bmerb1	-0.002999623	0.779	0.802	2.483009709	2.915697674	0.77640527	1	pseudobulk	edgeR	LRT
Aldoc	Bmi1	0.120212838	0.107	0.122	0.118932039	0.148255814	0.703831318	1	pseudobulk	edgeR	LRT
Aldoc	Bmp1	0.652513333	0.165	0.142	0.194174757	0.180232558	0.579316447	1	pseudobulk	edgeR	LRT
Aldoc	Bmp2k	0.044258221	0.308	0.346	0.582524272	0.584302326	0.667635817	1	pseudobulk	edgeR	LRT
Aldoc	Bmpr1a	-0.006741751	0.663	0.689	1.516990291	1.74127907	0.977808953	1	pseudobulk	edgeR	LRT
Aldoc	Bmpr1b	0.346485917	0.204	0.169	0.36407767	0.340116279	0.478757986	1	pseudobulk	edgeR	LRT
Aldoc	Bmpr2	0.043869937	0.697	0.756	1.851941748	2.238372093	0.634648102	1	pseudobulk	edgeR	LRT
Aldoc	Bms1	-0.193219966	0.417	0.52	0.655339806	0.845930233	0.501736816	1	pseudobulk	edgeR	LRT
Aldoc	Bmt2	-0.009465638	0.636	0.718	1.473300971	1.770348837	0.665810786	1	pseudobulk	edgeR	LRT
Aldoc	Bmyc	-0.165172625	0.245	0.282	0.303398058	0.395348837	0.764693663	1	pseudobulk	edgeR	LRT
Aldoc	Bnip1	0.194841543	0.211	0.224	0.257281553	0.264534884	0.703290117	1	pseudobulk	edgeR	LRT
Aldoc	Bnip2	-0.157619988	0.381	0.445	0.531553398	0.659883721	0.655311213	1	pseudobulk	edgeR	LRT
Aldoc	Bnip3	-0.192861575	0.197	0.247	0.230582524	0.311046512	0.414796341	1	pseudobulk	edgeR	LRT
Aldoc	Bnip3l	-0.08561756	0.291	0.331	0.393203883	0.459302326	0.982645274	1	pseudobulk	edgeR	LRT
Aldoc	Boc	0.422928533	0.216	0.163	0.327669903	0.273255814	0.279091334	1	pseudobulk	edgeR	LRT
Aldoc	Bod1	-0.284609722	0.104	0.108	0.118932039	0.127906977	0.831703392	1	pseudobulk	edgeR	LRT
Aldoc	Bod1l	0.105490243	0.68	0.695	1.52184466	1.575581395	0.498889247	1	pseudobulk	edgeR	LRT
Aldoc	Bola2	-0.262796471	0.121	0.177	0.138349515	0.206395349	0.503436438	1	pseudobulk	edgeR	LRT
Aldoc	Bola3	-0.358194964	0.194	0.282	0.230582524	0.348837209	0.278195028	1	pseudobulk	edgeR	LRT
Aldoc	Bop1	0.042293403	0.231	0.27	0.274271845	0.325581395	0.857679898	1	pseudobulk	edgeR	LRT
Aldoc	Bora	-0.554546206	0.136	0.224	0.169902913	0.290697674	0.076492194	1	pseudobulk	edgeR	LRT
Aldoc	Borcs5	-0.022331015	0.41	0.448	0.618932039	0.73255814	0.826239188	1	pseudobulk	edgeR	LRT
Aldoc	Borcs7	-0.095688914	0.286	0.34	0.371359223	0.453488372	0.772491981	1	pseudobulk	edgeR	LRT
Aldoc	Borcs8	0.159635835	0.197	0.209	0.237864078	0.24127907	0.510271072	1	pseudobulk	edgeR	LRT
Aldoc	Bpgm	-0.139936364	0.175	0.247	0.208737864	0.302325581	0.435800895	1	pseudobulk	edgeR	LRT
Aldoc	Bphl	0.065410451	0.502	0.529	0.939320388	1.002906977	0.590115936	1	pseudobulk	edgeR	LRT
Aldoc	Bpnt1	0.047185777	0.282	0.297	0.34223301	0.380813953	0.89314445	1	pseudobulk	edgeR	LRT
Aldoc	Bptf	-0.041277084	0.816	0.846	2.483009709	2.979651163	0.608848536	1	pseudobulk	edgeR	LRT
Aldoc	Braf	0.007137437	0.932	0.945	5.682038835	6.831395349	0.536542282	1	pseudobulk	edgeR	LRT
Aldoc	Brap	0.139013002	0.425	0.416	0.584951456	0.622093023	0.640902247	1	pseudobulk	edgeR	LRT
Aldoc	Brat1	0.008466057	0.279	0.308	0.373786408	0.409883721	0.764586408	1	pseudobulk	edgeR	LRT
Aldoc	Brca2	0.337653854	0.129	0.116	0.143203883	0.154069767	0.905360011	1	pseudobulk	edgeR	LRT
Aldoc	Brcc3	0.151890226	0.449	0.445	0.779126214	0.720930233	0.204394824	1	pseudobulk	edgeR	LRT
Aldoc	Brd1	-0.026598948	0.563	0.59	1.033980583	1.264534884	0.531654315	1	pseudobulk	edgeR	LRT
Aldoc	Brd2	-0.050661229	0.512	0.555	0.834951456	0.904069767	0.622894587	1	pseudobulk	edgeR	LRT
Aldoc	Brd3	-0.067293668	0.398	0.459	0.558252427	0.715116279	0.395856102	1	pseudobulk	edgeR	LRT
Aldoc	Brd4	-0.000370116	0.852	0.863	2.873786408	3.401162791	0.655938202	1	pseudobulk	edgeR	LRT
Aldoc	Brd7	-0.025269413	0.51	0.561	0.817961165	0.950581395	0.904386981	1	pseudobulk	edgeR	LRT
Aldoc	Brd8	0.110670042	0.799	0.782	2.116504854	2.313953488	0.704651294	1	pseudobulk	edgeR	LRT
Aldoc	Brd9	-0.070186909	0.91	0.942	3.441747573	4.049418605	0.942859376	1	pseudobulk	edgeR	LRT
Aldoc	Brdt	0.189818384	0.303	0.334	0.436893204	0.531976744	0.633600062	1	pseudobulk	edgeR	LRT
Aldoc	Brf1	-0.03610351	0.495	0.541	0.82038835	0.976744186	0.849817573	1	pseudobulk	edgeR	LRT
Aldoc	Bri3	-0.127406483	0.243	0.288	0.339805825	0.39244186	0.91757454	1	pseudobulk	edgeR	LRT
Aldoc	Bri3bp	-0.201386143	0.328	0.413	0.436893204	0.593023256	0.394681138	1	pseudobulk	edgeR	LRT
Aldoc	Brinp1	0.09159565	0.767	0.791	3.087378641	3.523255814	0.985987435	1	pseudobulk	edgeR	LRT
Aldoc	Brinp2	-0.0081071	0.847	0.875	4.128640777	4.63372093	0.873805768	1	pseudobulk	edgeR	LRT
Aldoc	Brinp3	-0.110764769	0.633	0.666	7.283980583	8.941860465	0.635787452	1	pseudobulk	edgeR	LRT
Aldoc	Brip1os	-0.097144762	0.653	0.759	1.849514563	2.177325581	0.981773744	1	pseudobulk	edgeR	LRT
Aldoc	Brix1	-0.103855168	0.248	0.282	0.288834951	0.372093023	0.615056084	1	pseudobulk	edgeR	LRT
Aldoc	Brk1	0.058316864	0.352	0.375	0.52184466	0.572674419	0.817523671	1	pseudobulk	edgeR	LRT
Aldoc	Brms1	0.391511675	0.17	0.145	0.201456311	0.171511628	0.35139363	1	pseudobulk	edgeR	LRT
Aldoc	Brms1l	0.027553817	0.578	0.602	0.961165049	1.165697674	0.58228888	1	pseudobulk	edgeR	LRT
Aldoc	Brox	-0.129976045	0.439	0.506	0.701456311	0.872093023	0.49819726	1	pseudobulk	edgeR	LRT
Aldoc	Brpf1	-0.143472392	0.519	0.581	0.932038835	1.145348837	0.590601587	1	pseudobulk	edgeR	LRT
Aldoc	Brpf3	-0.259957628	0.18	0.244	0.223300971	0.322674419	0.244525118	1	pseudobulk	edgeR	LRT
Aldoc	Brsk1	-0.07958047	0.449	0.52	0.716019417	0.950581395	0.275306588	1	pseudobulk	edgeR	LRT
Aldoc	Brsk2	-0.106443066	0.502	0.59	0.915048544	1.078488372	0.940062123	1	pseudobulk	edgeR	LRT
Aldoc	Brwd1	0.113687039	0.888	0.884	3.315533981	3.447674419	0.468253396	1	pseudobulk	edgeR	LRT
Aldoc	Brwd3	0.10426814	0.546	0.578	1.075242718	1.226744186	0.961852302	1	pseudobulk	edgeR	LRT
Aldoc	Bscl2	-0.264776032	0.163	0.198	0.189320388	0.261627907	0.370641709	1	pseudobulk	edgeR	LRT
Aldoc	Bsdc1	-0.324486933	0.277	0.358	0.378640777	0.537790698	0.15537122	1	pseudobulk	edgeR	LRT
Aldoc	Bsg	-0.533019178	0.689	0.811	1.42961165	2.328488372	0.36794038	1	pseudobulk	edgeR	LRT
Aldoc	Bsn	0.012466141	0.699	0.741	1.682038835	2.029069767	0.625183669	1	pseudobulk	edgeR	LRT
Aldoc	Btaf1	0.109660069	0.752	0.791	2.167475728	2.203488372	0.424694879	1	pseudobulk	edgeR	LRT
Aldoc	Btbd1	0.112875892	0.694	0.715	1.944174757	2.063953488	0.497417821	1	pseudobulk	edgeR	LRT
Aldoc	Btbd10	0.159617616	0.956	0.962	7.696601942	7.773255814	0.222133929	1	pseudobulk	edgeR	LRT
Aldoc	Btbd11	-0.352723506	0.078	0.108	0.109223301	0.206395349	0.333246123	1	pseudobulk	edgeR	LRT
Aldoc	Btbd2	-0.418986082	0.148	0.273	0.177184466	0.331395349	0.021368971	1	pseudobulk	edgeR	LRT
Aldoc	Btbd3	-0.121278105	0.617	0.706	1.495145631	1.906976744	0.370835861	1	pseudobulk	edgeR	LRT
Aldoc	Btbd7	0.154001495	0.84	0.794	2.526699029	2.738372093	0.7647356	1	pseudobulk	edgeR	LRT
Aldoc	Btbd8	0.155619089	0.316	0.34	0.480582524	0.485465116	0.57732752	1	pseudobulk	edgeR	LRT
Aldoc	Btbd9	0.018979011	0.922	0.933	4.708737864	5.590116279	0.59546524	1	pseudobulk	edgeR	LRT
Aldoc	Btf3	-0.242353112	0.24	0.337	0.32038835	0.415697674	0.771396126	1	pseudobulk	edgeR	LRT
Aldoc	Btf3l4	-0.066455044	0.461	0.529	0.745145631	0.906976744	0.744068719	1	pseudobulk	edgeR	LRT
Aldoc	Btg1	0.261584171	0.432	0.468	0.689320388	0.831395349	0.979502244	1	pseudobulk	edgeR	LRT
Aldoc	Btrc	0.16837977	0.862	0.811	2.783980583	3.002906977	0.732865076	1	pseudobulk	edgeR	LRT
Aldoc	Bub3	-0.09732684	0.347	0.413	0.449029126	0.502906977	0.820189113	1	pseudobulk	edgeR	LRT
Aldoc	Bud13	0.107896304	0.126	0.134	0.13592233	0.154069767	0.97152323	1	pseudobulk	edgeR	LRT
Aldoc	Bud23	0.150926966	0.155	0.18	0.165048544	0.194767442	0.879716467	1	pseudobulk	edgeR	LRT
Aldoc	Bud31	-0.552033194	0.109	0.224	0.118932039	0.261627907	0.007705842	1	pseudobulk	edgeR	LRT
Aldoc	Bysl	0.188808476	0.09	0.113	0.099514563	0.122093023	0.829843029	1	pseudobulk	edgeR	LRT
Aldoc	Bzw1	-0.22846854	0.364	0.387	0.5	0.558139535	0.801989799	1	pseudobulk	edgeR	LRT
Aldoc	Bzw2	-0.013596164	0.862	0.89	3.609223301	4.380813953	0.544049545	1	pseudobulk	edgeR	LRT
Aldoc	C030034I22Rik	-0.135396526	0.473	0.587	1.123786408	1.244186047	0.816311973	1	pseudobulk	edgeR	LRT
Aldoc	C130036L24Rik	-0.247935162	0.073	0.102	0.080097087	0.122093023	0.382043925	1	pseudobulk	edgeR	LRT
Aldoc	C130060C02Rik	-0.360387696	0.124	0.134	0.160194175	0.148255814	0.470591022	1	pseudobulk	edgeR	LRT
Aldoc	C130071C03Rik	-0.057141133	0.723	0.791	2.199029126	2.479651163	0.936370082	1	pseudobulk	edgeR	LRT
Aldoc	C1d	0.383249251	0.238	0.183	0.283980583	0.25	0.206159282	1	pseudobulk	edgeR	LRT
Aldoc	C1galt1c1	-0.639114665	0.148	0.267	0.17961165	0.325581395	0.072574301	1	pseudobulk	edgeR	LRT
Aldoc	C1qbp	0.090936885	0.17	0.238	0.194174757	0.261627907	0.603408877	1	pseudobulk	edgeR	LRT
Aldoc	C1qtnf12	-0.117767961	0.1	0.108	0.109223301	0.122093023	0.873682279	1	pseudobulk	edgeR	LRT
Aldoc	C1qtnf4	-0.419248563	0.735	0.869	1.861650485	2.656976744	0.371334692	1	pseudobulk	edgeR	LRT
Aldoc	C230012O17Rik	0.312026287	0.092	0.102	0.104368932	0.127906977	0.769106333	1	pseudobulk	edgeR	LRT
Aldoc	C230035I16Rik	0.005930276	0.1	0.116	0.106796117	0.125	0.960803093	1	pseudobulk	edgeR	LRT
Aldoc	C230037L18Rik	0.242474779	0.311	0.331	0.436893204	0.406976744	0.233591112	1	pseudobulk	edgeR	LRT
Aldoc	C230038L03Rik	-0.216760303	0.184	0.238	0.274271845	0.345930233	0.919795219	1	pseudobulk	edgeR	LRT
Aldoc	C2cd2	-0.078001119	0.357	0.387	0.584951456	0.680232558	0.937380618	1	pseudobulk	edgeR	LRT
Aldoc	C2cd2l	0.02523911	0.131	0.142	0.143203883	0.174418605	0.815082139	1	pseudobulk	edgeR	LRT
Aldoc	C2cd3	-0.074362787	0.468	0.526	0.764563107	0.985465116	0.340407315	1	pseudobulk	edgeR	LRT
Aldoc	C2cd5	0.054160401	0.896	0.904	4.247572816	4.854651163	0.833779506	1	pseudobulk	edgeR	LRT
Aldoc	C330007P06Rik	-0.056402717	0.442	0.52	0.699029126	0.86627907	0.637172952	1	pseudobulk	edgeR	LRT
Aldoc	C330018D20Rik	0.046290897	0.165	0.157	0.196601942	0.191860465	0.434654533	1	pseudobulk	edgeR	LRT
Aldoc	C730034F03Rik	-0.263154728	0.143	0.169	0.196601942	0.223837209	0.861299171	1	pseudobulk	edgeR	LRT
Aldoc	C78859	-0.13915849	0.913	0.942	5.665048544	7.101744186	0.496240896	1	pseudobulk	edgeR	LRT
Aldoc	C79798	-0.189818427	0.15	0.189	0.194174757	0.293604651	0.550561274	1	pseudobulk	edgeR	LRT
Aldoc	C87436	-0.023573098	0.301	0.34	0.424757282	0.453488372	0.64984931	1	pseudobulk	edgeR	LRT
Aldoc	C920021L13Rik	-0.143658952	0.352	0.456	0.584951456	0.720930233	0.755256679	1	pseudobulk	edgeR	LRT
Aldoc	C9orf72	-0.028146088	0.129	0.151	0.148058252	0.188953488	0.638983536	1	pseudobulk	edgeR	LRT
Aldoc	CAAA01118383.1	0.160050724	0.187	0.154	0.22815534	0.200581395	0.289111371	1	pseudobulk	edgeR	LRT
Aldoc	CT009536.1	0.181795588	0.102	0.081	0.104368932	0.084302326	0.270209894	1	pseudobulk	edgeR	LRT
Aldoc	Caap1	-0.120363323	0.561	0.605	1.031553398	1.305232558	0.399596544	1	pseudobulk	edgeR	LRT
Aldoc	Cab39	0.013942352	0.539	0.57	0.968446602	1.168604651	0.651477203	1	pseudobulk	edgeR	LRT
Aldoc	Cab39l	-0.381870235	0.4	0.561	0.764563107	1.020348837	0.386360585	1	pseudobulk	edgeR	LRT
Aldoc	Cabin1	0.001015485	0.638	0.715	1.398058252	1.718023256	0.511223767	1	pseudobulk	edgeR	LRT
Aldoc	Cabp1	0.274983238	0.235	0.215	0.339805825	0.348837209	0.723740268	1	pseudobulk	edgeR	LRT
Aldoc	Cabp7	-0.135721145	0.184	0.241	0.25	0.322674419	0.54991252	1	pseudobulk	edgeR	LRT
Aldoc	Cabyr	-0.247121057	0.112	0.134	0.133495146	0.174418605	0.777183691	1	pseudobulk	edgeR	LRT
Aldoc	Cacfd1	-0.103941862	0.272	0.311	0.332524272	0.351744186	0.583783782	1	pseudobulk	edgeR	LRT
Aldoc	Cachd1	-0.077810615	0.182	0.186	0.332524272	0.354651163	0.642427284	1	pseudobulk	edgeR	LRT
Aldoc	Cacna1a	0.00337837	1	1	94.75485437	110.8575581	0.712658959	1	pseudobulk	edgeR	LRT
Aldoc	Cacna1b	0.322693442	0.187	0.166	0.233009709	0.26744186	0.995000908	1	pseudobulk	edgeR	LRT
Aldoc	Cacna1c	0.178451831	0.648	0.669	2.373786408	2.511627907	0.741434955	1	pseudobulk	edgeR	LRT
Aldoc	Cacna1d	-0.078160322	0.876	0.93	4.796116505	5.656976744	0.787389364	1	pseudobulk	edgeR	LRT
Aldoc	Cacna1e	0.401477004	0.417	0.381	1.024271845	1.026162791	0.573226162	1	pseudobulk	edgeR	LRT
Aldoc	Cacna1g	-0.061881639	0.985	0.98	10.65048544	13.10465116	0.474921147	1	pseudobulk	edgeR	LRT
Aldoc	Cacna1i	0.201774966	0.104	0.116	0.128640777	0.171511628	0.636866931	1	pseudobulk	edgeR	LRT
Aldoc	Cacna2d1	0.150293913	0.408	0.392	0.939320388	1.139534884	0.851817769	1	pseudobulk	edgeR	LRT
Aldoc	Cacna2d2	-0.199641296	0.978	0.994	11.37135922	15.29651163	0.206445978	1	pseudobulk	edgeR	LRT
Aldoc	Cacna2d3	-0.174321479	0.306	0.32	0.764563107	1.090116279	0.303795074	1	pseudobulk	edgeR	LRT
Aldoc	Cacnb2	0.034867838	0.988	0.994	28.31067961	32.84883721	0.799600353	1	pseudobulk	edgeR	LRT
Aldoc	Cacnb4	0.122080189	0.998	1	34.90291262	37.40406977	0.647541335	1	pseudobulk	edgeR	LRT
Aldoc	Cacng2	-0.024201429	0.959	0.971	7.470873786	8.889534884	0.66074776	1	pseudobulk	edgeR	LRT
Aldoc	Cacng7	0.046213211	0.833	0.852	2.881067961	3.168604651	0.719257069	1	pseudobulk	edgeR	LRT
Aldoc	Cactin	-0.06116889	0.1	0.119	0.109223301	0.139534884	0.65396626	1	pseudobulk	edgeR	LRT
Aldoc	Cacul1	-0.004184389	0.529	0.61	1.104368932	1.244186047	0.984304598	1	pseudobulk	edgeR	LRT
Aldoc	Cacybp	-0.047577838	0.199	0.23	0.240291262	0.284883721	0.858152464	1	pseudobulk	edgeR	LRT
Aldoc	Cadm1	0.0657546	0.597	0.576	2.677184466	2.944767442	0.908132303	1	pseudobulk	edgeR	LRT
Aldoc	Cadm2	0.13078892	0.99	0.98	31.36165049	34.67151163	0.81229342	1	pseudobulk	edgeR	LRT
Aldoc	Cadm3	0.099334191	0.677	0.712	1.368932039	1.752906977	0.596772848	1	pseudobulk	edgeR	LRT
Aldoc	Cadm4	-0.172767017	0.223	0.302	0.266990291	0.401162791	0.297740733	1	pseudobulk	edgeR	LRT
Aldoc	Cadps	-0.031110577	0.99	0.997	21.47815534	26.27325581	0.424057032	1	pseudobulk	edgeR	LRT
Aldoc	Cadps2	0.260871541	0.631	0.61	2.849514563	2.886627907	0.60725451	1	pseudobulk	edgeR	LRT
Aldoc	Calb1	0.009828985	1	1	23.5315534	27.2005814	0.870691648	1	pseudobulk	edgeR	LRT
Aldoc	Calb2	-0.060491258	0.403	0.442	0.54368932	0.656976744	0.983369928	1	pseudobulk	edgeR	LRT
Aldoc	Calcoco1	-0.216034164	0.221	0.247	0.283980583	0.316860465	0.821886224	1	pseudobulk	edgeR	LRT
Aldoc	Cald1	0.045678639	0.102	0.116	0.131067961	0.174418605	0.831398384	1	pseudobulk	edgeR	LRT
Aldoc	Calhm2	-0.349149556	0.126	0.166	0.150485437	0.194767442	0.809670591	1	pseudobulk	edgeR	LRT
Aldoc	Calm1	-0.022820527	0.913	0.948	3.203883495	3.718023256	0.89568504	1	pseudobulk	edgeR	LRT
Aldoc	Calm2	-0.010526179	0.998	1	12.36650485	14.34302326	0.886110713	1	pseudobulk	edgeR	LRT
Aldoc	Calm3	-0.084029388	0.456	0.509	0.674757282	0.784883721	0.927644267	1	pseudobulk	edgeR	LRT
Aldoc	Caln1	0.09829619	0.988	0.988	18.25	20.21511628	0.850265216	1	pseudobulk	edgeR	LRT
Aldoc	Calr	-0.489515775	0.767	0.869	1.992718447	3.037790698	0.279639747	1	pseudobulk	edgeR	LRT
Aldoc	Calu	0.032060581	0.357	0.401	0.5	0.572674419	0.843248802	1	pseudobulk	edgeR	LRT
Aldoc	Caly	-0.203019399	0.318	0.384	0.417475728	0.569767442	0.62175113	1	pseudobulk	edgeR	LRT
Aldoc	Camk1	-0.248238851	0.252	0.317	0.327669903	0.476744186	0.162610682	1	pseudobulk	edgeR	LRT
Aldoc	Camk1d	-0.020105701	0.91	0.904	4.553398058	5.468023256	0.619172628	1	pseudobulk	edgeR	LRT
Aldoc	Camk2a	0.027715553	0.92	0.956	5.529126214	6.247093023	0.975705698	1	pseudobulk	edgeR	LRT
Aldoc	Camk2b	0.027836789	0.927	0.922	4.322815534	5.151162791	0.615793241	1	pseudobulk	edgeR	LRT
Aldoc	Camk2d	0.108513203	0.951	0.968	7.643203883	8.264534884	0.712388338	1	pseudobulk	edgeR	LRT
Aldoc	Camk2g	0.448617743	0.087	0.113	0.133495146	0.14244186	0.800338744	1	pseudobulk	edgeR	LRT
Aldoc	Camk2n1	-0.360063129	0.214	0.276	0.27184466	0.38372093	0.699721151	1	pseudobulk	edgeR	LRT
Aldoc	Camk2n2	-0.12134464	0.267	0.326	0.332524272	0.418604651	0.803830192	1	pseudobulk	edgeR	LRT
Aldoc	Camk4	0.268205381	0.903	0.855	5.172330097	5.345930233	0.607410498	1	pseudobulk	edgeR	LRT
Aldoc	Camkk2	0.082007079	0.782	0.837	2.240291262	2.406976744	0.581546896	1	pseudobulk	edgeR	LRT
Aldoc	Camkmt	-0.067351968	0.687	0.779	2.13592233	2.677325581	0.385921212	1	pseudobulk	edgeR	LRT
Aldoc	Caml	0.288039561	0.512	0.451	0.825242718	0.752906977	0.163659128	1	pseudobulk	edgeR	LRT
Aldoc	Camsap1	0.149790119	0.59	0.584	1.029126214	1.165697674	0.977032389	1	pseudobulk	edgeR	LRT
Aldoc	Camsap2	0.033569898	0.762	0.814	2.240291262	2.593023256	0.843989376	1	pseudobulk	edgeR	LRT
Aldoc	Camsap3	0.072235674	0.201	0.192	0.22815534	0.223837209	0.456333844	1	pseudobulk	edgeR	LRT
Aldoc	Camta1	0.018039691	0.995	0.991	13.61893204	16.51162791	0.450258993	1	pseudobulk	edgeR	LRT
Aldoc	Camta2	-0.047079707	0.604	0.68	1.067961165	1.343023256	0.486975472	1	pseudobulk	edgeR	LRT
Aldoc	Cand1	0.138909691	0.434	0.448	0.640776699	0.668604651	0.543314701	1	pseudobulk	edgeR	LRT
Aldoc	Cant1	-0.021853052	0.148	0.148	0.160194175	0.165697674	0.636141044	1	pseudobulk	edgeR	LRT
Aldoc	Canx	-0.197408498	0.748	0.84	2.004854369	2.436046512	0.840094064	1	pseudobulk	edgeR	LRT
Aldoc	Cap1	0.063909956	0.367	0.381	0.529126214	0.531976744	0.403940984	1	pseudobulk	edgeR	LRT
Aldoc	Cap2	-0.008832161	0.908	0.93	4.665048544	5.912790698	0.323531698	1	pseudobulk	edgeR	LRT
Aldoc	Capn10	0.034739153	0.481	0.535	0.754854369	0.921511628	0.606953957	1	pseudobulk	edgeR	LRT
Aldoc	Capn15	-0.036354722	0.934	0.971	5.060679612	6.229651163	0.46149863	1	pseudobulk	edgeR	LRT
Aldoc	Capn2	0.04707741	0.619	0.657	1.376213592	1.773255814	0.317685711	1	pseudobulk	edgeR	LRT
Aldoc	Capn7	-0.116810393	0.546	0.628	1.033980583	1.308139535	0.446207221	1	pseudobulk	edgeR	LRT
Aldoc	Capns1	-0.155597357	0.33	0.413	0.42961165	0.540697674	0.689234227	1	pseudobulk	edgeR	LRT
Aldoc	Caprin1	0.041359487	0.881	0.904	3.949029126	4.23255814	0.551946621	1	pseudobulk	edgeR	LRT
Aldoc	Caprin2	-0.059482361	0.308	0.311	0.432038835	0.514534884	0.809067517	1	pseudobulk	edgeR	LRT
Aldoc	Capza1	-0.093458991	0.607	0.698	1.327669903	1.563953488	0.804238034	1	pseudobulk	edgeR	LRT
Aldoc	Capza2	0.194842744	0.49	0.459	0.723300971	0.76744186	0.53575912	1	pseudobulk	edgeR	LRT
Aldoc	Capzb	-0.031363423	0.454	0.497	0.701456311	0.85755814	0.605969385	1	pseudobulk	edgeR	LRT
Aldoc	Car10	0.151368659	0.757	0.756	6.245145631	6.671511628	0.781565597	1	pseudobulk	edgeR	LRT
Aldoc	Car11	-0.271621109	0.364	0.497	0.5	0.715116279	0.26092988	1	pseudobulk	edgeR	LRT
Aldoc	Car12	0.769406177	0.109	0.07	0.143203883	0.084302326	0.059164145	1	pseudobulk	edgeR	LRT
Aldoc	Car15	-0.106584528	0.104	0.09	0.116504854	0.093023256	0.192475072	1	pseudobulk	edgeR	LRT
Aldoc	Car2	-0.119942819	0.434	0.509	0.669902913	0.773255814	0.914499782	1	pseudobulk	edgeR	LRT
Aldoc	Car4	0.343048681	0.318	0.279	0.405339806	0.372093023	0.459861818	1	pseudobulk	edgeR	LRT
Aldoc	Car7	0.057927907	0.655	0.68	1.919902913	2.165697674	0.926733543	1	pseudobulk	edgeR	LRT
Aldoc	Car8	0.043737503	1	1	67.77427184	77.98546512	0.825020264	1	pseudobulk	edgeR	LRT
Aldoc	Carf	-0.039589906	0.383	0.422	0.623786408	0.73255814	0.807967942	1	pseudobulk	edgeR	LRT
Aldoc	Carm1	-0.116376547	0.34	0.378	0.434466019	0.514534884	0.871999573	1	pseudobulk	edgeR	LRT
Aldoc	Carmil1	0.105866067	0.745	0.756	2.259708738	2.372093023	0.548351807	1	pseudobulk	edgeR	LRT
Aldoc	Carmil2	-0.22268398	0.092	0.108	0.09223301	0.113372093	0.867402145	1	pseudobulk	edgeR	LRT
Aldoc	Carmil3	0.017372325	0.102	0.119	0.109223301	0.125	0.914398112	1	pseudobulk	edgeR	LRT
Aldoc	Carnmt1	0.03777445	0.451	0.509	0.834951456	0.912790698	0.787391529	1	pseudobulk	edgeR	LRT
Aldoc	Cars	-0.013277291	0.272	0.267	0.339805825	0.375	0.871312898	1	pseudobulk	edgeR	LRT
Aldoc	Cars2	0.303511195	0.383	0.358	0.626213592	0.488372093	0.024523098	1	pseudobulk	edgeR	LRT
Aldoc	Casc3	-0.016140851	0.633	0.683	1.223300971	1.523255814	0.471027884	1	pseudobulk	edgeR	LRT
Aldoc	Casc4	-0.11413676	0.879	0.927	4.315533981	5.209302326	0.586841239	1	pseudobulk	edgeR	LRT
Aldoc	Casd1	0.16429233	0.425	0.427	0.711165049	0.691860465	0.353232927	1	pseudobulk	edgeR	LRT
Aldoc	Cask	-0.014734163	0.772	0.765	2.024271845	2.590116279	0.314705857	1	pseudobulk	edgeR	LRT
Aldoc	Caskin1	-0.050357008	0.408	0.477	0.59223301	0.781976744	0.34947459	1	pseudobulk	edgeR	LRT
Aldoc	Casp2	-0.201900787	0.153	0.177	0.186893204	0.218023256	0.952052627	1	pseudobulk	edgeR	LRT
Aldoc	Casp8ap2	-0.029365317	0.284	0.288	0.415048544	0.447674419	0.867727812	1	pseudobulk	edgeR	LRT
Aldoc	Casp9	0.10861843	0.252	0.25	0.32038835	0.340116279	0.680743529	1	pseudobulk	edgeR	LRT
Aldoc	Casq2	-0.080036979	0.951	0.985	7.774271845	9.49127907	0.661906817	1	pseudobulk	edgeR	LRT
Aldoc	Cast	-0.176238029	0.498	0.634	0.970873786	1.316860465	0.278468872	1	pseudobulk	edgeR	LRT
Aldoc	Castor2	-7.42E-05	0.359	0.424	0.516990291	0.613372093	0.772715529	1	pseudobulk	edgeR	LRT
Aldoc	Casz1	0.020482065	0.136	0.174	0.165048544	0.226744186	0.536488328	1	pseudobulk	edgeR	LRT
Aldoc	Cat	0.062360294	0.252	0.308	0.322815534	0.438953488	0.279937087	1	pseudobulk	edgeR	LRT
Aldoc	Catsper2	0.131972729	0.26	0.267	0.378640777	0.395348837	0.796018338	1	pseudobulk	edgeR	LRT
Aldoc	Catspere2	0.270232519	0.381	0.381	0.660194175	0.688953488	0.562718288	1	pseudobulk	edgeR	LRT
Aldoc	Cbarp	0.042987196	0.189	0.265	0.240291262	0.389534884	0.162105739	1	pseudobulk	edgeR	LRT
Aldoc	Cbfa2t2	0.02921976	0.762	0.785	2.13592233	2.23255814	0.435496626	1	pseudobulk	edgeR	LRT
Aldoc	Cbfa2t3	0.049141264	0.291	0.288	0.395631068	0.406976744	0.522668116	1	pseudobulk	edgeR	LRT
Aldoc	Cbfb	0.004903628	0.33	0.43	0.536407767	0.654069767	0.724467179	1	pseudobulk	edgeR	LRT
Aldoc	Cbl	0.002185967	0.658	0.733	1.558252427	1.75872093	0.996226607	1	pseudobulk	edgeR	LRT
Aldoc	Cblb	0.446785252	0.172	0.148	0.230582524	0.212209302	0.455467277	1	pseudobulk	edgeR	LRT
Aldoc	Cbll1	-0.575204956	0.197	0.346	0.276699029	0.418604651	0.309791631	1	pseudobulk	edgeR	LRT
Aldoc	Cbln1	-0.094102758	0.561	0.616	0.890776699	1.162790698	0.872701089	1	pseudobulk	edgeR	LRT
Aldoc	Cbln3	-0.009053516	0.665	0.672	1.094660194	1.281976744	0.913562974	1	pseudobulk	edgeR	LRT
Aldoc	Cbr1	0.180877892	0.16	0.166	0.189320388	0.188953488	0.509886941	1	pseudobulk	edgeR	LRT
Aldoc	Cbr4	-0.115148743	0.104	0.125	0.116504854	0.139534884	0.787048343	1	pseudobulk	edgeR	LRT
Aldoc	Cbwd1	-0.051996746	0.359	0.381	0.533980583	0.590116279	0.773026723	1	pseudobulk	edgeR	LRT
Aldoc	Cbx1	-0.064557142	0.549	0.581	0.932038835	1.148255814	0.679315887	1	pseudobulk	edgeR	LRT
Aldoc	Cbx3	0.11412019	0.507	0.494	0.830097087	0.872093023	0.509442825	1	pseudobulk	edgeR	LRT
Aldoc	Cbx4	-0.145841638	0.221	0.294	0.27184466	0.389534884	0.245290766	1	pseudobulk	edgeR	LRT
Aldoc	Cbx5	0.031150116	0.575	0.581	1.077669903	1.220930233	0.992351084	1	pseudobulk	edgeR	LRT
Aldoc	Cbx6	-0.054105762	0.568	0.602	0.997572816	1.101744186	0.726775791	1	pseudobulk	edgeR	LRT
Aldoc	Cbx7	-0.287416397	0.206	0.256	0.281553398	0.401162791	0.492467061	1	pseudobulk	edgeR	LRT
Aldoc	Cbx8	-0.12052219	0.1	0.116	0.106796117	0.130813953	0.888345005	1	pseudobulk	edgeR	LRT
Aldoc	Cby1	-0.173080029	0.15	0.18	0.169902913	0.220930233	0.544013383	1	pseudobulk	edgeR	LRT
Aldoc	Cc2d1a	-0.19594786	0.187	0.233	0.225728155	0.290697674	0.525591088	1	pseudobulk	edgeR	LRT
Aldoc	Cc2d1b	-0.012930553	0.335	0.366	0.470873786	0.488372093	0.70656667	1	pseudobulk	edgeR	LRT
Aldoc	Cc2d2a	0.161735349	0.612	0.584	1.257281553	1.287790698	0.60137013	1	pseudobulk	edgeR	LRT
Aldoc	Ccar1	0.18063222	0.971	0.988	10.32524272	10.64244186	0.443383353	1	pseudobulk	edgeR	LRT
Aldoc	Ccar2	0.009275891	0.255	0.285	0.308252427	0.36627907	0.888445374	1	pseudobulk	edgeR	LRT
Aldoc	Ccdc106	-0.100244919	0.32	0.358	0.453883495	0.531976744	0.922832504	1	pseudobulk	edgeR	LRT
Aldoc	Ccdc107	-0.150214554	0.939	0.959	4.441747573	5.25	0.900617661	1	pseudobulk	edgeR	LRT
Aldoc	Ccdc112	-0.005281057	0.536	0.605	1.225728155	1.351744186	0.911417454	1	pseudobulk	edgeR	LRT
Aldoc	Ccdc117	0.223414039	0.136	0.142	0.152912621	0.177325581	0.995025543	1	pseudobulk	edgeR	LRT
Aldoc	Ccdc12	0.07303062	0.454	0.465	0.645631068	0.694767442	0.711771989	1	pseudobulk	edgeR	LRT
Aldoc	Ccdc120	-0.496772058	0.095	0.186	0.106796117	0.223837209	0.009906488	1	pseudobulk	edgeR	LRT
Aldoc	Ccdc124	-0.354680113	0.119	0.169	0.131067961	0.188953488	0.551269562	1	pseudobulk	edgeR	LRT
Aldoc	Ccdc126	-0.443352113	0.066	0.102	0.065533981	0.122093023	0.161985985	1	pseudobulk	edgeR	LRT
Aldoc	Ccdc127	-0.020725895	0.328	0.346	0.439320388	0.49127907	0.789660114	1	pseudobulk	edgeR	LRT
Aldoc	Ccdc130	-0.303617146	0.15	0.198	0.169902913	0.229651163	0.457696665	1	pseudobulk	edgeR	LRT
Aldoc	Ccdc134	-0.253860003	0.092	0.137	0.104368932	0.162790698	0.218961049	1	pseudobulk	edgeR	LRT
Aldoc	Ccdc136	-0.043798501	0.529	0.619	1.218446602	1.447674419	0.714963791	1	pseudobulk	edgeR	LRT
Aldoc	Ccdc137	0.319795621	0.177	0.154	0.225728155	0.180232558	0.081518592	1	pseudobulk	edgeR	LRT
Aldoc	Ccdc138	0.036879456	0.318	0.314	0.536407767	0.497093023	0.246881328	1	pseudobulk	edgeR	LRT
Aldoc	Ccdc14	-0.127891502	0.08	0.116	0.097087379	0.122093023	0.716887353	1	pseudobulk	edgeR	LRT
Aldoc	Ccdc141	0.047847185	0.143	0.131	0.223300971	0.203488372	0.338515637	1	pseudobulk	edgeR	LRT
Aldoc	Ccdc148	-0.121041753	0.813	0.875	4	5.023255814	0.385453055	1	pseudobulk	edgeR	LRT
Aldoc	Ccdc149	0.085106505	0.325	0.308	0.453883495	0.476744186	0.59460451	1	pseudobulk	edgeR	LRT
Aldoc	Ccdc15	0.232440377	0.289	0.273	0.446601942	0.418604651	0.274943015	1	pseudobulk	edgeR	LRT
Aldoc	Ccdc150	0.156203424	0.102	0.096	0.118932039	0.110465116	0.498204994	1	pseudobulk	edgeR	LRT
Aldoc	Ccdc157	-0.097344319	0.119	0.16	0.133495146	0.177325581	0.654224377	1	pseudobulk	edgeR	LRT
Aldoc	Ccdc159	-0.283021805	0.136	0.201	0.148058252	0.247093023	0.090209007	1	pseudobulk	edgeR	LRT
Aldoc	Ccdc162	0.000299641	0.107	0.102	0.140776699	0.113372093	0.298506323	1	pseudobulk	edgeR	LRT
Aldoc	Ccdc167	0.11608736	0.359	0.34	0.516990291	0.468023256	0.225275707	1	pseudobulk	edgeR	LRT
Aldoc	Ccdc171	-0.14492246	0.131	0.16	0.169902913	0.194767442	0.985676337	1	pseudobulk	edgeR	LRT
Aldoc	Ccdc173	0.041175512	0.199	0.238	0.25	0.311046512	0.643982864	1	pseudobulk	edgeR	LRT
Aldoc	Ccdc174	0.062327987	0.583	0.64	1.133495146	1.174418605	0.466999772	1	pseudobulk	edgeR	LRT
Aldoc	Ccdc186	-0.069062218	0.454	0.509	0.766990291	0.944767442	0.541631445	1	pseudobulk	edgeR	LRT
Aldoc	Ccdc189	0.055331144	0.109	0.137	0.126213592	0.165697674	0.672801736	1	pseudobulk	edgeR	LRT
Aldoc	Ccdc191	-0.070881673	0.524	0.59	1.109223301	1.200581395	0.668568749	1	pseudobulk	edgeR	LRT
Aldoc	Ccdc22	0.06826751	0.211	0.227	0.266990291	0.281976744	0.646482994	1	pseudobulk	edgeR	LRT
Aldoc	Ccdc25	0.040587567	0.461	0.451	0.689320388	0.709302326	0.512289217	1	pseudobulk	edgeR	LRT
Aldoc	Ccdc28a	-0.009597502	0.311	0.328	0.439320388	0.470930233	0.710204335	1	pseudobulk	edgeR	LRT
Aldoc	Ccdc28b	-0.419062883	0.269	0.401	0.330097087	0.51744186	0.161104038	1	pseudobulk	edgeR	LRT
Aldoc	Ccdc30	-0.236439544	0.335	0.448	0.490291262	0.715116279	0.11909734	1	pseudobulk	edgeR	LRT
Aldoc	Ccdc34	0.019369474	0.286	0.314	0.419902913	0.430232558	0.456558224	1	pseudobulk	edgeR	LRT
Aldoc	Ccdc39	0.110772684	0.231	0.23	0.330097087	0.302325581	0.47087093	1	pseudobulk	edgeR	LRT
Aldoc	Ccdc43	0.310944152	0.102	0.096	0.123786408	0.104651163	0.235808507	1	pseudobulk	edgeR	LRT
Aldoc	Ccdc47	-0.031360177	0.607	0.634	1.13592233	1.279069767	0.786489976	1	pseudobulk	edgeR	LRT
Aldoc	Ccdc50	0.020797755	0.971	0.977	10.63349515	12.34302326	0.819629511	1	pseudobulk	edgeR	LRT
Aldoc	Ccdc51	0.068095923	0.104	0.128	0.11407767	0.151162791	0.571947504	1	pseudobulk	edgeR	LRT
Aldoc	Ccdc57	0.007582531	0.325	0.369	0.524271845	0.572674419	0.806706541	1	pseudobulk	edgeR	LRT
Aldoc	Ccdc58	-0.176657485	0.748	0.817	1.961165049	2.48255814	0.545270981	1	pseudobulk	edgeR	LRT
Aldoc	Ccdc59	0.111910145	0.248	0.288	0.317961165	0.363372093	0.96806834	1	pseudobulk	edgeR	LRT
Aldoc	Ccdc6	0.143384842	0.459	0.471	0.75	0.796511628	0.597862355	1	pseudobulk	edgeR	LRT
Aldoc	Ccdc61	-0.254711634	0.143	0.201	0.172330097	0.23255814	0.522621455	1	pseudobulk	edgeR	LRT
Aldoc	Ccdc62	0.111937274	0.243	0.273	0.347087379	0.351744186	0.572602771	1	pseudobulk	edgeR	LRT
Aldoc	Ccdc66	0.10527473	0.549	0.59	1.09223301	1.174418605	0.754476931	1	pseudobulk	edgeR	LRT
Aldoc	Ccdc69	0.062440127	0.252	0.241	0.337378641	0.343023256	0.559694127	1	pseudobulk	edgeR	LRT
Aldoc	Ccdc71	-0.46966056	0.066	0.105	0.077669903	0.104651163	0.69829567	1	pseudobulk	edgeR	LRT
Aldoc	Ccdc73	-0.302323315	0.447	0.57	0.832524272	1.113372093	0.684472285	1	pseudobulk	edgeR	LRT
Aldoc	Ccdc74a	-0.408946595	0.104	0.131	0.116504854	0.151162791	0.733062426	1	pseudobulk	edgeR	LRT
Aldoc	Ccdc77	-0.001867848	0.408	0.477	0.640776699	0.799418605	0.513417259	1	pseudobulk	edgeR	LRT
Aldoc	Ccdc78	-0.235619607	0.1	0.116	0.106796117	0.14244186	0.721797911	1	pseudobulk	edgeR	LRT
Aldoc	Ccdc7a	-0.209550658	0.063	0.102	0.072815534	0.119186047	0.512017131	1	pseudobulk	edgeR	LRT
Aldoc	Ccdc7b	0.011690006	0.155	0.154	0.257281553	0.200581395	0.178537881	1	pseudobulk	edgeR	LRT
Aldoc	Ccdc81	-0.15161088	0.104	0.169	0.13592233	0.212209302	0.256156843	1	pseudobulk	edgeR	LRT
Aldoc	Ccdc82	0.177460776	0.318	0.317	0.461165049	0.494186047	0.708634907	1	pseudobulk	edgeR	LRT
Aldoc	Ccdc84	0.105001656	0.17	0.192	0.216019417	0.206395349	0.389357316	1	pseudobulk	edgeR	LRT
Aldoc	Ccdc85a	0.045131654	0.973	0.98	14.81553398	16.72965116	0.966239823	1	pseudobulk	edgeR	LRT
Aldoc	Ccdc85b	-0.04607768	0.165	0.203	0.20631068	0.24127907	0.983935182	1	pseudobulk	edgeR	LRT
Aldoc	Ccdc85c	0.014290171	0.563	0.596	1.029126214	1.165697674	0.973107635	1	pseudobulk	edgeR	LRT
Aldoc	Ccdc88a	0.067816759	0.99	0.997	15.33980583	17.47383721	0.825595068	1	pseudobulk	edgeR	LRT
Aldoc	Ccdc88c	0.091063361	0.216	0.203	0.303398058	0.284883721	0.354547453	1	pseudobulk	edgeR	LRT
Aldoc	Ccdc9	-0.280757493	0.124	0.163	0.155339806	0.183139535	0.916344087	1	pseudobulk	edgeR	LRT
Aldoc	Ccdc90b	-0.011210489	0.425	0.451	0.650485437	0.761627907	0.826085773	1	pseudobulk	edgeR	LRT
Aldoc	Ccdc91	0.103856062	0.493	0.471	0.786407767	0.915697674	0.85982005	1	pseudobulk	edgeR	LRT
Aldoc	Ccdc92	0.06219414	0.626	0.669	1.378640777	1.581395349	0.969880674	1	pseudobulk	edgeR	LRT
Aldoc	Ccdc92b	-0.039620564	0.267	0.323	0.400485437	0.444767442	0.957010936	1	pseudobulk	edgeR	LRT
Aldoc	Ccdc93	-0.197384336	0.345	0.39	0.485436893	0.601744186	0.62789463	1	pseudobulk	edgeR	LRT
Aldoc	Ccdc97	0.118139719	0.109	0.105	0.111650485	0.119186047	0.773891542	1	pseudobulk	edgeR	LRT
Aldoc	Cchcr1	-0.153493132	0.182	0.235	0.230582524	0.281976744	0.840326857	1	pseudobulk	edgeR	LRT
Aldoc	Cck	-0.464450238	0.325	0.387	0.475728155	0.691860465	0.638434347	1	pseudobulk	edgeR	LRT
Aldoc	Ccl25	-0.260714799	0.507	0.628	0.910194175	1.313953488	0.075569291	1	pseudobulk	edgeR	LRT
Aldoc	Ccl27a	-0.074289076	0.235	0.265	0.283980583	0.334302326	0.909673088	1	pseudobulk	edgeR	LRT
Aldoc	Ccm2	0.121888803	0.583	0.581	1.143203883	1.293604651	0.979228709	1	pseudobulk	edgeR	LRT
Aldoc	Ccnc	-0.015803313	0.558	0.61	1.004854369	1.188953488	0.727414219	1	pseudobulk	edgeR	LRT
Aldoc	Ccndbp1	0.077049391	0.299	0.299	0.393203883	0.38372093	0.335629657	1	pseudobulk	edgeR	LRT
Aldoc	Ccne2	0.198283516	0.235	0.212	0.310679612	0.287790698	0.256577506	1	pseudobulk	edgeR	LRT
Aldoc	Ccng1	0.184176846	0.107	0.102	0.11407767	0.11627907	0.64800877	1	pseudobulk	edgeR	LRT
Aldoc	Ccng2	-0.034454102	0.109	0.11	0.121359223	0.122093023	0.645156689	1	pseudobulk	edgeR	LRT
Aldoc	Ccnh	-0.067692277	0.517	0.602	0.970873786	1.174418605	0.781521013	1	pseudobulk	edgeR	LRT
Aldoc	Ccni	0.049559978	0.694	0.762	1.703883495	1.848837209	0.657334332	1	pseudobulk	edgeR	LRT
Aldoc	Ccnjl	0.179423674	0.104	0.113	0.131067961	0.154069767	0.978304656	1	pseudobulk	edgeR	LRT
Aldoc	Ccnk	0.045431252	0.267	0.314	0.349514563	0.406976744	0.881509485	1	pseudobulk	edgeR	LRT
Aldoc	Ccnl1	0.133840693	0.675	0.692	1.631067961	1.697674419	0.496671831	1	pseudobulk	edgeR	LRT
Aldoc	Ccnl2	0.008268506	0.735	0.797	1.939320388	2.264534884	0.776038879	1	pseudobulk	edgeR	LRT
Aldoc	Ccnt1	0.091172148	0.68	0.715	1.487864078	1.781976744	0.658442461	1	pseudobulk	edgeR	LRT
Aldoc	Ccnt2	0.114307771	0.835	0.834	2.451456311	2.595930233	0.563881232	1	pseudobulk	edgeR	LRT
Aldoc	Ccny	0.020451866	0.83	0.837	2.859223301	3.186046512	0.927573266	1	pseudobulk	edgeR	LRT
Aldoc	Ccnyl1	0.1918318	0.272	0.25	0.337378641	0.36627907	0.791588092	1	pseudobulk	edgeR	LRT
Aldoc	Ccp110	0.190633219	0.248	0.265	0.298543689	0.343023256	0.981298402	1	pseudobulk	edgeR	LRT
Aldoc	Ccpg1	-0.002609369	0.476	0.535	0.742718447	0.947674419	0.446310664	1	pseudobulk	edgeR	LRT
Aldoc	Ccr9	0.102291356	0.269	0.244	0.400485437	0.35755814	0.611581949	1	pseudobulk	edgeR	LRT
Aldoc	Ccs	0.044344892	0.357	0.407	0.52184466	0.604651163	0.884318693	1	pseudobulk	edgeR	LRT
Aldoc	Ccsap	-0.223545836	0.233	0.317	0.310679612	0.424418605	0.414275818	1	pseudobulk	edgeR	LRT
Aldoc	Ccser1	-0.011690806	0.993	0.994	18.58737864	22.48837209	0.485448048	1	pseudobulk	edgeR	LRT
Aldoc	Ccser2	0.056904155	0.709	0.779	1.79368932	2.034883721	0.904260005	1	pseudobulk	edgeR	LRT
Aldoc	Cct2	-0.095589669	0.265	0.299	0.310679612	0.39244186	0.666220785	1	pseudobulk	edgeR	LRT
Aldoc	Cct3	0.051405047	0.495	0.5	0.783980583	0.843023256	0.593320843	1	pseudobulk	edgeR	LRT
Aldoc	Cct4	-0.025453897	0.337	0.343	0.444174757	0.476744186	0.640819961	1	pseudobulk	edgeR	LRT
Aldoc	Cct5	-0.010837899	0.403	0.43	0.524271845	0.587209302	0.82679885	1	pseudobulk	edgeR	LRT
Aldoc	Cct6a	-0.029042816	0.364	0.384	0.504854369	0.50872093	0.446655616	1	pseudobulk	edgeR	LRT
Aldoc	Cct7	0.123180171	0.359	0.372	0.512135922	0.558139535	0.749996659	1	pseudobulk	edgeR	LRT
Aldoc	Cct8	0.054457674	0.415	0.465	0.618932039	0.691860465	0.903769566	1	pseudobulk	edgeR	LRT
Aldoc	Ccz1	0.065652557	0.794	0.802	2.04368932	2.340116279	0.970956279	1	pseudobulk	edgeR	LRT
Aldoc	Cd163l1	-0.283128388	0.148	0.174	0.172330097	0.203488372	0.90752411	1	pseudobulk	edgeR	LRT
Aldoc	Cd164	-0.123963299	0.274	0.349	0.356796117	0.447674419	0.85202827	1	pseudobulk	edgeR	LRT
Aldoc	Cd180	-0.036498246	0.112	0.119	0.128640777	0.145348837	0.892619652	1	pseudobulk	edgeR	LRT
Aldoc	Cd247	-0.206932574	0.289	0.36	0.509708738	0.601744186	0.918701048	1	pseudobulk	edgeR	LRT
Aldoc	Cd276	-0.118104709	0.204	0.262	0.25	0.348837209	0.388495454	1	pseudobulk	edgeR	LRT
Aldoc	Cd2ap	0.055504975	0.76	0.767	2.016990291	2.311046512	0.806470484	1	pseudobulk	edgeR	LRT
Aldoc	Cd2bp2	0.042708474	0.197	0.209	0.225728155	0.247093023	0.817186637	1	pseudobulk	edgeR	LRT
Aldoc	Cd302	-0.262785454	0.167	0.221	0.194174757	0.26744186	0.617454892	1	pseudobulk	edgeR	LRT
Aldoc	Cd320	-0.004826293	0.126	0.14	0.140776699	0.154069767	0.785075688	1	pseudobulk	edgeR	LRT
Aldoc	Cd3eap	0.265200145	0.165	0.151	0.184466019	0.186046512	0.5734706	1	pseudobulk	edgeR	LRT
Aldoc	Cd46	-0.02233888	0.597	0.637	1.354368932	1.773255814	0.280311549	1	pseudobulk	edgeR	LRT
Aldoc	Cd47	-0.120228463	0.91	0.956	3.79368932	4.85755814	0.510616185	1	pseudobulk	edgeR	LRT
Aldoc	Cd59b	-0.132256957	0.083	0.142	0.109223301	0.171511628	0.370157921	1	pseudobulk	edgeR	LRT
Aldoc	Cd63	-0.259603501	0.131	0.151	0.150485437	0.191860465	0.97283773	1	pseudobulk	edgeR	LRT
Aldoc	Cd81	-0.450089015	0.701	0.84	1.526699029	2.25	0.42682687	1	pseudobulk	edgeR	LRT
Aldoc	Cd99l2	-0.10414527	0.733	0.823	2.065533981	2.555232558	0.61591221	1	pseudobulk	edgeR	LRT
Aldoc	Cdadc1	0.11720058	0.485	0.52	0.859223301	0.915697674	0.651264396	1	pseudobulk	edgeR	LRT
Aldoc	Cdan1	0.079138373	0.296	0.331	0.395631068	0.415697674	0.622282283	1	pseudobulk	edgeR	LRT
Aldoc	Cdc123	-0.034242769	0.527	0.596	0.953883495	1.093023256	0.952247074	1	pseudobulk	edgeR	LRT
Aldoc	Cdc14b	-0.031439689	0.74	0.791	2.174757282	2.418604651	0.720974445	1	pseudobulk	edgeR	LRT
Aldoc	Cdc16	0.125774491	0.354	0.349	0.492718447	0.529069767	0.744422303	1	pseudobulk	edgeR	LRT
Aldoc	Cdc20	-0.560498117	0.121	0.189	0.15776699	0.308139535	0.065332097	1	pseudobulk	edgeR	LRT
Aldoc	Cdc23	0.125970327	0.461	0.517	0.72815534	0.787790698	0.6854159	1	pseudobulk	edgeR	LRT
Aldoc	Cdc26	-0.080846919	0.35	0.392	0.509708738	0.563953488	0.779702695	1	pseudobulk	edgeR	LRT
Aldoc	Cdc27	-0.032174484	0.682	0.724	1.536407767	1.950581395	0.430655758	1	pseudobulk	edgeR	LRT
Aldoc	Cdc34	-0.157271447	0.09	0.116	0.097087379	0.13372093	0.482805861	1	pseudobulk	edgeR	LRT
Aldoc	Cdc37	-0.207518939	0.318	0.43	0.400485437	0.595930233	0.289485578	1	pseudobulk	edgeR	LRT
Aldoc	Cdc37l1	0.072700981	0.808	0.82	2.485436893	2.744186047	0.757634473	1	pseudobulk	edgeR	LRT
Aldoc	Cdc40	-0.062865383	0.476	0.538	0.808252427	1.020348837	0.415406664	1	pseudobulk	edgeR	LRT
Aldoc	Cdc42	-0.05830432	0.888	0.939	3.718446602	4.424418605	0.900753604	1	pseudobulk	edgeR	LRT
Aldoc	Cdc42bpa	-0.005141128	0.988	0.994	21.58737864	25.34883721	0.672558436	1	pseudobulk	edgeR	LRT
Aldoc	Cdc42bpb	-0.061795015	0.667	0.712	1.468446602	1.843023256	0.409810583	1	pseudobulk	edgeR	LRT
Aldoc	Cdc42ep2	-0.368195802	0.08	0.128	0.087378641	0.162790698	0.05454399	1	pseudobulk	edgeR	LRT
Aldoc	Cdc42ep3	-0.185895452	0.112	0.166	0.143203883	0.186046512	0.599097838	1	pseudobulk	edgeR	LRT
Aldoc	Cdc42se2	-0.084592546	0.716	0.759	1.893203883	2.302325581	0.588443565	1	pseudobulk	edgeR	LRT
Aldoc	Cdc5l	0.299908529	0.442	0.448	0.643203883	0.651162791	0.425559219	1	pseudobulk	edgeR	LRT
Aldoc	Cdc7	-0.01929357	0.464	0.485	0.701456311	0.744186047	0.507037603	1	pseudobulk	edgeR	LRT
Aldoc	Cdc73	0.024327889	0.755	0.779	2.036407767	2.389534884	0.713458732	1	pseudobulk	edgeR	LRT
Aldoc	Cdh10	0.193062103	0.437	0.419	1.84223301	1.834302326	0.534114484	1	pseudobulk	edgeR	LRT
Aldoc	Cdh11	-0.061987629	0.799	0.866	4.334951456	4.997093023	0.962031061	1	pseudobulk	edgeR	LRT
Aldoc	Cdh12	-0.066679598	0.949	0.956	17.70631068	21.30523256	0.547371092	1	pseudobulk	edgeR	LRT
Aldoc	Cdh13	0.364562477	0.204	0.201	0.332524272	0.328488372	0.401731144	1	pseudobulk	edgeR	LRT
Aldoc	Cdh18	0.046972057	0.998	1	248.0315534	274.5813953	0.877120823	1	pseudobulk	edgeR	LRT
Aldoc	Cdh2	0.020522025	0.978	0.983	10.16747573	12.00581395	0.749642028	1	pseudobulk	edgeR	LRT
Aldoc	Cdh20	-0.128312456	0.095	0.122	0.266990291	0.311046512	0.957563366	1	pseudobulk	edgeR	LRT
Aldoc	Cdh22	0.62623892	0.102	0.078	0.162621359	0.104651163	0.086689528	1	pseudobulk	edgeR	LRT
Aldoc	Cdh4	0.196114773	0.15	0.177	0.237864078	0.290697674	0.727140993	1	pseudobulk	edgeR	LRT
Aldoc	Cdh7	0.253173745	0.325	0.285	0.599514563	0.584302326	0.606871036	1	pseudobulk	edgeR	LRT
Aldoc	Cdh8	0.085053517	0.432	0.427	1.257281553	1.444767442	0.937623762	1	pseudobulk	edgeR	LRT
Aldoc	Cdh9	0.256400602	0.158	0.16	0.29368932	0.316860465	0.921853362	1	pseudobulk	edgeR	LRT
Aldoc	Cdip1	-0.047655037	0.82	0.866	2.42961165	2.924418605	0.77802542	1	pseudobulk	edgeR	LRT
Aldoc	Cdipt	-0.470089013	0.42	0.584	0.621359223	1.023255814	0.348754732	1	pseudobulk	edgeR	LRT
Aldoc	Cdk10	0.212826178	0.318	0.314	0.441747573	0.421511628	0.242666264	1	pseudobulk	edgeR	LRT
Aldoc	Cdk11b	0.019347697	0.517	0.567	0.837378641	0.976744186	0.923902967	1	pseudobulk	edgeR	LRT
Aldoc	Cdk12	-0.059117607	0.867	0.878	2.987864078	3.790697674	0.384006192	1	pseudobulk	edgeR	LRT
Aldoc	Cdk13	0.076884536	0.876	0.855	3.514563107	3.985465116	0.963228374	1	pseudobulk	edgeR	LRT
Aldoc	Cdk14	0.100525639	0.981	0.983	12.34223301	13.48255814	0.743833552	1	pseudobulk	edgeR	LRT
Aldoc	Cdk16	0.001431172	0.845	0.86	2.5	3.087209302	0.47208911	1	pseudobulk	edgeR	LRT
Aldoc	Cdk17	0.160879955	0.57	0.567	1.152912621	1.180232558	0.44936763	1	pseudobulk	edgeR	LRT
Aldoc	Cdk19	-0.060750638	0.507	0.587	1.024271845	1.226744186	0.762850108	1	pseudobulk	edgeR	LRT
Aldoc	Cdk2ap1	0.015288474	0.204	0.189	0.237864078	0.229651163	0.398422808	1	pseudobulk	edgeR	LRT
Aldoc	Cdk2ap2	-0.043766375	0.146	0.172	0.162621359	0.191860465	0.974919413	1	pseudobulk	edgeR	LRT
Aldoc	Cdk4	0.179427835	0.163	0.157	0.194174757	0.183139535	0.425186838	1	pseudobulk	edgeR	LRT
Aldoc	Cdk5	-0.116284698	0.527	0.622	0.817961165	1.020348837	0.571840136	1	pseudobulk	edgeR	LRT
Aldoc	Cdk5r1	-0.3273708	0.24	0.291	0.317961165	0.363372093	0.965912133	1	pseudobulk	edgeR	LRT
Aldoc	Cdk5r2	-0.111339943	0.109	0.157	0.123786408	0.194767442	0.547149726	1	pseudobulk	edgeR	LRT
Aldoc	Cdk5rap1	0.421855694	0.226	0.235	0.32038835	0.296511628	0.373691407	1	pseudobulk	edgeR	LRT
Aldoc	Cdk5rap2	0.221200724	0.352	0.369	0.572815534	0.601744186	0.615281496	1	pseudobulk	edgeR	LRT
Aldoc	Cdk5rap3	-0.03669748	0.15	0.198	0.172330097	0.223837209	0.692066396	1	pseudobulk	edgeR	LRT
Aldoc	Cdk7	-0.111208945	0.524	0.64	0.983009709	1.331395349	0.18814314	1	pseudobulk	edgeR	LRT
Aldoc	Cdk8	0.07545863	0.83	0.837	2.987864078	3.290697674	0.873807846	1	pseudobulk	edgeR	LRT
Aldoc	Cdk9	0.207372364	0.189	0.209	0.230582524	0.25	0.854335534	1	pseudobulk	edgeR	LRT
Aldoc	Cdkal1	0.063110663	0.893	0.904	4.172330097	4.558139535	0.782685881	1	pseudobulk	edgeR	LRT
Aldoc	Cdkl1	-0.102610297	0.466	0.512	0.837378641	1.011627907	0.683842671	1	pseudobulk	edgeR	LRT
Aldoc	Cdkl2	-0.077353216	0.289	0.337	0.40776699	0.470930233	0.942599963	1	pseudobulk	edgeR	LRT
Aldoc	Cdkl3	-0.086918716	0.364	0.404	0.616504854	0.636627907	0.490342022	1	pseudobulk	edgeR	LRT
Aldoc	Cdkl5	0.114525196	0.197	0.195	0.269417476	0.252906977	0.370270311	1	pseudobulk	edgeR	LRT
Aldoc	Cdkn1b	-0.296736103	0.146	0.195	0.186893204	0.244186047	0.633887105	1	pseudobulk	edgeR	LRT
Aldoc	Cdkn2aip	-0.137038613	0.109	0.108	0.118932039	0.122093023	0.579055697	1	pseudobulk	edgeR	LRT
Aldoc	Cdkn2aipnl	-0.544985209	0.075	0.125	0.082524272	0.14244186	0.127716095	1	pseudobulk	edgeR	LRT
Aldoc	Cdo1	-0.303254096	0.085	0.119	0.104368932	0.154069767	0.291726265	1	pseudobulk	edgeR	LRT
Aldoc	Cdon	0.189291879	0.796	0.794	2.514563107	2.540697674	0.284116956	1	pseudobulk	edgeR	LRT
Aldoc	Cdr1os	-0.01141247	0.985	0.985	11.07281553	12.94186047	0.75171666	1	pseudobulk	edgeR	LRT
Aldoc	Cdr2	0.178769751	0.396	0.407	0.616504854	0.680232558	0.843080886	1	pseudobulk	edgeR	LRT
Aldoc	Cdr2l	0.128586311	0.437	0.424	0.723300971	0.703488372	0.239073673	1	pseudobulk	edgeR	LRT
Aldoc	Cds1	-0.053880534	0.857	0.881	3.126213592	3.901162791	0.447248698	1	pseudobulk	edgeR	LRT
Aldoc	Cds2	-0.143368902	0.704	0.733	1.485436893	1.773255814	0.999894463	1	pseudobulk	edgeR	LRT
Aldoc	Cdv3	0.173250975	0.347	0.401	0.524271845	0.622093023	0.748026272	1	pseudobulk	edgeR	LRT
Aldoc	Cdyl	-0.141341251	0.333	0.378	0.47815534	0.630813953	0.381150432	1	pseudobulk	edgeR	LRT
Aldoc	Cdyl2	-0.031951036	0.544	0.616	1.174757282	1.319767442	0.954485559	1	pseudobulk	edgeR	LRT
Aldoc	Ceacam2	0.139795313	0.303	0.311	0.453883495	0.427325581	0.405914138	1	pseudobulk	edgeR	LRT
Aldoc	Cebpg	-0.009881559	0.311	0.349	0.422330097	0.49127907	0.879516411	1	pseudobulk	edgeR	LRT
Aldoc	Cebpz	0.047974213	0.386	0.413	0.497572816	0.636627907	0.536171661	1	pseudobulk	edgeR	LRT
Aldoc	Cebpzos	-0.089743362	0.1	0.134	0.118932039	0.151162791	0.869514842	1	pseudobulk	edgeR	LRT
Aldoc	Cecr2	0.100011947	0.374	0.392	0.61407767	0.703488372	0.917020624	1	pseudobulk	edgeR	LRT
Aldoc	Celf1	0.081532679	0.966	0.959	5.648058252	6.311046512	0.858045947	1	pseudobulk	edgeR	LRT
Aldoc	Celf2	0.001891085	0.993	1	67.49757282	77.74418605	0.950906358	1	pseudobulk	edgeR	LRT
Aldoc	Celf3	-0.205517793	0.665	0.75	1.558252427	1.979651163	0.594166623	1	pseudobulk	edgeR	LRT
Aldoc	Celf4	0.023977421	0.551	0.57	1.252427184	1.578488372	0.832012515	1	pseudobulk	edgeR	LRT
Aldoc	Celsr2	-0.196623211	0.325	0.387	0.453883495	0.587209302	0.502414079	1	pseudobulk	edgeR	LRT
Aldoc	Celsr3	0.132240372	0.444	0.442	0.650485437	0.718023256	0.968955408	1	pseudobulk	edgeR	LRT
Aldoc	Cemip	-0.047203385	0.362	0.387	0.730582524	0.851744186	0.860354145	1	pseudobulk	edgeR	LRT
Aldoc	Cemip2	0.185777335	0.136	0.128	0.167475728	0.165697674	0.502040561	1	pseudobulk	edgeR	LRT
Aldoc	Cend1	-0.02450596	0.306	0.387	0.419902913	0.497093023	0.996629251	1	pseudobulk	edgeR	LRT
Aldoc	Cenpb	-0.189142982	0.085	0.113	0.09223301	0.136627907	0.387307499	1	pseudobulk	edgeR	LRT
Aldoc	Cenpc1	0.012751797	0.757	0.831	2.283980583	2.459302326	0.612828548	1	pseudobulk	edgeR	LRT
Aldoc	Cenpp	-0.160390084	0.282	0.337	0.453883495	0.563953488	0.851719249	1	pseudobulk	edgeR	LRT
Aldoc	Cenpt	-0.039001209	0.117	0.142	0.128640777	0.156976744	0.898364063	1	pseudobulk	edgeR	LRT
Aldoc	Cenpu	-0.333496813	0.104	0.14	0.126213592	0.162790698	0.679292724	1	pseudobulk	edgeR	LRT
Aldoc	Cenpv	-0.27736551	0.464	0.593	0.834951456	1.104651163	0.430165781	1	pseudobulk	edgeR	LRT
Aldoc	Cenpx	-0.676996334	0.051	0.119	0.053398058	0.125	0.066371153	1	pseudobulk	edgeR	LRT
Aldoc	Cep104	0.090330697	0.539	0.538	0.888349515	1.037790698	0.827640193	1	pseudobulk	edgeR	LRT
Aldoc	Cep112	-0.084128013	0.466	0.523	1.378640777	1.85755814	0.22765427	1	pseudobulk	edgeR	LRT
Aldoc	Cep120	0.013050584	0.575	0.613	1.17961165	1.415697674	0.649697279	1	pseudobulk	edgeR	LRT
Aldoc	Cep126	0.048702041	0.959	0.974	10.27912621	11.31976744	0.727223502	1	pseudobulk	edgeR	LRT
Aldoc	Cep128	0.048072674	0.238	0.265	0.359223301	0.415697674	0.896409013	1	pseudobulk	edgeR	LRT
Aldoc	Cep131	-0.121138697	0.107	0.134	0.116504854	0.154069767	0.578645406	1	pseudobulk	edgeR	LRT
Aldoc	Cep135	0.024242907	0.4	0.366	0.587378641	0.552325581	0.216706488	1	pseudobulk	edgeR	LRT
Aldoc	Cep152	0.475356639	0.223	0.186	0.288834951	0.235465116	0.216354553	1	pseudobulk	edgeR	LRT
Aldoc	Cep162	0.030549889	0.532	0.59	1.099514563	1.244186047	0.964083146	1	pseudobulk	edgeR	LRT
Aldoc	Cep164	0.000270237	0.624	0.695	1.182038835	1.386627907	0.8317949	1	pseudobulk	edgeR	LRT
Aldoc	Cep170	0.044087482	0.718	0.715	1.555825243	1.787790698	0.937733789	1	pseudobulk	edgeR	LRT
Aldoc	Cep170b	0.298666656	0.272	0.291	0.344660194	0.377906977	0.910508432	1	pseudobulk	edgeR	LRT
Aldoc	Cep19	-0.268709529	0.342	0.424	0.490291262	0.654069767	0.408630038	1	pseudobulk	edgeR	LRT
Aldoc	Cep192	0.106658236	0.437	0.448	0.735436893	0.76744186	0.640443654	1	pseudobulk	edgeR	LRT
Aldoc	Cep250	-0.37723687	0.199	0.291	0.247572816	0.395348837	0.058321015	1	pseudobulk	edgeR	LRT
Aldoc	Cep290	0.126289959	0.473	0.544	0.946601942	1.072674419	0.938535591	1	pseudobulk	edgeR	LRT
Aldoc	Cep295	0.210273268	0.624	0.599	1.276699029	1.316860465	0.608878309	1	pseudobulk	edgeR	LRT
Aldoc	Cep350	0.12021459	0.803	0.779	2.257281553	2.514534884	0.953519046	1	pseudobulk	edgeR	LRT
Aldoc	Cep44	0.022202264	0.364	0.384	0.487864078	0.558139535	0.943296291	1	pseudobulk	edgeR	LRT
Aldoc	Cep57	-0.062503946	0.301	0.349	0.383495146	0.514534884	0.288705507	1	pseudobulk	edgeR	LRT
Aldoc	Cep57l1	-0.184385983	0.255	0.311	0.383495146	0.430232558	0.88537865	1	pseudobulk	edgeR	LRT
Aldoc	Cep63	0.149459524	0.296	0.326	0.436893204	0.436046512	0.469234416	1	pseudobulk	edgeR	LRT
Aldoc	Cep68	-0.123791168	0.362	0.401	0.514563107	0.619186047	0.93930835	1	pseudobulk	edgeR	LRT
Aldoc	Cep70	-0.143790279	0.374	0.416	0.582524272	0.729651163	0.602541393	1	pseudobulk	edgeR	LRT
Aldoc	Cep72	-0.164005579	0.379	0.422	0.631067961	0.74127907	0.820014474	1	pseudobulk	edgeR	LRT
Aldoc	Cep76	0.075098997	0.959	0.971	8.036407767	8.726744186	0.71977361	1	pseudobulk	edgeR	LRT
Aldoc	Cep78	-0.187138564	0.369	0.448	0.548543689	0.674418605	0.627614011	1	pseudobulk	edgeR	LRT
Aldoc	Cep83	-0.049159917	0.689	0.765	1.781553398	1.924418605	0.6168719	1	pseudobulk	edgeR	LRT
Aldoc	Cep83os	-0.308830567	0.337	0.413	0.507281553	0.648255814	0.574008452	1	pseudobulk	edgeR	LRT
Aldoc	Cep85	0.104478973	0.354	0.369	0.502427184	0.537790698	0.669969814	1	pseudobulk	edgeR	LRT
Aldoc	Cep85l	0.129328375	0.604	0.625	1.42961165	1.48255814	0.459088531	1	pseudobulk	edgeR	LRT
Aldoc	Cep89	0.360970018	0.296	0.334	0.70631068	0.520348837	0.01937694	1	pseudobulk	edgeR	LRT
Aldoc	Cep95	-0.066315599	0.617	0.622	1.240291262	1.531976744	0.608162548	1	pseudobulk	edgeR	LRT
Aldoc	Cep97	-0.214625448	0.376	0.436	0.526699029	0.671511628	0.471357794	1	pseudobulk	edgeR	LRT
Aldoc	Cept1	0.184551189	0.677	0.689	1.52184466	1.444767442	0.108626932	1	pseudobulk	edgeR	LRT
Aldoc	Cercam	0.485443222	0.197	0.192	0.235436893	0.244186047	0.781699673	1	pseudobulk	edgeR	LRT
Aldoc	Cerk	0.099953107	0.964	0.971	9.725728155	10.48255814	0.720403587	1	pseudobulk	edgeR	LRT
Aldoc	Cerkl	0.33877007	0.107	0.081	0.148058252	0.11627907	0.301869931	1	pseudobulk	edgeR	LRT
Aldoc	Cers1	-0.064770447	0.238	0.262	0.305825243	0.322674419	0.670637068	1	pseudobulk	edgeR	LRT
Aldoc	Cers2	0.437589801	0.092	0.102	0.106796117	0.113372093	0.771453001	1	pseudobulk	edgeR	LRT
Aldoc	Cers4	-0.087046504	0.549	0.613	1.072815534	1.26744186	0.798898394	1	pseudobulk	edgeR	LRT
Aldoc	Cers5	0.013876033	0.553	0.66	1.145631068	1.377906977	0.646434638	1	pseudobulk	edgeR	LRT
Aldoc	Cers6	0.065968486	0.833	0.802	2.652912621	3.130813953	0.69526462	1	pseudobulk	edgeR	LRT
Aldoc	Cetn2	-0.655681368	0.073	0.131	0.080097087	0.145348837	0.360638358	1	pseudobulk	edgeR	LRT
Aldoc	Cetn3	0.129803138	0.583	0.593	1.026699029	1.026162791	0.247727102	1	pseudobulk	edgeR	LRT
Aldoc	Cfap100	0.171083226	0.515	0.433	1.033980583	0.965116279	0.29283385	1	pseudobulk	edgeR	LRT
Aldoc	Cfap157	0.230876641	0.279	0.256	0.42961165	0.354651163	0.19036193	1	pseudobulk	edgeR	LRT
Aldoc	Cfap161	0.081991202	0.233	0.253	0.395631068	0.49127907	0.555751046	1	pseudobulk	edgeR	LRT
Aldoc	Cfap20	-0.117010765	0.49	0.544	0.774271845	0.924418605	0.863219017	1	pseudobulk	edgeR	LRT
Aldoc	Cfap298	0.181726478	0.097	0.134	0.109223301	0.159883721	0.301940348	1	pseudobulk	edgeR	LRT
Aldoc	Cfap300	0.021557545	0.184	0.198	0.242718447	0.276162791	0.955994994	1	pseudobulk	edgeR	LRT
Aldoc	Cfap36	-0.01125604	0.587	0.578	1.218446602	1.377906977	0.899433305	1	pseudobulk	edgeR	LRT
Aldoc	Cfap410	-0.227112407	0.214	0.288	0.279126214	0.360465116	0.731996704	1	pseudobulk	edgeR	LRT
Aldoc	Cfap43	0.076576951	0.1	0.116	0.169902913	0.14244186	0.434201113	1	pseudobulk	edgeR	LRT
Aldoc	Cfap44	0.067986303	0.201	0.183	0.274271845	0.238372093	0.213125568	1	pseudobulk	edgeR	LRT
Aldoc	Cfap46	-0.302146985	0.133	0.203	0.237864078	0.340116279	0.757027673	1	pseudobulk	edgeR	LRT
Aldoc	Cfap47	0.146409569	0.172	0.186	0.264563107	0.279069767	0.842701995	1	pseudobulk	edgeR	LRT
Aldoc	Cfap69	0.08647581	0.364	0.407	0.667475728	0.755813953	0.993713437	1	pseudobulk	edgeR	LRT
Aldoc	Cfap74	-0.178607841	0.289	0.302	0.402912621	0.418604651	0.541140752	1	pseudobulk	edgeR	LRT
Aldoc	Cfap97	-0.200623878	0.308	0.43	0.424757282	0.581395349	0.581290253	1	pseudobulk	edgeR	LRT
Aldoc	Cfdp1	0.092690662	0.682	0.718	1.57038835	1.76744186	0.872144562	1	pseudobulk	edgeR	LRT
Aldoc	Cfl1	-0.054118604	0.478	0.549	0.796116505	0.962209302	0.92380345	1	pseudobulk	edgeR	LRT
Aldoc	Cfl2	-0.124759808	0.439	0.503	0.618932039	0.822674419	0.52335747	1	pseudobulk	edgeR	LRT
Aldoc	Cflar	0.023177396	0.182	0.169	0.216019417	0.220930233	0.683189306	1	pseudobulk	edgeR	LRT
Aldoc	Cfp	0.039751018	0.226	0.25	0.27184466	0.276162791	0.507406568	1	pseudobulk	edgeR	LRT
Aldoc	Cggbp1	-0.37998572	0.124	0.166	0.138349515	0.203488372	0.342416682	1	pseudobulk	edgeR	LRT
Aldoc	Cgrrf1	0.013570381	0.434	0.488	0.633495146	0.715116279	0.860065221	1	pseudobulk	edgeR	LRT
Aldoc	Chac2	-0.021179257	0.405	0.404	0.606796117	0.593023256	0.265752496	1	pseudobulk	edgeR	LRT
Aldoc	Champ1	-0.078521754	0.218	0.235	0.259708738	0.308139535	0.895035511	1	pseudobulk	edgeR	LRT
Aldoc	Chchd1	-0.078676377	0.18	0.209	0.203883495	0.238372093	0.955101389	1	pseudobulk	edgeR	LRT
Aldoc	Chchd10	-0.093370873	0.493	0.593	0.834951456	1.066860465	0.919762016	1	pseudobulk	edgeR	LRT
Aldoc	Chchd2	-0.148051497	0.636	0.625	1.101941748	1.264534884	0.855173703	1	pseudobulk	edgeR	LRT
Aldoc	Chchd3	0.029881143	0.951	0.977	7.218446602	8.281976744	0.922844639	1	pseudobulk	edgeR	LRT
Aldoc	Chchd4	-0.446507876	0.197	0.256	0.247572816	0.331395349	0.61318634	1	pseudobulk	edgeR	LRT
Aldoc	Chchd6	-0.009810593	0.607	0.674	1.463592233	1.700581395	0.832109052	1	pseudobulk	edgeR	LRT
Aldoc	Chchd7	0.021628444	0.294	0.346	0.373786408	0.450581395	0.885676651	1	pseudobulk	edgeR	LRT
Aldoc	Chd1	0.03757588	0.583	0.616	1.024271845	1.136627907	0.863249084	1	pseudobulk	edgeR	LRT
Aldoc	Chd1l	-0.401265446	0.097	0.145	0.121359223	0.168604651	0.448995272	1	pseudobulk	edgeR	LRT
Aldoc	Chd2	0.114611681	0.944	0.916	5.803398058	6.25872093	0.704447193	1	pseudobulk	edgeR	LRT
Aldoc	Chd3	-0.039473558	0.549	0.637	1.09223301	1.270348837	0.997102039	1	pseudobulk	edgeR	LRT
Aldoc	Chd4	-0.115340541	0.714	0.788	1.881067961	2.561046512	0.135409596	1	pseudobulk	edgeR	LRT
Aldoc	Chd5	0.275623353	0.243	0.209	0.322815534	0.305232558	0.380246691	1	pseudobulk	edgeR	LRT
Aldoc	Chd6	-0.0712394	0.828	0.887	2.97815534	3.761627907	0.305541049	1	pseudobulk	edgeR	LRT
Aldoc	Chd7	0.168367073	0.83	0.823	2.766990291	2.840116279	0.459140245	1	pseudobulk	edgeR	LRT
Aldoc	Chd8	-0.063549428	0.76	0.802	1.895631068	2.276162791	0.614343435	1	pseudobulk	edgeR	LRT
Aldoc	Chd9	0.100619931	0.976	0.985	10.25970874	11.0872093	0.633027213	1	pseudobulk	edgeR	LRT
Aldoc	Cherp	0.04258324	0.495	0.541	0.788834951	0.930232558	0.770956391	1	pseudobulk	edgeR	LRT
Aldoc	Chfr	-0.081859321	0.765	0.843	2.038834951	2.479651163	0.631369697	1	pseudobulk	edgeR	LRT
Aldoc	Chga	-0.316472359	0.308	0.468	0.412621359	0.718023256	0.090332115	1	pseudobulk	edgeR	LRT
Aldoc	Chgb	-0.06388955	0.791	0.779	1.791262136	2.308139535	0.805941816	1	pseudobulk	edgeR	LRT
Aldoc	Chic1	0.192409113	0.177	0.186	0.274271845	0.270348837	0.576437005	1	pseudobulk	edgeR	LRT
Aldoc	Chic2	0.058082498	0.551	0.561	0.953883495	1.002906977	0.605993549	1	pseudobulk	edgeR	LRT
Aldoc	Chid1	-0.058661167	0.456	0.494	0.766990291	0.843023256	0.649791826	1	pseudobulk	edgeR	LRT
Aldoc	Chka	0.00332274	0.828	0.878	2.890776699	3.101744186	0.526454758	1	pseudobulk	edgeR	LRT
Aldoc	Chkb	0.162480764	0.383	0.36	0.5	0.529069767	0.5592528	1	pseudobulk	edgeR	LRT
Aldoc	Chl1	-0.103041589	0.408	0.465	0.813106796	0.98255814	0.805102917	1	pseudobulk	edgeR	LRT
Aldoc	Chm	-1.08E-05	0.784	0.805	2.218446602	2.511627907	0.926166893	1	pseudobulk	edgeR	LRT
Aldoc	Chml	0.589569589	0.221	0.169	0.303398058	0.223837209	0.093499549	1	pseudobulk	edgeR	LRT
Aldoc	Chmp1a	0.531312695	0.206	0.157	0.22815534	0.174418605	0.062697907	1	pseudobulk	edgeR	LRT
Aldoc	Chmp2a	-0.240472756	0.272	0.36	0.339805825	0.526162791	0.328329476	1	pseudobulk	edgeR	LRT
Aldoc	Chmp2b	0.046410603	0.182	0.163	0.220873786	0.203488372	0.306972857	1	pseudobulk	edgeR	LRT
Aldoc	Chmp3	0.115050601	0.573	0.587	1.048543689	1.14244186	0.771588165	1	pseudobulk	edgeR	LRT
Aldoc	Chmp4b	0.042070659	0.682	0.689	1.373786408	1.49127907	0.624442916	1	pseudobulk	edgeR	LRT
Aldoc	Chmp4c	0.798656291	0.102	0.058	0.131067961	0.063953488	0.17315209	1	pseudobulk	edgeR	LRT
Aldoc	Chmp5	-0.272841567	0.243	0.302	0.308252427	0.427325581	0.371080914	1	pseudobulk	edgeR	LRT
Aldoc	Chmp7	-0.078953098	0.238	0.273	0.317961165	0.337209302	0.708988253	1	pseudobulk	edgeR	LRT
Aldoc	Chn1	0.01102904	0.883	0.936	4.75	5.197674419	0.632200165	1	pseudobulk	edgeR	LRT
Aldoc	Chn2	0.100261173	0.733	0.695	3.308252427	3.930232558	0.939591005	1	pseudobulk	edgeR	LRT
Aldoc	Chordc1	0.123851833	0.684	0.718	1.441747573	1.60755814	0.92087868	1	pseudobulk	edgeR	LRT
Aldoc	Chp1	0.024416664	0.66	0.648	1.400485437	1.505813953	0.630031201	1	pseudobulk	edgeR	LRT
Aldoc	Chpf	0.016058551	0.211	0.238	0.245145631	0.26744186	0.723565845	1	pseudobulk	edgeR	LRT
Aldoc	Chpf2	-0.128541972	0.731	0.808	1.766990291	1.845930233	0.399155658	1	pseudobulk	edgeR	LRT
Aldoc	Chpt1	0.011608837	0.592	0.648	1.276699029	1.514534884	0.733144756	1	pseudobulk	edgeR	LRT
Aldoc	Chrd	0.178791259	0.121	0.131	0.133495146	0.136627907	0.613767231	1	pseudobulk	edgeR	LRT
Aldoc	Chrdl1	0.084650045	0.318	0.299	0.555825243	0.531976744	0.311057856	1	pseudobulk	edgeR	LRT
Aldoc	Chrnb2	-0.675862984	0.175	0.282	0.203883495	0.360465116	0.184685627	1	pseudobulk	edgeR	LRT
Aldoc	Chst10	-0.522117262	0.119	0.166	0.150485437	0.206395349	0.669929732	1	pseudobulk	edgeR	LRT
Aldoc	Chst11	0.013995188	0.75	0.773	2.145631068	2.534883721	0.662703879	1	pseudobulk	edgeR	LRT
Aldoc	Chst12	-1.019159058	0.041	0.113	0.046116505	0.122093023	0.01609441	1	pseudobulk	edgeR	LRT
Aldoc	Chst15	-0.148045287	0.323	0.384	0.419902913	0.555232558	0.398609426	1	pseudobulk	edgeR	LRT
Aldoc	Chst2	0.309115597	0.269	0.238	0.332524272	0.284883721	0.093099035	1	pseudobulk	edgeR	LRT
Aldoc	Chst8	-0.034964084	0.689	0.695	2.796116505	3.75872093	0.230640028	1	pseudobulk	edgeR	LRT
Aldoc	Chsy1	0.022387459	0.231	0.276	0.288834951	0.380813953	0.409174969	1	pseudobulk	edgeR	LRT
Aldoc	Chtf18	0.168284497	0.124	0.14	0.165048544	0.162790698	0.663883058	1	pseudobulk	edgeR	LRT
Aldoc	Chtop	0.352007647	0.575	0.485	0.951456311	0.811046512	0.032992997	1	pseudobulk	edgeR	LRT
Aldoc	Chuk	0.248749878	0.617	0.625	1.313106796	1.25872093	0.233501596	1	pseudobulk	edgeR	LRT
Aldoc	Churc1	-0.008627246	0.226	0.218	0.254854369	0.270348837	0.604816968	1	pseudobulk	edgeR	LRT
Aldoc	Ciao1	-0.004717572	0.189	0.192	0.218446602	0.252906977	0.917934988	1	pseudobulk	edgeR	LRT
Aldoc	Ciao2a	-0.04003572	0.15	0.177	0.172330097	0.226744186	0.486664755	1	pseudobulk	edgeR	LRT
Aldoc	Ciao3	-0.056587391	0.267	0.331	0.368932039	0.406976744	0.849053112	1	pseudobulk	edgeR	LRT
Aldoc	Ciapin1	-0.179321249	0.34	0.407	0.463592233	0.578488372	0.563002655	1	pseudobulk	edgeR	LRT
Aldoc	Ciart	-0.169882955	0.235	0.291	0.276699029	0.38372093	0.305474607	1	pseudobulk	edgeR	LRT
Aldoc	Cic	0.02352466	0.26	0.294	0.34223301	0.386627907	0.914199823	1	pseudobulk	edgeR	LRT
Aldoc	Ciita	-0.056653578	0.209	0.206	0.308252427	0.308139535	0.674459242	1	pseudobulk	edgeR	LRT
Aldoc	Cinp	-0.210836757	0.209	0.288	0.264563107	0.348837209	0.510943961	1	pseudobulk	edgeR	LRT
Aldoc	Cipc	0.019476679	0.403	0.433	0.601941748	0.677325581	0.863040573	1	pseudobulk	edgeR	LRT
Aldoc	Cir1	-0.066687572	0.291	0.34	0.412621359	0.49127907	0.822357906	1	pseudobulk	edgeR	LRT
Aldoc	Cirbp	0.034953608	0.49	0.529	0.747572816	0.816860465	0.642754562	1	pseudobulk	edgeR	LRT
Aldoc	Cisd1	-0.168107417	0.33	0.398	0.419902913	0.537790698	0.838113319	1	pseudobulk	edgeR	LRT
Aldoc	Cisd2	-0.102192843	0.697	0.776	1.504854369	1.933139535	0.393048779	1	pseudobulk	edgeR	LRT
Aldoc	Cisd3	0.224229	0.197	0.201	0.247572816	0.235465116	0.368375018	1	pseudobulk	edgeR	LRT
Aldoc	Cit	-0.415344835	0.112	0.174	0.145631068	0.223837209	0.473983098	1	pseudobulk	edgeR	LRT
Aldoc	Cited2	0.156310034	0.136	0.16	0.155339806	0.186046512	0.964115386	1	pseudobulk	edgeR	LRT
Aldoc	Ciz1	-0.094445956	0.347	0.419	0.475728155	0.622093023	0.34191334	1	pseudobulk	edgeR	LRT
Aldoc	Ckap4	-0.508564864	0.282	0.366	0.371359223	0.593023256	0.223412882	1	pseudobulk	edgeR	LRT
Aldoc	Ckap5	0.060526739	0.954	0.951	6.774271845	7.889534884	0.759439595	1	pseudobulk	edgeR	LRT
Aldoc	Ckb	-0.093066119	0.988	0.994	6.128640777	7.511627907	0.907652259	1	pseudobulk	edgeR	LRT
Aldoc	Cklf	-0.025645895	0.15	0.148	0.172330097	0.180232558	0.701136876	1	pseudobulk	edgeR	LRT
Aldoc	Ckmt1	-0.20115057	0.299	0.355	0.381067961	0.511627907	0.4595345	1	pseudobulk	edgeR	LRT
Aldoc	Clasp1	0.112434569	0.92	0.892	4.266990291	4.755813953	0.966189554	1	pseudobulk	edgeR	LRT
Aldoc	Clasp2	0.099369948	0.942	0.959	5.912621359	6.531976744	0.831182004	1	pseudobulk	edgeR	LRT
Aldoc	Clasrp	0.010772425	0.58	0.619	1.13592233	1.218023256	0.592164542	1	pseudobulk	edgeR	LRT
Aldoc	Clcc1	-0.036416363	0.262	0.294	0.344660194	0.35755814	0.531274942	1	pseudobulk	edgeR	LRT
Aldoc	Clcn1	0.142838235	0.121	0.096	0.145631068	0.119186047	0.184105842	1	pseudobulk	edgeR	LRT
Aldoc	Clcn2	-0.397952495	0.26	0.384	0.344660194	0.534883721	0.215864174	1	pseudobulk	edgeR	LRT
Aldoc	Clcn3	-0.018582563	0.845	0.887	2.672330097	3.168604651	0.855240092	1	pseudobulk	edgeR	LRT
Aldoc	Clcn4	0.020124464	0.468	0.48	0.691747573	0.764534884	0.715532194	1	pseudobulk	edgeR	LRT
Aldoc	Clcn5	0.175687556	0.337	0.343	0.558252427	0.563953488	0.413511424	1	pseudobulk	edgeR	LRT
Aldoc	Clcn6	-0.018711691	0.405	0.456	0.604368932	0.706395349	0.877916042	1	pseudobulk	edgeR	LRT
Aldoc	Clcn7	0.09003209	0.364	0.387	0.47815534	0.520348837	0.806097367	1	pseudobulk	edgeR	LRT
Aldoc	Cldn10	0.196658689	0.131	0.125	0.148058252	0.151162791	0.654640017	1	pseudobulk	edgeR	LRT
Aldoc	Cldn12	-0.361283944	0.255	0.363	0.327669903	0.505813953	0.123284795	1	pseudobulk	edgeR	LRT
Aldoc	Cldn34c1	-0.055107001	0.211	0.259	0.29368932	0.35755814	0.826134968	1	pseudobulk	edgeR	LRT
Aldoc	Cldnd1	0.118407232	0.551	0.593	1.063106796	1.197674419	0.859612563	1	pseudobulk	edgeR	LRT
Aldoc	Clec11a	-0.096774369	0.107	0.125	0.11407767	0.13372093	0.967658588	1	pseudobulk	edgeR	LRT
Aldoc	Clec16a	0.069157914	0.93	0.939	5.70631068	6.284883721	0.93230069	1	pseudobulk	edgeR	LRT
Aldoc	Clec2l	-0.057851456	0.718	0.805	1.859223301	2.226744186	0.846810188	1	pseudobulk	edgeR	LRT
Aldoc	Clgn	-0.103284026	0.201	0.224	0.254854369	0.322674419	0.542985463	1	pseudobulk	edgeR	LRT
Aldoc	Clic4	-0.217081071	0.085	0.102	0.099514563	0.13372093	0.801219618	1	pseudobulk	edgeR	LRT
Aldoc	Clic6	0.129252549	0.745	0.762	4.958737864	5.369186047	0.803339825	1	pseudobulk	edgeR	LRT
Aldoc	Clint1	-0.03889388	0.837	0.849	2.441747573	2.950581395	0.572964534	1	pseudobulk	edgeR	LRT
Aldoc	Clip1	0.177392754	0.847	0.837	3.186893204	3.459302326	0.817044258	1	pseudobulk	edgeR	LRT
Aldoc	Clip2	-0.019064969	0.597	0.616	1.237864078	1.447674419	0.730150196	1	pseudobulk	edgeR	LRT
Aldoc	Clip3	-0.06465588	0.522	0.616	0.827669903	1.078488372	0.607719646	1	pseudobulk	edgeR	LRT
Aldoc	Clip4	-0.000633747	0.648	0.634	1.436893204	1.540697674	0.819938999	1	pseudobulk	edgeR	LRT
Aldoc	Clk1	0.193497329	0.966	0.951	6.584951456	6.505813953	0.266204076	1	pseudobulk	edgeR	LRT
Aldoc	Clk2	-0.078762601	0.417	0.48	0.601941748	0.764534884	0.508247757	1	pseudobulk	edgeR	LRT
Aldoc	Clk3	0.208788737	0.371	0.384	0.504854369	0.511627907	0.41438617	1	pseudobulk	edgeR	LRT
Aldoc	Clk4	0.039293302	0.908	0.919	3.240291262	3.694767442	0.903252992	1	pseudobulk	edgeR	LRT
Aldoc	Clmn	-0.010962549	0.985	0.983	16.6723301	20.34883721	0.43280982	1	pseudobulk	edgeR	LRT
Aldoc	Clmp	0.03404009	0.153	0.157	0.274271845	0.369186047	0.477089927	1	pseudobulk	edgeR	LRT
Aldoc	Cln3	-0.190561572	0.371	0.451	0.490291262	0.688953488	0.348803544	1	pseudobulk	edgeR	LRT
Aldoc	Cln5	-0.172585764	0.1	0.116	0.109223301	0.14244186	0.740609765	1	pseudobulk	edgeR	LRT
Aldoc	Clns1a	-0.048362825	0.374	0.416	0.548543689	0.60755814	0.814420358	1	pseudobulk	edgeR	LRT
Aldoc	Clock	0.148091223	0.82	0.817	2.718446602	2.787790698	0.408512079	1	pseudobulk	edgeR	LRT
[truncated: 20,048 more rows]
