# Supplementary material for: Cerebellar microRNA-206 tunes Purkinje neuron firing dynamics to control sensorimotor gating
Source: bioRxiv. 2026 Jun 30:2026.06.29.734826. Preprint. [Version 1] doi: 10.64898/2026.06.29.734826 (PMC13345198; doi:10.64898/2026.06.29.734826)
Supplement: Supplement 1 — Supplemental Table 1. Differential gene expression in miR-206 KO cerebellar cell types, by pseudobulk edgeR-LRT analysis of snRNA-seq data. Supplemental Table 2. Differential gene expression in miR-206 KO Purkinje cell subtypes, by pseudobulk edgeR-LRT analysis of snRNA-seq data. Supplemental Table 3. Differential gene expression in miR-206 KO cerebellar cortex cell types, by C-SIDE analysis of spatial transcriptomics data. Supplemental Table 4. Differential gene expression in miR-206 KO cerebellar nuclei cell types, by C-SIDE analysis of spatial transcriptomics data. Supplemental Table 5. Differential gene expression of AGO2-bound RNAs in Pvalb-expressing cerebellar neurons with miR-206 deletion, by edgeR-LRT. RNA biotype annotation from Ensembl via BioMart. Supplemental Table 6. Differential gene expression of AGO2-bound RNAs in Pcp2-expressing cerebellar neurons with miR-206 deletion, by edgeR-LRT. RNA biotype annotation from Ensembl via BioMart. Supplemental Table 7. dCLIP predictions of miR-206 binding sites in Pvalb-expressing cerebellar neurons. Supplemental Table 8. dCLIP predictions of miR-206 binding sites in Pcp2-expressing cerebellar neurons. Supplemental Table 9. dCLIP predictions of miR-206 binding sites shared between Pvalb- and Pcp2-expressing cerebellar neurons. Supplemental Table 10. Predicted targets of miR-1/miR-206 in Mus musculus by TargetScan 8.0. Supplemental Table 11. Differential gene expression of ribosome-bound RNAs in Pcp2-expressing cerebellar neurons with miR-206 deletion, by edgeR-QLF. Supplemental Table 12. Summary statistics. Supplemental Table 13. Oligonucleotide sequences. [file media-1.zip › Table S3 C-SIDE CbCx spatial.csv]

gene	tau	log_fc_est	sd_est	Z_est	p_cross	ct_prop	expr	q_val	p	cell_type
0610009B22Rik	0	-0.119511118	0.401944971	-0.297332039	0.624620791	0.628594437	1.96E-05	0.997577708	0.766213024	Astrocyte
1110051M20Rik	0.303421684	-0.186238975	0.329639178	-0.564978279	0.05593246	0.603364639	0.000250964	0.997577708	0.572088538	Astrocyte
1700123O20Rik	0	0.562057153	0.357112836	1.573892328	0.739912302	0.599886415	1.62E-05	0.997577708	0.115512344	Astrocyte
1810013L24Rik	0.0001002	-0.260232315	0.2872341	-0.905993807	0.575646073	0.87599995	7.25E-05	0.997577708	0.36493913	Astrocyte
2210016L21Rik	0.17599689	-0.222265084	0.228182373	-0.974067723	0.156746812	0.532681285	2.99E-05	0.997577708	0.330022915	Astrocyte
2310061I04Rik	0.193481357	0.026381096	0.337063992	0.078267321	0.337061215	0.517477075	2.74E-05	0.997577708	0.937615412	Astrocyte
2410004B18Rik	0	0.721311461	0.361780058	1.993784469	0.943707737	0.601110437	2.82E-05	0.997577708	0.046175614	Astrocyte
2610008E11Rik	0	0.450032948	0.504944713	0.891251926	0.632300013	0.574908258	7.32E-05	0.997577708	0.372794033	Astrocyte
2610507B11Rik	0.251633444	-0.328347056	0.267246626	-1.228629377	0.07857205	1	9.61E-05	0.997577708	0.219210796	Astrocyte
4632415L05Rik	0	0.054535987	0.305517368	0.17850372	0.848685606	0.553911774	3.15E-05	0.997577708	0.8583274	Astrocyte
4930402H24Rik	0.254630927	0.114039953	0.200901727	0.567640483	6.05E-06	1	0.001643066	0.997577708	0.570279112	Astrocyte
5031425E22Rik	0	-0.235181834	0.290941965	-0.808346205	0.494340391	0.71882731	0.000277372	0.997577708	0.418891311	Astrocyte
5730455P16Rik	0.240689342	0.258511652	0.468210501	0.552126984	0.386119105	0.642597063	3.21E-05	0.997577708	0.580861355	Astrocyte
9930021J03Rik	0	-0.473811528	0.405725134	-1.167814091	0.907736662	0.59341189	0.000146458	0.997577708	0.242881763	Astrocyte
AI413582	0.288806276	-0.335888825	0.421895944	-0.796141395	0.232315366	0.574739948	9.54E-06	0.997577708	0.425949856	Astrocyte
AW549877	0.197507648	0.263485146	0.386161139	0.682319165	0.393306933	0.559355269	3.53E-05	0.997577708	0.495037157	Astrocyte
Aak1	0	0.035696895	0.170053799	0.209915303	0.641061014	0.656710331	0.000332813	0.997577708	0.833733779	Astrocyte
Aamdc	0.165472417	-0.349306955	0.233911944	-1.493326713	0.195419158	0.965318965	5.45E-05	0.997577708	0.135351687	Astrocyte
Abat	0.222979448	0.05781192	0.192564456	0.300221139	0.005276045	1	0.000317872	0.997577708	0.764008482	Astrocyte
Abcc5	0	-0.194815517	0.192967985	-1.009574292	0.809839925	0.505438587	0.000125195	0.997577708	0.312699292	Astrocyte
Abcd3	0.007801319	0.031304654	0.176164805	0.177700957	0.461120024	1	0.000151623	0.997577708	0.858957833	Astrocyte
Abce1	0	-0.143982594	0.293192316	-0.491085839	0.628609377	0.541441974	2.84E-05	0.997577708	0.623365737	Astrocyte
Abhd10	0.34128348	0.15161558	0.363498737	0.417100707	0.098707562	0.953731517	4.29E-05	0.997577708	0.676604748	Astrocyte
Abhd3	0.289294701	0.081297522	0.27316925	0.297608615	0.015685916	0.876360442	0.000185572	0.997577708	0.766001899	Astrocyte
Abhd6	0.00058097	0.474257674	0.325153973	1.45856337	0.460036608	0.609414379	8.81E-05	0.997577708	0.144685322	Astrocyte
Abi1	0.06524225	0.025971106	0.200038028	0.129830844	0.471399572	0.736924457	0.00031344	0.997577708	0.896700259	Astrocyte
Abl2	0	-0.180567195	0.366088669	-0.493233497	0.679196888	0.667701086	0.000177403	0.997577708	0.621847612	Astrocyte
Ablim2	0.127465124	-0.232257663	0.159393955	-1.457129679	0.228239884	1	0.000241274	0.997577708	0.145080587	Astrocyte
Abr	0.0011737	0.127743355	0.106733575	1.196843209	0.579318354	1	0.00083005	0.997577708	0.231367673	Astrocyte
Acaa1a	0.288596094	0.000477026	0.248912638	0.001916441	0.010795803	0.577840731	3.30E-05	0.998633798	0.998470902	Astrocyte
Acap2	0.001119337	-0.632858622	0.250439499	-2.526992048	0.412138329	0.71765468	0.000361848	0.872811696	0.011504411	Astrocyte
Acat1	0	-0.16769399	0.233698254	-0.717566294	0.780151601	0.601341126	0.000120723	0.997577708	0.473024746	Astrocyte
Acbd4	0.066294922	-0.20199956	0.353602416	-0.571261819	0.357921195	0.610868354	3.55E-05	0.997577708	0.567822179	Astrocyte
Acbd5	0	-0.388325102	0.236761476	-1.64015324	0.613543771	1	0.000128052	0.997577708	0.100973309	Astrocyte
Acbd6	0.281223186	0.027296548	0.353817383	0.077148692	0.17088925	0.593770996	8.54E-05	0.997577708	0.938505258	Astrocyte
Acin1	0	0.115189291	0.159528044	0.722062958	0.497292618	0.601864636	0.000158039	0.997577708	0.470255771	Astrocyte
Acly	0.512970784	-0.00259038	0.446818386	-0.00579739	0.00947748	0.575230291	3.04E-05	0.998633798	0.995374378	Astrocyte
Aco2	0	0.37796169	0.175637415	2.151942905	0.712322527	1	0.000328726	0.977808251	0.031401851	Astrocyte
Acot11	0.289186714	0.01230693	0.248988903	0.049427624	0.003686245	1	0.000398846	0.997577708	0.960578514	Astrocyte
Acot13	0	-0.33807114	0.188194435	-1.796392862	0.562295912	0.850712242	6.55E-05	0.997577708	0.072432058	Astrocyte
Acp2	0.149900742	-0.085832924	0.294661418	-0.291293393	0.313221519	0.517645762	1.97E-05	0.997577708	0.77082694	Astrocyte
Acsbg1	0.044328813	0.083015918	0.061795329	1.343401174	0.217696374	1	0.000502752	0.997577708	0.179142107	Astrocyte
Acsl3	0.096766172	0.217751331	0.115130735	1.891339709	0.151031765	1	0.000847826	0.997577708	0.058579011	Astrocyte
Acsl6	0.001463617	0.130662891	0.098468322	1.326953573	0.25208678	1	0.000302438	0.997577708	0.184524041	Astrocyte
Acss2	0.072310545	0.240636779	0.283605331	0.848491736	0.345040293	0.639258851	0.000137358	0.997577708	0.396164173	Astrocyte
Actr10	0.551076121	-0.066790415	0.462919959	-0.1442807	0.000404817	0.616833402	6.87E-05	0.997577708	0.885278818	Astrocyte
Actr1a	0	0.40237219	0.24180811	1.664014452	0.521553559	0.534820346	5.79E-05	0.997577708	0.096109541	Astrocyte
Actr8	0	-0.258131584	0.335573128	-0.769226027	0.599575718	0.724693771	2.68E-05	0.997577708	0.441759142	Astrocyte
Acyp2	0.183735402	0.498265214	0.314015445	1.586753844	0.355895693	0.829140287	0.000194465	0.997577708	0.112568406	Astrocyte
Adam11	0.303704013	-0.358351919	0.257389258	-1.392256699	0.001530417	0.969046736	0.000203661	0.997577708	0.163844679	Astrocyte
Adcyap1r1	0	0.219489497	0.132463702	1.656978424	0.810823109	1	8.54E-05	0.997577708	0.097523837	Astrocyte
Add3	0.132184838	0.235651934	0.148587535	1.585946859	0.100992876	1	0.000332069	0.997577708	0.112751365	Astrocyte
Adgrb3	0	-0.358183308	0.277266535	-1.2918375	0.686395295	0.611480781	0.004772488	0.997577708	0.196413426	Astrocyte
Adgrl1	0.215763062	0.105137054	0.220859743	0.476035388	0.066866424	0.774132423	0.000105267	0.997577708	0.634049167	Astrocyte
Adk	0.461899351	0.28681681	0.438946054	0.653421547	0.000846274	1	0.000770028	0.997577708	0.513484552	Astrocyte
Adora1	0	-0.006442741	0.149775232	-0.043016061	0.734236595	0.896519636	6.62E-05	0.997577708	0.965688731	Astrocyte
Adsl	0.068251063	-0.507212732	0.337613187	-1.502348699	0.582728977	0.503605292	3.04E-05	0.997577708	0.133007078	Astrocyte
Aff4	0.002553492	0.09847192	0.234070107	0.42069413	0.36094528	0.751136676	0.000196633	0.997577708	0.673978448	Astrocyte
Ago2	0.001700486	0.316768042	0.353518939	0.896042636	0.756112734	0.738212772	8.26E-05	0.997577708	0.370229992	Astrocyte
Ago3	0	0.129333838	0.284696275	0.454287074	0.752636058	0.624239525	0.000215731	0.997577708	0.649622218	Astrocyte
Agpat3	0.270870904	-0.023063662	0.258527766	-0.089211546	0.040197195	0.872186851	0.000113082	0.997577708	0.928913789	Astrocyte
Agpat5	0.110987935	-0.013689858	0.231158267	-0.05922288	0.418068627	0.93265267	0.000254495	0.997577708	0.952774586	Astrocyte
Agt	0.00108241	0.228377043	0.079506514	2.87243184	0.217268486	1	0.000328062	0.574329569	0.004073259	Astrocyte
Ahcyl1	0.075840668	0.068478522	0.105402037	0.649688792	0.169821973	0.912612706	0.000442238	0.997577708	0.515893265	Astrocyte
Ahcyl2	0	-0.273802236	0.291152983	-0.940406771	0.978633199	0.528528742	0.000354387	0.997577708	0.34700895	Astrocyte
Aifm3	0.288695143	0.044128402	0.272519453	0.161927531	0.022354104	0.697824544	0.000140212	0.997577708	0.871362922	Astrocyte
Aimp1	0	-0.441797878	0.292107298	-1.512450669	0.741391772	0.667921188	4.43E-05	0.997577708	0.130419253	Astrocyte
Ak2	0	0.036999799	0.316703003	0.116828066	0.760398078	0.600165481	2.28E-05	0.997577708	0.906996302	Astrocyte
Ak4	0	-0.352263541	0.364910376	-0.965342627	0.875800856	0.741663486	5.38E-05	0.997577708	0.334373228	Astrocyte
Akap11	0.199515051	-0.196324232	0.301580255	-0.650985033	0.18574057	0.639589717	0.000125439	0.997577708	0.515056149	Astrocyte
Akap8	0.242836266	-0.27911682	0.295897604	-0.943288543	0.215662561	0.524624871	8.34E-05	0.997577708	0.345533334	Astrocyte
Akap8l	0.218389073	0.00671685	0.238684741	0.028141096	0.10471684	0.579236118	0.000161944	0.997577708	0.977549617	Astrocyte
Aldh1a1	0.238404916	0.238323706	0.188259171	1.265934108	6.93E-06	1	0.000259312	0.997577708	0.205536674	Astrocyte
Aldh1l1	0.239675685	0.087247784	0.197809683	0.44106933	0.000414999	1	0.00014461	0.997577708	0.659162806	Astrocyte
Aldh5a1	0.001062482	-0.217444493	0.268897035	-0.808653367	0.597332826	0.740492677	3.88E-05	0.997577708	0.418714559	Astrocyte
Aldh7a1	0.114098127	0.224653511	0.16432125	1.36716043	0.226866574	0.93209854	8.29E-05	0.997577708	0.171575025	Astrocyte
Aldh9a1	0	-0.148400433	0.18807478	-0.789050151	0.768423403	0.728177485	3.19E-05	0.997577708	0.430082695	Astrocyte
Aldoc	0.142542169	0.158564712	0.108043052	1.467606745	2.15E-09	1	0.000613053	0.997577708	0.142211075	Astrocyte
Ambra1	0.001913664	-0.065915084	0.225653323	-0.292107749	0.323940141	1	0.000606543	0.997577708	0.770204242	Astrocyte
Amd2	0	-0.531077683	0.47083572	-1.127946883	0.919393753	0.70644444	1.57E-05	0.997577708	0.259342352	Astrocyte
Amer2	0.11389747	0.142658748	0.192405891	0.741446882	0.35265317	0.628055797	6.55E-05	0.997577708	0.458422527	Astrocyte
Amfr	0.048888629	0.038116879	0.310607358	0.122717245	0.352448745	0.661577558	5.77E-05	0.997577708	0.902331008	Astrocyte
Ampd2	0	-0.642128712	0.249697722	-2.571624233	0.901618964	0.754791247	2.39E-05	0.872811696	0.010122269	Astrocyte
Anapc16	0.057152377	0.1601917	0.210583771	0.760702968	0.377505307	0.662722669	0.00011526	0.997577708	0.446834502	Astrocyte
Anapc4	0.002329805	-0.8216151	0.265222798	-3.09782985	0.590895528	0.595996275	4.12E-05	0.471205851	0.001949433	Astrocyte
Angel2	0.056240045	0.048329886	0.267096167	0.180945638	0.425066251	0.630983287	5.28E-05	0.997577708	0.856410246	Astrocyte
Ank	0.179679941	0.167091674	0.196614614	0.849843615	0.086872074	1	0.000517397	0.997577708	0.395412037	Astrocyte
Ankhd1	0	0.166937913	0.289476803	0.576688397	0.564895249	0.627066992	0.000237997	0.997577708	0.564149972	Astrocyte
Ankrd13c	0.152592492	-0.114140205	0.344099435	-0.331707041	0.366533825	0.553157781	6.64E-05	0.997577708	0.740110483	Astrocyte
Ankrd17	0.437908771	0.080396676	0.452359436	0.177727422	0.081505158	0.545589049	0.000181446	0.997577708	0.858937049	Astrocyte
Ankrd40	0	0.167449511	0.189802397	0.882230753	0.553849893	0.578790643	3.52E-05	0.997577708	0.377652035	Astrocyte
Ankrd46	0	0.121655408	0.230282755	0.528287096	0.917812485	0.569639234	2.47E-05	0.997577708	0.597300086	Astrocyte
Anks1	0.31589636	0.524985264	0.338520924	1.550820724	0.070845288	0.510890537	0.000161338	0.997577708	0.120944653	Astrocyte
Anks3	0.121657657	-0.28468227	0.354267684	-0.803579561	0.432831399	0.509788997	5.29E-05	0.997577708	0.421639831	Astrocyte
Anp32a	0.002522457	0.054820503	0.193214963	0.28372804	0.517290574	0.596968366	0.000127998	0.997577708	0.776618805	Astrocyte
Anxa6	0	0.298538544	0.233023307	1.281153154	0.575571738	1	6.43E-05	0.997577708	0.200139877	Astrocyte
Ap1g1	0.000135703	-0.407645789	0.299867163	-1.359421235	0.384285087	0.504207299	7.86E-05	0.997577708	0.174013146	Astrocyte
Ap1m1	0.253969301	-0.141425518	0.311611437	-0.453852141	0.215286681	0.539818325	2.83E-05	0.997577708	0.649935252	Astrocyte
Ap3d1	0.274333463	0.190141632	0.264542963	0.718755207	0.013418193	0.664340964	3.57E-05	0.997577708	0.472291761	Astrocyte
Apc	0.194628551	-0.188745672	0.221360515	-0.852661873	0.160925247	0.93567936	0.00046513	0.997577708	0.39384684	Astrocyte
Apoe	0.136845945	0.055817704	0.102692258	0.54354345	3.68E-10	0.772163854	0.002886848	0.997577708	0.586755683	Astrocyte
Appl2	0.23657537	0.012276553	0.186510993	0.065822142	1.31E-05	1	0.000437823	0.997577708	0.947519428	Astrocyte
Aqp4	0.245817408	0.182269515	0.181936239	1.001831825	7.71E-16	1	0.001344177	0.997577708	0.316424824	Astrocyte
Araf	0	0.524155214	0.222418497	2.35661701	0.56899735	0.643810785	0.000156556	0.901773365	0.018442256	Astrocyte
Arap2	0.155347048	0.016282156	0.202487368	0.080410724	0.240549807	0.934908073	0.000361742	0.997577708	0.935910598	Astrocyte
Arf3	0.433643874	-0.307318931	0.368364275	-0.834279957	0.000398902	0.630350103	3.76E-05	0.997577708	0.404123244	Astrocyte
Arfgap1	0.000527031	-0.438049712	0.35631469	-1.229389989	0.580876176	0.582626293	5.80E-05	0.997577708	0.218925622	Astrocyte
Arfgef1	0.350432257	-0.085366187	0.389348932	-0.219253682	0.124345626	0.511005827	0.000104427	0.997577708	0.826452441	Astrocyte
Arfip2	0.001030595	0.606699086	0.725296468	0.83648427	0.383781431	0.941275221	3.16E-05	0.997577708	0.402882523	Astrocyte
Arglu1	0.126530577	-0.435048955	0.164714514	-2.641230237	0.198709723	0.83972296	0.000334826	0.872811696	0.008260556	Astrocyte
Arhgap21	0	0.180438769	0.188312412	0.958188401	0.79760847	0.941009504	0.000554834	0.997577708	0.337967765	Astrocyte
Arhgap5	0.000815255	0.185802975	0.109809825	1.692043268	0.280672944	0.567639221	0.000637491	0.997577708	0.090637724	Astrocyte
Arhgef10l	0	-0.263483274	0.233856887	-1.126685972	0.86832255	1	0.000247807	0.997577708	0.259875275	Astrocyte
Arhgef12	0.167415947	0.2875332	0.173668653	1.655642486	0.074277683	1	0.000825966	0.997577708	0.097794241	Astrocyte
Arhgef9	0.319284205	0.122593547	0.309792396	0.39572807	0.040694349	0.74239439	0.00010919	0.997577708	0.692305646	Astrocyte
Arid2	0	0.807514985	0.316256452	2.553354975	0.583226079	0.524933697	0.000117839	0.872811696	0.01066907	Astrocyte
Arih1	0	0.554745833	0.333062812	1.665589233	0.87549397	0.51998524	0.000267476	0.997577708	0.095795257	Astrocyte
Arl8a	0.000577776	-0.000276414	0.161430491	-0.001712281	0.423038828	0.541656605	6.05E-05	0.998633798	0.998633798	Astrocyte
Armc1	0.15401888	-0.441723	0.32179713	-1.372675388	0.44873611	0.675958747	4.19E-05	0.997577708	0.169853284	Astrocyte
Armc8	0.002156073	0.136440654	0.30913134	0.441367913	0.400060086	0.555231111	6.57E-05	0.997577708	0.658946668	Astrocyte
Arrb1	0.386435843	0.092126617	0.305546833	0.301513899	1.12E-06	0.629190757	0.000168823	0.997577708	0.763022653	Astrocyte
Arxes2	0.243932217	0.271440994	0.27363322	0.991988449	0.121586064	1	6.56E-05	0.997577708	0.32120316	Astrocyte
Asb8	0	0.598633227	0.484593858	1.235329786	0.787097184	0.818359772	0.00013547	0.997577708	0.216707793	Astrocyte
Ash1l	0	-0.022304559	0.205839438	-0.108359016	0.595481357	0.644479112	0.000300539	0.997577708	0.91371091	Astrocyte
Ash2l	0	0.021643918	0.314593571	0.06879962	0.81545835	0.790626155	2.72E-05	0.997577708	0.945149121	Astrocyte
Asna1	0	-0.284207749	0.428312338	-0.663552562	0.652028462	0.726511808	1.66E-05	0.997577708	0.506976727	Astrocyte
Asrgl1	0.000846054	0.066063993	0.08464114	0.780518706	0.421619358	1	0.000226606	0.997577708	0.435085621	Astrocyte
Asxl2	0	-0.259009084	0.354765917	-0.730084464	0.626867929	0.64683545	0.000163627	0.997577708	0.465338557	Astrocyte
Atad1	0	0.042668899	0.300154083	0.142156649	0.961447805	0.56447116	7.93E-05	0.997577708	0.886956273	Astrocyte
Atad2b	0.001400958	-0.624373437	0.364308447	-1.713859348	0.284636719	0.827271131	0.000261784	0.997577708	0.086554561	Astrocyte
Atad3a	0.339771159	0.066592136	0.391793013	0.169967645	0.169138724	0.792429868	4.15E-05	0.997577708	0.865035582	Astrocyte
Atf7ip	0.133053795	0.033909649	0.235733881	0.14384716	0.369106883	0.640763535	0.000147767	0.997577708	0.885621162	Astrocyte
Atg13	0.001529632	-0.389521972	0.305116528	-1.276633473	0.478514296	0.658329609	4.50E-05	0.997577708	0.201731679	Astrocyte
Atp13a3	0	-0.410068779	0.558100097	-0.73475848	0.993980463	0.530862834	6.73E-05	0.997577708	0.462486598	Astrocyte
Atp1a2	0.062903539	0.081834937	0.054810403	1.493054818	0.004240184	1	0.002366601	0.997577708	0.135422838	Astrocyte
Atp1b2	0.091271581	0.241446072	0.089303281	2.703664055	0.04345703	1	0.000755301	0.813692538	0.006857959	Astrocyte
Atp5b	0.167135937	0.0864557	0.139778732	0.618518269	0.000431054	0.557216049	0.000179079	0.997577708	0.536233759	Astrocyte
Atp5c1	0.18534896	0.092754344	0.188678467	0.491600049	0.064923198	0.892190677	0.0001448	0.997577708	0.623002109	Astrocyte
Atp5k	0.563580803	-0.10166229	0.433852265	-0.234324672	1.38E-09	0.612928915	2.43E-05	0.997577708	0.814732933	Astrocyte
Atp6v0d1	0.001388571	0.128774257	0.175373132	0.734287264	0.358252945	0.615366248	8.04E-05	0.997577708	0.462773679	Astrocyte
Atp6v0e	0.243671682	0.204863374	0.309855723	0.661157304	0.202806089	0.528200561	0.00010129	0.997577708	0.508511439	Astrocyte
Atp6v0e2	0.385748163	-0.232351828	0.318158164	-0.730302893	8.07E-05	0.541861539	3.46E-05	0.997577708	0.46520506	Astrocyte
Atp6v1h	0	-0.049001417	0.268274226	-0.182654212	0.456090606	0.577343716	8.07E-05	0.997577708	0.855069345	Astrocyte
Atraid	0.115424664	0.282522782	0.250046069	1.129882917	0.241327447	0.523679594	7.95E-05	0.997577708	0.258525563	Astrocyte
Atrx	0	-0.305037735	0.181137896	-1.684008387	0.711115563	0.516049763	0.000208723	0.997577708	0.092180048	Astrocyte
Atxn10	0.300017098	-0.121966421	0.255383691	-0.477581087	0.00266577	0.697888438	0.000178246	0.997577708	0.632948395	Astrocyte
Atxn2	0.256428047	-0.293679195	0.321871716	-0.912410692	0.24044445	0.95432713	0.000228151	0.997577708	0.361552563	Astrocyte
Atxn7l3	0.206165109	-0.612012448	0.365237692	-1.675655231	0.13529535	0.697644036	1.58E-05	0.997577708	0.093805744	Astrocyte
Atxn7l3b	0.154008978	0.023427744	0.179348104	0.13062722	0.123593327	0.548067024	0.000108391	0.997577708	0.896070209	Astrocyte
Azin1	0.002314431	-0.009747174	0.200681369	-0.048570398	0.411172799	0.707898034	7.61E-05	0.997577708	0.961261661	Astrocyte
B230118H07Rik	0.000708714	0.551597549	0.311574449	1.770355532	0.338734106	0.520310605	5.47E-05	0.997577708	0.076667933	Astrocyte
B3gat3	0.312168591	-0.006604258	0.348240057	-0.018964671	0.12212721	0.631104767	5.37E-05	0.997577708	0.984869289	Astrocyte
BC003965	0	0.068819815	0.35672588	0.192920723	0.931930989	0.522983107	2.53E-05	0.997577708	0.847021055	Astrocyte
BC005537	0.147566093	-0.074321982	0.224453001	-0.33112492	0.334405672	0.532051817	3.35E-05	0.997577708	0.740550129	Astrocyte
Babam1	0	-0.194758608	0.302503324	-0.643823033	0.619404775	0.660637301	5.03E-05	0.997577708	0.519690196	Astrocyte
Bap1	0.279645808	-0.161211996	0.344433369	-0.468049876	0.138524077	0.501610934	8.12E-06	0.997577708	0.639748923	Astrocyte
Baz1b	0	0.079615976	0.178970573	0.444855122	0.732548287	0.542639951	9.09E-05	0.997577708	0.656424456	Astrocyte
Baz2a	0	0.294608048	0.345028857	0.853864951	0.895462448	0.625209902	7.45E-05	0.997577708	0.393179822	Astrocyte
Baz2b	0.216864255	-0.107564184	0.291526909	-0.368968285	0.23205777	0.505557876	0.000429649	0.997577708	0.712151364	Astrocyte
Bbip1	0.175201306	0.235674524	0.280120116	0.841333806	0.15558179	0.712089132	9.08E-05	0.997577708	0.400160957	Astrocyte
Bbx	0	0.367280942	0.425920852	0.86232205	0.425560332	0.523345287	7.53E-05	0.997577708	0.388510322	Astrocyte
Bcan	0.093206972	-0.087998151	0.101135228	-0.870103844	0.093637482	1	0.000500314	0.997577708	0.384243657	Astrocyte
Bckdhb	0.257791129	-0.523121502	0.287704829	-1.818257633	0.108605654	0.776176704	0.000150502	0.997577708	0.069024765	Astrocyte
Bckdk	0.0003902	-0.313718387	0.279780142	-1.121303266	0.354490744	0.671995481	1.25E-05	0.997577708	0.262158796	Astrocyte
Bcl6	0	0.0365507	0.267356793	0.136711318	0.529121959	0.532614405	0.000176278	0.997577708	0.891258983	Astrocyte
Bcl7b	0	-0.601411382	0.414475585	-1.451017633	0.57702003	0.536118864	2.86E-05	0.997577708	0.14677495	Astrocyte
Bcl7c	0.45804776	-0.739110269	0.99849173	-0.740226731	0.245868243	0.668369622	4.92E-05	0.997577708	0.45916243	Astrocyte
Bclaf1	0	-0.168702723	0.187686756	-0.898852569	0.631696149	0.596028937	0.000146029	0.997577708	0.368731195	Astrocyte
Bcr	0.64690597	-0.065148282	0.605637528	-0.107569757	0.003856538	0.563221739	4.47E-05	0.997577708	0.914336988	Astrocyte
Bdh1	0	0.095542044	0.17122612	0.557987555	0.648409639	1	0.000115459	0.997577708	0.576852883	Astrocyte
Bdp1	0.137166956	-0.167050092	0.337510339	-0.494948075	0.354976807	0.610233313	5.99E-05	0.997577708	0.620636774	Astrocyte
Bex2	0.165722761	-0.19915584	0.187724711	-1.060893043	0.121722697	0.507197199	5.50E-05	0.997577708	0.288738511	Astrocyte
Bhlhe40	0.313159691	-0.066082904	0.399502721	-0.165412902	0.154235675	1	6.85E-05	0.997577708	0.868618999	Astrocyte
Bhlhe41	0.028791638	0.122077374	0.243608318	0.501121534	0.419942821	0.571510947	8.36E-05	0.997577708	0.616285592	Astrocyte
Birc6	0	0.335456374	0.265284869	1.264513788	0.762992168	0.648689674	0.000218673	0.997577708	0.206045675	Astrocyte
Blmh	0.002758813	0.222756859	0.250889865	0.887867108	0.189256694	0.647792158	5.40E-05	0.997577708	0.374612239	Astrocyte
Bmpr1a	0.523426321	-0.334406958	0.710318414	-0.470784583	0.159096637	0.559077608	0.000265328	0.997577708	0.637794575	Astrocyte
Boc	0	0.002801614	0.244359269	0.011465141	0.824731654	0.905653008	0.000175072	0.997608262	0.990852341	Astrocyte
Bod1l	0.20638588	-0.333179055	0.315076794	-1.057453489	0.308713482	0.537860948	8.34E-05	0.997577708	0.290304671	Astrocyte
Bola3	0.002365954	-0.196711292	0.287866261	-0.683342645	0.559501082	0.681692677	2.44E-05	0.997577708	0.494390353	Astrocyte
Borcs8	0	0.019832609	0.410139264	0.048355792	0.447516454	0.653819244	4.91E-05	0.997577708	0.961432691	Astrocyte
Brd2	0.293424674	0.154451827	0.271126787	0.569666423	0.015336554	0.549305858	2.98E-05	0.997577708	0.568903968	Astrocyte
Brd3	0.178719069	-0.044530979	0.281534076	-0.158172608	0.311399674	0.761037346	4.67E-05	0.997577708	0.874320787	Astrocyte
Brd8	0.107048691	0.109395967	0.242267041	0.451551174	0.336478325	0.768423262	8.18E-05	0.997577708	0.651592351	Astrocyte
Brk1	0.30417901	-0.319529276	0.275259965	-1.160827281	0.011407974	0.511599938	5.53E-05	0.997577708	0.245712146	Astrocyte
Brms1l	0	0.042853567	0.394028147	0.108757629	0.929113627	0.841571931	5.07E-05	0.997577708	0.913394732	Astrocyte
Brwd1	0	-0.518630085	0.255937399	-2.026394289	0.693218857	0.676807134	0.000107864	0.997577708	0.042724396	Astrocyte
Btbd3	0.00254412	0.077575166	0.234463481	0.33086247	0.362410167	0.731234302	0.000116931	0.997577708	0.740748372	Astrocyte
Btbd7	0	-0.348380748	0.389289524	-0.894914264	0.532243328	0.554988597	0.000136682	0.997577708	0.370832921	Astrocyte
C130071C03Rik	0	-0.244946671	0.231219554	-1.059368323	0.503079455	1	0.000467081	0.997577708	0.28943207	Astrocyte
C1d	0.41517344	0.425647345	0.515268266	0.826069395	0.091593495	0.570126464	2.36E-05	0.997577708	0.408764727	Astrocyte
C1qbp	0	0.26165715	0.282427794	0.926456798	0.778668217	0.552651306	1.98E-05	0.997577708	0.354208639	Astrocyte
Cadm2	0.301333966	-0.011214446	0.31168436	-0.035980138	0.047283814	0.544269965	0.00235167	0.997577708	0.971298196	Astrocyte
Cadm4	0.099019344	-0.339854342	0.183415575	-1.852919756	0.446235384	0.588025135	0.000106945	0.997577708	0.063893861	Astrocyte
Calm2	0.002172574	-0.000880521	0.091343521	-0.009639664	0.432260492	0.528779544	0.000363178	0.997608262	0.99230878	Astrocyte
Camk2g	0.126894835	-0.099292606	0.147711315	-0.672207176	0.163332669	0.823258384	0.000482642	0.997577708	0.501451814	Astrocyte
Camk2n1	0.501583663	-0.103695095	0.373637717	-0.277528447	1.79E-17	0.510793627	0.000139296	0.997577708	0.781374366	Astrocyte
Camta2	0	0.005709388	0.227033197	0.025147813	0.566961177	0.580958919	3.96E-05	0.997577708	0.979937063	Astrocyte
Cand1	0.095139219	0.125359376	0.317825286	0.394428579	0.365641133	0.63580613	2.43E-05	0.997577708	0.693264647	Astrocyte
Capn2	0	0.152194793	0.178872668	0.8508555	0.555753602	1	0.000182333	0.997577708	0.394849627	Astrocyte
Capn7	0.456291566	-0.636093367	0.575021923	-1.106207157	0.240596169	0.559268119	4.58E-05	0.997577708	0.268636866	Astrocyte
Caprin1	0.00123883	0.072306463	0.230164329	0.314151472	0.533904446	0.595414438	0.000104747	0.997577708	0.753405998	Astrocyte
Car10	0.000998375	0.103802328	0.163761417	0.633863151	0.465524145	0.551624421	0.001991531	0.997577708	0.526170136	Astrocyte
Car11	0	0.251331733	0.384072817	0.654385631	0.807179372	0.777765247	2.94E-05	0.997577708	0.512863389	Astrocyte
Caskin1	0.194013458	-0.043613816	0.190486432	-0.228960221	0.045669108	1	0.000195445	0.997577708	0.818899834	Astrocyte
Cat	0.001497538	0.264465783	0.246217219	1.074115712	0.252718314	0.582352206	4.11E-05	0.997577708	0.282770823	Astrocyte
Cbx1	0	-0.13915991	0.233421003	-0.596175613	0.580288	0.522933003	7.48E-05	0.997577708	0.551057916	Astrocyte
Cbx5	0.162118615	-0.07109295	0.199437554	-0.356467217	0.173825602	0.741379732	0.000148928	0.997577708	0.721490699	Astrocyte
Ccar2	0	0.21628269	0.401079319	0.539251665	0.924733403	0.838786473	1.68E-05	0.997577708	0.589713216	Astrocyte
Ccdc124	0.56683407	0.106859082	0.490923123	0.217669687	0.001081687	0.508063588	1.58E-05	0.997577708	0.827686484	Astrocyte
Ccdc127	0	-0.840792705	0.390300419	-2.154219326	0.93647285	0.625909204	2.68E-05	0.977808251	0.031222976	Astrocyte
Ccdc174	0.376739784	-0.388448676	0.494215892	-0.785989853	0.194276953	0.708637521	4.83E-05	0.997577708	0.431873432	Astrocyte
Ccdc47	0.000571246	0.304399086	0.227829984	1.336080008	0.30970468	0.62776998	5.65E-05	0.997577708	0.181523124	Astrocyte
Ccdc59	0.501295346	-0.028092534	0.445381029	-0.063075283	0.004303942	0.570751877	4.04E-05	0.997577708	0.949706557	Astrocyte
Ccdc6	0	0.898397215	0.380912375	2.358540374	0.479581614	0.986896821	7.07E-05	0.901773365	0.018346964	Astrocyte
Ccdc88a	0.267539044	-0.162983321	0.222788871	-0.731559527	0.001892561	0.909649762	0.00046547	0.997577708	0.464437459	Astrocyte
Ccndbp1	0	0.365695814	0.341775897	1.069987137	0.774400362	0.605637591	1.84E-05	0.997577708	0.284625099	Astrocyte
Ccnk	0	-0.105553672	0.2866659	-0.368211466	0.470822186	0.55782994	2.37E-05	0.997577708	0.712715561	Astrocyte
Ccnl2	0.143207356	-0.311640237	0.185491206	-1.680080926	0.197893299	1	0.000221562	0.997577708	0.092941571	Astrocyte
Ccnt1	0	-0.165101256	0.284323114	-0.580681795	0.649094296	0.59950049	8.06E-05	0.997577708	0.561454934	Astrocyte
Ccz1	0.101220107	0.291295485	0.389241493	0.748366991	0.525478636	0.518328166	5.37E-05	0.997577708	0.454238827	Astrocyte
Cd2bp2	0.52504856	-0.143507619	0.44951022	-0.319253295	0.00277554	0.50500441	9.98E-06	0.997577708	0.749534446	Astrocyte
Cd81	0.000227446	0.151718934	0.051394203	2.952063158	0.442419763	1	0.001436472	0.531831629	0.003156584	Astrocyte
Cd99l2	0	-0.100312589	0.386357146	-0.259636945	0.95910807	0.726539582	4.60E-05	0.997577708	0.795143836	Astrocyte
Cdc123	0.183612223	0.126694386	0.262444443	0.482747451	0.151958583	0.811621656	5.62E-05	0.997577708	0.629275067	Astrocyte
Cdc5l	0	0.498548605	0.271401874	1.836938697	0.999224525	0.594181918	4.01E-05	0.997577708	0.066218946	Astrocyte
Cdc73	0	0.14107081	0.331184373	0.425958533	0.749331516	0.894749211	9.50E-05	0.997577708	0.670138062	Astrocyte
Cdip1	0	0.170491127	0.153847555	1.108182229	0.747709879	0.607613196	0.000140848	0.997577708	0.267783124	Astrocyte
Cdk11b	0	-0.546320335	0.229715126	-2.378251468	0.541810329	0.560641623	6.45E-05	0.901773365	0.017394959	Astrocyte
Cdk12	0	-0.798400503	0.517661035	-1.542322968	0.792277209	0.665040967	0.00019695	0.997577708	0.12299513	Astrocyte
Cdk13	0	0.243453533	0.326529625	0.7455787	0.579151959	0.506439135	0.000155212	0.997577708	0.455921954	Astrocyte
Cdk16	0.381039009	0.084960755	0.386141648	0.220024842	0.059653449	0.645737889	5.52E-05	0.997577708	0.825851807	Astrocyte
Cdk5rap2	0.190603078	0.206676805	0.200668034	1.029943837	0.088629677	1	0.000362639	0.997577708	0.303036371	Astrocyte
Cdkn2d	0.313229715	0.221361624	0.426545563	0.518963607	0.248963952	0.507654724	1.33E-05	0.997577708	0.60378612	Astrocyte
Cds2	0.132442192	-0.1116466	0.197844621	-0.564314559	0.273660714	0.545381287	7.83E-05	0.997577708	0.572540075	Astrocyte
Cep57	0.569566377	-0.267318238	0.770048731	-0.347144573	0.136529345	0.718985971	2.97E-05	0.997577708	0.728482709	Astrocyte
Cers5	0.000881738	-0.65715286	0.284882302	-2.30675214	0.507100461	0.583698615	9.17E-05	0.901773365	0.021068642	Astrocyte
Cfdp1	0.001829914	0.07550193	0.205566037	0.367287957	0.519012296	0.640359851	0.000111716	0.997577708	0.713404236	Astrocyte
Cfp	0	-0.554902518	0.37164836	-1.493084804	0.936889574	0.632883831	7.95E-06	0.997577708	0.13541499	Astrocyte
Cgrrf1	0	-0.336253932	0.264597779	-1.270811619	0.84843254	0.710724013	3.59E-05	0.997577708	0.203795674	Astrocyte
Chchd1	0.247271508	-0.03056698	0.317849608	-0.096168061	0.247679805	0.609270201	2.66E-05	0.997577708	0.923387097	Astrocyte
Chchd3	0.267117535	0.331403562	0.296144171	1.119061572	0.113812805	1	0.000362003	0.997577708	0.263113873	Astrocyte
Chchd7	0	-0.477984194	0.337224466	-1.417406631	0.946124534	0.589194532	5.26E-05	0.997577708	0.156364075	Astrocyte
Chd4	0	-0.178222996	0.150561405	-1.183722991	0.740407509	0.508460771	0.000166545	0.997577708	0.236522735	Astrocyte
Chd6	0	-0.105478212	0.205188694	-0.514054694	0.540789025	0.626577546	0.000288399	0.997577708	0.607213752	Astrocyte
Chd8	0.130372315	-0.342859519	0.258094485	-1.328426364	0.254326883	0.59411178	8.23E-05	0.997577708	0.184037295	Astrocyte
Chd9	0.074343428	-0.206573469	0.194159231	-1.063938438	0.407323797	0.699187008	0.001351676	0.997577708	0.287356589	Astrocyte
Chka	0.000474181	0.297680413	0.215190761	1.383332685	0.258456241	0.789385675	0.000274057	0.997577708	0.166562881	Astrocyte
Chl1	0.387168677	-0.116869099	0.347888186	-0.335938682	0.007131017	0.764141515	0.000390204	0.997577708	0.736917106	Astrocyte
Chmp4b	0.11542904	0.138778631	0.163207132	0.850322101	0.237765666	0.591631742	8.05E-05	0.997577708	0.395146033	Astrocyte
Chn1	0.309039955	0.173793292	0.319923471	0.543233954	0.064192167	0.54104336	0.000163688	0.997577708	0.586968731	Astrocyte
Chp1	0.062786627	-0.114043896	0.228122395	-0.499924159	0.52121371	0.702921634	8.25E-05	0.997577708	0.617128481	Astrocyte
Chpt1	0.188649409	0.248509399	0.198689918	1.250739855	0.083473474	1	0.00071194	0.997577708	0.211029405	Astrocyte
Chst10	0	-0.259784257	0.182188032	-1.425912851	0.604357264	0.829475263	8.94E-05	0.997577708	0.153893499	Astrocyte
Ciapin1	0.250471738	0.037763564	0.312456115	0.120860376	0.204352316	1	8.06E-05	0.997577708	0.903801627	Astrocyte
Cic	0.221657235	0.170894771	0.367360271	0.465196658	0.29798537	0.668975096	2.42E-05	0.997577708	0.641790632	Astrocyte
Cisd1	0.240501767	-0.074347931	0.301511984	-0.246583667	0.16808076	0.604840103	5.71E-05	0.997577708	0.805230446	Astrocyte
Cisd2	0.001918935	0.052890599	0.243298874	0.21738941	0.518752764	0.610156118	6.89E-05	0.997577708	0.827904883	Astrocyte
Ckap5	0.146539564	0.127435093	0.197204912	0.646206485	0.123963573	0.699646802	0.000290365	0.997577708	0.51814564	Astrocyte
Ckb	0.079666401	0.058858115	0.065323573	0.901024128	0.000552231	0.577134204	0.000907183	0.997577708	0.367575491	Astrocyte
Clasp1	0.399863905	0.407141013	0.508766715	0.800250883	0.269460954	0.715749446	0.000157364	0.997577708	0.423565455	Astrocyte
Clcn3	0.400946656	-0.098967418	0.40452556	-0.244650592	0.054201806	0.620122659	0.000135268	0.997577708	0.806726987	Astrocyte
Clcn6	0.00151452	-0.026592373	0.318576938	-0.083472374	0.644004558	0.623576852	2.99E-05	0.997577708	0.933475943	Astrocyte
Clec16a	0.55470946	0.060558322	0.594583206	0.101850037	0.063686869	0.572344333	0.000112907	0.997577708	0.918875708	Astrocyte
Clk1	0.235065605	0.084024405	0.253615377	0.331306431	0.074312007	0.521248425	0.000108458	0.997577708	0.740413034	Astrocyte
Clk4	0	0.083858157	0.218695796	0.383446588	0.790703777	0.611217719	8.62E-05	0.997577708	0.701388666	Astrocyte
Clock	0	-0.222306272	0.348645877	-0.63762771	0.941045398	0.500639434	8.59E-05	0.997577708	0.523716053	Astrocyte
Clpp	0	-0.148062653	0.222274985	-0.666123781	0.505242399	0.579531017	6.66E-05	0.997577708	0.505331985	Astrocyte
Clptm1	0	-0.138589539	0.349967712	-0.396006645	0.880269673	0.727113681	4.15E-05	0.997577708	0.692100126	Astrocyte
Clpx	0	-0.241535641	0.333958427	-0.723250624	0.544555296	0.578297539	8.37E-05	0.997577708	0.469525922	Astrocyte
Clu	0.078502629	0.116221119	0.0788907	1.473191622	0.057889035	0.519627273	0.000446232	0.997577708	0.140699373	Astrocyte
Cluh	0.000349133	-0.137065775	0.20721435	-0.66146855	0.143230133	1	4.35E-05	0.997577708	0.508311877	Astrocyte
Clybl	0.286575066	-0.086203158	0.393994068	-0.218793036	0.254148491	0.680629422	0.000534486	0.997577708	0.826811272	Astrocyte
Cmtm5	0	0.060137837	0.125690218	0.478460754	0.941971409	0.59939734	0.00014813	0.997577708	0.632322301	Astrocyte
Cnksr3	0	-0.105226493	0.311513636	-0.337790967	0.853205212	1	0.000359691	0.997577708	0.735520717	Astrocyte
Cnot1	0.309707669	-0.055412362	0.512295352	-0.108164874	0.296013352	0.671718754	9.20E-05	0.997577708	0.913864908	Astrocyte
Cnot4	0	0.072033074	0.286013582	0.251851936	0.523093698	0.66414966	0.000250118	0.997577708	0.801155512	Astrocyte
Cnot7	0	-0.65914341	0.520431659	-1.266532114	0.891339947	0.501207894	3.69E-05	0.997577708	0.205322639	Astrocyte
Cntn1	0.100848327	0.190932766	0.155805419	1.225456519	0.247276757	1	0.00182845	0.997577708	0.220403263	Astrocyte
Cog3	0	-0.343721499	0.358894743	-0.9577223	0.785046162	0.541575856	2.96E-05	0.997577708	0.338202809	Astrocyte
Cog4	0.349954179	0.001200641	0.365100775	0.003288518	0.087296517	0.680073694	6.74E-05	0.998633798	0.997376147	Astrocyte
Cog8	0	0.974378134	0.498084888	1.956249142	0.75532015	0.578520674	1.81E-05	0.997577708	0.050435812	Astrocyte
Commd3	0.145857378	-0.354812797	0.260671865	-1.361147272	0.386766602	0.59248937	4.77E-05	0.997577708	0.173467153	Astrocyte
Copa	0.000681335	-0.060585164	0.263310314	-0.230090358	0.475718903	0.584284148	7.90E-05	0.997577708	0.818021557	Astrocyte
Copb1	0	0.293132958	0.446061768	0.657157773	0.918816063	0.514435124	6.42E-05	0.997577708	0.511079474	Astrocyte
Cope	0.163938952	0.032894702	0.243795617	0.134927371	0.251811523	0.5547758	3.00E-05	0.997577708	0.892669298	Astrocyte
Cops2	0	-0.76142593	0.319593609	-2.38248172	0.748193233	0.62431395	3.97E-05	0.901773365	0.017196386	Astrocyte
Cops3	0	0.074650342	0.381655271	0.195596256	0.684979188	0.849428223	5.68E-05	0.997577708	0.844926191	Astrocyte
Copz1	0	0.134290525	0.254174344	0.528340206	0.590135596	0.621287099	3.55E-05	0.997577708	0.597263231	Astrocyte
Coq7	0.471841931	0.186365471	0.422035369	0.441587329	0.007185118	0.500034444	2.13E-05	0.997577708	0.658787855	Astrocyte
Coq9	0.414510077	0.402818952	0.403129697	0.999229168	0.028468498	0.947896328	4.91E-05	0.997577708	0.317683689	Astrocyte
Cotl1	0.100167925	-0.11880659	0.134878567	-0.880841137	0.19413491	0.541213161	0.000127571	0.997577708	0.378403811	Astrocyte
Cox14	0.317692891	-0.179825621	0.281131823	-0.639648759	0.00523179	0.790540125	4.43E-05	0.997577708	0.522400975	Astrocyte
Cox19	0.21531213	0.061290434	0.367319577	0.16685861	0.410452394	0.989957174	5.89E-05	0.997577708	0.867481301	Astrocyte
Cox5a	0.174003643	-0.052366198	0.330800409	-0.158301492	0.270466426	0.704962627	0.000141694	0.997577708	0.874219233	Astrocyte
Cox5b	0.035167976	0.051283881	0.102790017	0.498918889	0.219831204	0.634597576	5.15E-05	0.997577708	0.617836527	Astrocyte
Cox6b1	0.202854114	-0.185387368	0.186690558	-0.993019521	0.020346427	0.549323571	7.96E-05	0.997577708	0.320700442	Astrocyte
Cox6c	0.027377103	-0.049989099	0.103705062	-0.482031433	0.394126386	0.574823275	0.000106652	0.997577708	0.629783617	Astrocyte
Cox7a2	0.08630366	-0.196326419	0.152058166	-1.291127103	0.30677681	0.688700016	9.81E-05	0.997577708	0.196659607	Astrocyte
Cox7b	0.031849761	-0.128888998	0.111698834	-1.153897433	0.414401245	0.555390408	0.000124687	0.997577708	0.248542222	Astrocyte
Cox8a	0.228667667	-0.092686083	0.201902573	-0.459063405	0.007378031	0.612241998	0.000281937	0.997577708	0.646188635	Astrocyte
Cpe	0.260562317	0.140545082	0.20847912	0.674144643	9.39E-05	0.689032127	0.00034279	0.997577708	0.500219359	Astrocyte
Cplx2	0.10439022	0.143739048	0.184343629	0.779734287	0.40345999	0.502006059	8.68E-05	0.997577708	0.435547293	Astrocyte
Cpped1	0	-0.291706301	0.336341024	-0.867293255	0.745042328	0.519362488	6.85E-05	0.997577708	0.385781352	Astrocyte
Cpsf1	0	-0.169159074	0.392416335	-0.431070419	0.928396237	0.507500237	9.92E-06	0.997577708	0.666417168	Astrocyte
Cpsf6	0	0.317774839	0.233375462	1.361646322	0.856404901	0.562558702	0.000139836	0.997577708	0.173309529	Astrocyte
Crebbp	0.001662515	0.171524449	0.220542822	0.777737615	0.344567712	0.825010327	0.000297287	0.997577708	0.436723712	Astrocyte
Crebrf	0	0.122601265	0.213246514	0.574927405	0.913341298	0.540200563	0.000135937	0.997577708	0.565340395	Astrocyte
Crebzf	0.171943823	-0.136747605	0.367005788	-0.3726034	0.439650908	0.525067696	0.000107968	0.997577708	0.709443642	Astrocyte
Cript	0.137375314	-0.027090106	0.295680746	-0.091619444	0.371293326	0.586852322	3.42E-05	0.997577708	0.927000403	Astrocyte
Cry1	0.45732591	0.138599203	0.440143874	0.314895223	0.022670777	0.738237741	4.44E-05	0.997577708	0.752841209	Astrocyte
Cry2	0.171112521	0.14752563	0.240979694	0.612191125	0.254234704	0.642533134	7.31E-05	0.997577708	0.540411313	Astrocyte
Cs	0.199641081	-0.008720243	0.193574093	-0.045048603	0.036504016	1	0.000155165	0.997577708	0.964068568	Astrocyte
Csdc2	0	0.203885215	0.209228926	0.974459977	0.698775267	0.594822107	0.000117545	0.997577708	0.329828202	Astrocyte
Csde1	0.206156275	-0.075271745	0.248777311	-0.30256676	0.121731665	0.597395044	9.86E-05	0.997577708	0.762220049	Astrocyte
Csnk1a1	0	-0.032773402	0.136598459	-0.239925123	0.445918603	0.712335304	0.000254159	0.997577708	0.810388304	Astrocyte
Csnk1d	0.476362967	-0.41335959	0.389438755	-1.061423868	3.35E-05	0.610598191	4.97E-05	0.997577708	0.288497315	Astrocyte
Csnk1g3	0.155462141	-0.284817593	0.286969666	-0.992500696	0.352815642	0.60013031	0.000109435	0.997577708	0.32095334	Astrocyte
Csnk2a1	0.171762336	-0.501882489	0.259122821	-1.936851748	0.268217937	0.699591158	6.63E-05	0.997577708	0.052763468	Astrocyte
Csrp1	0.285350757	0.19986085	0.232402625	0.859976732	0.000177325	0.547539271	0.00023222	0.997577708	0.389801869	Astrocyte
Cstf3	0	0.574095124	0.31685446	1.81185748	0.898309825	0.761534501	0.000132813	0.997577708	0.070008221	Astrocyte
Ctcf	0.412700939	-0.374229928	0.378345634	-0.989121835	0.013678056	0.508106069	7.64E-05	0.997577708	0.322603536	Astrocyte
Ctdsp2	0.215777325	0.245823629	0.231137568	1.063538184	0.087204754	0.605961017	4.35E-05	0.997577708	0.287537958	Astrocyte
Ctnnd2	0.030441353	0.106714575	0.137525281	0.775963335	0.273215751	1	0.004533217	0.997577708	0.437770635	Astrocyte
Ctsf	0.001672426	-0.101231	0.23488728	-0.430976935	0.406749449	0.958375502	5.98E-05	0.997577708	0.666485141	Astrocyte
Ctsl	0	-0.04365215	0.156543869	-0.278849307	0.532811545	0.691376955	0.000200025	0.997577708	0.780360473	Astrocyte
Cttn	0	0.185172672	0.484551765	0.382152508	0.887248737	0.557585406	2.90E-05	0.997577708	0.702348246	Astrocyte
Cuedc2	0.386281078	0.061776657	0.335566984	0.184096352	0.002697826	0.52211556	4.02E-05	0.997577708	0.853937869	Astrocyte
Cul1	0.002523666	-0.203022412	0.217846431	-0.931951979	0.342026984	0.662312943	0.000202306	0.997577708	0.351361343	Astrocyte
Cul3	0.134130533	0.350364099	0.262507674	1.334681358	0.461396845	0.660385354	0.000102752	0.997577708	0.181980657	Astrocyte
Cul4a	0	-0.454056811	0.372814536	-1.217916061	0.770697261	0.837830972	5.51E-05	0.997577708	0.223255872	Astrocyte
Cul5	0	0.131186286	0.379069834	0.346074189	0.959129887	0.746488596	0.000107325	0.997577708	0.72928696	Astrocyte
Cul9	0.432968851	-0.134471084	0.486143672	-0.276607702	0.070086395	0.529736466	4.81E-05	0.997577708	0.78208135	Astrocyte
Cxcl14	0.464027562	0.080697369	0.431311442	0.187097678	0.000486019	1	0.00011224	0.997577708	0.851584049	Astrocyte
Cxxc4	0.394889839	-0.301631514	0.438735806	-0.687501477	0.140043208	0.718652643	4.01E-05	0.997577708	0.49176677	Astrocyte
Cyb5b	0.001446361	-0.062176465	0.253574497	-0.245199995	0.438318983	0.583059409	7.05E-05	0.997577708	0.80630158	Astrocyte
Cyb5r4	0.358350592	-0.731605266	0.70018266	-1.044877726	0.339356023	0.600314909	3.26E-05	0.997577708	0.296079485	Astrocyte
Cyc1	0.003076082	0.018942425	0.129884468	0.145840572	0.449729956	0.586984133	8.19E-05	0.997577708	0.884047247	Astrocyte
Cyhr1	0.001398346	-0.111518101	0.157774531	-0.706819407	0.437200927	0.946785234	0.00010995	0.997577708	0.479678713	Astrocyte
Cystm1	0.000657381	0.206157103	0.222368668	0.927096004	0.228452318	0.567128102	8.99E-05	0.997577708	0.353876691	Astrocyte
D10Wsu102e	0	-0.062281374	0.439567103	-0.141687978	0.754291857	0.565743864	1.65E-05	0.997577708	0.887326471	Astrocyte
D5Ertd579e	0	0.218379462	0.317003374	0.688886871	0.786034798	0.597224684	9.73E-05	0.997577708	0.490894462	Astrocyte
Daam2	0.301288445	-0.017897229	0.24608301	-0.07272842	0.000418874	0.676121477	0.000602597	0.997577708	0.942022232	Astrocyte
Dag1	0.11800162	0.057337814	0.177073313	0.323808332	0.267134761	0.860503028	0.000127406	0.997577708	0.746083147	Astrocyte
Dao	0.282318045	-0.124132728	0.210165578	-0.590642528	4.81E-16	1	0.00066784	0.997577708	0.554759964	Astrocyte
Dap3	0.00163312	0.191255895	0.269734852	0.709051476	0.469304577	0.59646601	3.66E-05	0.997577708	0.478292533	Astrocyte
Dazap1	0	0.448906525	0.312484085	1.436574042	0.613252609	0.74848436	8.16E-05	0.997577708	0.150839064	Astrocyte
Dcaf5	0.00190752	-0.352383769	0.287291986	-1.226570135	0.430217521	0.597040233	8.71E-05	0.997577708	0.2199842	Astrocyte
Dcaf8	0.377736443	-0.18120791	0.311367359	-0.581974651	0.000244413	0.715244553	0.000139798	0.997577708	0.560583755	Astrocyte
Dclk1	0.092677711	0.013220064	0.141720689	0.093282524	0.278450682	1	0.000615286	0.997577708	0.925679115	Astrocyte
Dctn2	0.348245686	0.052741596	0.30162968	0.174855458	0.007375475	0.655307967	5.28E-05	0.997577708	0.861193211	Astrocyte
Dctn4	0.330244408	0.195484992	0.375581359	0.520486406	0.128350504	0.705322723	0.000178059	0.997577708	0.6027246	Astrocyte
Dcun1d1	0.001030657	-0.40380282	0.397562538	-1.015696353	0.465854715	0.635092791	6.26E-05	0.997577708	0.309774005	Astrocyte
Ddah1	0.001423717	0.036502471	0.111203542	0.328249178	0.438656427	0.834540809	0.000283216	0.997577708	0.742723267	Astrocyte
Ddb1	0.329483	0.060442763	0.278244649	0.217228842	0.000896336	0.519038398	2.63E-05	0.997577708	0.828030008	Astrocyte
Ddhd1	0	-0.183145081	0.132977405	-1.377264665	0.452231661	1	0.000277784	0.997577708	0.168430435	Astrocyte
Ddhd2	0.469120477	0.20594176	0.490627106	0.419752104	0.065134711	0.517248365	0.000106753	0.997577708	0.674666557	Astrocyte
Ddost	0	-0.271845717	0.24732226	-1.099155883	0.85184188	0.543475336	2.58E-05	0.997577708	0.271700078	Astrocyte
Ddx17	0.202709813	-0.091414793	0.186877795	-0.489168836	0.026383875	0.587397926	0.000149857	0.997577708	0.624722171	Astrocyte
Ddx39b	0.25033122	-0.136994957	0.240296102	-0.570108943	0.028971975	0.551209705	6.62E-05	0.997577708	0.56860381	Astrocyte
Ddx3x	0.284878071	0.158735644	0.297153589	0.5341872	0.082658887	0.536512646	5.17E-05	0.997577708	0.593212024	Astrocyte
Ddx42	0.19842269	-0.107926726	0.283049735	-0.381299515	0.224330511	0.550880517	7.46E-05	0.997577708	0.702981014	Astrocyte
Ddx47	0	-0.257753322	0.284734014	-0.905242469	0.810397424	0.756374644	3.93E-05	0.997577708	0.365336947	Astrocyte
Ddx50	0	0.009430885	0.297643466	0.031685174	0.816347486	0.567422005	0.000105034	0.997577708	0.974723118	Astrocyte
Deaf1	0.20780153	-0.123754346	0.326201289	-0.379380309	0.329475426	0.501748357	3.21E-05	0.997577708	0.704405471	Astrocyte
Derl1	0.001537286	-0.15684632	0.218680536	-0.717239507	0.349674233	0.719317355	6.52E-05	0.997577708	0.473226326	Astrocyte
Dexi	0.189305132	0.262627003	0.283421296	0.926631153	0.347037562	0.612158141	6.71E-05	0.997577708	0.354118074	Astrocyte
Dguok	0.227827084	0.038340442	0.449639993	0.085269199	0.398109168	0.545514346	4.94E-05	0.997577708	0.932047378	Astrocyte
Dhdds	0.187400045	0.051484408	0.334389619	0.153965329	0.423033489	0.586938293	6.33E-05	0.997577708	0.877637073	Astrocyte
Dhrs1	0.001153801	0.111015197	0.191121916	0.580860633	0.426587083	1	3.29E-05	0.997577708	0.561334386	Astrocyte
Dhx30	0.462789821	-0.081925292	0.42921393	-0.190872864	0.012445856	0.664739788	0.000156512	0.997577708	0.8486252	Astrocyte
Dhx36	0.000261159	-0.174948088	0.239367603	-0.730876215	0.136227122	0.554497526	9.52E-05	0.997577708	0.464854765	Astrocyte
Diablo	0	0.71817065	0.373988172	1.920303112	0.577902437	0.667967397	5.12E-05	0.997577708	0.054819624	Astrocyte
Dicer1	0	-0.617702864	0.350345724	-1.763123741	0.62058609	0.525954866	5.93E-05	0.997577708	0.077879622	Astrocyte
Dido1	0.000292179	-0.154990999	0.250291507	-0.619241942	0.366264303	0.704867358	0.000109616	0.997577708	0.535756985	Astrocyte
Dlat	0.281898344	0.221854346	0.323256029	0.686311551	0.129087309	0.562736954	7.80E-05	0.997577708	0.492516667	Astrocyte
Dld	0	0.083317111	0.240761029	0.346057295	0.641538389	0.538613423	6.03E-05	0.997577708	0.729299656	Astrocyte
Dlg1	0.086871969	0.338849519	0.228707304	1.481585907	0.540001091	0.651018835	0.000369704	0.997577708	0.138450511	Astrocyte
Dlst	0.001477159	0.034859579	0.181755181	0.191794144	0.490689644	0.640119406	7.66E-05	0.997577708	0.847903458	Astrocyte
Dmap1	0.484978182	-0.130282949	0.497749051	-0.261744244	0.076188311	0.638612234	8.56E-06	0.997577708	0.793518627	Astrocyte
Dmtf1	0.002016034	-0.341661173	0.274321271	-1.245478235	0.464979494	0.532621075	9.46E-05	0.997577708	0.212956011	Astrocyte
Dmxl1	0	0.269539591	0.550732286	0.489420355	0.989082461	0.551534892	0.000190923	0.997577708	0.624544128	Astrocyte
Dnaja2	0.001492886	-0.139330533	0.235214329	-0.592355633	0.408630168	0.613375422	0.000106935	0.997577708	0.553612469	Astrocyte
Dnaja3	0	-0.479772539	0.420440781	-1.14111799	0.611051237	0.604949988	4.65E-05	0.997577708	0.253820826	Astrocyte
Dnajb14	0.001161834	-0.153618717	0.279607603	-0.549408226	0.417210874	0.596606497	5.70E-05	0.997577708	0.58272533	Astrocyte
Dnajb4	0.211542462	0.068780192	0.279689722	0.245916051	0.196746193	0.558234856	7.28E-05	0.997577708	0.805747219	Astrocyte
Dnajc1	0	1.235665797	0.530815333	2.327863796	0.957541891	0.656470308	0.000219429	0.901773365	0.019919337	Astrocyte
Dnajc11	0.059352002	-0.216303796	0.387569298	-0.558103537	0.516391653	0.611513861	4.17E-05	0.997577708	0.576773686	Astrocyte
Dnajc18	0.245185221	-0.781153862	0.332310797	-2.350672528	0.112829439	0.585661346	6.30E-05	0.901773365	0.018739518	Astrocyte
Dnajc19	0	0.681927625	0.316300287	2.155950063	0.964775607	0.744322292	0.000100235	0.977808251	0.031087565	Astrocyte
Dnajc27	0.670801704	-0.533728671	0.556809044	-0.958548855	0.000130646	0.816306404	5.35E-05	0.997577708	0.337786068	Astrocyte
Dnajc9	0	-0.028363239	0.242138691	-0.117136338	0.488041033	0.566939768	1.24E-05	0.997577708	0.906752015	Astrocyte
Dnm1l	0.302638477	-0.213274761	0.305101268	-0.699029416	0.059988765	0.589261505	0.000100474	0.997577708	0.484533648	Astrocyte
Dnttip1	0.001722206	0.149380784	0.290744975	0.513786299	0.655996348	0.596470968	4.30E-05	0.997577708	0.607401408	Astrocyte
Dpf2	0	-0.08634121	0.279017579	-0.309447207	0.920389116	0.79465941	4.43E-05	0.997577708	0.756981365	Astrocyte
Dpp3	0.318185719	-0.445057391	0.493828638	-0.90123852	0.356906682	0.641626425	1.77E-05	0.997577708	0.367461514	Astrocyte
Drg1	0.001806265	0.268668319	0.302884298	0.887032839	0.348088002	0.747891382	0.00016495	0.997577708	0.375061221	Astrocyte
Dstyk	0	-0.178531761	0.523923905	-0.340758953	0.3372873	1	0.000147681	0.997577708	0.733285054	Astrocyte
Dtna	0	0.043097877	0.096600032	0.446147651	0.610799614	1	0.001882735	0.997577708	0.655490594	Astrocyte
Dtymk	0	0.28270832	0.299750625	0.943145056	0.666688245	0.512493533	2.81E-05	0.997577708	0.345606712	Astrocyte
Dus3l	0	-0.023168334	0.332314675	-0.069718059	0.874779266	0.604630389	1.41E-05	0.997577708	0.944418068	Astrocyte
Dut	0	-0.376499016	0.540906437	-0.696052017	0.913810876	0.682971158	1.78E-05	0.997577708	0.486396255	Astrocyte
Dvl1	0.102280798	-0.050672801	0.210785189	-0.240400196	0.185674581	0.512632078	2.04E-05	0.997577708	0.810020026	Astrocyte
Dynll2	0.269574275	-0.136517804	0.215544222	-0.633363321	0.000160992	0.648441409	7.67E-05	0.997577708	0.526496411	Astrocyte
Dyrk1a	0.268103	0.022994924	0.365187615	0.062967426	0.269480933	0.760180523	0.000160457	0.997577708	0.949792443	Astrocyte
E2f6	0.001639031	0.353764051	0.313567872	1.128189725	0.340211401	1	2.64E-05	0.997577708	0.259239803	Astrocyte
Ecd	0.001171182	0.163214097	0.393322252	0.414962786	0.412696464	0.532984766	3.03E-05	0.997577708	0.678169146	Astrocyte
Echdc2	0	-0.252633595	0.323729759	-0.780384218	0.725779061	0.612515817	2.39E-05	0.997577708	0.435164754	Astrocyte
Eci1	0	0.07764233	0.165095244	0.470288104	0.474842461	1	6.91E-05	0.997577708	0.638149195	Astrocyte
Eci2	0.138269042	0.195907439	0.209262128	0.936182009	0.253006618	0.807350355	9.09E-05	0.997577708	0.349179484	Astrocyte
Edf1	0	-0.208774802	0.128392942	-1.626061363	0.506415399	0.508333898	6.11E-05	0.997577708	0.103936602	Astrocyte
Ednrb	0.073667503	0.047440631	0.105200826	0.450953032	0.186837895	1	0.000426638	0.997577708	0.652023401	Astrocyte
Eef1d	0.325644081	-0.084888894	0.267968341	-0.316787028	0.000233665	0.681624207	5.43E-05	0.997577708	0.751405208	Astrocyte
Efhd1	0.340132952	0.241642545	0.313529877	0.770716167	0.010528593	0.52259867	5.68E-05	0.997577708	0.440875187	Astrocyte
Ehbp1	0	0.271834607	0.329512766	0.824959258	0.655975796	0.585289443	0.00033885	0.997577708	0.409394722	Astrocyte
Ehmt1	0	-0.149199325	0.358286823	-0.416424259	0.702038627	0.803279278	0.000191652	0.997577708	0.67709958	Astrocyte
Ei24	0	-0.149538519	0.249741398	-0.598773449	0.6641892	0.536725306	5.18E-05	0.997577708	0.54932397	Astrocyte
Eif1b	0.148156811	-0.080567193	0.191524294	-0.420663045	0.132440306	0.596346309	5.34E-05	0.997577708	0.67400115	Astrocyte
Eif2a	0	0.247005902	0.35389205	0.697969625	0.583899382	0.544461945	4.47E-05	0.997577708	0.48519619	Astrocyte
Eif2b4	0.531751143	-0.393053988	0.503022434	-0.781384609	0.028095592	0.582654449	3.39E-05	0.997577708	0.43457632	Astrocyte
Eif2s3y	0.414141342	-0.713197442	0.441171678	-1.616598428	0.048907113	0.704467656	0.000108007	0.997577708	0.105964992	Astrocyte
Eif3i	0	0.327231302	0.235236197	1.391075461	0.684299782	0.620476169	3.16E-05	0.997577708	0.164202545	Astrocyte
Eif4a2	0.373851345	-0.054665301	0.312014619	-0.17520109	0.003073994	0.549961826	8.72E-05	0.997577708	0.860921628	Astrocyte
Eif4e	0	0.218683489	0.336386458	0.650095994	0.746925949	0.602974193	6.54E-05	0.997577708	0.515630217	Astrocyte
Eif4g1	0	0.163587981	0.207994452	0.786501655	0.695808547	0.651907388	0.000111209	0.997577708	0.43157365	Astrocyte
Eif4g3	0	-0.033346948	0.187761145	-0.177603028	0.96654829	0.68493011	0.000358637	0.997577708	0.859034747	Astrocyte
Elavl1	0.341269383	0.291329941	0.399181539	0.729818173	0.075233799	0.549612026	8.90E-05	0.997577708	0.465501335	Astrocyte
Elp2	0.172546944	-0.144611382	0.210391826	-0.687343159	0.111738745	0.670946575	3.72E-05	0.997577708	0.491866507	Astrocyte
Elp3	0	-0.038999187	0.505268713	-0.077185043	0.980330325	0.647844935	2.38E-05	0.997577708	0.93847634	Astrocyte
Elp5	0	-0.081925475	0.326671788	-0.250788338	0.909609881	0.558054295	1.94E-05	0.997577708	0.801977759	Astrocyte
Emc10	0.339102148	-0.099855431	0.405004588	-0.246553826	0.161943182	0.531719132	6.69E-05	0.997577708	0.805253543	Astrocyte
Emc3	0.134053658	0.145002067	0.219278338	0.661269456	0.353132072	0.779589359	0.000111437	0.997577708	0.508439526	Astrocyte
Emc4	0.507645356	-0.1039022	0.46204616	-0.224874069	0.00596125	0.560138551	2.48E-05	0.997577708	0.822077243	Astrocyte
Emc7	0.125932062	0.055554997	0.184689162	0.300802691	0.375875213	0.685565587	6.84E-05	0.997577708	0.763564956	Astrocyte
Emg1	0.371038191	-0.047247852	0.361902688	-0.130554024	0.029433245	0.629709155	3.30E-05	0.997577708	0.896128115	Astrocyte
Emsy	0	-0.014990652	0.255625262	-0.058643077	0.783780784	0.570784585	9.59E-05	0.997577708	0.953236399	Astrocyte
En2	0.265921407	0.395556035	0.342994092	1.153244454	0.167455012	0.721953579	3.08E-05	0.997577708	0.248810062	Astrocyte
Enah	0.314301149	0.024262427	0.269419769	0.090054369	0.001967695	0.531684072	0.000401799	0.997577708	0.92824401	Astrocyte
Enho	0.253273817	0.103544434	0.221754291	0.466933169	0.006057468	1	0.000113051	0.997577708	0.640547693	Astrocyte
Eno1	0.201692442	0.099045438	0.164922225	0.600558462	0.000319086	0.837105144	0.000184122	0.997577708	0.548134111	Astrocyte
Ensa	0.166466933	-0.11374902	0.212552306	-0.53515778	0.227440152	0.507860088	4.64E-05	0.997577708	0.592540758	Astrocyte
Epc1	0.164190164	0.092147137	0.273356017	0.337095696	0.393700978	1	0.000412042	0.997577708	0.736044762	Astrocyte
Epc2	0	-0.09690034	0.348303917	-0.278206289	0.729770552	0.535450045	6.49E-05	0.997577708	0.780854007	Astrocyte
Epdr1	0	0.320493415	0.239697591	1.337073989	0.947323887	0.94488069	7.76E-05	0.997577708	0.181198487	Astrocyte
Epm2aip1	0	0.085593616	0.231236387	0.370156347	0.881906427	0.685614793	3.19E-05	0.997577708	0.711266	Astrocyte
Epn1	0	-0.652580227	0.387710335	-1.683164384	0.837368442	0.652210665	4.37E-05	0.997577708	0.092343273	Astrocyte
Eps15	0.122643052	0.030251253	0.128420286	0.235564438	0.082574185	1	0.00077193	0.997577708	0.813770671	Astrocyte
Eps8	0.000983039	0.126803695	0.181113531	0.700133747	0.059143534	0.5109028	0.000407429	0.997577708	0.483843782	Astrocyte
Ercc5	0	-0.251500062	0.31886582	-0.788733209	0.86810377	0.589646797	3.97E-05	0.997577708	0.430267954	Astrocyte
Ergic2	0	0.411061948	0.523169124	0.785715229	0.85083621	0.567938584	5.02E-05	0.997577708	0.432034339	Astrocyte
Esf1	0.25312813	0.118540736	0.413555378	0.28663812	0.396632308	0.505580573	5.35E-05	0.997577708	0.774389423	Astrocyte
Esrra	0	0.772339169	0.476512434	1.620816404	0.990835963	0.679342294	6.21E-05	0.997577708	0.105057019	Astrocyte
Etf1	0.35014822	0.042962682	0.494215077	0.086931144	0.245909893	0.527922417	4.50E-05	0.997577708	0.930726244	Astrocyte
Etnppl	0.3147391	0.024780603	0.235014253	0.10544298	3.83E-14	1	0.000607661	0.997577708	0.916024313	Astrocyte
Etv5	0	0.448890401	0.350758972	1.279768836	0.658274073	0.572094746	0.000161126	0.997577708	0.200626447	Astrocyte
Ewsr1	0.185288902	-0.213484614	0.225279672	-0.947642598	0.21476587	0.619806455	0.000109396	0.997577708	0.343311432	Astrocyte
Exoc3	0.002674962	-0.207427421	0.258014174	-0.803938086	0.561150383	0.710218097	8.65E-05	0.997577708	0.421432733	Astrocyte
Exoc7	0.001627242	-0.164033006	0.237149182	-0.691686998	0.454576717	0.869912891	5.37E-05	0.997577708	0.489133914	Astrocyte
Exosc10	0	-0.699672856	0.388836484	-1.799401253	0.989836622	0.684612588	3.91E-05	0.997577708	0.071955232	Astrocyte
Fabp7	0.218072657	-0.081800828	0.22389894	-0.365347098	0.068565321	0.501568485	2.25E-05	0.997577708	0.714852325	Astrocyte
Fads1	0.169593123	0.359613768	0.180920202	1.987692715	0.082281313	0.722559997	9.33E-05	0.997577708	0.046845685	Astrocyte
Fads2	0.001431089	0.01584989	0.0833785	0.190095643	0.364748235	0.799534475	0.000129912	0.997577708	0.849234184	Astrocyte
Faf2	0.112305581	0.555211598	0.446803544	1.242630246	0.422461554	0.525969288	6.97E-05	0.997577708	0.214004119	Astrocyte
Fahd1	0	0.644058168	0.7429996	0.866835148	0.920458326	0.526273638	1.63E-05	0.997577708	0.386032341	Astrocyte
Fam120a	0	-0.224197506	0.26290111	-0.852782653	0.561507455	0.70564599	7.10E-05	0.997577708	0.393779845	Astrocyte
Fam133b	0.002366253	-0.453812842	0.303320311	-1.496150524	0.448775361	0.631619522	4.06E-05	0.997577708	0.134614434	Astrocyte
Fam13a	0	-0.586259473	0.367874663	-1.593639171	0.935354627	0.576510885	8.60E-05	0.997577708	0.111016876	Astrocyte
Fam160a2	0	0.129065726	0.377391795	0.341993991	0.805604822	0.537996491	2.99E-05	0.997577708	0.732355414	Astrocyte
Fam160b2	0.298317379	-0.109963864	0.32189076	-0.341618578	0.111231334	0.868160959	3.20E-05	0.997577708	0.732637955	Astrocyte
Fam162a	0.14433634	-0.292785488	0.200294213	-1.461777071	0.315568622	1	8.73E-05	0.997577708	0.143802309	Astrocyte
Fam168a	0.159088093	0.072603139	0.212565178	0.34155707	0.133353004	0.571736766	0.000259301	0.997577708	0.732684249	Astrocyte
Fam181b	0.18078809	0.002022558	0.173601486	0.01165058	0.036921735	1	5.64E-05	0.997608262	0.990704392	Astrocyte
Fam184a	0	0.259562428	0.230987914	1.12370567	0.750217729	0.749267505	0.000266733	0.997577708	0.26113791	Astrocyte
Fam192a	0.356017291	-0.28726132	0.454303144	-0.632311979	0.1552397	0.596807564	2.40E-05	0.997577708	0.527183037	Astrocyte
Fam193a	0	-0.102975232	0.29972104	-0.343570249	0.575244919	0.549965208	0.000204227	0.997577708	0.731169502	Astrocyte
Fam193b	8.21E-05	-0.260903781	0.230072823	-1.134005216	0.65834858	0.552157351	5.79E-05	0.997577708	0.25679236	Astrocyte
Fam234b	0.170987926	0.293216893	0.312336157	0.938786259	0.391706079	0.808977403	6.95E-05	0.997577708	0.347840495	Astrocyte
Fam8a1	0	-0.881548361	0.449494307	-1.961200279	0.850887491	0.633362729	1.59E-05	0.997577708	0.049855664	Astrocyte
Farp1	0.210737795	-0.144458314	0.187213232	-0.771624488	0.012103038	1	0.002386639	0.997577708	0.440336866	Astrocyte
Farsa	0.002184687	0.077625587	0.26585313	0.291986733	0.302183941	0.582939013	3.21E-05	0.997577708	0.770296768	Astrocyte
Fasn	0.341287365	0.153474881	0.357741022	0.429011132	0.077268915	0.858045702	1.90E-05	0.997577708	0.667915124	Astrocyte
Fastk	0	-0.21705252	0.29689303	-0.731079877	0.683339694	0.531204096	2.92E-05	0.997577708	0.464730365	Astrocyte
Fbxl18	0.04941893	0.608610383	0.348424878	1.746747783	0.632974062	0.549782501	2.32E-05	0.997577708	0.080681098	Astrocyte
Fbxl19	0.086443743	-0.154056359	0.299487738	-0.514399553	0.590884292	0.58810028	1.92E-05	0.997577708	0.606972672	Astrocyte
Fbxl3	0.273896744	0.326984773	0.35227844	0.928199786	0.219245254	0.55895365	4.33E-05	0.997577708	0.353303945	Astrocyte
Fbxo11	0	0.018791978	0.267017104	0.070377432	0.801321825	0.626750607	0.000175722	0.997577708	0.943893254	Astrocyte
Fbxo2	0.191733692	0.243260282	0.206002919	1.180858422	0.08681098	1	4.66E-05	0.997577708	0.237658971	Astrocyte
Fbxo28	0.32512267	-0.496536926	0.478394299	-1.037924002	0.218008154	0.620825628	5.02E-05	0.997577708	0.299305438	Astrocyte
Fbxo3	0.001682999	-0.034209073	0.243063335	-0.140741396	0.46849811	0.574762623	6.21E-05	0.997577708	0.888074241	Astrocyte
Fbxo31	0	-0.497509632	0.356539609	-1.395383906	0.607782158	0.782538111	3.61E-05	0.997577708	0.162900102	Astrocyte
Fbxo38	0	-0.466239058	0.539917169	-0.863538122	0.898130963	0.623943797	4.39E-05	0.997577708	0.387841669	Astrocyte
Fbxo44	0	0.024055182	0.206539149	0.116467906	0.867739307	1	8.22E-05	0.997577708	0.90728172	Astrocyte
Fbxo45	0	-0.260519701	0.361607522	-0.72044879	0.919036298	0.847045218	4.97E-05	0.997577708	0.471248719	Astrocyte
Fbxo9	0.000553267	0.136916664	0.211644481	0.646918187	0.358671427	0.635139454	5.24E-05	0.997577708	0.517684894	Astrocyte
Fbxw11	0.203806104	0.029503675	0.248217586	0.118862145	0.173851321	0.52134652	0.000221639	0.997577708	0.905384573	Astrocyte
Fbxw2	0.36017064	-0.501589309	0.389270731	-1.288535894	0.0891737	0.53492518	8.71E-05	0.997577708	0.197559483	Astrocyte
Fdxr	0	0.273351056	0.384915895	0.71015788	0.546063428	0.702337441	1.93E-05	0.997577708	0.477606237	Astrocyte
Fem1b	0.344197167	-0.098036369	0.381374614	-0.257060553	0.116891044	0.602116646	2.85E-05	0.997577708	0.797132029	Astrocyte
Fgd4	0.473048679	0.238053307	0.651716748	0.36527112	0.176607154	0.597969672	0.000203009	0.997577708	0.714909034	Astrocyte
Fgf1	0.273547808	-0.112179198	0.243921207	-0.459899323	0.016947478	1	0.000313462	0.997577708	0.645588486	Astrocyte
Fgfr1	0.237696455	0.162342347	0.23206613	0.699552093	0.032396131	1	0.000360843	0.997577708	0.48420707	Astrocyte
Fgfr1op2	0.113446937	-0.040894118	0.311816553	-0.131148002	0.517743371	0.581575512	4.87E-05	0.997577708	0.895658229	Astrocyte
Fgfr2	0.21910581	0.385356424	0.258678233	1.489713377	0.127947927	0.783940287	0.001617711	0.997577708	0.136299616	Astrocyte
Fgfr3	0.31019353	0.169493979	0.238610206	0.710338347	6.23E-10	1	0.00025523	0.997577708	0.477494346	Astrocyte
Fibp	0	-0.327019831	0.269371627	-1.214009933	0.976463821	0.860158774	5.60E-05	0.997577708	0.224743931	Astrocyte
Fis1	0.225736951	-0.165137073	0.200777881	-0.822486384	0.00749349	0.513795689	4.39E-05	0.997577708	0.410800133	Astrocyte
Fkbp3	0.038344579	0.121144656	0.209765752	0.57752352	0.479111437	0.532111318	5.26E-05	0.997577708	0.563585855	Astrocyte
Fkbp8	0.156610963	-0.190376671	0.182676943	-1.042149427	0.129371608	0.535961341	3.00E-05	0.997577708	0.297342406	Astrocyte
Flcn	0.001747523	-0.131655285	0.251800338	-0.522855873	0.483248561	0.560493838	2.79E-05	0.997577708	0.601074555	Astrocyte
Flot1	0	0.168234404	0.189712498	0.88678609	0.699131139	0.575237821	1.65E-05	0.997577708	0.375194078	Astrocyte
Flywch1	0.442680902	-0.160445334	0.443552868	-0.361727644	0.041344883	0.560337265	6.26E-05	0.997577708	0.717555567	Astrocyte
Fmn2	0	-0.023241636	0.173999024	-0.133573372	0.759285399	0.891032381	0.000788271	0.997577708	0.893739942	Astrocyte
Fndc4	0.39554467	-0.002591949	0.362219329	-0.007155744	0.018129777	0.709023379	4.49E-05	0.998421176	0.994290591	Astrocyte
Fnta	0	-0.058708595	0.15509329	-0.378537295	0.521005653	0.516893333	4.57E-05	0.997577708	0.705031494	Astrocyte
Fopnl	0.455166825	0.039781979	0.464619476	0.085622712	0.054847374	0.680794274	3.18E-05	0.997577708	0.931766344	Astrocyte
Foxj2	0	-0.402541869	0.332906636	-1.20917346	0.93352551	0.75190184	2.68E-05	0.997577708	0.226596212	Astrocyte
Foxj3	0	-0.456129217	0.424944427	-1.073385572	0.546199985	0.58214345	7.94E-05	0.997577708	0.283098155	Astrocyte
Foxo3	0	-0.258769828	0.272253003	-0.950475571	0.989040768	1	0.000262535	0.997577708	0.341870661	Astrocyte
Frrs1l	0.192916082	0.086338796	0.228662799	0.377581298	0.104443884	0.621575069	0.000120146	0.997577708	0.70574166	Astrocyte
Fry	0.121496094	-0.08080914	0.203255228	-0.397574719	0.372716152	0.829347249	0.002022042	0.997577708	0.690943699	Astrocyte
Fto	0.301924244	-0.247648327	0.344349644	-0.719176953	0.142248706	0.579005491	0.00026495	0.997577708	0.472031898	Astrocyte
Fubp1	0	-0.150445558	0.221642717	-0.678775105	0.509814998	0.611616265	0.000174263	0.997577708	0.49728037	Astrocyte
Fut9	0	-0.070635621	0.155091722	-0.455444171	0.482579135	1	0.000718761	0.997577708	0.648789723	Astrocyte
Fxr1	0.061177347	0.080616135	0.22385616	0.360124713	0.376042388	0.563538667	0.000120214	0.997577708	0.718753873	Astrocyte
Fxr2	0.000168239	0.024228174	0.219948312	0.110153944	0.410246733	0.622776604	5.43E-05	0.997577708	0.912287287	Astrocyte
Fyttd1	0.107408834	0.675873219	0.408776437	1.653405523	0.49392331	0.574695967	6.00E-05	0.997577708	0.09824836	Astrocyte
Gaa	0	0.215833444	0.198930668	1.084968177	0.969803213	0.716397624	4.87E-05	0.997577708	0.27793575	Astrocyte
Gabarapl2	0.161211311	0.237272353	0.267884938	0.885724876	0.295713382	0.525775769	0.000113097	0.997577708	0.3757658	Astrocyte
Gabrb1	0	-0.110873535	0.09258359	-1.19755062	0.539134881	1	0.005700672	0.997577708	0.23109201	Astrocyte
Ganab	0.543528005	-0.284812552	0.49232599	-0.578503995	0.007156197	0.587538731	2.83E-05	0.997577708	0.562923901	Astrocyte
Gatad1	0.304672755	-0.369382985	0.392871983	-0.94021208	0.218404044	0.713755434	7.46E-05	0.997577708	0.347108787	Astrocyte
Gatad2b	0	0.228282078	0.305436754	0.747395574	0.703919367	0.584965965	0.000152289	0.997577708	0.454824816	Astrocyte
Gba2	0	0.721538936	0.479846013	1.503688509	0.950032191	0.532702335	1.80E-05	0.997577708	0.132661589	Astrocyte
Gcdh	0	0.161570311	0.267794439	0.603337066	0.836480933	0.763097375	2.60E-05	0.997577708	0.54628448	Astrocyte
Gclm	0	0.842660265	0.242620929	3.473155707	0.588458092	0.503872298	9.33E-05	0.174065124	0.000514377	Astrocyte
Gcsh	0.377358928	0.371018726	0.409757721	0.90545878	0.065252726	0.688470673	1.55E-05	0.997577708	0.365222388	Astrocyte
Gdi1	0	0.333845208	0.124252922	2.686819774	0.743842827	0.503818531	4.28E-05	0.813692538	0.007213586	Astrocyte
Gfap	0.067759739	0.258764282	0.160663166	1.610601158	0.363102877	1	8.44E-05	0.997577708	0.107266681	Astrocyte
Gfm1	0	0.804506177	0.368675706	2.182151317	0.682632554	0.647734067	2.08E-05	0.977808251	0.029098367	Astrocyte
Gga1	0.001962015	0.319849015	0.360568127	0.887069574	0.489839358	0.566164846	2.05E-05	0.997577708	0.375041444	Astrocyte
Gga3	0.268158151	0.255496852	0.445850992	0.573054354	0.341374923	0.550295318	2.32E-05	0.997577708	0.566607892	Astrocyte
Ggct	0.001216142	-0.347818787	0.410131078	-0.848067375	0.43152635	0.701252365	1.03E-05	0.997577708	0.396400449	Astrocyte
Ggnbp2	0.291818661	-0.288590472	0.301156849	-0.958272984	0.068322415	0.742857241	0.000107618	0.997577708	0.337925123	Astrocyte
Ggps1	0	-0.228533531	0.365689787	-0.624938237	0.998402005	0.538733362	7.01E-05	0.997577708	0.532011595	Astrocyte
Gigyf1	0.109949209	-0.834560231	0.363969565	-2.292939605	0.392719678	0.695363129	4.09E-05	0.901773365	0.021851482	Astrocyte
Gja1	0.289793105	0.127434118	0.214572518	0.593897666	8.70E-17	1	0.000998103	0.997577708	0.55258056	Astrocyte
Gjb6	0.162959737	0.168698545	0.143941589	1.171993069	0.007501604	1	0.000331835	0.997577708	0.241199839	Astrocyte
Gle1	0.198239687	-0.161519325	0.314895498	-0.512929927	0.252783747	0.523793893	5.03E-05	0.997577708	0.608000338	Astrocyte
Glg1	0.626190525	-0.19868315	0.563688619	-0.352469685	0.011252304	0.604698071	0.000232253	0.997577708	0.72448605	Astrocyte
Glrx2	0.002323361	-0.336398008	0.224227888	-1.500250531	0.476603871	0.671580514	3.52E-05	0.997577708	0.133549518	Astrocyte
Glud1	0.026547378	0.184239504	0.097641922	1.886889354	0.357212746	1	0.000660706	0.997577708	0.059175209	Astrocyte
Glul	0.001574639	0.158828955	0.038864945	4.086689302	0.366127367	1	0.001335577	0.074037263	4.38E-05	Astrocyte
Glyr1	0.102249876	0.351439997	0.24389117	1.440970564	0.265822093	0.536029986	5.08E-05	0.997577708	0.149592999	Astrocyte
Gm1673	0.434781108	0.13927817	0.495092307	0.28131758	0.076328468	0.609520216	2.84E-05	0.997577708	0.778466827	Astrocyte
Gm3764	0.475766839	-0.040431705	0.345031056	-0.1171828	1.03E-24	1	0.002819261	0.997577708	0.906715197	Astrocyte
Gna13	0.150860233	0.003260391	0.183008279	0.017815538	0.044863006	0.878597775	0.000127945	0.997577708	0.985786009	Astrocyte
Gnl2	0.248127257	-0.047126678	0.320949897	-0.146835	0.201997148	0.706966179	2.86E-05	0.997577708	0.883262258	Astrocyte
Gnpat	0.002366798	0.135791366	0.297162707	0.456959648	0.741870198	0.540229501	4.21E-05	0.997577708	0.647700049	Astrocyte
Golga2	0.405992838	0.069981286	0.372096925	0.188072735	0.026237383	0.78772018	2.50E-05	0.997577708	0.850819634	Astrocyte
Golga4	0.193179966	-0.435217827	0.316215029	-1.376335046	0.224613051	0.629050937	7.62E-05	0.997577708	0.168717927	Astrocyte
Golph3	0	0.078654621	0.236766285	0.332203638	0.638415535	0.52302739	3.72E-05	0.997577708	0.739735497	Astrocyte
Gorasp2	0.244848191	-0.063303392	0.363189821	-0.174298365	0.306633916	0.548904837	2.96E-05	0.997577708	0.861630984	Astrocyte
Got2	0.197302267	-0.255641068	0.367026285	-0.696519781	0.500164724	0.51804706	7.04E-05	0.997577708	0.486103374	Astrocyte
Gpat4	0.00113126	-0.217325204	0.286261477	-0.759184249	0.400092909	0.606953612	2.74E-05	0.997577708	0.447742347	Astrocyte
Gpatch11	0.364964862	0.183627535	0.468909919	0.391605141	0.275226688	0.531426978	1.83E-05	0.997577708	0.695349989	Astrocyte
Gpatch8	0.148564017	-0.356992727	0.232778068	-1.533618393	0.335206099	0.526368724	0.000379306	0.997577708	0.125123561	Astrocyte
Gpbp1	0.261777881	0.41411477	0.336021505	1.232405556	0.199240564	0.606207921	0.000103988	0.997577708	0.217797626	Astrocyte
Gpd2	0.10234716	0.247137515	0.189204732	1.306190986	0.300206005	1	0.000387057	0.997577708	0.191487618	Astrocyte
Gphn	0.132588869	0.363977122	0.271024781	1.342966206	0.3762211	1	0.001314708	0.997577708	0.179282917	Astrocyte
Gpi1	0.080210597	0.002462728	0.115008356	0.02141347	0.278292718	0.539050766	9.29E-05	0.997577708	0.982915828	Astrocyte
Gpm6a	0.070594813	0.166651887	0.092713166	1.797499685	0.188476404	1	0.000991118	0.997577708	0.072256328	Astrocyte
Gpr108	0	-0.074300286	0.309403063	-0.240140759	0.774342669	0.859458601	2.62E-05	0.997577708	0.810221137	Astrocyte
Gpr162	0.00070127	0.043925689	0.158582419	0.276989651	0.427934896	0.942265216	0.000129095	0.997577708	0.781788053	Astrocyte
Gpr37l1	0.106790269	-0.103417604	0.097293141	-1.062948562	0.020032411	0.909965223	0.000462997	0.997577708	0.287805279	Astrocyte
Gpsm1	0.300481705	-0.068396516	0.289606682	-0.236170365	0.033340285	1	0.000119711	0.997577708	0.813300474	Astrocyte
Gpt2	0.035531997	-0.04499159	0.169241404	-0.265842692	0.096628201	0.820278214	0.000229264	0.997577708	0.790360363	Astrocyte
Gramd1b	0	-0.129203334	0.171696047	-0.752511994	0.491016752	0.756077664	0.000423343	0.997577708	0.45174322	Astrocyte
Grik5	0	-0.127693554	0.224680459	-0.568334044	0.948165175	0.841325515	9.75E-05	0.997577708	0.569808167	Astrocyte
Grina	0.299657218	-0.002185386	0.245290512	-0.008909379	0.000281669	0.98123058	0.000213027	0.997608262	0.992891438	Astrocyte
Gripap1	0.319043607	-0.044342334	0.403431563	-0.109912902	0.257629841	0.510916336	5.98E-05	0.997577708	0.91247845	Astrocyte
Gsk3a	0.375193504	0.171595368	0.428150845	0.400782505	0.137123724	0.614268655	2.81E-05	0.997577708	0.68858026	Astrocyte
Gsk3b	0.222175762	0.41415385	0.260015526	1.592804305	0.091849596	0.633275471	0.000253206	0.997577708	0.111204099	Astrocyte
Gstm5	0.22096515	-0.125817861	0.239580069	-0.525159966	0.118213482	0.673838043	5.28E-05	0.997577708	0.599471993	Astrocyte
Gtf2a2	0	0.588851204	0.339848609	1.732686815	0.987633241	0.801866086	7.67E-05	0.997577708	0.083151349	Astrocyte
Gtf2i	0.087338023	0.17930221	0.149875619	1.196340081	0.421063122	0.707370568	0.000238421	0.997577708	0.231563874	Astrocyte
Gtf3c2	0.151162764	-0.012476328	0.216908473	-0.057518861	0.249972868	1	9.48E-07	0.997577708	0.954131882	Astrocyte
Gtpbp4	0	0.141047744	0.376632044	0.37449746	0.905941965	0.597094705	3.55E-05	0.997577708	0.708034246	Astrocyte
Hacd3	0.144410077	0.03447227	0.19173367	0.17979247	0.231815425	0.910935104	0.000115555	0.997577708	0.857315496	Astrocyte
Hadhb	0	0.250929536	0.176210312	1.424034341	0.872398738	0.624776719	9.78E-05	0.997577708	0.154436531	Astrocyte
Hars2	0.279156447	-0.543959888	0.411986271	-1.320334987	0.226211866	0.635623955	1.46E-05	0.997577708	0.186723199	Astrocyte
Hdac2	0.001019489	-0.347385773	0.297517277	-1.167615463	0.570530473	0.51047469	3.11E-05	0.997577708	0.24296191	Astrocyte
Hdac3	0	-0.353201739	0.256665002	-1.376119598	0.603745477	0.869022439	3.32E-05	0.997577708	0.168784609	Astrocyte
Hdac4	0	-0.061907867	0.273866619	-0.226051159	0.559480614	0.85105635	0.000158835	0.997577708	0.821161631	Astrocyte
Hdac8	0.105098381	0.079630195	0.186469595	0.427041177	0.388311662	0.642645708	0.001430715	0.997577708	0.669349336	Astrocyte
Hectd1	0	-0.070687759	0.320591077	-0.220491974	0.860332624	0.511206845	0.00014363	0.997577708	0.825488023	Astrocyte
Helz	0.232625473	0.130960927	0.426895401	0.306775212	0.291463745	0.675413838	0.000134789	0.997577708	0.759014477	Astrocyte
Hepacam	0.149254441	-0.148993462	0.154666491	-0.963320894	0.053610996	0.761047373	0.000525689	0.997577708	0.335386511	Astrocyte
Herpud2	0.00140869	0.168143218	0.419178678	0.401125409	0.52057368	0.658362351	4.44E-05	0.997577708	0.688327795	Astrocyte
Hey1	0	0.717818137	0.230287968	3.117045771	0.782725658	0.656140152	2.79E-05	0.471205851	0.001826732	Astrocyte
Hibadh	0.088848306	0.173676687	0.241898329	0.717973901	0.332284324	1	0.000107647	0.997577708	0.472773379	Astrocyte
Hif1a	0.195054138	0.101543411	0.280859971	0.361544618	0.354101955	1	0.000186532	0.997577708	0.717692357	Astrocyte
Hip1	0	-0.006218472	0.164868821	-0.037717697	0.635598756	0.709597693	0.000754589	0.997577708	0.969912766	Astrocyte
Hjurp	0.001171487	-0.274528872	0.227720483	-1.205551947	0.748967782	0.693574998	5.33E-05	0.997577708	0.227990297	Astrocyte
Hmg20a	0	-0.429605491	0.193559955	-2.219495715	0.881809818	0.692569072	0.000154837	0.957321492	0.026453018	Astrocyte
Hmgn3	0	-0.237974582	0.19115743	-1.244914113	0.872183087	0.547894221	0.000109689	0.997577708	0.213163323	Astrocyte
Hnrnpa2b1	0.066463663	0.108293211	0.088843638	1.218919132	0.250289677	0.846393907	0.000444786	0.997577708	0.222874887	Astrocyte
Hnrnpa3	0	0.198172685	0.364046188	0.54436138	0.813960298	0.578105091	0.000136436	0.997577708	0.586192817	Astrocyte
Hnrnpc	0.242829398	-0.060162013	0.233588362	-0.257555697	0.03582021	0.51593778	8.69E-05	0.997577708	0.796749825	Astrocyte
Hnrnpdl	0.000830683	-0.25494475	0.169497092	-1.504124624	0.616263072	0.509785284	0.000118456	0.997577708	0.132549281	Astrocyte
Hnrnph3	0.179722975	0.138892477	0.220211926	0.630721869	0.166551319	0.544501512	0.000141616	0.997577708	0.528222398	Astrocyte
Hnrnpl	0.000383397	0.047462782	0.194054562	0.244584728	0.689296632	0.907237055	0.000136408	0.997577708	0.80677799	Astrocyte
Hnrnpm	0	-0.063695233	0.164987023	-0.386062078	0.610587588	0.512312394	8.70E-05	0.997577708	0.699450694	Astrocyte
Hnrnpr	0.233044398	0.23392033	0.313317304	0.746592439	0.271985517	0.599359276	0.000161164	0.997577708	0.455309614	Astrocyte
Hook3	0.220836223	-0.118383982	0.311455272	-0.380099463	0.214404208	0.543387099	0.00013643	0.997577708	0.703871584	Astrocyte
Hp1bp3	0	0.070994942	0.159239109	0.445838605	0.48528465	0.614590707	7.07E-05	0.997577708	0.655713834	Astrocyte
Hr	0.391560476	-0.310758993	0.476857445	-0.651681118	0.137422799	0.679234712	1.92E-05	0.997577708	0.514606906	Astrocyte
Hsbp1	0.232901392	0.111867285	0.213714568	0.523442488	0.012649241	0.50366283	3.52E-05	0.997577708	0.600666363	Astrocyte
Hsd11b1	0.201002533	-0.010395293	0.170817742	-0.060856051	0.003913849	1	0.000484213	0.997577708	0.951473851	Astrocyte
Hsd17b12	0.001249342	0.058503569	0.217095356	0.269483281	0.427503692	0.552519664	8.18E-05	0.997577708	0.787557806	Astrocyte
Htra1	0.244582275	0.391965251	0.21029762	1.863859665	0.002300085	1	0.001022535	0.997577708	0.062341414	Astrocyte
Htt	0.383243097	-0.154194206	0.413799675	-0.37263008	0.119636136	0.892359921	0.000157692	0.997577708	0.709423782	Astrocyte
Huwe1	0	0.283298398	0.205384392	1.379356994	0.584152693	0.563577751	0.000205707	0.997577708	0.167784712	Astrocyte
Id2	0.115356302	-0.127777611	0.13477763	-0.948062451	0.132322148	0.86158244	0.000303729	0.997577708	0.343097662	Astrocyte
Idh3b	0	0.064079454	0.122127143	0.524694612	0.675797821	0.773393602	0.00010617	0.997577708	0.599795503	Astrocyte
Idh3g	0.230867537	-0.06256102	0.211002407	-0.296494345	0.016265628	0.607211115	3.33E-05	0.997577708	0.766852585	Astrocyte
Ier3ip1	0.287689465	0.091612491	0.417707739	0.219321987	0.217732961	0.501942163	5.17E-06	0.997577708	0.826399236	Astrocyte
Ifrd1	0.307368891	-0.364026376	0.387885589	-0.938489044	0.187937529	1	0.000144942	0.997577708	0.347993145	Astrocyte
Igbp1	0.000807575	0.462001331	0.246489641	1.874323517	0.294397478	0.513259624	2.35E-05	0.997577708	0.060885848	Astrocyte
Igsf8	0.292787783	0.134875458	0.30003445	0.449533238	0.059077888	1	0.000633255	0.997577708	0.653047037	Astrocyte
Ik	0.00059138	-0.150570179	0.162821439	-0.924756469	0.698139226	0.611994526	2.96E-05	0.997577708	0.355092599	Astrocyte
Ilf3	0	0.338547585	0.304963143	1.110126236	0.932127729	0.536505355	4.53E-05	0.997577708	0.266944633	Astrocyte
Ilkap	0.001420989	-0.507158695	0.20992637	-2.415888461	0.638394732	0.673984263	4.35E-05	0.901773365	0.015696869	Astrocyte
Ilvbl	0.269921127	-0.385980782	0.400782919	-0.963066949	0.364265627	0.523741234	2.71E-05	0.997577708	0.335513927	Astrocyte
Immp1l	0	-0.155924954	0.297329886	-0.52441736	0.829379173	0.544210769	0.000144188	0.997577708	0.599988285	Astrocyte
Immt	0.001376825	0.343638223	0.219364225	1.566518989	0.485101421	0.585057161	8.78E-05	0.997577708	0.117227167	Astrocyte
Impa1	0	-0.121579718	0.245901518	-0.494424431	0.751849222	0.538381384	3.11E-05	0.997577708	0.621006464	Astrocyte
Impad1	0	0.47763773	0.293118556	1.629503559	0.692887867	0.611514525	3.10E-05	0.997577708	0.103206462	Astrocyte
Ino80d	0.147408492	0.056127028	0.355773127	0.15776073	0.484179278	0.580092255	0.00012215	0.997577708	0.874645344	Astrocyte
Insig2	0	0.323402588	0.323153036	1.000772241	0.686889996	0.534237744	4.76E-05	0.997577708	0.316936933	Astrocyte
Ints10	0.001181755	-0.003220755	0.346431664	-0.009296941	0.501542607	0.625218289	3.92E-05	0.997608262	0.992582221	Astrocyte
Ip6k1	0.183521494	-0.084117658	0.191639439	-0.438937091	0.083322714	0.651629289	5.00E-05	0.997577708	0.66070712	Astrocyte
Iqsec2	0.18376014	-0.345477036	0.39401706	-0.876807305	0.393263438	0.544046179	0.000122924	0.997577708	0.380591311	Astrocyte
Irak1	0	0.034312156	0.210550823	0.162963768	0.702562094	0.524771874	4.46E-05	0.997577708	0.870546962	Astrocyte
Irf3	0	-0.063312675	0.232682832	-0.272098611	0.970400452	0.540380553	4.44E-05	0.997577708	0.785546198	Astrocyte
Irs2	0.183520554	-0.099490845	0.370090915	-0.26882812	0.380108596	0.503527841	3.60E-05	0.997577708	0.788061953	Astrocyte
Isca2	0	-0.250081467	0.263131346	-0.950405457	0.669545926	0.597470881	4.97E-05	0.997577708	0.341906272	Astrocyte
Isoc2a	0.260563962	-0.524373881	0.266668604	-1.966387768	0.045888628	0.762708227	3.12E-05	0.997577708	0.049253835	Astrocyte
Ist1	0	0.103590555	0.266473341	0.388746411	0.933475967	0.582414121	3.01E-05	0.997577708	0.697463746	Astrocyte
Itfg1	0.000793043	-0.072801223	0.234210629	-0.310836544	0.253610757	0.568899973	0.000115302	0.997577708	0.755924887	Astrocyte
Itga7	0.211861457	-0.014723664	0.395125435	-0.037263267	0.383127419	0.916232314	3.46E-05	0.997577708	0.970275094	Astrocyte
Itgb1bp1	0	0.064876601	0.319588604	0.203000359	0.659638848	0.794249526	2.34E-05	0.997577708	0.839134752	Astrocyte
Itsn1	0.115054372	0.253827083	0.198724829	1.27727916	0.272959109	0.806512412	0.000336563	0.997577708	0.201503708	Astrocyte
Ivd	0.103261463	0.076035712	0.148027084	0.513660807	0.217465894	1	0.0002681	0.997577708	0.607489158	Astrocyte
Izumo4	0.001734427	-0.114751647	0.240515217	-0.477107638	0.561436044	0.728036106	7.01E-05	0.997577708	0.633285476	Astrocyte
Jak1	0.187594124	0.051711343	0.223712716	0.231150665	0.193626525	0.683440992	0.000283874	0.997577708	0.817197756	Astrocyte
Jkamp	0.415882779	0.142011755	0.437932919	0.324277414	0.056183466	0.629736601	5.55E-05	0.997577708	0.745728017	Astrocyte
Josd1	0	-0.996018469	0.456371562	-2.182472687	0.922344162	0.674558422	1.92E-05	0.977808251	0.029074665	Astrocyte
Jtb	0	-1.015117726	0.336001602	-3.021169302	0.943097053	0.52526777	2.93E-05	0.531831629	0.002518005	Astrocyte
Kansl3	0.002264896	-0.094268272	0.183914954	-0.512564478	0.53115377	0.960057249	8.61E-05	0.997577708	0.608256007	Astrocyte
Kantr	0.070644796	-0.157356092	0.453487353	-0.346991137	0.304101875	0.641279486	6.04E-05	0.997577708	0.728597978	Astrocyte
Kat6b	0.303889103	0.023066453	0.406014553	0.056811888	0.178238738	0.887651944	0.000184914	0.997577708	0.954695044	Astrocyte
Katnal1	0	0.005933027	0.393492905	0.01507785	0.842855767	0.586096355	1.68E-05	0.997608262	0.987970072	Astrocyte
Kbtbd11	0	0.050380906	0.320428821	0.157229633	0.702528355	0.570731169	5.23E-05	0.997577708	0.875063875	Astrocyte
Kcmf1	0.000463143	0.125747436	0.279309088	0.450208894	0.493025497	0.72232912	0.000168448	0.997577708	0.652559824	Astrocyte
Kcng4	0	0.143416089	0.279556155	0.513013527	0.690825516	0.576114455	1.65E-05	0.997577708	0.607941859	Astrocyte
Kcnj3	0	0.130249351	0.266029212	0.489605446	0.776864649	0.554002312	0.000599717	0.997577708	0.624413122	Astrocyte
Kcnk1	0.000907163	0.403290137	0.210062834	1.919854781	0.582362321	0.927701255	0.000232561	0.997577708	0.054876245	Astrocyte
Kcnn2	0.063734601	0.089003657	0.193107661	0.46090174	0.382681456	1	0.001372373	0.997577708	0.644869104	Astrocyte
Kcnt1	0.170246092	0.03955561	0.227720147	0.173702725	0.175348081	0.787319147	0.000152367	0.997577708	0.862099096	Astrocyte
Kctd17	0.217185932	-0.138931381	0.265496969	-0.523288011	0.143045716	0.72687726	1.33E-05	0.997577708	0.600773843	Astrocyte
Kdm1a	0	0.220017144	0.262389663	0.838513002	0.603171334	0.524839152	5.96E-05	0.997577708	0.401742649	Astrocyte
Kdm5a	0	0.323557563	0.288912936	1.119913727	0.618062841	0.634871587	9.98E-05	0.997577708	0.262750528	Astrocyte
Kdm5b	0	-0.650468681	0.307033146	-2.118561755	0.585239243	0.72340242	7.73E-05	0.997577708	0.034127521	Astrocyte
Kidins220	0.183287703	0.210825987	0.19100653	1.103763242	0.053721428	1	0.000269994	0.997577708	0.269695854	Astrocyte
Kif1b	0.105964925	-0.096548631	0.124163346	-0.777593664	0.158108188	0.561963438	0.000772306	0.997577708	0.436808597	Astrocyte
Kif1c	0	-0.128714783	0.207940181	-0.618999091	0.61281933	1	6.01E-05	0.997577708	0.535916958	Astrocyte
Klf9	0.141325388	-0.201414449	0.169788089	-1.186269603	0.122131668	0.909094944	0.000365461	0.997577708	0.235515847	Astrocyte
Klhdc2	0.316599272	-0.251638999	0.3205193	-0.785097805	0.038100402	0.615920878	5.48E-05	0.997577708	0.432396226	Astrocyte
Klhdc4	0.41738318	-0.470020029	0.47128806	-0.997309434	0.124851857	0.568611121	9.88E-06	0.997577708	0.318614336	Astrocyte
Klhl12	0	-0.578428828	0.480748757	-1.203183201	0.756321828	0.617799914	5.33E-05	0.997577708	0.228905434	Astrocyte
Klhl22	0	0.262812725	0.38339733	0.685483973	0.586152715	0.512837271	4.76E-05	0.997577708	0.493038571	Astrocyte
Klhl24	0.202244682	-0.382369475	0.268104361	-1.426196403	0.246879231	0.763836245	1.00E-04	0.997577708	0.153811658	Astrocyte
Kmt2a	0	-0.103762671	0.186775107	-0.555548714	0.816291711	0.5203144	0.000131399	0.997577708	0.5785194	Astrocyte
Kmt2b	0	0.343447209	0.357820576	0.959830799	0.54713288	0.712937774	2.63E-05	0.997577708	0.337140379	Astrocyte
Kmt2c	0.099674971	-0.086339102	0.200446923	-0.430732989	0.223969902	0.790906569	0.000310617	0.997577708	0.666662529	Astrocyte
Kmt2d	0	-0.004213772	0.290988073	-0.014480909	0.97425299	0.699998988	5.23E-05	0.997608262	0.98844631	Astrocyte
Kmt2e	0.092924625	-0.143455378	0.19233426	-0.745864923	0.185080496	0.723339489	0.000240138	0.997577708	0.455749017	Astrocyte
Kpna6	0.000520879	0.146266745	0.274185538	0.533459009	0.547681	0.686373628	3.15E-05	0.997577708	0.593715879	Astrocyte
Krba1	0.002114398	-0.654913358	0.537468458	-1.218514962	0.579974172	0.683153488	3.81E-05	0.997577708	0.223028343	Astrocyte
Krt10	0.250308861	-0.648638231	0.496805845	-1.305617148	0.418644363	0.688834386	1.41E-05	0.997577708	0.191682786	Astrocyte
Lamp1	0.275739604	0.063866483	0.241200899	0.264785428	0.005113973	0.53048188	0.000192097	0.997577708	0.791174763	Astrocyte
Lamtor1	0	0.092568253	0.26111349	0.354513483	0.680333271	0.73051918	7.08E-05	0.997577708	0.722954101	Astrocyte
Lars2	0	-0.302793742	0.313297032	-0.966474978	0.731555933	0.690870895	4.73E-05	0.997577708	0.333806562	Astrocyte
Lcat	0.311728303	0.160888467	0.252583816	0.636970609	0.000268989	1	0.00013614	0.997577708	0.524143988	Astrocyte
Lcmt1	0	-0.377729167	0.258741697	-1.459869709	0.711050991	0.679523988	2.20E-05	0.997577708	0.144325886	Astrocyte
Lemd2	0.147663568	-0.161701468	0.275426225	-0.587095394	0.198303046	0.578123045	2.42E-05	0.997577708	0.557139641	Astrocyte
Leng8	0	-0.114390503	0.218486993	-0.523557497	0.641687451	0.968236592	0.000154298	0.997577708	0.60058635	Astrocyte
Letm1	0	0.215181248	0.242686421	0.886663736	0.744150556	1	5.70E-05	0.997577708	0.375259968	Astrocyte
Letm2	0	0.014736129	0.451725261	0.032621883	0.5404815	0.698028664	9.25E-05	0.997577708	0.973976119	Astrocyte
Lgi1	0.226843345	0.086899217	0.259786136	0.334502904	0.113649721	1	0.000490963	0.997577708	0.7380001	Astrocyte
Lhfp	0.344830338	0.173546496	0.365950741	0.47423458	0.089610309	0.825543866	0.00110071	0.997577708	0.635332637	Astrocyte
Limch1	0	0.071470029	0.154542102	0.462463159	0.877700468	0.74565608	0.000662403	0.997577708	0.643749216	Astrocyte
Limk2	0.001613264	-0.19144308	0.250955064	-0.762858008	0.404609987	0.780451411	0.000100998	0.997577708	0.445548082	Astrocyte
Lin7c	0.306565193	0.389769591	0.343746153	1.133887863	0.113959299	0.742421353	4.78E-05	0.997577708	0.256841589	Astrocyte
Llgl1	0.121144198	-0.155100949	0.212591309	-0.729573331	0.430504282	0.620399663	4.13E-05	0.997577708	0.465651029	Astrocyte
Lman2	0.143382784	-0.373353176	0.270625073	-1.379595661	0.39721227	1	4.77E-05	0.997577708	0.167711174	Astrocyte
Lnpep	0	-0.006088376	0.329409776	-0.018482682	0.654776908	0.638768166	0.000143845	0.997577708	0.985253793	Astrocyte
Lonp2	0	0.388969824	0.211562093	1.838561057	0.829894958	0.796398237	0.000131839	0.997577708	0.065979774	Astrocyte
Lpin1	0	-0.31955101	0.311041648	-1.027357629	0.617194346	0.652923694	6.26E-05	0.997577708	0.304252095	Astrocyte
Lrig2	0	-0.97834249	0.540045434	-1.811592927	0.89942439	0.574405883	9.64E-05	0.997577708	0.070049119	Astrocyte
Lrp1	0.140931355	0.216483734	0.157318237	1.376087979	0.124468144	0.933784943	0.000409684	0.997577708	0.168794397	Astrocyte
Lrp6	0	-0.191392949	0.299444286	-0.639160465	0.80114267	0.675437454	0.000198487	0.997577708	0.522718548	Astrocyte
Lrrc42	0.137533495	-0.229483964	0.451549812	-0.508214061	0.320312266	1	2.74E-05	0.997577708	0.611303231	Astrocyte
Lrrc8a	0.000459709	0.206900828	0.186881076	1.107125624	0.296302259	0.796154099	9.94E-06	0.997577708	0.268239618	Astrocyte
Lrrfip2	0	0.064719241	0.294332259	0.219884973	0.791304761	0.672087984	7.96E-05	0.997577708	0.82596074	Astrocyte
Lsamp	0	0.139449692	0.09915273	1.40641303	0.729710293	1	0.022210493	0.997577708	0.159601513	Astrocyte
Lsm6	0	-0.285075235	0.186510417	-1.528468165	0.469000751	0.557692544	3.98E-05	0.997577708	0.126396342	Astrocyte
Luc7l	0.278606134	0.086781937	0.319565257	0.271562489	0.142443747	0.64386421	6.79E-05	0.997577708	0.785958445	Astrocyte
Luc7l2	0	-0.26360584	0.142347003	-1.851853805	0.911458727	0.868371178	0.000624372	0.997577708	0.064046819	Astrocyte
Luc7l3	0.187430208	0.013861532	0.193051204	0.07180236	0.077226298	0.605826908	0.000152788	0.997577708	0.942759195	Astrocyte
Luzp2	0.211823093	0.10352747	0.178042345	0.581476671	0.002322232	0.615063322	0.003283546	0.997577708	0.560919237	Astrocyte
Lxn	0.074342363	0.0525552	0.12103465	0.434216153	0.300715206	0.934502666	5.04E-05	0.997577708	0.664131484	Astrocyte
Lysmd2	0.001002888	-0.121838409	0.202180814	-0.60262102	0.174191617	0.574282755	3.72E-05	0.997577708	0.546760834	Astrocyte
Lztr1	0.235722407	0.224916746	0.304818196	0.737871783	0.170244692	0.860874743	4.29E-05	0.997577708	0.460592367	Astrocyte
Macf1	0.136739958	-0.235216733	0.143373475	-1.640587517	0.091056104	0.917118068	0.001861725	0.997577708	0.100883068	Astrocyte
Mageh1	0.127538725	-0.227468251	0.239830329	-0.948454903	0.418853022	0.625492533	2.82E-05	0.997577708	0.34289792	Astrocyte
Man1b1	0.333607369	0.20522339	0.428765303	0.478638053	0.201051103	0.517243737	2.28E-05	0.997577708	0.632196142	Astrocyte
Map2	0.24052038	-0.158090558	0.230690417	-0.68529313	0.015037989	0.527622648	0.000360952	0.997577708	0.493158966	Astrocyte
Map2k2	0.001945632	-0.038982978	0.196208147	-0.198681751	0.114931799	0.700253222	7.28E-05	0.997577708	0.8425117	Astrocyte
Map4k4	0.256229757	0.053113564	0.217016299	0.244744587	0.003478137	0.929813188	0.000539056	0.997577708	0.806654203	Astrocyte
Mapk10	0.293333359	0.179708948	0.294891511	0.609406988	0.018037005	0.815043517	0.000519757	0.997577708	0.542254707	Astrocyte
Mapk1ip1	0.257236684	0.204250152	0.340354869	0.600109387	0.238182529	0.629164485	4.49E-05	0.997577708	0.548433337	Astrocyte
Mapk6	0	-0.102497065	0.329429849	-0.311134724	0.632920117	0.610078252	7.84E-05	0.997577708	0.755698204	Astrocyte
Mapk8ip2	0.098811058	0.002750067	0.215783394	0.012744574	0.430045527	0.523366513	2.77E-05	0.997608262	0.989831577	Astrocyte
Mapk8ip3	0.076011904	-0.275077743	0.240977247	-1.141509194	0.260145665	0.774415847	8.48E-05	0.997577708	0.253658088	Astrocyte
Marf1	0.079141843	-0.453237615	0.251371052	-1.80306209	0.51097955	0.769041841	9.78E-05	0.997577708	0.071378464	Astrocyte
Mark3	0	-0.010668183	0.227065148	-0.046982915	0.802205741	0.821469056	0.000285136	0.997577708	0.962526844	Astrocyte
Mark4	0	-0.33645084	0.446206602	-0.754024792	0.757346965	0.583723376	3.65E-05	0.997577708	0.450834335	Astrocyte
Matr3	0	-0.146160491	0.161559802	-0.904683525	0.650070925	0.567479472	5.85E-05	0.997577708	0.365633072	Astrocyte
Mau2	0	-0.289631397	0.257029537	-1.126840907	0.917761684	0.571167256	7.59E-05	0.997577708	0.259809751	Astrocyte
Maz	0	0.213402831	0.351983619	0.606286257	0.879649107	0.508586089	3.07E-05	0.997577708	0.544324683	Astrocyte
Mbd5	0.33513294	-0.156565255	0.552264638	-0.283496796	0.342199443	0.81586838	0.000392861	0.997577708	0.776796038	Astrocyte
Mbtps1	0.001068688	-0.448425637	0.314497393	-1.425848503	0.577605944	0.545166278	2.98E-05	0.997577708	0.153912077	Astrocyte
Mdh2	0.050103123	-0.157351875	0.124041101	-1.268546257	0.269411262	0.53458868	9.01E-05	0.997577708	0.204602943	Astrocyte
Mdk	0	0.276307192	0.14500376	1.905517427	0.653780562	1	9.52E-05	0.997577708	0.056712844	Astrocyte
Mdm4	0.033561992	0.187146963	0.179338518	1.043540258	0.491067051	0.700233328	0.000136285	0.997577708	0.296698145	Astrocyte
Me1	0.22838198	-0.33126801	0.292115341	-1.134031541	0.249525215	1	8.77E-05	0.997577708	0.256781318	Astrocyte
Mecp2	0.273811046	-0.183614008	0.312632817	-0.587315207	0.105848027	0.639937483	0.000126414	0.997577708	0.55699203	Astrocyte
Med1	0	0.127195779	0.279591489	0.454934374	0.709012688	0.612851527	6.21E-05	0.997577708	0.649156452	Astrocyte
Med13	0.246999805	-0.062297028	0.382559289	-0.162842806	0.384286113	0.705321058	0.000153583	0.997577708	0.870642203	Astrocyte
Med15	0	0.185038087	0.355253343	0.520862339	0.962864813	0.834705109	9.43E-05	0.997577708	0.602462673	Astrocyte
Med20	0.347789857	0.008166358	0.485069196	0.01683545	0.233879699	1	3.27E-07	0.997608262	0.986567889	Astrocyte
Med24	0.121285503	0.079810962	0.320391868	0.249104206	0.417632516	0.802343694	2.95E-05	0.997577708	0.803280176	Astrocyte
Med25	0.000573262	0.26681929	0.303318445	0.879667207	0.52469841	0.600970756	3.40E-05	0.997577708	0.379039619	Astrocyte
Med4	0	-0.257521871	0.270720752	-0.951245402	0.475170055	0.508413303	2.20E-05	0.997577708	0.341479816	Astrocyte
Megf10	0.001520992	-0.154724324	0.226126225	-0.684238741	0.389696499	0.710012908	0.000269448	0.997577708	0.493824422	Astrocyte
Megf8	0.356112251	-0.150003927	0.372762967	-0.402411022	0.074634567	0.532605626	3.03E-05	0.997577708	0.68738156	Astrocyte
Megf9	0.233309449	-0.077183999	0.278885978	-0.276758263	0.168269209	1	0.000438885	0.997577708	0.781965731	Astrocyte
Meis1	0.059166297	0.109306018	0.211874188	0.515900588	0.338818133	0.828003314	0.000427658	0.997577708	0.605923844	Astrocyte
Metap1	0	-0.526269416	0.359555938	-1.463664926	0.843155949	0.535878705	1.87E-05	0.997577708	0.143285523	Astrocyte
Metap1d	0	-0.061123477	0.319901986	-0.19106939	0.742389197	0.69900083	9.86E-05	0.997577708	0.848471229	Astrocyte
Metap2	0	-0.032826631	0.187669284	-0.174917441	0.929075568	0.549089486	6.13E-05	0.997577708	0.861144506	Astrocyte
Mettl14	0	-0.140189292	0.357610099	-0.392017151	0.537694487	0.725572004	1.28E-05	0.997577708	0.695045542	Astrocyte
Mff	0.000807837	-0.115102233	0.175693322	-0.655131519	0.404619413	0.596153627	6.95E-05	0.997577708	0.51238308	Astrocyte
Mfhas1	0.305420901	-0.186158703	0.317561551	-0.58621298	0.08071074	1	0.000262016	0.997577708	0.5577324	Astrocyte
Mfn1	0.063760072	-0.153827185	0.150382717	-1.022904685	0.520646182	0.510038626	0.000192561	0.997577708	0.306352914	Astrocyte
Mfn2	0.185338731	0.036517792	0.27633903	0.132148513	0.295229901	0.714205347	3.75E-05	0.997577708	0.894866825	Astrocyte
Mga	0	0.183821619	0.269467674	0.682165753	0.677595743	0.789237469	0.000104345	0.997577708	0.495134147	Astrocyte
Mgll	0.383644701	0.255280681	0.327853247	0.77864314	0.004105588	0.579371486	0.000137623	0.997577708	0.436189959	Astrocyte
Mgrn1	0	0.487037534	0.256170404	1.901224835	0.900834599	0.529841746	8.52E-05	0.997577708	0.057272569	Astrocyte
Mia3	0	0.073613938	0.331280687	0.22221017	0.965567684	0.670705864	5.47E-05	0.997577708	0.824150277	Astrocyte
Mib1	0	-0.166671111	0.347952611	-0.479005204	0.866233059	0.940729694	0.000124986	0.997577708	0.631934927	Astrocyte
Mical2	0.417607681	-0.341311125	0.369043289	-0.924853899	0.007332205	1	0.000460629	0.997577708	0.35504191	Astrocyte
Mien1	0.196533062	0.050096938	0.241318233	0.207596985	0.186045349	0.587866955	1.96E-05	0.997577708	0.835543659	Astrocyte
Mier3	0.000589782	-0.021996632	0.35024028	-0.062804405	0.723464734	0.902921589	3.57E-05	0.997577708	0.949922258	Astrocyte
Mif	0.310338281	-0.71072465	0.389104957	-1.826562825	0.132721072	0.600470454	4.69E-05	0.997577708	0.067765527	Astrocyte
Mkln1	0	-0.112119288	0.182026104	-0.615951696	0.769477095	0.77589266	0.000330178	0.997577708	0.537926401	Astrocyte
Mlf2	0.014904928	0.128789987	0.127844811	1.007393149	0.517116008	0.870355442	9.00E-05	0.997577708	0.313745882	Astrocyte
Mllt10	0.607773905	0.017353339	0.679545576	0.025536681	0.068074745	0.657589235	0.000329785	0.997577708	0.979626891	Astrocyte
Mllt3	0	-0.336853275	0.325641414	-1.034430084	0.714997414	0.740638122	0.000365395	0.997577708	0.300935146	Astrocyte
Mmaa	0.289492765	-0.110563572	0.420494422	-0.262937072	0.335390037	0.645023496	3.85E-05	0.997577708	0.792599082	Astrocyte
Mmadhc	0.10565134	0.265559496	0.277459526	0.957110753	0.454410889	0.645335079	2.76E-05	0.997577708	0.338511357	Astrocyte
Mmd2	0.155082007	-0.117635392	0.152219307	-0.772802051	0.044158174	1	0.000304604	0.997577708	0.439639539	Astrocyte
Mmgt1	0.240390621	-0.358773194	0.496824192	-0.7221331	0.187348995	0.95426663	9.51E-06	0.997577708	0.470212649	Astrocyte
Mob4	0	-0.222727787	0.275401153	-0.808739485	0.971611778	0.575447869	8.97E-05	0.997577708	0.418665011	Astrocyte
Mocs2	0.00075236	-0.165138914	0.186376271	-0.886051173	0.452457088	1	4.73E-05	0.997577708	0.375589952	Astrocyte
Morf4l1	0.367919754	-0.557187285	0.513146032	-1.085825964	0.196855823	0.636060419	9.33E-05	0.997577708	0.277555997	Astrocyte
Mpc2	0	-0.191192275	0.17130561	-1.11608881	0.663301776	0.661332417	7.56E-05	0.997577708	0.264384122	Astrocyte
Mphosph8	0.001682668	0.260443655	0.306528514	0.849655553	0.638266881	0.58733564	8.63E-05	0.997577708	0.395516616	Astrocyte
Mpnd	0.256732802	-0.063786709	0.311908936	-0.20450427	0.114608942	0.739272114	1.59E-05	0.997577708	0.837959455	Astrocyte
Mpp5	0.001041328	0.243268964	0.350359635	0.694340729	0.296497091	0.517685873	8.79E-05	0.997577708	0.487468554	Astrocyte
Mpv17	0.001361211	-0.020937811	0.232795569	-0.089940764	0.459007461	0.807812653	4.51E-05	0.997577708	0.928334287	Astrocyte
Mras	0.348790169	0.033599632	0.303700042	0.110634269	0.007323662	0.92276207	0.000104584	0.997577708	0.911906371	Astrocyte
Mrpl12	0.345652086	-0.221490622	0.331277466	-0.668595496	0.023227195	0.549110629	2.16E-05	0.997577708	0.503753546	Astrocyte
Mrpl15	0.010329197	0.271327676	0.348450614	0.778668957	0.58141505	0.550916775	3.52E-05	0.997577708	0.436174747	Astrocyte
Mrpl18	0	0.046375506	0.236306056	0.196251871	0.710300841	0.843548951	3.45E-05	0.997577708	0.84441303	Astrocyte
Mrpl27	0.038144633	0.144132106	0.269302333	0.535205558	0.562295307	0.775766777	4.22E-05	0.997577708	0.592507723	Astrocyte
Mrpl33	0.614647098	0.032311812	0.541650559	0.059654349	0.004771241	0.922991003	5.47E-05	0.997577708	0.952430931	Astrocyte
Mrpl42	0.00089775	0.328999045	0.224746154	1.463869526	0.619101702	0.689876386	5.83E-05	0.997577708	0.143229601	Astrocyte
Mrpl45	0.002148447	0.170812381	0.321985175	0.530497657	0.309276016	0.663325785	3.54E-05	0.997577708	0.595766933	Astrocyte
Mrpl46	0.392781923	0.26330666	0.493604514	0.533436493	0.249866063	0.607895609	1.33E-05	0.997577708	0.593731462	Astrocyte
Mrpl48	0	0.149145098	0.218040243	0.684025552	0.947113999	0.999956475	8.28E-05	0.997577708	0.493959031	Astrocyte
Mrpl51	0	0.003162775	0.217368882	0.014550267	0.514372862	0.57640324	2.86E-05	0.997608262	0.988390976	Astrocyte
Mrpl55	0.360263874	-0.420347368	0.510997934	-0.822600915	0.186690149	0.573226726	2.36E-05	0.997577708	0.410734978	Astrocyte
Mrps11	0.364848755	1.888233832	1.043877887	1.808864673	0.294841228	0.509538528	1.25E-05	0.997577708	0.07047203	Astrocyte
Mrps14	0.000462988	-0.167222675	0.229491086	-0.728667408	0.286449242	0.573604313	4.02E-05	0.997577708	0.466205134	Astrocyte
Mrps18a	0	-0.619033605	0.336554489	-1.839326546	0.42437258	0.534354637	3.98E-05	0.997577708	0.065867171	Astrocyte
Mrps25	0.123489248	0.426359765	0.331485467	1.286209526	0.299569916	0.531670412	3.22E-05	0.997577708	0.198369947	Astrocyte
Mrps26	0.000319191	-0.034850597	0.224755128	-0.155060299	0.423246899	0.513003117	2.83E-05	0.997577708	0.87677378	Astrocyte
Mrps5	0.126908634	-0.529097604	0.356101277	-1.485806534	0.568619361	0.69509176	3.93E-05	0.997577708	0.137330301	Astrocyte
Mrps6	0	-0.160789493	0.169077701	-0.950979886	0.687510381	0.59328986	7.89E-05	0.997577708	0.341614586	Astrocyte
Mrps7	0.331846934	-0.125891606	0.312716833	-0.402573809	0.028802336	0.52894631	3.13E-05	0.997577708	0.687261781	Astrocyte
Mrps9	0	0.398460065	0.357516189	1.114523138	0.581348281	0.65885807	4.38E-05	0.997577708	0.265054824	Astrocyte
Mrs2	0	-0.411029744	0.677288919	-0.606875046	0.829502763	0.703857997	3.97E-05	0.997577708	0.54393384	Astrocyte
Msi2	0.108469702	0.003810762	0.147424099	0.025848979	0.22104361	1	0.001926004	0.997577708	0.979377795	Astrocyte
Msmo1	0.189556762	0.08483888	0.278280788	0.304867902	0.29780893	1	0.000155844	0.997577708	0.760466763	Astrocyte
Mt1	0.204052248	-0.025367913	0.154083128	-0.164637838	1.46E-10	0.697926184	0.001312217	0.997577708	0.869229047	Astrocyte
Mt2	0.246320841	0.014486031	0.187209638	0.077378662	1.36E-09	1	0.0004436	0.997577708	0.938322315	Astrocyte
Mtf2	0	-0.314657388	0.479551482	-0.656149338	0.879200536	0.648944977	8.52E-05	0.997577708	0.511728042	Astrocyte
Mthfd1	0.176146534	0.090897656	0.230516375	0.394321903	0.228742268	1	9.32E-05	0.997577708	0.693343394	Astrocyte
Mtif2	0	0.409374217	0.472992434	0.865498447	0.777646946	0.564842938	0.000113627	0.997577708	0.386765268	Astrocyte
Mtor	0.354735006	0.022163093	0.39144139	0.056619187	0.07852697	0.860359704	6.89E-05	0.997577708	0.95484855	Astrocyte
Mtx3	0.284953931	-0.242309319	0.505106161	-0.479719586	0.267112711	0.559186785	1.91E-05	0.997577708	0.631426799	Astrocyte
Mxd1	0.155826771	-0.20501431	0.282708141	-0.725180069	0.378686092	0.615290603	1.50E-05	0.997577708	0.468341568	Astrocyte
Mxd4	0.210068372	0.194652504	0.21677514	0.897946616	0.074488297	0.972778418	0.000248355	0.997577708	0.369214011	Astrocyte
Mxi1	0.236817733	0.36849457	0.276824115	1.331150538	0.165465039	0.774454993	0.000152995	0.997577708	0.183139483	Astrocyte
Mydgf	0	-0.06557318	0.30178244	-0.217286266	0.821966823	0.668828536	2.93E-05	0.997577708	0.827985259	Astrocyte
Myh14	0.474313449	0.095376227	0.44754858	0.213108099	0.016995083	0.572511549	8.56E-05	0.997577708	0.831242648	Astrocyte
Myo6	0.193178734	-0.072269334	0.186844996	-0.386787636	0.041513011	0.854211167	0.000449063	0.997577708	0.698913431	Astrocyte
Mysm1	0	0.142002124	0.4059763	0.349779344	0.39465563	0.696096624	8.62E-05	0.997577708	0.726504302	Astrocyte
N4bp2l2	0	0.344933636	0.279065308	1.236031948	0.809732201	0.729822557	0.000142816	0.997577708	0.216446689	Astrocyte
Naa15	0	-0.508310083	0.277906799	-1.829066744	0.925041004	0.759549641	8.65E-05	0.997577708	0.06738961	Astrocyte
Naa20	0	-0.317348223	0.382054756	-0.830635449	0.810562509	0.617492333	9.72E-05	0.997577708	0.406179603	Astrocyte
Naa30	0	-0.359270306	0.710317978	-0.505787995	0.60793506	0.853434787	1.50E-05	0.997577708	0.613005487	Astrocyte
Naa50	0.264241462	0.344720325	0.367751251	0.937373631	0.318028632	0.582895298	2.91E-05	0.997577708	0.3485664	Astrocyte
Nacc2	0	0.165058336	0.154498574	1.068348609	0.53908002	0.997158453	9.87E-05	0.997577708	0.28536329	Astrocyte
Nap1l4	0.353236632	0.001000629	0.298419388	0.003353095	0.001364434	0.501958528	5.54E-05	0.998633798	0.997324622	Astrocyte
Napa	0.089701036	-0.014013537	0.187095093	-0.074900611	0.185770174	0.607354041	3.75E-05	0.997577708	0.94029379	Astrocyte
Narf	0	-0.080278139	0.26319084	-0.30501874	0.621783124	0.629526643	6.05E-05	0.997577708	0.760351879	Astrocyte
Nasp	0.379931791	-0.006909335	0.494049474	-0.013985108	0.280550128	0.686644896	3.63E-05	0.997608262	0.988841862	Astrocyte
Nbeal1	0.000797989	0.241267971	0.274983406	0.877391018	0.463446828	0.51396275	0.000187335	0.997577708	0.38027429	Astrocyte
Ncam1	0.000679504	0.028030289	0.121987927	0.22977921	0.507024522	0.535476807	0.000847612	0.997577708	0.818263341	Astrocyte
Ncaph2	0.460494921	0.0570082	0.4292817	0.132799046	0.014065931	0.590057611	2.06E-05	0.997577708	0.894352309	Astrocyte
Ncbp2	0	0.361146187	0.295134218	1.223667624	0.689887004	0.534561244	2.04E-05	0.997577708	0.221077638	Astrocyte
Nck1	0.001254651	0.280303173	0.299772386	0.935053348	0.352710946	0.530549794	9.17E-05	0.997577708	0.349760807	Astrocyte
Nckap1	0.074737528	-0.120878036	0.179654475	-0.672836209	0.418943699	0.719518682	0.000363153	0.997577708	0.501051499	Astrocyte
Ncoa1	0.028157356	0.15673415	0.194649533	0.805212051	0.293512118	1	0.000951631	0.997577708	0.420697323	Astrocyte
Ncoa2	0.600918753	-0.625017495	0.756123008	-0.826608222	0.142749355	0.558462432	0.000211839	0.997577708	0.408459156	Astrocyte
Ncoa6	0	-0.091695938	0.298144637	-0.307555215	0.544050575	0.683676341	9.42E-05	0.997577708	0.758420802	Astrocyte
Ncor1	0.179231642	-0.064266297	0.208493988	-0.308240526	0.168242744	0.791103303	0.000333798	0.997577708	0.757899317	Astrocyte
Ncor2	0.227613561	0.088913745	0.283461713	0.313671092	0.191308809	0.838973809	0.000136279	0.997577708	0.753770859	Astrocyte
Ndel1	0.000830328	-0.097138575	0.260403887	-0.373030432	0.580278477	0.583319317	7.08E-05	0.997577708	0.709125794	Astrocyte
Ndrg2	0.187468971	0.07879663	0.138558768	0.568687429	6.60E-14	0.977650264	0.000298189	0.997577708	0.56956828	Astrocyte
Ndrg3	0	0.073872758	0.122118604	0.604926324	0.504414741	0.57884939	0.000290341	0.997577708	0.545227951	Astrocyte
Ndufa10	0.080058801	-0.108139712	0.18971446	-0.570013019	0.487353247	0.565951634	7.13E-05	0.997577708	0.568668868	Astrocyte
Ndufa12	0.23020031	-0.073424263	0.232267091	-0.316119957	0.066406699	0.515641084	5.34E-05	0.997577708	0.751911459	Astrocyte
Ndufa5	0.258181908	0.01189831	0.217210565	0.054777767	0.001060951	0.62490846	4.19E-05	0.997577708	0.956315513	Astrocyte
Ndufa6	0.177089867	0.076040555	0.187101622	0.406413128	0.059925086	0.750123161	9.07E-05	0.997577708	0.684439075	Astrocyte
Ndufab1	0	-0.167142026	0.298060015	-0.560766347	0.755369264	0.504801329	2.92E-05	0.997577708	0.574956831	Astrocyte
Ndufaf4	0	-0.248403694	0.246030659	-1.009645283	0.555141295	0.565784162	6.80E-05	0.997577708	0.312665266	Astrocyte
Ndufb10	0.256080316	-0.004362208	0.205732267	-0.021203322	3.99E-05	0.519561584	7.17E-05	0.997577708	0.983083464	Astrocyte
Ndufb2	0	0.149656595	0.188975753	0.791935433	0.896573238	0.614940722	4.51E-05	0.997577708	0.428398325	Astrocyte
Ndufb3	0.102459334	-0.00329504	0.167344705	-0.019690135	0.336604575	0.593172414	6.29E-05	0.997577708	0.98429056	Astrocyte
Ndufb4	0.065477554	0.031703735	0.276044295	0.114850174	0.495758588	0.529390392	1.39E-05	0.997577708	0.908563879	Astrocyte
Ndufb8	0.260051843	-0.076547262	0.224007331	-0.341717663	0.002045065	0.551564498	2.13E-05	0.997577708	0.732563378	Astrocyte
Ndufb9	0.064221936	-0.065473197	0.145655122	-0.44950837	0.426846738	0.647225182	8.46E-05	0.997577708	0.653064971	Astrocyte
Ndufc2	0.224485953	0.297109876	0.243072702	1.222308691	0.088498548	0.627002197	0.000110676	0.997577708	0.221590914	Astrocyte
Ndufs1	0.342266201	0.023310377	0.329831772	0.070673533	0.0311983	0.902718598	0.000152519	0.997577708	0.943657586	Astrocyte
Ndufs2	0.180223108	0.192303471	0.190887668	1.007416945	0.087922267	0.521122071	4.69E-05	0.997577708	0.313734452	Astrocyte
Ndufs4	0.001292974	-0.099771801	0.166931344	-0.59768165	0.480077619	0.713581597	0.000182293	0.997577708	0.550052372	Astrocyte
Ndufs7	0.00209781	-0.097338783	0.164837266	-0.590514421	0.296812785	0.614703719	5.08E-05	0.997577708	0.554845821	Astrocyte
Ndufv2	0.126437379	-0.032891667	0.151862977	-0.216587791	0.156514335	0.726610538	9.00E-05	0.997577708	0.828529601	Astrocyte
Ndufv3	0.001379053	0.084661608	0.171417868	0.493890216	0.471278471	0.559600369	4.82E-05	0.997577708	0.621383715	Astrocyte
Nebl	0	0.477488633	0.127508887	3.744747874	0.952780026	1	0.001770086	0.122342837	0.000180575	Astrocyte
Necap1	0	0.145625523	0.1786614	0.815092255	0.897702741	0.525736474	2.39E-05	0.997577708	0.415019505	Astrocyte
Nedd4	0.320242928	0.416317648	0.319543245	1.302852291	0.04027204	0.616148668	0.000345211	0.997577708	0.192625195	Astrocyte
Nelfb	0.001562451	-0.333448823	0.228854433	-1.457034581	0.429907162	0.786730882	4.88E-05	0.997577708	0.145106835	Astrocyte
Nelfcd	0	-0.027785028	0.285696893	-0.09725352	0.590884089	0.583032278	8.94E-06	0.997577708	0.922525067	Astrocyte
Nell2	0	-0.153088995	0.36818675	-0.415791701	0.558107653	1	0.000658772	0.997577708	0.677562432	Astrocyte
Nemf	0	-0.122061772	0.219831741	-0.555250901	0.62565712	0.692122505	7.33E-05	0.997577708	0.578723057	Astrocyte
Neo1	0	-0.217647088	0.247865191	-0.87808654	0.814544383	0.676540357	0.000324152	0.997577708	0.379896757	Astrocyte
Neto2	0	-0.178583061	0.41850447	-0.426717214	0.666528431	0.782126456	0.000141716	0.997577708	0.669585311	Astrocyte
Neurl4	0.44431817	-0.024305867	0.476847445	-0.050971997	0.047451478	0.512695599	1.95E-05	0.997577708	0.959347835	Astrocyte
Nfasc	0.268590222	0.004147453	0.212494306	0.019517947	8.67E-06	1	0.000977325	0.997577708	0.98442792	Astrocyte
Nfat5	0.40784217	0.177451682	0.413942509	0.428686783	0.047616491	0.944919418	0.000322473	0.997577708	0.668151181	Astrocyte
Nfia	0	0.105982932	0.134562735	0.787609821	0.870144494	1	0.002004952	0.997577708	0.430924968	Astrocyte
Nfib	0	-0.092260203	0.109584886	-0.841906274	0.905605888	1	0.001343044	0.997577708	0.399840418	Astrocyte
Nfic	0	0.410989189	0.220137149	1.866968799	0.727132262	0.642065701	9.10E-05	0.997577708	0.061905945	Astrocyte
Nfix	0.001444439	-0.025920035	0.166585703	-0.155595795	0.083186564	0.780158886	0.000215938	0.997577708	0.876351639	Astrocyte
Nfs1	0.435461179	0.35949883	0.498929812	0.720539886	0.074459421	0.697171749	5.01E-05	0.997577708	0.471192651	Astrocyte
Nfu1	0.146771413	-0.687976416	0.32165843	-2.138841554	0.35267976	0.586895736	2.69E-05	0.980408334	0.032448503	Astrocyte
Nfx1	0.120357083	0.091146333	0.288785091	0.315619938	0.424938196	0.671287343	9.90E-05	0.997577708	0.752291002	Astrocyte
Nisch	0.20924927	-0.038381234	0.1940753	-0.197764652	0.015918226	0.563850421	0.000158565	0.997577708	0.843229203	Astrocyte
Nit1	0.168919907	0.215898312	0.437872127	0.49306247	0.492830091	0.707075393	5.74E-05	0.997577708	0.621968448	Astrocyte
Nkain4	0.051128306	0.412914365	0.14122379	2.923830086	0.422622589	0.709417084	8.39E-05	0.531831629	0.003457534	Astrocyte
Nkiras1	0	-0.575298939	0.276181661	-2.083045398	0.844860415	0.560334522	5.43E-05	0.997577708	0.037247086	Astrocyte
Nolc1	0	-0.104106035	0.289121899	-0.360076616	0.884539915	0.537835977	1.60E-05	0.997577708	0.718789839	Astrocyte
Nova1	0	0.043574441	0.367068519	0.118709285	0.617453926	0.549536654	0.000179039	0.997577708	0.90550568	Astrocyte
Npdc1	0	-0.059899712	0.24567953	-0.243812386	0.594252658	0.612069093	4.42E-05	0.997577708	0.807376127	Astrocyte
Npepps	0	-0.218800746	0.185417398	-1.180044315	0.820751774	0.82635732	0.000345696	0.997577708	0.23798259	Astrocyte
Nploc4	0	-0.608126677	0.383388055	-1.586190985	0.831063074	0.569988967	5.51E-05	0.997577708	0.112695992	Astrocyte
Nr1d1	0.002139875	0.278281663	0.292742178	0.95060324	0.350175459	0.794310868	5.01E-05	0.997577708	0.341805823	Astrocyte
Nr1d2	0.00125268	-0.274741646	0.185818018	-1.478552237	0.573919933	0.882708844	0.000133872	0.997577708	0.139260026	Astrocyte
Nr3c1	0.198448803	0.243389619	0.281795245	0.863710881	0.29762734	0.595858245	0.000158115	0.997577708	0.387746735	Astrocyte
Nrcam	0.273151808	0.271853146	0.278178811	0.977260434	0.063228322	0.734700255	0.000895958	0.997577708	0.328440236	Astrocyte
Nsd1	0	0.346674503	0.234101246	1.480874235	0.935767719	0.618365954	0.000404266	0.997577708	0.13864009	Astrocyte
Nsmaf	0.380432198	-0.313705425	0.356788158	-0.879248422	0.028047629	0.528060172	7.96E-05	0.997577708	0.379266595	Astrocyte
Nsmf	0.001336025	-0.038754664	0.155768572	-0.248796429	0.573145167	0.927416979	9.28E-05	0.997577708	0.803518254	Astrocyte
Nsun2	0.392027234	-0.256463071	0.439472921	-0.583569678	0.156144911	0.548216795	2.98E-05	0.997577708	0.559509865	Astrocyte
Nt5c2	0.000732241	-0.046236468	0.204399484	-0.226206381	0.297425676	0.856132831	0.000283427	0.997577708	0.821040908	Astrocyte
Nt5m	0.32336299	-0.187501543	0.462265738	-0.405614191	0.217437191	0.562732634	3.82E-05	0.997577708	0.6850261	Astrocyte
Ntan1	0	0.237492766	0.336054895	0.706708246	0.845286338	0.562035675	8.08E-05	0.997577708	0.479747804	Astrocyte
Ntm	0.051319715	-0.208805132	0.166796764	-1.25185361	0.423710931	1	0.005803185	0.997577708	0.210623211	Astrocyte
Ntrk2	0.171172823	0.219374205	0.154561103	1.419336435	0.016608799	0.943246001	0.000844814	0.997577708	0.155800955	Astrocyte
Ntsr2	0.120533689	0.029658584	0.128234941	0.231283173	0.040089779	1	0.000190151	0.997577708	0.817094818	Astrocyte
Nudt18	0.204199554	-0.25112395	0.324867272	-0.773004768	0.213425526	0.903600415	1.55E-05	0.997577708	0.439519559	Astrocyte
Nudt19	0.236916192	0.207271001	0.31295458	0.66230378	0.17888123	0.79820007	1.97E-05	0.997577708	0.507776554	Astrocyte
Nudt3	0.096157379	-0.043864597	0.146297593	-0.299831293	0.282161925	1	0.000127489	0.997577708	0.764305844	Astrocyte
Nudt9	0.001742407	0.044762679	0.242014922	0.184958345	0.531855653	0.522594755	3.21E-05	0.997577708	0.853261708	Astrocyte
Numa1	0	0.231228236	0.260127625	0.888903037	0.530757231	0.696198724	7.25E-05	0.997577708	0.374055193	Astrocyte
Nup85	0.293146333	-0.076782099	0.401942981	-0.191027341	0.303264453	0.557058034	1.68E-05	0.997577708	0.848504172	Astrocyte
Nwd1	0.22074086	0.173134936	0.190273237	0.909927948	0.004207108	0.768482088	0.000453211	0.997577708	0.36286051	Astrocyte
Nxf1	0	-0.255461667	0.274933631	-0.929175768	0.604693377	0.719545845	7.49E-05	0.997577708	0.352798003	Astrocyte
Oaz1	0.154787795	0.189764313	0.185411985	1.023473819	0.168103967	0.523205105	0.000184781	0.997577708	0.306083872	Astrocyte
Ocrl	0	0.011259232	0.240447843	0.046826088	0.777518344	0.730849091	0.000191692	0.997577708	0.962651837	Astrocyte
Ogdh	0.063783884	0.247165013	0.24257462	1.01892363	0.384657875	0.539155924	0.000137714	0.997577708	0.308239224	Astrocyte
Ogt	0.136510674	0.12698472	0.177615716	0.714940789	0.262094918	0.560508537	0.000258818	0.997577708	0.474645632	Astrocyte
Ola1	0	0.103343163	0.311625919	0.331625698	0.949639093	0.611353377	7.65E-05	0.997577708	0.740171912	Astrocyte
Opa1	0	-0.190286198	0.281926309	-0.674950128	0.987911915	0.68979636	6.46E-05	0.997577708	0.499707451	Astrocyte
Opa3	0	0.035618694	0.311303407	0.114417939	0.847641221	0.51615885	2.28E-05	0.997577708	0.908906494	Astrocyte
Orc4	0	-0.093408695	0.343204596	-0.272166211	0.644934056	0.521986697	5.24E-05	0.997577708	0.785494221	Astrocyte
Osbpl2	0.002057914	-0.204016881	0.360042207	-0.566647123	0.311311877	0.513956482	4.23E-05	0.997577708	0.570953952	Astrocyte
Osbpl9	0.22200023	0.035541643	0.243842016	0.145756847	0.129322825	1	0.000816912	0.997577708	0.884113343	Astrocyte
Osgep	0	-0.082511064	0.265502445	-0.310773272	0.560616936	0.831256258	2.61E-05	0.997577708	0.75597299	Astrocyte
Ostc	0.303419188	0.701938677	0.402200273	1.745246643	0.201104875	0.604988478	4.39E-05	0.997577708	0.080941945	Astrocyte
Otub1	0.17200017	0.143311817	0.289118838	0.495684811	0.349757388	0.640123069	3.00E-05	0.997577708	0.620116805	Astrocyte
Otud4	0	-0.750693213	0.659241293	-1.138722985	0.954671881	0.550602916	4.13E-05	0.997577708	0.254818713	Astrocyte
Oxa1l	0	0.376743518	0.322928043	1.166648504	0.576678717	0.668048348	7.20E-05	0.997577708	0.243352347	Astrocyte
Oxct1	0.251087293	-0.191041495	0.212629199	-0.898472531	0.003601445	0.57757823	0.000258946	0.997577708	0.368933684	Astrocyte
P3h3	0.214499953	-0.203247225	0.270892715	-0.750286787	0.173234925	1	5.84E-05	0.997577708	0.453081999	Astrocyte
Pacsin3	0.124804837	-0.121424811	0.236305808	-0.513846072	0.384191463	0.701560293	2.40E-05	0.997577708	0.607359614	Astrocyte
Paf1	0	-0.029378791	0.201257417	-0.145976192	0.53168256	0.655984172	2.01E-05	0.997577708	0.883940183	Astrocyte
Pafah1b1	0	0.056643128	0.12527238	0.452159747	0.915067542	0.676402762	0.000431652	0.997577708	0.651153904	Astrocyte
Pan2	0.198440055	-0.007597232	0.415052702	-0.018304257	0.36973666	0.521175099	2.36E-05	0.997577708	0.985396131	Astrocyte
Pank4	0.312542549	-0.364882693	0.34048878	-1.071643809	0.110558738	1	3.44E-05	0.997577708	0.283880048	Astrocyte
Paqr4	0.001317545	-0.181286743	0.225528381	-0.80383117	0.363696117	1	2.49E-05	0.997577708	0.421494486	Astrocyte
Paqr8	0.196896101	0.2336628	0.181330785	1.288599728	0.017917826	1	0.001393445	0.997577708	0.197537278	Astrocyte
Parp6	0.279374925	-0.11625814	0.331860294	-0.350322536	0.127316463	0.716228505	5.46E-05	0.997577708	0.726096654	Astrocyte
Pax6	0	0.113158497	0.231771692	0.488232608	0.750472524	0.58098552	0.000105619	0.997577708	0.62538509	Astrocyte
Pbrm1	0.00203149	0.027523334	0.271106494	0.101522223	0.403292796	0.834630862	0.00020522	0.997577708	0.919135917	Astrocyte
Pbx1	0	-0.021877334	0.220548638	-0.099195052	0.931336412	0.609361745	0.000859812	0.997577708	0.920983403	Astrocyte
Pcbp2	0.256172814	-0.051064458	0.286226659	-0.178405668	0.049218678	0.61813292	0.000101809	0.997577708	0.858404399	Astrocyte
Pcf11	0	-0.75544858	0.338454836	-2.232051367	0.633649371	0.652570509	8.14E-05	0.957321492	0.025611568	Astrocyte
Pcif1	0	-0.661502156	0.388949923	-1.700738619	0.851448083	0.571598429	4.36E-05	0.997577708	0.08899208	Astrocyte
Pcnt	0	-0.655361968	0.591351888	-1.108243638	0.935446705	0.565885511	2.98E-05	0.997577708	0.267756609	Astrocyte
Pcyt2	0.132469907	-0.098298774	0.216895633	-0.453207715	0.223702323	0.576696108	0.000175813	0.997577708	0.650399178	Astrocyte
Pdhb	0	0.053905279	0.185874917	0.290008357	0.48370257	0.632025116	6.26E-05	0.997577708	0.771809844	Astrocyte
Pdhx	0.170362346	0.542762968	0.377733552	1.436893715	0.389179231	0.55774533	3.87E-05	0.997577708	0.150748196	Astrocyte
Pdk2	0	0.023964597	0.164271012	0.145884516	0.689741117	1	0.000186556	0.997577708	0.884012556	Astrocyte
Pdpk1	0	-0.033959227	0.294307068	-0.115387059	0.781639699	0.733326607	9.13E-05	0.997577708	0.908138336	Astrocyte
Pds5a	0.346261039	-0.464427188	0.419398462	-1.107365023	0.243751614	0.563698608	0.000162585	0.997577708	0.268136142	Astrocyte
Pds5b	0.228826812	0.057409959	0.399929741	0.143550113	0.320014219	0.587552018	9.87E-05	0.997577708	0.885855737	Astrocyte
Peli2	0	-0.325409675	0.464810115	-0.700091638	0.549130171	0.509074424	0.000143127	0.997577708	0.483870077	Astrocyte
Per1	0	0.339320662	0.444671529	0.763081599	0.938280328	0.645089484	6.26E-05	0.997577708	0.445414734	Astrocyte
Per2	0	0.358464621	0.514531159	0.696682047	0.52821258	1	7.67E-05	0.997577708	0.486001797	Astrocyte
Pex19	0	0.210283972	0.404696539	0.519609021	0.999979655	0.960375351	4.15E-05	0.997577708	0.603336109	Astrocyte
Pfdn1	0.196564632	-0.283646124	0.265628991	-1.06782819	0.204405772	0.676150788	7.14E-05	0.997577708	0.28559802	Astrocyte
Pfdn2	0.00070645	-0.082906319	0.173022474	-0.479165033	0.271244547	0.521048293	3.60E-05	0.997577708	0.631821228	Astrocyte
Pfdn4	0.463001493	0.106811806	0.576139172	0.185392369	0.102707622	0.550997733	1.50E-05	0.997577708	0.852921293	Astrocyte
Pfkm	0.082889374	0.114721793	0.09164441	1.251814407	0.114849408	1	0.000245282	0.997577708	0.210637499	Astrocyte
Pfkp	0.197156989	-0.007586445	0.168727633	-0.044962672	0.005668227	1	0.000298168	0.997577708	0.964137062	Astrocyte
Pfn2	0.041776989	0.10434741	0.159183902	0.655514843	0.491957342	0.603279795	6.48E-05	0.997577708	0.512136333	Astrocyte
Pgp	0	0.049694581	0.185237242	0.268275326	0.590472438	0.771708485	8.56E-05	0.997577708	0.788487397	Astrocyte
Phax	0.508817993	-0.05371185	0.501467103	-0.107109418	0.025467112	0.784855329	5.45E-05	0.997577708	0.914702176	Astrocyte
Phb	0.048259483	0.006722181	0.343791033	0.019553101	0.473536742	0.646291108	1.75E-05	0.997577708	0.984399877	Astrocyte
Phc3	0.002576537	-0.430304862	0.258923097	-1.661902191	0.399137804	0.571434694	9.18E-05	0.997577708	0.096532387	Astrocyte
Phf2	0	-0.168612037	0.384594369	-0.438415252	0.803269969	0.772620699	4.08E-05	0.997577708	0.661085292	Astrocyte
Phf20	0.231706228	-0.099517374	0.372183214	-0.267388131	0.490893722	0.706834468	0.000184246	0.997577708	0.789170337	Astrocyte
Phf20l1	0	-0.608439275	0.260669162	-2.334143674	0.648350011	0.719920853	0.000196748	0.901773365	0.0195882	Astrocyte
Phf21a	0.319910705	-0.009564504	0.385298623	-0.024823612	0.197092988	0.734914684	0.00059184	0.997577708	0.980195657	Astrocyte
Phf3	0.002482643	-0.27974381	0.243782509	-1.147513866	0.532294391	0.728625972	0.000146812	0.997577708	0.251169306	Astrocyte
Phka1	0	-0.139072105	0.159347123	-0.872761944	0.898980566	1	0.000863025	0.997577708	0.382792846	Astrocyte
Phyh	0.10942275	0.225782059	0.166522001	1.355869237	0.275719629	0.96340171	7.78E-05	0.997577708	0.175140777	Astrocyte
Phyhipl	0	0.238767205	0.128265735	1.861504209	0.700306043	0.774672695	0.00031697	0.997577708	0.062673007	Astrocyte
Pi4ka	0.267227128	-0.401981263	0.292196249	-1.375723556	0.105894717	0.568143577	0.000229023	0.997577708	0.168907236	Astrocyte
Pias1	0.291933601	0.17776866	0.41454416	0.428829247	0.194997125	0.574903222	0.000287187	0.997577708	0.668047493	Astrocyte
Pik3ca	0.239999568	0.128195307	0.319100999	0.401738971	0.230745869	0.651045809	0.000103333	0.997577708	0.68787614	Astrocyte
Pip5k1a	0	0.070906239	0.458911099	0.154509749	0.835098175	0.585243159	9.47E-05	0.997577708	0.877207825	Astrocyte
Pitpnc1	0.154196783	-0.371497408	0.182714807	-2.033209106	0.195725769	1	0.00190587	0.997577708	0.042031402	Astrocyte
Pja2	0.317883378	0.108270479	0.334489964	0.323688274	0.082656993	0.568887504	0.000111451	0.997577708	0.746174049	Astrocyte
Pkd2	0.254699465	-0.016742367	0.316155931	-0.052956043	0.208489649	0.789029496	8.88E-05	0.997577708	0.957766931	Astrocyte
Pla2g7	0.105912005	-0.023074532	0.090370014	-0.255333939	0.002609948	1	0.001363972	0.997577708	0.798465189	Astrocyte
Plcb1	0	0.065084989	0.131763116	0.493954535	0.855255301	1	0.007220259	0.997577708	0.621338289	Astrocyte
Plcg1	0	0.045030034	0.188531007	0.238846833	0.854157326	0.79602871	0.000189606	0.997577708	0.811224353	Astrocyte
Plekhm2	0	-0.333401896	0.213900681	-1.558676176	0.921282801	1	0.000346796	0.997577708	0.119073043	Astrocyte
Plpp3	0.203796242	0.054093993	0.163686021	0.330474115	0.000197389	0.526145792	0.000676867	0.997577708	0.741041749	Astrocyte
Plxnb1	0	-0.451727538	0.124622641	-3.624762997	0.645322263	1	8.33E-05	0.122342837	0.000289227	Astrocyte
Pmm1	0.453649077	0.029994294	0.347754039	0.086251461	6.26E-08	0.657042532	7.44E-05	0.997577708	0.931266523	Astrocyte
Pnisr	0.265760069	-0.110865708	0.215191724	-0.515195037	0.000332317	1	0.000361031	0.997577708	0.606416737	Astrocyte
Pnn	0.383377451	0.012921506	0.325335149	0.039717523	0.003579195	0.700104509	9.95E-05	0.997577708	0.968318332	Astrocyte
Pnpla8	0.078052739	-0.202833083	0.231968062	-0.874400903	0.244406323	0.658650041	8.90E-05	0.997577708	0.381899966	Astrocyte
Pnrc2	0.16854769	0.095068181	0.224269693	0.423901151	0.214076708	0.563547212	1.50E-05	0.997577708	0.671637904	Astrocyte
Pogz	0	0.495226056	0.330744959	1.497304926	0.805240933	0.606634502	7.70E-05	0.997577708	0.134313934	Astrocyte
Poldip2	0.307403689	0.208239398	0.339721915	0.612970164	0.06346528	0.583528278	2.16E-05	0.997577708	0.539896068	Astrocyte
Poldip3	0	-0.233598515	0.246947361	-0.945944568	0.568005268	0.54559383	3.41E-05	0.997577708	0.34417686	Astrocyte
Polr3c	0	-1.166857311	0.392303685	-2.974372551	0.761777885	1	4.47E-05	0.531831629	0.002935884	Astrocyte
Polr3gl	0	-0.499298727	0.396165151	-1.260329754	0.63245753	0.529265443	3.13E-05	0.997577708	0.207550431	Astrocyte
Pou2f1	0	-1.110005365	0.568083386	-1.953947944	0.363989984	0.532544277	0.000136076	0.997577708	0.050707374	Astrocyte
Pou3f3	0.139107676	0.138681145	0.178930993	0.775053793	0.248294395	1	7.20E-05	0.997577708	0.438307874	Astrocyte
Pou6f1	0.299554969	-0.131806672	0.441261395	-0.29870429	0.288388782	0.751366427	0.000101924	0.997577708	0.765165684	Astrocyte
Ppargc1a	0.086290988	-0.09813279	0.20172555	-0.486466834	0.382736673	0.959502944	0.000270668	0.997577708	0.626636215	Astrocyte
Ppig	0	-0.312005839	0.217254564	-1.436130191	0.565189363	0.59514502	8.32E-05	0.997577708	0.150965299	Astrocyte
Ppil4	0.39532778	0.056312086	0.414829997	0.135747382	0.068727951	0.616417351	3.69E-05	0.997577708	0.892020989	Astrocyte
Ppm1a	0	0.113466212	0.196436911	0.577621647	0.528108026	0.630501536	7.40E-05	0.997577708	0.563519589	Astrocyte
Ppm1b	0.37025327	0.006855476	0.333124657	0.020579311	0.011231738	0.705145057	0.000138334	0.997577708	0.983581244	Astrocyte
Ppm1k	0	-0.380572877	0.316622144	-1.201978079	0.799791679	0.534361443	2.71E-05	0.997577708	0.229372021	Astrocyte
Ppme1	0	0.328290941	0.383129387	0.856867032	0.886066438	0.628249322	6.10E-05	0.997577708	0.391518375	Astrocyte
Ppp1cb	0.001343482	-0.018555899	0.196295156	-0.094530601	0.420705896	0.633920058	0.000144861	0.997577708	0.924687675	Astrocyte
Ppp1r12b	0	0.314664112	0.468343195	0.671866518	0.740695633	0.57514585	0.000164549	0.997577708	0.501668677	Astrocyte
Ppp1r15b	0	0.130747662	0.281138836	0.465064394	0.503838509	0.561032332	1.78E-05	0.997577708	0.641885344	Astrocyte
Ppp1r37	0	-1.032919904	0.406054726	-2.543794807	0.776104882	0.535526674	3.91E-05	0.872811696	0.010965548	Astrocyte
Ppp1r3c	0.197354261	-0.373059222	0.282050566	-1.322667871	0.153339808	1	6.71E-05	0.997577708	0.185945853	Astrocyte
Ppp1r7	0	-0.637351536	0.283818695	-2.245629156	0.828845875	0.530212411	2.22E-05	0.950895208	0.024727771	Astrocyte
Ppp1r9b	0.267071832	0.048429321	0.279234778	0.17343585	0.088293681	0.933046156	6.54E-05	0.997577708	0.862308848	Astrocyte
Ppp2ca	0	0.115554481	0.134357523	0.86005218	0.636198637	0.632015679	0.000104829	0.997577708	0.38976028	Astrocyte
Ppp2r1a	0	0.037381652	0.223027877	0.167609773	0.43573527	0.511568136	3.65E-05	0.997577708	0.866890282	Astrocyte
Ppp2r2b	0.23081368	0.905691171	0.459502019	1.971027621	0.243808961	0.5039406	0.000750193	0.997577708	0.048720717	Astrocyte
Ppp2r5a	0.162847748	0.146290016	0.184875209	0.791290603	0.102292075	1	0.000227335	0.997577708	0.42877443	Astrocyte
Ppp2r5c	0.21652468	-0.010384766	0.279916455	-0.03709952	0.199365967	0.505617921	9.15E-05	0.997577708	0.970405655	Astrocyte
Ppp2r5d	0	-0.129697813	0.370036429	-0.350500121	0.881588013	0.540487278	1.31E-05	0.997577708	0.725963399	Astrocyte
Ppp2r5e	0	0.385879897	0.285761256	1.350357646	0.987181762	0.616985641	0.000127411	0.997577708	0.17690129	Astrocyte
Ppp3r1	0.115125795	-0.07114615	0.223467673	-0.318373342	0.294252469	0.520277312	9.50E-06	0.997577708	0.750201757	Astrocyte
Ppp6c	0.404116614	0.381451979	0.460001049	0.829241542	0.120135799	0.657761141	7.10E-05	0.997577708	0.406967743	Astrocyte
Ppp6r3	0	-0.093660063	0.211565172	-0.442700761	0.518984786	0.77291423	0.000142353	0.997577708	0.657982192	Astrocyte
Prdx6	0.19413347	0.072353087	0.151946001	0.476176315	6.00E-07	0.908590429	0.000655938	0.997577708	0.633948772	Astrocyte
Preb	0.18260572	-0.182717406	0.2605549	-0.701262597	0.216486565	1	0.000122089	0.997577708	0.483139151	Astrocyte
Prkaca	0	0.422309218	0.254664642	1.658295452	0.583595704	0.518045791	4.31E-05	0.997577708	0.097257847	Astrocyte
Prkag1	0.233716292	-0.051672015	0.287116747	-0.179968656	0.1577884	0.752330626	5.56E-05	0.997577708	0.857177175	Astrocyte
Prkar2a	0.046774402	0.525779724	0.244877901	2.147109726	0.452017447	0.905436715	7.40E-05	0.977808251	0.031784547	Astrocyte
Prkcb	0	0.259693315	0.202670228	1.281358977	0.846387132	0.767828614	0.000682647	0.997577708	0.200067606	Astrocyte
Prmt2	0.001344701	-0.471323432	0.285004522	-1.653740189	0.632534165	0.557117393	2.25E-05	0.997577708	0.098180313	Astrocyte
Prnp	0.135022362	0.124671659	0.142862185	0.872670811	0.095286415	0.649206298	4.22E-07	0.997577708	0.382842532	Astrocyte
Prpf18	0	-0.249243582	0.350053297	-0.712016098	0.871152125	0.637277646	3.03E-05	0.997577708	0.476454808	Astrocyte
Prpf19	0.236177253	0.136993591	0.223268528	0.613582185	0.026490128	0.521891946	2.08E-05	0.997577708	0.539491459	Astrocyte
Prpf3	0.316134759	-0.602631154	0.468735152	-1.285653851	0.410862175	0.642696231	3.18E-05	0.997577708	0.198563894	Astrocyte
Prpf40a	0.182489497	-0.176162279	0.302939096	-0.581510546	0.358784569	0.566386469	8.97E-05	0.997577708	0.560896413	Astrocyte
Prpf40b	0	0.143652082	0.239273133	0.600368624	0.747387708	0.659211933	3.59E-05	0.997577708	0.548260593	Astrocyte
Prpf4b	0.001250101	0.201648823	0.191525699	1.05285517	0.433200419	0.580866678	0.000287403	0.997577708	0.292407375	Astrocyte
Prpf6	0.288987214	-0.02015713	0.309487003	-0.06513078	0.096880549	0.522251514	8.20E-05	0.997577708	0.948069873	Astrocyte
Prpf8	0	-0.261167887	0.239671305	-1.08969193	0.896334394	0.532465913	4.07E-05	0.997577708	0.275848872	Astrocyte
Prpsap1	0	0.086611755	0.280987497	0.308240602	0.574160692	0.570494664	5.15E-05	0.997577708	0.757899259	Astrocyte
Prr13	0.00100851	0.079581732	0.211463902	0.376337197	0.521430765	0.583021082	2.54E-05	0.997577708	0.706666229	Astrocyte
Prrc2b	0.002135568	-0.444555043	0.241231215	-1.842858697	0.38752145	0.57060268	9.37E-05	0.997577708	0.065349644	Astrocyte
Prrc2c	0.186902072	-0.28482674	0.232212521	-1.226577872	0.245025556	0.71997314	0.000204988	0.997577708	0.21998129	Astrocyte
Prune2	0.302912323	0.206191833	0.313374361	0.657972887	0.067624752	0.511409384	0.0001707	0.997577708	0.510555554	Astrocyte
Psd2	0.199099722	-0.076209328	0.162651072	-0.468544883	0.000261144	1	0.000322586	0.997577708	0.639394982	Astrocyte
Psd3	0.128002001	-0.094911788	0.273393908	-0.347161313	0.389953915	0.645585154	0.000421789	0.997577708	0.728470134	Astrocyte
Psip1	0.096169909	0.36150427	0.243472456	1.48478508	0.448404667	0.65115481	0.000173943	0.997577708	0.137600766	Astrocyte
Psmb2	0.000744129	-0.564654641	0.288745259	-1.95554602	0.452243069	0.531412331	7.95E-05	0.997577708	0.050518657	Astrocyte
Psmc1	0.230842492	0.023552982	0.294780764	0.079899995	0.258581423	0.560861328	3.67E-05	0.997577708	0.936316794	Astrocyte
Psmc5	0.143846206	0.026619084	0.14992178	0.177553145	0.080163495	0.685922046	5.64E-05	0.997577708	0.859073924	Astrocyte
Psmd1	0	0.314586156	0.280659644	1.120881336	0.708397792	0.612766618	9.43E-05	0.997577708	0.262338376	Astrocyte
Psmd11	0.087110196	0.232265324	0.273824365	0.848227382	0.358320743	0.716008151	0.000115337	0.997577708	0.396311351	Astrocyte
Psmd14	0.312111879	0.01724845	0.358409518	0.048124979	0.160936809	0.68707873	8.23E-05	0.997577708	0.961616639	Astrocyte
Psme3	0	0.167348989	0.420573232	0.397906896	0.942187089	0.654453757	8.71E-06	0.997577708	0.690698817	Astrocyte
Psme4	0.000557242	-0.166164403	0.259273275	-0.640885195	0.320214705	0.769985015	0.000194505	0.997577708	0.521597275	Astrocyte
Ptar1	0.27011306	0.216533203	0.34505529	0.627531903	0.214481511	0.716485462	6.14E-05	0.997577708	0.53031063	Astrocyte
Ptbp2	0	0.41221602	0.349360016	1.179917567	0.879324472	0.510549158	9.69E-05	0.997577708	0.238033002	Astrocyte
Ptdss1	0	0.227414026	0.345133343	0.65891642	0.683127973	0.608889764	3.31E-05	0.997577708	0.509949441	Astrocyte
Ptk2	0.281690802	-0.115179683	0.285163687	-0.403907257	0.061129417	0.741093733	0.000544467	0.997577708	0.686280919	Astrocyte
Ptms	0.013239126	-0.06228722	0.129984263	-0.479190467	0.385355143	0.577664952	0.000130738	0.997577708	0.631803136	Astrocyte
Ptov1	0.179830505	-0.02101754	0.195421342	-0.107549869	0.115372342	0.622162849	3.91E-05	0.997577708	0.914352765	Astrocyte
Ptpn2	0.375128734	0.018187306	0.568706572	0.031980124	0.241232483	0.596354264	6.25E-05	0.997577708	0.974487902	Astrocyte
Ptpn4	0	0.11470719	0.339919084	0.337454398	0.839177501	0.706783882	0.000346883	0.997577708	0.735774383	Astrocyte
Ptpra	0.000705256	-0.144145682	0.159030679	-0.906401723	0.228457982	0.518557311	0.000265922	0.997577708	0.364723261	Astrocyte
Pum3	0.132811731	1.047262897	0.542111908	1.931820498	0.588470228	0.526459597	1.49E-05	0.997577708	0.053381665	Astrocyte
Pura	0	0.26948456	0.1543741	1.745659149	0.610232324	0.649920068	0.000194901	0.997577708	0.080870198	Astrocyte
Purg	0.294382048	0.105873667	0.45505463	0.232661442	0.410343368	0.699857879	8.66E-05	0.997577708	0.816024312	Astrocyte
Pygb	0.30740802	-0.162404144	0.242005685	-0.671075737	8.83E-06	0.939387573	0.0003017	0.997577708	0.502172283	Astrocyte
Qars	0.564295264	-0.436885602	0.508690234	-0.858844092	0.008416146	0.762946879	1.07E-05	0.997577708	0.390426538	Astrocyte
R3hdm1	0.000613055	-0.15358227	0.270102305	-0.568607771	0.541217817	0.513098281	0.000214707	0.997577708	0.56962235	Astrocyte
R3hdm4	0.248643378	-0.321776884	0.337090221	-0.954571993	0.230304777	0.706246792	2.13E-05	0.997577708	0.339794186	Astrocyte
Rab10	0.16688979	-0.217505173	0.209369584	-1.038857551	0.190934366	0.683261592	0.000242146	0.997577708	0.298870991	Astrocyte
Rab11b	0.001756541	0.499275708	0.258585004	1.93079916	0.418142463	0.502316935	6.01E-05	0.997577708	0.053507894	Astrocyte
Rab11fip3	0	-0.251585503	0.342980235	-0.733527699	0.64490338	0.571602995	0.000147012	0.997577708	0.46323664	Astrocyte
Rab11fip4	0.236223627	-0.136299622	0.246596221	-0.552723887	0.043579065	0.644651732	0.000107475	0.997577708	0.580452494	Astrocyte
Rab12	0	-0.283870554	0.259540508	-1.093742766	0.930715953	0.563257503	7.36E-05	0.997577708	0.274067812	Astrocyte
Rab24	0.533969655	-0.212064363	0.46145317	-0.459557711	0.00101004	0.76008488	4.87E-05	0.997577708	0.645833719	Astrocyte
Rab2a	0.220996784	-0.155176186	0.214052132	-0.724945763	0.04256839	0.615265687	0.000195281	0.997577708	0.468485304	Astrocyte
Rab30	0.000809099	-0.459892075	0.270276935	-1.701558719	0.421651965	0.752017932	0.000336494	0.997577708	0.088838122	Astrocyte
Rab3gap1	0.00194617	-0.216137088	0.285834496	-0.756161665	0.564404617	0.739897078	9.90E-05	0.997577708	0.449552274	Astrocyte
Rab6a	0.201188928	0.126374436	0.193883505	0.651806025	0.042853997	0.826300076	0.000115785	0.997577708	0.514526314	Astrocyte
Rab6b	0.264395627	-0.054463644	0.229204845	-0.237619949	0.003712186	0.544721665	8.18E-05	0.997577708	0.812175877	Astrocyte
Rab9	0.174420251	0.12614253	0.262315079	0.480881735	0.333621812	0.722675747	3.94E-05	0.997577708	0.630600555	Astrocyte
Rabep1	0.138046288	0.505866017	0.259730933	1.947654106	0.430974563	0.889123081	0.000360963	0.997577708	0.051456365	Astrocyte
Rabgap1	0	-0.04971022	0.247235666	-0.201064114	0.752787937	0.734052784	0.000255407	0.997577708	0.840648442	Astrocyte
Rabggtb	0	-0.057639614	0.238821309	-0.241350382	0.718252723	0.661131483	3.08E-05	0.997577708	0.809283566	Astrocyte
Rabl6	0.001285525	-0.290330472	0.225038083	-1.290139288	0.394614876	0.789146202	0.000157045	0.997577708	0.197002301	Astrocyte
Rad23b	0.211448066	0.282205031	0.284073331	0.993423177	0.174302147	0.577764525	6.08E-05	0.997577708	0.320503772	Astrocyte
Rae1	0.37630278	-0.350660705	0.473190762	-0.741055686	0.097293731	0.598285034	2.53E-05	0.997577708	0.458659677	Astrocyte
Ralgapa1	0	0.03964637	0.259343808	0.152871858	0.603143945	0.575425984	0.000342659	0.997577708	0.878499329	Astrocyte
Ralgapb	0	0.502502458	0.339701716	1.479246158	0.572499794	0.528675786	7.78E-05	0.997577708	0.139074537	Astrocyte
Ralgps2	0.001531441	-0.054743842	0.229583832	-0.238448159	0.420887083	0.907561371	0.000160952	0.997577708	0.811533519	Astrocyte
Ranbp2	0	0.178039261	0.405238547	0.439344336	0.928120995	0.523673186	7.89E-05	0.997577708	0.660412053	Astrocyte
Ranbp3	0.22732076	0.427266101	0.453572926	0.942000892	0.402270384	0.681198493	2.69E-05	0.997577708	0.346192183	Astrocyte
Rasgrf1	0.17836857	-0.028099205	0.180443723	-0.155722819	0.063208817	0.51480675	0.000252755	0.997577708	0.87625151	Astrocyte
Rb1cc1	0.229956635	-0.408938934	0.341580917	-1.197194907	0.390139033	0.679209338	0.000145235	0.997577708	0.231230595	Astrocyte
Rbbp5	0.38211318	-0.613726691	0.532311866	-1.152945726	0.284696726	0.796481866	2.58E-05	0.997577708	0.248932662	Astrocyte
Rbbp6	0.260832993	0.182191844	0.275315576	0.661756397	0.095013003	0.591643445	0.000122928	0.997577708	0.508127355	Astrocyte
Rbbp9	0	0.350151024	0.256100331	1.367241594	0.885790486	0.899868034	1.56E-05	0.997577708	0.171549592	Astrocyte
Rbfox2	0.106579713	0.618592322	0.396362277	1.560674053	0.324139504	0.53535055	0.000349238	0.997577708	0.118600676	Astrocyte
Rbm10	0	0.040301676	0.220742616	0.182573155	0.761928583	0.535034425	5.47E-05	0.997577708	0.855132949	Astrocyte
Rbm25	0.249143549	-0.027994878	0.244820516	-0.11434858	0.045476873	0.572239291	0.000222743	0.997577708	0.908961473	Astrocyte
Rbm27	0.382026076	-0.367035411	0.492534814	-0.745196887	0.217930896	0.69830264	8.27E-05	0.997577708	0.456152704	Astrocyte
Rbm28	0	0.303099222	0.250344247	1.21072973	0.825738258	0.678863221	8.14E-05	0.997577708	0.225999004	Astrocyte
Rbm39	0.083432388	-0.047433994	0.144177608	-0.328996952	0.373886524	0.507269825	0.000653158	0.997577708	0.742157992	Astrocyte
Rbm4b	0	-0.167134192	0.440668846	-0.3792739	0.849772415	0.744948936	0.000173254	0.997577708	0.704484479	Astrocyte
Rbm5	0.043742727	-0.059394784	0.189626237	-0.313220288	0.499377889	0.667815081	0.000146744	0.997577708	0.754113306	Astrocyte
Rbm6	0	-0.166712575	0.21734608	-0.767037417	0.99985757	0.612199191	0.000220864	0.997577708	0.443059269	Astrocyte
Rbmx	0.260218516	-0.072741992	0.319280749	-0.227830812	0.153131612	0.702993324	7.65E-05	0.997577708	0.819777772	Astrocyte
Rbsn	0.185112775	0.357600495	0.322942771	1.10731847	0.328437617	0.525284205	1.71E-05	0.997577708	0.268156261	Astrocyte
Rc3h1	0.173971815	0.375147604	0.33043542	1.135312927	0.276217672	0.505973328	0.000121026	0.997577708	0.256244228	Astrocyte
Rchy1	0.063952738	0.321581083	0.252573695	1.273216848	0.521418256	0.538459492	9.45E-05	0.997577708	0.202941104	Astrocyte
Rcn2	0.161215694	0.014899128	0.209254453	0.071201009	0.21365113	0.751303402	9.25E-05	0.997577708	0.943237779	Astrocyte
Rdh14	0	-0.287422457	0.420389456	-0.683705199	0.551245888	0.924140499	5.01E-05	0.997577708	0.49416134	Astrocyte
Reep5	0.237727444	0.28248975	0.231998102	1.217638197	0.047258969	0.711989445	0.000158845	0.997577708	0.223361493	Astrocyte
Reps1	0	0.020080538	0.35444133	0.056654052	0.917215998	0.735940387	8.69E-05	0.997577708	0.954820776	Astrocyte
Rere	0.002399148	-0.096145154	0.217298314	-0.44245697	0.381220923	0.597737719	0.000607402	0.997577708	0.658158561	Astrocyte
Rexo4	0.46721167	-0.505866675	0.599762453	-0.843445054	0.207698689	0.530333445	2.81E-05	0.997577708	0.398979584	Astrocyte
Rfxap	0	0.031777059	0.444750954	0.071449109	0.82106486	0.746865921	2.92E-05	0.997577708	0.943040326	Astrocyte
Rhot1	0	-0.064324528	0.228800389	-0.281138193	0.843689461	0.527447347	0.000120912	0.997577708	0.778604408	Astrocyte
Rhot2	0	0.099707856	0.25089264	0.397412439	0.566440588	0.500189115	7.28E-06	0.997577708	0.691063344	Astrocyte
Ric8b	0	0.142466762	0.364146449	0.391234797	0.92957724	0.509452638	5.18E-05	0.997577708	0.69562369	Astrocyte
Riok3	0.087574668	-0.192018475	0.296195553	-0.648282773	0.436240981	0.514489266	7.50E-05	0.997577708	0.516802074	Astrocyte
Rmnd5a	0	0.308903923	0.219255952	1.408873602	0.7917767	0.577867122	8.68E-05	0.997577708	0.158872547	Astrocyte
Rnd2	0.431143699	0.015327239	0.325258603	0.04712324	1.14E-11	0.94237055	3.32E-05	0.997577708	0.962415005	Astrocyte
Rnf10	0.204445371	0.01785889	0.300873143	0.059356876	0.296717139	0.602350342	7.22E-05	0.997577708	0.95266786	Astrocyte
Rnf11	0	0.076694708	0.228444125	0.335726333	0.787706125	0.613265043	5.69E-05	0.997577708	0.737077246	Astrocyte
Rnf182	0	0.558055277	0.36421843	1.532199449	0.958133699	0.544097232	0.000163743	0.997577708	0.125473225	Astrocyte
Rnf208	0.240177309	-0.296788319	0.413016733	-0.718586669	0.278169107	0.61561894	1.81E-05	0.997577708	0.472395629	Astrocyte
Rnf214	0	-0.163191657	0.671163892	-0.243147254	0.996100759	0.709056506	7.37E-05	0.997577708	0.807891326	Astrocyte
Rnf25	0	0.475721856	0.773005955	0.6154181	0.836685633	0.589606463	4.17E-05	0.997577708	0.538278641	Astrocyte
Rnf41	0	-0.291224877	0.401318478	-0.72567024	0.710325159	0.50668193	4.00E-05	0.997577708	0.46804095	Astrocyte
Rnf6	0.237903046	-0.630312742	0.327012383	-1.92748891	0.238104286	0.852997379	5.51E-05	0.997577708	0.053918729	Astrocyte
Rnft2	0	-0.593871902	0.276357502	-2.148926289	0.661092187	0.637282698	2.77E-05	0.977808251	0.031640243	Astrocyte
Rp9	0	-0.598701826	0.351443872	-1.703548911	0.710424906	0.595461735	7.20E-05	0.997577708	0.088465393	Astrocyte
Rpa1	0	0.298532563	0.24815081	1.20302877	0.611362503	0.770689164	7.19E-05	0.997577708	0.228965187	Astrocyte
Rpn1	0	0.462704741	0.201719968	2.293797412	0.679945303	0.589508017	4.48E-05	0.901773365	0.021802138	Astrocyte
Rpp14	0.739103409	-0.15916465	1.230141012	-0.129387321	0.133637043	0.507715753	1.20E-05	0.997577708	0.89705118	Astrocyte
Rprd2	0	-0.108084805	0.320891616	-0.336826516	0.962462041	0.757377383	0.000134025	0.997577708	0.736247683	Astrocyte
Rps6kb1	0.502981456	-0.022635601	0.491877215	-0.046018803	0.038751719	0.694935509	0.000110941	0.997577708	0.963295263	Astrocyte
Rrn3	0	-0.173650675	0.342316855	-0.507280528	0.542601723	0.634327718	4.53E-05	0.997577708	0.611957999	Astrocyte
Rrnad1	0	-0.124573541	0.323841343	-0.384674606	0.522780625	0.508098317	7.44E-05	0.997577708	0.700478512	Astrocyte
Rsf1	0.556002161	-0.367480855	0.497550899	-0.738579422	0.005898189	0.649460239	0.000139744	0.997577708	0.460162424	Astrocyte
Rsrc1	0	-0.097216276	0.227985867	-0.426413606	0.569084401	0.522196575	0.00010737	0.997577708	0.669806489	Astrocyte
Rsrc2	0	-0.310809857	0.207123184	-1.500603899	0.942182888	0.586157592	0.000134867	0.997577708	0.133458042	Astrocyte
Rtn3	0.136939679	0.138288949	0.147591908	0.936968368	0.091294489	0.693918724	0.000398745	0.997577708	0.348774829	Astrocyte
Rufy2	0	0.149030681	0.255085037	0.584239214	0.765643636	0.642689587	8.92E-05	0.997577708	0.559059382	Astrocyte
Rusc2	0.250881015	0.512066222	0.539937033	0.948381367	0.399921888	0.534104567	5.51E-05	0.997577708	0.342935342	Astrocyte
Rxrb	0	-0.256506557	0.289368331	-0.886436177	0.594429097	0.534066424	2.02E-05	0.997577708	0.375382532	Astrocyte
S100a10	0	0.170538217	0.121477064	1.403871735	0.948634818	0.522075713	3.31E-05	0.997577708	0.160357048	Astrocyte
S1pr1	0.132066135	0.057482737	0.127464702	0.450969845	0.034269803	0.586692433	0.000278067	0.997577708	0.652011282	Astrocyte
Sae1	0.403899956	-0.51841863	0.383924367	-1.350314472	0.015724308	0.646904344	4.25E-05	0.997577708	0.176915132	Astrocyte
Safb	0.056891815	-0.269257308	0.17961051	-1.499117771	0.357340954	0.638020834	8.15E-05	0.997577708	0.133843082	Astrocyte
Sall2	0.110609838	-0.29907447	0.225819707	-1.324394909	0.426060157	1	5.88E-05	0.997577708	0.185371925	Astrocyte
Samd14	0	-0.263461218	0.203601014	-1.294007395	0.530997336	0.725019168	2.85E-05	0.997577708	0.195662867	Astrocyte
Sap130	0.150105825	-0.398534432	0.357934937	-1.113427023	0.407887304	0.836015529	7.32E-05	0.997577708	0.265525075	Astrocyte
Sap18	0	0.782979583	0.508674981	1.539253181	0.884679115	0.580305166	2.58E-05	0.997577708	0.123742499	Astrocyte
Sarnp	0	0.448695473	0.44635312	1.005247757	0.845292364	0.783739655	0.000137659	0.997577708	0.314777564	Astrocyte
Sash1	0.052653664	-0.099065556	0.122167126	-0.810901915	0.377979249	1	0.000680115	0.997577708	0.417422001	Astrocyte
Sat1	0.21253758	0.195001637	0.194684345	1.001629776	0.019190042	0.521843779	0.000191679	0.997577708	0.316522434	Astrocyte
Sbno1	0.001608822	0.451529254	0.215797715	2.09237273	0.599084825	0.694450982	0.00013811	0.997577708	0.036405186	Astrocyte
Sc5d	0.389682772	-0.529856938	0.434109625	-1.220560216	0.122622197	0.548886414	3.85E-05	0.997577708	0.222252577	Astrocyte
Scap	0.000952076	-0.19463341	0.37450773	-0.519704654	0.445900623	0.519209721	3.09E-05	0.997577708	0.603269442	Astrocyte
Scaper	0.135417052	0.027748863	0.264367649	0.104963159	0.294265224	0.886773599	0.00024301	0.997577708	0.916405042	Astrocyte
Scd1	0.001143449	0.180352482	0.224205821	0.804405884	0.44010506	0.563822346	2.57E-05	0.997577708	0.421162604	Astrocyte
Scg3	0.179635861	-0.048569296	0.156484185	-0.310378302	0.007650418	0.708234164	0.000237264	0.997577708	0.756273293	Astrocyte
Scnm1	0	-0.575332249	0.277244924	-2.075176849	0.532971188	0.704383962	1.83E-05	0.997577708	0.037970147	Astrocyte
Scrn1	0.063729049	-0.085208156	0.156615303	-0.544060223	0.413148927	0.87300029	0.000144075	0.997577708	0.586400032	Astrocyte
Scyl1	0.2541031	0.302490318	0.419935299	0.72032601	0.190586063	0.534983383	1.26E-05	0.997577708	0.471324294	Astrocyte
Sdc4	0.059989038	0.054599764	0.112825166	0.483932493	0.294358412	1	0.00035603	0.997577708	0.62843378	Astrocyte
Sdf2	0.253982597	0.160572721	0.287362559	0.558780939	0.131811014	0.715025564	7.50E-05	0.997577708	0.576311233	Astrocyte
Sdha	0.195774364	0.134378149	0.184398954	0.728735964	0.024459247	0.727994541	0.000122114	0.997577708	0.466163189	Astrocyte
Sdhaf2	0.001822649	0.666396185	0.343540822	1.939787479	0.50772137	0.76360905	2.31E-05	0.997577708	0.052405523	Astrocyte
Sdhb	0.00049576	0.18411658	0.126709287	1.453063024	0.156310879	0.78103407	8.85E-05	0.997577708	0.146206256	Astrocyte
Sdhc	0	0.201951883	0.129864788	1.555093461	0.733937899	0.57284431	6.15E-05	0.997577708	0.119923812	Astrocyte
Sdhd	0.339828368	0.439343504	0.346214381	1.268992648	0.051870432	0.512444527	2.66E-05	0.997577708	0.204443686	Astrocyte
Sec22b	0.447622295	-0.119735042	0.441577298	-0.271153075	0.044149605	0.523393202	2.19E-05	0.997577708	0.786273302	Astrocyte
Sema6d	0.188175508	0.093848434	0.169741022	0.552891888	0.015965171	1	0.002276764	0.997577708	0.580337443	Astrocyte
Senp3	0.001966993	0.032085012	0.282019491	0.113768775	0.306991844	0.759335183	2.15E-05	0.997577708	0.909421092	Astrocyte
Senp7	0.131477581	-0.33824954	0.550736759	-0.614176437	0.518839931	0.780131892	0.000137882	0.997577708	0.539098743	Astrocyte
Serpine2	0.148521658	0.231818451	0.133289164	1.739214533	0.013554796	0.755586338	0.000441655	0.997577708	0.081997034	Astrocyte
Sesn1	0.279877687	0.187171983	0.316881077	0.590669486	0.139850814	0.512668801	0.00023917	0.997577708	0.554741897	Astrocyte
Sesn3	0	-0.410884302	0.200172948	-2.052646508	0.476091521	0.712269577	8.67E-05	0.997577708	0.040106873	Astrocyte
Setbp1	0	0.086296938	0.365752322	0.235943651	0.672567151	0.74109009	0.000607274	0.997577708	0.813476396	Astrocyte
Setd5	0	0.063961744	0.242508013	0.263751056	0.907729959	0.554750926	0.000186956	0.997577708	0.791971751	Astrocyte
Setd7	0	0.494955599	0.247702078	1.998189122	0.746018518	0.668171007	0.000151307	0.997577708	0.04569616	Astrocyte
Sf3a1	0	0.483862648	0.337528841	1.433544604	0.721335656	1	3.79E-05	0.997577708	0.151702262	Astrocyte
Sf3b3	0	-0.077314417	0.361380969	-0.213941584	0.812336784	0.560909715	5.38E-05	0.997577708	0.830592612	Astrocyte
Sf3b6	0	0.229207692	0.262689	0.872543928	0.759045302	0.614640047	7.81E-05	0.997577708	0.382911715	Astrocyte
Sfpq	0.272072404	-0.06467412	0.256109687	-0.252525082	0.025047788	0.596793844	0.000130546	0.997577708	0.80063523	Astrocyte
Sfswap	0	-0.139115265	0.25698946	-0.541326736	0.543802577	0.728803992	9.95E-05	0.997577708	0.588282395	Astrocyte
Sfxn5	0.113039696	-0.029366346	0.108658188	-0.270263534	0.038104824	1	0.001130878	0.997577708	0.786957518	Astrocyte
Sgta	0.109801909	0.011888237	0.219883503	0.054066072	0.396174524	0.750877479	4.77E-05	0.997577708	0.956882523	Astrocyte
Sh2b1	0	-0.323986452	0.327585564	-0.989013218	0.949965552	0.759480859	1.73E-05	0.997577708	0.322656675	Astrocyte
Sh3bgr	0	-0.328869039	0.621315973	-0.529310453	0.616765434	0.948985596	6.43E-06	0.997577708	0.596590106	Astrocyte
Sh3glb2	0.348892926	0.100874458	0.308387186	0.327103273	0.0056216	0.633972845	3.15E-05	0.997577708	0.743589776	Astrocyte
Shoc2	0	-0.407722735	0.73291386	-0.556303759	0.80254716	0.630200819	8.73E-05	0.997577708	0.578003218	Astrocyte
Shprh	0	-0.363522374	0.327508369	-1.109963617	0.68669667	0.543391526	6.20E-05	0.997577708	0.267014705	Astrocyte
Siah1a	0	0.312518815	0.457672202	0.682844215	0.460049855	0.631370124	5.49E-05	0.997577708	0.494705287	Astrocyte
Sirt7	0	-0.152551979	0.289321168	-0.527275555	0.6945752	0.527241381	4.40E-05	0.997577708	0.598002247	Astrocyte
Slc15a2	0	0.415403264	0.36933365	1.124737115	0.942102946	1	0.000139102	0.997577708	0.260700449	Astrocyte
Slc1a2	0.165631964	0.046777866	0.129021316	0.362559207	8.38E-07	1	0.001895581	0.997577708	0.716934188	Astrocyte
Slc22a4	0.189351273	0.289731231	0.193976398	1.493641672	0.069570599	1	0.000238062	0.997577708	0.135269301	Astrocyte
Slc25a11	0.43340657	0.144851803	0.413799711	0.350052935	0.025600163	0.674837214	3.37E-05	0.997577708	0.726298971	Astrocyte
Slc25a12	0.296880013	-0.003165261	0.297175138	-0.010651163	0.054258297	0.585262454	0.000209908	0.997608262	0.991501762	Astrocyte
Slc25a17	0	1.327204385	1.682624565	0.788770361	0.533285924	0.72965422	5.16E-05	0.997577708	0.430246236	Astrocyte
Slc25a18	0.261900245	0.096430575	0.233791027	0.412464826	0.007561955	0.559330701	0.000143459	0.997577708	0.679998757	Astrocyte
Slc25a19	0.456568984	-0.180134307	0.45048979	-0.399863241	0.042808626	0.629958599	1.49E-05	0.997577708	0.689257248	Astrocyte
Slc25a23	0.170200481	-0.351750443	0.258544327	-1.360503424	0.278500935	0.546097083	0.000129468	0.997577708	0.17367067	Astrocyte
Slc25a3	0	0.01497595	0.081941513	0.182763897	0.710391936	0.531974069	0.000175503	0.997577708	0.854983277	Astrocyte
Slc25a33	0.140934208	-0.101374302	0.179887107	-0.563544013	0.16329337	1	0.00021848	0.997577708	0.573064499	Astrocyte
Slc25a4	0.094269266	0.049020132	0.089076562	0.550314598	0.032600651	0.529379299	0.000230716	0.997577708	0.582103613	Astrocyte
Slc25a44	0	-0.015644812	0.350321879	-0.044658392	0.483990482	0.665382862	1.39E-05	0.997577708	0.964379599	Astrocyte
Slc25a46	0	0.076327244	0.327680862	0.232931651	0.736104995	0.551066285	3.16E-05	0.997577708	0.815814481	Astrocyte
Slc25a51	0.349746613	-0.575400605	0.425319074	-1.352868094	0.211999183	0.551532813	4.21E-05	0.997577708	0.176097774	Astrocyte
Slc35e2	0	-0.2061894	0.376710068	-0.547342419	0.579580227	0.592274278	5.22E-05	0.997577708	0.584143506	Astrocyte
Slc38a1	0.155777335	0.076556145	0.141825691	0.53979039	0.016705627	0.686546055	0.0005414	0.997577708	0.589341596	Astrocyte
Slc41a1	0.186788922	0.243009204	0.164902538	1.473653512	0.007817118	1	0.000212991	0.997577708	0.140574906	Astrocyte
Slc4a4	0.12322489	0.144368902	0.103073932	1.400634466	0.000933198	0.952169229	0.005340468	0.997577708	0.161323409	Astrocyte
Slc6a1	0.016425632	-0.081290476	0.086356062	-0.94134071	0.567294648	0.684810478	0.000567894	0.997577708	0.346530287	Astrocyte
Slmap	0	0.142888484	0.369614827	0.386587532	0.925216407	0.575541078	0.000121212	0.997577708	0.699061589	Astrocyte
Sltm	0.176399112	-0.15455353	0.264871438	-0.58350395	0.230127166	0.59455717	0.00019782	0.997577708	0.559554099	Astrocyte
Smarca2	0.186176701	0.085034552	0.213694742	0.397925335	0.125931253	0.824748309	0.000290063	0.997577708	0.690685224	Astrocyte
Smarca4	0	-0.019655502	0.248915557	-0.07896454	0.727707979	0.537965175	7.23E-05	0.997577708	0.937060828	Astrocyte
Smarcb1	0.084041351	-0.192362507	0.261959688	-0.734321026	0.395041842	0.742937883	6.71E-05	0.997577708	0.462753106	Astrocyte
Smarcc2	0.309901531	0.051520327	0.298626794	0.172524127	0.029326643	0.801800614	0.000115918	0.997577708	0.863025495	Astrocyte
Smarcd2	0.220360192	-0.450956677	0.310534833	-1.452193534	0.243023506	0.837375244	4.52E-05	0.997577708	0.1464478	Astrocyte
Smc3	0.000942546	0.099917552	0.188990165	0.528691809	0.376706685	0.637729106	8.34E-05	0.997577708	0.59701926	Astrocyte
Smc5	0	-0.092705995	0.330846723	-0.280208291	0.563059735	0.79507104	8.91E-05	0.997577708	0.779317706	Astrocyte
Smg7	0	-0.411655359	0.388019075	-1.060915265	0.749797023	0.85718721	0.000106707	0.997577708	0.288728411	Astrocyte
Smim10l1	0.432846452	0.412683893	0.389318786	1.060015361	0.007422235	0.55260391	5.40E-05	0.997577708	0.289137611	Astrocyte
Smim7	0.232252782	0.524573839	0.427925711	1.225852586	0.327383764	0.549908259	3.24E-05	0.997577708	0.220254154	Astrocyte
Smox	0.153507943	-0.005552661	0.151245527	-0.036712897	0.056153192	1	0.000251557	0.997577708	0.970713925	Astrocyte
Smpd1	0.319234388	-0.135922365	0.45949034	-0.295811149	0.224668976	0.73340074	2.83E-05	0.997577708	0.767374308	Astrocyte
Snapc1	0	0.033660933	0.388040101	0.086746017	0.778049165	0.610781757	2.36E-05	0.997577708	0.930873398	Astrocyte
Snapc3	0	0.035503004	0.474249602	0.074861431	0.889126195	0.682932626	0.000100149	0.997577708	0.940324964	Astrocyte
Snf8	0.326271627	-0.12668458	0.366290856	-0.345857882	0.115539545	0.559440394	4.14E-05	0.997577708	0.729449523	Astrocyte
Snrnp27	0	-0.174739275	0.259959764	-0.672178156	0.633496808	0.545288061	2.78E-05	0.997577708	0.501470286	Astrocyte
Snrnp70	0.131767258	-0.049187612	0.134833786	-0.364801827	0.072563966	0.636334444	0.000407673	0.997577708	0.715259341	Astrocyte
Snrpd1	0.248342029	-0.192484903	0.303284688	-0.634667396	0.169059105	0.730256325	4.93E-05	0.997577708	0.525645362	Astrocyte
Snrpd3	0	-0.042070552	0.165968429	-0.253485268	0.950763001	0.514299779	4.32E-05	0.997577708	0.799893244	Astrocyte
Snx16	0	-0.122743272	0.983081839	-0.124855599	0.900087556	0.688735385	3.14E-05	0.997577708	0.90063787	Astrocyte
Snx19	0	-0.427959077	0.352785842	-1.213084614	0.988625934	0.831659019	3.44E-05	0.997577708	0.225097472	Astrocyte
Snx27	0.396605024	0.024336032	0.402729588	0.060427723	0.05764433	0.636172893	8.09E-05	0.997577708	0.951814979	Astrocyte
Snx32	0.001810808	-0.421369165	0.227052484	-1.855822747	0.48249533	0.761447701	0.000107752	0.997577708	0.063478827	Astrocyte
Soga3	0	0.465634652	0.325016686	1.432648451	0.755920435	0.773705095	0.000112931	0.997577708	0.151958328	Astrocyte
Son	0.213999757	-0.354509035	0.181463506	-1.953610629	0.002528197	1	0.00113216	0.997577708	0.050747283	Astrocyte
Sorbs1	0.183383855	-0.083060658	0.243052883	-0.341739035	0.186393327	0.848312109	0.00037451	0.997577708	0.732547293	Astrocyte
Sorl1	0.067113635	0.052099377	0.122203539	0.426332798	0.392003544	0.871416406	0.000330112	0.997577708	0.669865362	Astrocyte
Sort1	0	-0.393424659	0.252145152	-1.560310225	0.485127681	0.569485951	0.000201148	0.997577708	0.118686588	Astrocyte
Spag9	0	-0.124857679	0.118861307	-1.050448479	0.593079163	0.683887101	0.000358145	0.997577708	0.293511967	Astrocyte
Sparcl1	0.153672477	0.093203702	0.115503856	0.806931524	9.54E-11	0.710918577	0.001264981	0.997577708	0.419705936	Astrocyte
Specc1l	0.351434336	-0.273587617	0.398614854	-0.686345763	0.149962153	0.552583781	7.71E-05	0.997577708	0.492495097	Astrocyte
Spire1	0.096605033	0.152742266	0.23155986	0.659623244	0.179698693	1	0.000271316	0.997577708	0.509495634	Astrocyte
Spns1	0.001535951	-0.389101932	0.311541459	-1.248957146	0.195835107	0.528755427	3.29E-05	0.997577708	0.211680748	Astrocyte
Spon1	0.225996854	0.278732957	0.209202339	1.332360613	0.013617116	0.700952151	0.000719712	0.997577708	0.182741718	Astrocyte
Spred1	0.211418905	0.01413193	0.225756306	0.062598162	0.100679354	0.502341333	0.000237697	0.997577708	0.950086493	Astrocyte
Sra1	0.159726056	-0.140890854	0.31792781	-0.443153601	0.300729833	0.518538369	3.31E-05	0.997577708	0.657654637	Astrocyte
Srebf2	0.24309383	-0.200634099	0.273480292	-0.733632752	0.111773303	0.773784855	0.000122326	0.997577708	0.463172594	Astrocyte
Srek1	0.241020155	0.047143414	0.266184238	0.177108211	0.077606765	0.513489824	5.30E-05	0.997577708	0.859423392	Astrocyte
Srgap3	0	0.101644337	0.156855751	0.648011546	0.601341187	0.529961085	0.000428908	0.997577708	0.516977483	Astrocyte
Srp19	0.276067134	0.041864276	0.295445193	0.141698957	0.10579138	0.584632842	3.72E-05	0.997577708	0.887317799	Astrocyte
Srp72	0	0.141624478	0.27739373	0.510554	0.630923135	0.69434142	4.69E-05	0.997577708	0.609663393	Astrocyte
Srp9	0	0.195629122	0.268249594	0.729280217	0.511767258	0.512410073	4.25E-05	0.997577708	0.465830271	Astrocyte
Srpk1	0.036122034	-0.090049663	0.381740283	-0.235892482	0.580582429	0.501489335	4.86E-05	0.997577708	0.813516102	Astrocyte
Srrm1	0.364184022	0.097964675	0.328196588	0.298493887	0.017904735	0.591071288	0.000110897	0.997577708	0.765326241	Astrocyte
Srrm2	0.216074185	-0.050995067	0.228451041	-0.223220987	0.064529593	0.543571513	0.000292698	0.997577708	0.823363519	Astrocyte
Srrt	0.038538155	0.14746034	0.175494253	0.840257375	0.477349702	0.720125562	3.49E-05	0.997577708	0.400764095	Astrocyte
Srsf11	0.107886739	0.163831788	0.190165865	0.861520484	0.290409877	0.554587104	0.000169831	0.997577708	0.388951444	Astrocyte
Srsf6	0.001059947	0.438226774	0.187703156	2.334679835	0.301859432	0.5658273	3.62E-05	0.901773365	0.019560152	Astrocyte
Ssbp1	0.001125399	-0.541377654	0.295478207	-1.832208402	0.684319321	0.690707629	3.51E-05	0.997577708	0.066920378	Astrocyte
Ssbp2	0	0.084147242	0.2012572	0.418107985	0.706617829	0.985428508	0.000594521	0.997577708	0.675868167	Astrocyte
Ssbp3	0	-0.064394975	0.21515311	-0.299298369	0.90765235	0.923903948	0.000137944	0.997577708	0.764712399	Astrocyte
Stag1	0.167135347	-0.36841203	0.303456032	-1.214054066	0.316149194	0.572230344	0.00040051	0.997577708	0.224727079	Astrocyte
Stard10	0.35279795	0.224382165	0.362025501	0.619796574	0.067893351	0.582902155	2.71E-05	0.997577708	0.535391725	Astrocyte
Stard7	0.291810845	-0.161113772	0.300636278	-0.535909283	0.057188847	0.724942487	6.85E-05	0.997577708	0.592021248	Astrocyte
Stat5b	0.497058035	-0.270165483	0.493747294	-0.547173599	0.029275831	1	0.000355861	0.997577708	0.584259473	Astrocyte
Stim1	0.002757223	-0.375158417	0.322513181	-1.163234373	0.356674254	0.874563915	0.000307348	0.997577708	0.244734424	Astrocyte
Stoml1	0.173011082	-0.306103984	0.382137614	-0.801030762	0.163910363	0.549083057	1.73E-05	0.997577708	0.423113837	Astrocyte
Stox2	0	-0.021277632	0.278363415	-0.07643832	0.971046491	1	0.000377713	0.997577708	0.939070384	Astrocyte
Stx16	0.099339125	0.00868492	0.208717163	0.041610955	0.16574748	0.566807243	0.000159968	0.997577708	0.96680884	Astrocyte
Stx4a	0.001446385	0.230368395	0.161453586	1.426839761	0.238083742	0.711931917	3.97E-05	0.997577708	0.153626088	Astrocyte
Stx8	0.131632831	-0.074149177	0.319833084	-0.231837106	0.26396549	0.570194854	0.000135852	0.997577708	0.816664535	Astrocyte
Sucla2	0.38860366	0.069918353	0.352142174	0.198551488	0.015870376	0.736389617	9.02E-05	0.997577708	0.842613605	Astrocyte
Suclg1	0	0.072298521	0.102231137	0.707206465	0.568770147	0.883455522	0.000149265	0.997577708	0.479438182	Astrocyte
Supt6	0.418458386	-0.16365672	0.370397158	-0.441841187	0.008184065	0.640242356	6.69E-05	0.997577708	0.658604132	Astrocyte
Surf1	0.299741998	0.060686201	0.307566578	0.197310779	0.070870602	0.559013667	1.26E-05	0.997577708	0.843584345	Astrocyte
Suz12	0.279605021	0.193223722	0.419302793	0.460821451	0.359769665	0.970316957	0.00015169	0.997577708	0.64492671	Astrocyte
Syncrip	0.446816678	0.066684755	0.446342044	0.14940281	0.039221372	0.647075047	7.56E-05	0.997577708	0.881235795	Astrocyte
Synrg	0.146978457	-0.081583615	0.44444394	-0.183563343	0.438847292	0.574156162	9.19E-05	0.997577708	0.854356023	Astrocyte
Tab2	0	-0.188859915	0.200225171	-0.943237624	0.918214604	0.573261569	0.000123578	0.997577708	0.345559373	Astrocyte
Taf1	0	-0.819483842	0.292872122	-2.79809439	0.530380214	0.705499782	6.65E-05	0.669056992	0.005140509	Astrocyte
Tagln3	0.035115127	0.172031752	0.076106866	2.260397274	0.455619206	1	0.000212709	0.936368758	0.023796606	Astrocyte
Tapt1	0.002731189	0.177986594	0.307390064	0.579025201	0.438740808	0.651221666	7.34E-05	0.997577708	0.562572169	Astrocyte
Tbc1d9b	0.002394778	0.085843709	0.214851166	0.399549654	0.552574805	0.893944326	0.000182773	0.997577708	0.689488245	Astrocyte
Tcaf1	0.170116198	-0.126146731	0.225241276	-0.560051575	0.254638956	0.520161416	9.79E-05	0.997577708	0.575444259	Astrocyte
Tceal8	0.001943702	0.182755353	0.272516606	0.670620977	0.539309611	0.553512453	2.45E-05	0.997577708	0.502462016	Astrocyte
Tcerg1	0	-0.532213216	0.383007981	-1.389561689	0.767649351	0.526141893	4.68E-05	0.997577708	0.164662016	Astrocyte
Tcf12	0.172437632	-0.089261672	0.232685437	-0.383615208	0.268598734	0.618697854	0.000625583	0.997577708	0.701263667	Astrocyte
Tcf4	0.00165902	0.144285389	0.092376125	1.561933767	0.296196869	0.960685644	0.001444766	0.997577708	0.118303593	Astrocyte
Tef	0.275067509	-0.005625642	0.232494964	-0.024196835	0.001530025	1	0.00020161	0.997577708	0.980695602	Astrocyte
Terf2	0	0.144538135	0.348343678	0.414929693	0.86887689	0.651472503	3.89E-05	0.997577708	0.678193372	Astrocyte
Them4	0.192496425	0.050852683	0.190865624	0.266431858	0.052853938	1	0.000126608	0.997577708	0.789906632	Astrocyte
Thoc2	0.193945419	-0.338183227	0.285631056	-1.183986192	0.373674702	0.730129542	0.000126966	0.997577708	0.236418529	Astrocyte
Thra	0.23375889	-0.152128968	0.202810726	-0.750103166	0.007672512	0.83471755	0.000196112	0.997577708	0.453192573	Astrocyte
Thrap3	0.138729122	-0.121638875	0.319426917	-0.38080346	0.471798574	0.584953232	0.000119985	0.997577708	0.703349092	Astrocyte
Thrsp	0.002444125	0.108223059	0.144656056	0.748140536	0.286584948	1	0.00013327	0.997577708	0.454375394	Astrocyte
Tia1	0	-0.454441055	0.23589714	-1.926437323	0.86575869	0.555849022	0.000125145	0.997577708	0.054049791	Astrocyte
Timm17a	0.264754107	0.0966131	0.288478545	0.334905668	0.110449869	0.857714931	6.27E-05	0.997577708	0.737696247	Astrocyte
Timm44	0	-0.448624794	0.322374463	-1.391626342	0.815885101	0.601559469	3.93E-05	0.997577708	0.164035578	Astrocyte
Timm8b	0.308778274	0.504717973	0.346167396	1.458017071	0.089115024	0.681419263	2.53E-05	0.997577708	0.144835838	Astrocyte
Timp4	0.176518573	0.192128067	0.151534305	1.267884969	0.002001362	0.811279949	0.000245178	0.997577708	0.204839033	Astrocyte
Tlk2	0.000638002	-0.116134763	0.290045705	-0.400401594	0.440667266	0.715387022	0.00013753	0.997577708	0.68886075	Astrocyte
Tm2d1	0	0.286642393	0.286821124	0.999376855	0.517436767	0.711882501	6.81E-05	0.997577708	0.317612167	Astrocyte
Tm2d2	0.118424618	-0.456698414	0.303755657	-1.503505873	0.54296977	0.578165158	3.55E-05	0.997577708	0.132708644	Astrocyte
Tm9sf2	0.031268483	-0.049644523	0.254920372	-0.194745218	0.349724184	0.583955582	7.16E-05	0.997577708	0.845592411	Astrocyte
Tma7	0.151840364	0.024566471	0.292159183	0.084085912	0.431426513	0.552247461	3.90E-05	0.997577708	0.932988126	Astrocyte
Tmbim4	0	0.38889893	0.288432172	1.348320221	0.871755964	0.532177092	6.00E-05	0.997577708	0.177555411	Astrocyte
Tmed10	0.108876971	-0.020476484	0.249812434	-0.081967432	0.419531872	0.594209362	0.00011524	0.997577708	0.934672611	Astrocyte
Tmed4	0	-0.010143375	0.279345546	-0.036311212	0.65506623	0.513242386	3.69E-05	0.997577708	0.97103421	Astrocyte
Tmed7	0.001190774	-0.253369534	0.280681334	-0.902694632	0.444697467	0.745539955	5.31E-05	0.997577708	0.366687986	Astrocyte
Tmem106b	0.000131687	-0.006208345	0.19591944	-0.031688253	0.479683268	1	6.70E-05	0.997577708	0.974720663	Astrocyte
Tmem11	0.555093889	-0.507689988	0.527742958	-0.962002393	0.015464185	0.74242959	2.61E-05	0.997577708	0.336048402	Astrocyte
Tmem126a	0	0.560226182	0.455120767	1.230939617	0.656305068	0.622706161	9.65E-05	0.997577708	0.218345449	Astrocyte
Tmem161b	0.520730379	-0.017167339	0.739590884	-0.02321194	0.206194344	0.680866699	0.000122172	0.997577708	0.981481214	Astrocyte
Tmem183a	0	0.108617435	0.351109482	0.309354889	0.834237096	0.526121683	2.03E-05	0.997577708	0.757051582	Astrocyte
Tmem208	0	-0.410565603	0.314030024	-1.307408755	0.513677406	0.567372433	6.83E-05	0.997577708	0.191073926	Astrocyte
Tmem222	0.462741245	-0.565670992	0.491634207	-1.150593233	0.079777726	0.564834437	2.16E-05	0.997577708	0.249899618	Astrocyte
Tmem229a	0.164055371	0.146125621	0.232635055	0.628132425	0.157937371	0.600154548	4.64E-05	0.997577708	0.529917193	Astrocyte
Tmem234	0.246273859	-0.138770528	0.270846503	-0.512358572	0.105967277	0.516187597	8.99E-05	0.997577708	0.608400079	Astrocyte
Tmem242	0	0.328918071	0.281393572	1.16888978	0.745955756	1	1.90E-05	0.997577708	0.242448042	Astrocyte
Tmem246	0.703495108	0.020662449	0.697338334	0.02963045	0.033431933	0.510558307	3.92E-05	0.997577708	0.97636178	Astrocyte
Tmem38a	0.24722149	0.123868588	0.274044354	0.452001969	0.122022702	0.636709392	5.34E-05	0.997577708	0.651267564	Astrocyte
Tmem59	0.051020953	0.19609913	0.1807606	1.084855494	0.343083858	0.513936636	0.000167433	0.997577708	0.277985663	Astrocyte
Tmem60	0	0.112404099	0.375249188	0.299545215	0.469808812	0.872468946	3.81E-05	0.997577708	0.764524078	Astrocyte
Tmem70	0	-0.242690774	0.300596605	-0.807363656	0.658844259	0.784329489	3.22E-05	0.997577708	0.419456999	Astrocyte
Tmem9b	0.364208829	-0.309386098	0.374087812	-0.827041373	0.065336715	0.52682816	3.05E-05	0.997577708	0.408213612	Astrocyte
Tmx3	0	-0.314167635	0.27084826	-1.159939644	0.890621669	0.658613809	7.27E-05	0.997577708	0.246073381	Astrocyte
Tnik	0.294645361	-0.115393159	0.269264945	-0.428548764	0.02278295	1	0.002111966	0.997577708	0.668251639	Astrocyte
Tnk2	0	0.187465221	0.201715335	0.929355325	0.849721383	0.840206266	5.10E-05	0.997577708	0.352704972	Astrocyte
Tnks2	0.354512394	0.040322375	0.375392322	0.107413957	0.077363069	0.544049019	0.000119905	0.997577708	0.914460582	Astrocyte
Tnpo2	0.218773651	-0.434264968	0.35113129	-1.236759526	0.203675239	0.690775513	1.66E-05	0.997577708	0.216176372	Astrocyte
Tnrc6a	0	0.306956573	0.21009412	1.461043143	0.922953254	0.880457795	0.000271033	0.997577708	0.144003602	Astrocyte
Tnrc6b	0	0.237590021	0.209541168	1.133858437	0.788293745	1	0.000591189	0.997577708	0.256853934	Astrocyte
Tom1l2	0.410976742	-0.065073177	0.371996965	-0.174929323	0.008783083	0.827620097	0.000299676	0.997577708	0.861135169	Astrocyte
Tomm20	0	-0.467138431	0.318304856	-1.467581853	0.468209845	0.62168253	5.27E-05	0.997577708	0.14221784	Astrocyte
Tomm40	0.000646449	-0.182496913	0.301722759	-0.604849677	0.318949787	0.517459019	6.57E-05	0.997577708	0.545278882	Astrocyte
Tomm70a	0	-0.064705391	0.276736425	-0.233815954	0.604045289	0.709962816	4.17E-05	0.997577708	0.815127864	Astrocyte
Top1	0	0.173029267	0.204715194	0.845219465	0.608299965	0.731666529	0.000202007	0.997577708	0.397988316	Astrocyte
Tpcn1	0	0.745875254	0.378933455	1.96835419	0.893222694	0.555005069	4.72E-05	0.997577708	0.049027299	Astrocyte
Tpd52l2	0	-0.091114126	0.210680076	-0.432476235	0.876204765	0.796602567	6.05E-05	0.997577708	0.665395321	Astrocyte
Tpi1	0	0.029433643	0.102874519	0.286112082	0.94672498	0.719813548	9.07E-05	0.997577708	0.774792278	Astrocyte
Tpp1	0.136843565	0.245265421	0.272587639	0.899767218	0.259689765	0.699622745	3.94E-05	0.997577708	0.368244144	Astrocyte
Tpr	0	-0.438053753	0.257759704	-1.699465614	0.908271974	0.554593554	0.000136238	0.997577708	0.089231488	Astrocyte
Tprkb	0.09685153	0.113764083	0.089567144	1.270154187	0.017211359	1	0.001603629	0.997577708	0.204029713	Astrocyte
Tra2a	0.134312544	-0.160078643	0.175813488	-0.910502631	0.259411153	0.566313632	0.000235607	0.997577708	0.362557495	Astrocyte
Trak1	0.103360671	0.259868042	0.188935243	1.375434448	0.270681527	1	0.000185862	0.997577708	0.168996796	Astrocyte
Trak2	0.08797618	-0.359116504	0.2677928	-1.341023744	0.283086986	0.540746218	3.79E-05	0.997577708	0.179912744	Astrocyte
Trappc11	0	0.084262662	0.379022544	0.222315699	0.926801729	0.845810777	2.93E-05	0.997577708	0.824068132	Astrocyte
Trappc13	0	0.561844795	0.319374255	1.75920503	0.933314163	0.70648759	4.84E-05	0.997577708	0.07854269	Astrocyte
Trappc3	0.313082719	-0.021332476	0.326780825	-0.065280683	0.047309469	1	7.64E-05	0.997577708	0.947950522	Astrocyte
Trappc6b	0	-0.428111625	0.289109655	-1.480793249	0.860926524	0.580338994	6.38E-05	0.997577708	0.138661676	Astrocyte
Trappc9	0.284943053	-0.086450608	0.544996936	-0.158625861	0.298055141	0.659153183	0.000161263	0.997577708	0.873963652	Astrocyte
Trib2	0.128641037	-0.041043911	0.172096078	-0.238494171	0.25251561	0.507557545	7.74E-05	0.997577708	0.811497836	Astrocyte
Tril	0.14973275	0.121480659	0.147082453	0.825935769	0.042549197	1	0.000165672	0.997577708	0.408840529	Astrocyte
Trim44	0.501167979	0.348011844	0.462003663	0.753266416	0.013119936	0.536630692	0.000114114	0.997577708	0.451289836	Astrocyte
Trip11	0	-0.157700297	0.248523928	-0.63454774	0.946325284	0.686112442	0.000113608	0.997577708	0.525723421	Astrocyte
Trmt1	0.385991322	-0.34111716	0.390963452	-0.872503959	0.061717938	0.64147916	4.32E-05	0.997577708	0.382933509	Astrocyte
Trp53inp2	0	-0.093218504	0.188547735	-0.494402675	0.855047188	0.540801304	5.01E-05	0.997577708	0.621021825	Astrocyte
Trpc1	0.155095656	-0.098370432	0.316323161	-0.310980807	0.23788119	1	0.000203649	0.997577708	0.755815213	Astrocyte
Trps1	0	0.412178828	0.162969842	2.529172408	0.937248357	1	0.00130987	0.872811696	0.011433185	Astrocyte
Tsc2	0	-0.184323329	0.327832081	-0.562249213	0.964600233	0.550345031	1.66E-05	0.997577708	0.573946235	Astrocyte
Tsc22d2	1.118178829	0.423496429	1.492262569	0.283794848	0.07916849	0.709838373	9.13E-05	0.997577708	0.776567603	Astrocyte
Tsc22d3	0	0.019794728	0.16881288	0.117258397	0.661902664	0.616975587	0.000299718	0.997577708	0.906655292	Astrocyte
Tsc22d4	0.162127726	0.190235406	0.145772722	1.305013751	0.010353524	0.665938741	0.000266814	0.997577708	0.191888166	Astrocyte
Tsen34	0	0.312302885	0.256835732	1.215963535	0.472091214	0.624850885	4.55E-05	0.997577708	0.223998813	Astrocyte
Tsnax	0.115288702	-0.243377277	0.313226599	-0.777000667	0.400259046	0.561662364	4.54E-05	0.997577708	0.437158377	Astrocyte
Tspan7	0.143241622	0.010703009	0.13952659	0.076709458	0.043661371	0.629478189	0.000389789	0.997577708	0.93885468	Astrocyte
Tspan9	0	0.241700892	0.280469309	0.86177305	0.873238594	0.773450477	0.000331062	0.997577708	0.388812418	Astrocyte
Tspyl2	0.206360049	-0.540273765	0.37366269	-1.445886302	0.482820615	0.611857997	2.49E-05	0.997577708	0.148209095	Astrocyte
Tsr2	0.191380061	-0.46558527	0.348822455	-1.334734228	0.421014439	0.569752513	8.68E-06	0.997577708	0.181963347	Astrocyte
Tssc4	0	0.094949965	0.184242646	0.515352808	0.830586817	1	6.52E-05	0.997577708	0.606306503	Astrocyte
Ttc1	0.425750964	-0.529646394	0.495172443	-1.069620092	0.190993336	0.69792775	3.19E-05	0.997577708	0.284790347	Astrocyte
Ttc17	0	0.411680468	0.621343042	0.662565507	0.613447838	0.746146159	0.00018881	0.997577708	0.507608867	Astrocyte
Ttc19	0	-0.117782081	0.294049792	-0.400551487	0.97273901	0.516663904	0.000193274	0.997577708	0.688750369	Astrocyte
Ttc9b	0	-0.267890963	0.486656013	-0.550472932	0.795297534	0.804748019	2.04E-05	0.997577708	0.581995037	Astrocyte
Ttyh1	0.110699032	0.181816791	0.095809375	1.897693121	0.003960412	1	0.000958959	0.997577708	0.057736519	Astrocyte
Ttyh3	0	-0.160520506	0.334745661	-0.47952976	0.560679388	0.87368116	0.000108535	0.997577708	0.631561802	Astrocyte
Tuba4a	0.49131198	0.072621674	0.396759562	0.183036984	6.41E-06	0.84887739	4.15E-05	0.997577708	0.854769	Astrocyte
Tulp3	0.066825072	-0.150310673	0.160329741	-0.93750961	0.329851031	1	0.000540306	0.997577708	0.348496483	Astrocyte
Txn2	0.000878953	0.023638423	0.210955445	0.112054102	0.445828412	0.69863243	6.82E-05	0.997577708	0.910780509	Astrocyte
Txndc15	0.404882124	0.244126683	0.391871899	0.622975733	0.025119745	0.599720814	6.86E-05	0.997577708	0.533300469	Astrocyte
Txndc9	0.475230658	-0.308804609	0.482837414	-0.639562303	0.027791334	0.518083373	4.15E-05	0.997577708	0.522457196	Astrocyte
U2surp	0.14497049	-0.203352627	0.227732674	-0.892944448	0.237856234	0.651691347	0.000109469	0.997577708	0.371886922	Astrocyte
Uba1	0.120823592	0.212240512	0.182192089	1.164927158	0.22060241	0.643790996	3.25E-05	0.997577708	0.244048479	Astrocyte
Uba3	0	-0.011656583	0.283209361	-0.041158891	0.903679028	0.735728891	3.75E-05	0.997577708	0.967169226	Astrocyte
Uba5	0.001349782	0.034310618	0.251372077	0.136493355	0.318075426	0.677811325	4.95E-05	0.997577708	0.891431277	Astrocyte
Ubac1	0	0.043432691	0.308258022	0.140897196	0.632990227	0.874870929	5.14E-05	0.997577708	0.887951157	Astrocyte
Ubap2l	0	-0.956844555	0.415883692	-2.300750359	0.59574198	0.602064661	0.000112901	0.901773365	0.021405746	Astrocyte
Ube2a	0	-0.785836152	0.363423928	-2.162312634	0.613436825	0.514424608	1.83E-05	0.977808251	0.030594087	Astrocyte
Ube2d2a	0	0.350408514	0.321147381	1.091114343	0.759619463	0.515666232	0.000122604	0.997577708	0.275222573	Astrocyte
Ube2f	0	0.337293985	0.474329311	0.711096651	0.637286632	0.527051237	4.35E-05	0.997577708	0.477024345	Astrocyte
Ube2j2	0.233782542	0.603054683	0.478934324	1.259159455	0.472971707	0.621685961	5.60E-05	0.997577708	0.207972743	Astrocyte
Ube2k	0.177972051	0.096025271	0.214829217	0.446984224	0.167420652	0.630656304	0.000215488	0.997577708	0.654886451	Astrocyte
Ube2l3	0.145249595	0.425471832	0.228477505	1.862204477	0.413923488	0.649283279	6.45E-05	0.997577708	0.062574274	Astrocyte
Ube2m	0	-0.193164548	0.308353067	-0.626439523	0.516872937	0.515417289	3.89E-05	0.997577708	0.531026693	Astrocyte
Ube2n	0	0.388783731	0.32144361	1.209492798	0.964294167	0.782984681	4.73E-05	0.997577708	0.226473576	Astrocyte
Ube2r2	0.23863668	-0.246635704	0.279370136	-0.882827735	0.175139336	0.77157261	0.000115832	0.997577708	0.377329353	Astrocyte
Ube3b	0	0.016797369	0.443982979	0.037833363	0.956799917	0.633724461	2.78E-05	0.997577708	0.969820544	Astrocyte
Ube3c	0	0.800944277	0.531757922	1.506219736	0.942184874	0.749169083	0.000175358	0.997577708	0.132010775	Astrocyte
Ubn2	0.250638994	-0.182989769	0.265757449	-0.688559321	0.098113351	0.615227658	0.000395946	0.997577708	0.491100627	Astrocyte
Ubp1	0.175567437	-0.185653377	0.389934248	-0.476114572	0.320829798	0.514436464	4.28E-05	0.997577708	0.633992756	Astrocyte
Ubqln1	0.348193565	0.076654027	0.302377026	0.253504798	0.00725956	0.50506412	4.03E-05	0.997577708	0.799878154	Astrocyte
Ubqln2	0	-0.012150359	0.173848612	-0.069890456	0.667012738	0.586996717	1.79E-05	0.997577708	0.944280849	Astrocyte
Ubr1	0	-0.503703432	0.333986294	-1.508155993	0.546478518	0.638250142	0.000100303	0.997577708	0.131514607	Astrocyte
Ubr2	0	-0.031684033	0.238105497	-0.133067203	0.955150916	0.698842574	0.000148819	0.997577708	0.894140233	Astrocyte
Ubr3	0	-0.592992101	0.288377016	-2.056308472	0.970015575	0.723130989	0.000173755	0.997577708	0.039752792	Astrocyte
Ubr4	0	0.352024591	0.274390684	1.282932007	0.859288672	0.588094437	4.02E-05	0.997577708	0.199515898	Astrocyte
Ubr5	0.000571669	0.407548974	0.252604576	1.613387137	0.546375737	0.85267241	0.000344112	0.997577708	0.106660426	Astrocyte
Ubxn7	0	0.26156962	0.324904247	0.805066791	0.747560907	0.734327954	0.000111656	0.997577708	0.420781138	Astrocyte
Ugp2	0.288363429	0.241885075	0.269763042	0.896657576	0.013462424	0.856875608	0.000144763	0.997577708	0.369901665	Astrocyte
Uhmk1	0.379297769	-0.245555804	0.358549394	-0.684859067	0.019950016	0.549507717	1.44E-05	0.997577708	0.493432858	Astrocyte
Uimc1	0.193919664	0.914362792	0.500218191	1.82792791	0.488045517	0.689271476	8.93E-05	0.997577708	0.067560372	Astrocyte
Uqcc1	0.529851063	-0.166813418	0.551015696	-0.302738051	0.075464727	0.932586773	9.50E-05	0.997577708	0.762089497	Astrocyte
Uqcrfs1	0.298858589	0.17116381	0.255242266	0.670593521	0.004010327	0.633947603	5.59E-05	0.997577708	0.502479511	Astrocyte
Uqcrh	0.371131381	-0.079360005	0.301069664	-0.263593493	9.52E-05	0.758768848	0.000114179	0.997577708	0.792093173	Astrocyte
Uri1	0	-0.854502947	0.403683572	-2.116764235	0.534047496	0.522272257	7.77E-05	0.997577708	0.034279862	Astrocyte
Usp11	0	-0.036401428	0.211547996	-0.172071721	0.588571051	0.73035792	5.30E-05	0.997577708	0.863381145	Astrocyte
Usp15	0	-0.079474519	0.32074871	-0.247778139	0.962542309	0.520720132	8.60E-05	0.997577708	0.80430607	Astrocyte
Usp19	0	0.03489702	0.198354685	0.175932423	0.746253223	0.569365919	7.37E-05	0.997577708	0.860347033	Astrocyte
Usp2	0	-0.0146542	0.184350736	-0.079490869	0.981580951	0.972960272	0.000202268	0.997577708	0.936642194	Astrocyte
Usp32	0.199936205	-0.334126055	0.308679824	-1.082435679	0.310603414	0.518314169	0.00016522	0.997577708	0.279058982	Astrocyte
Usp34	0.620840157	-0.387642564	0.571274768	-0.678557124	0.013102032	0.711200395	0.000290544	0.997577708	0.497418518	Astrocyte
Usp47	0.285980457	-0.11111699	0.324586759	-0.342333712	0.155956676	0.804712686	0.000147358	0.997577708	0.732099768	Astrocyte
Usp5	0.262007862	0.220622754	0.308868115	0.714294363	0.171265271	0.641607016	1.86E-05	0.997577708	0.475045177	Astrocyte
Usp6nl	0	-0.093070573	0.296537954	-0.313857205	0.581574924	0.693306996	0.000177755	0.997577708	0.753629495	Astrocyte
Usp7	0	-0.679864028	0.271824411	-2.501114692	0.765892377	0.667224373	4.80E-05	0.872811696	0.012380308	Astrocyte
Vamp1	0.326550901	0.071792305	0.276310608	0.259824641	0.001369378	0.984499509	6.34E-05	0.997577708	0.794999043	Astrocyte
Vamp2	0.217250367	-0.033836131	0.203629113	-0.166165487	0.032876763	0.736503734	6.78E-05	0.997577708	0.868026719	Astrocyte
Vamp4	0.333536146	-0.315157261	0.355294775	-0.887030385	0.086398564	0.771121832	8.86E-05	0.997577708	0.375062542	Astrocyte
Vdac2	0	0.070534698	0.135194496	0.521727586	0.481175313	0.555091668	0.000115779	0.997577708	0.601860015	Astrocyte
Vegfa	0.331662091	0.050020556	0.275556376	0.18152567	0.000459411	1	0.000173675	0.997577708	0.855954986	Astrocyte
Vegfb	0.13951959	-0.071114285	0.25003099	-0.284421884	0.208275472	0.880055021	5.91E-05	0.997577708	0.77608709	Astrocyte
Vezt	0	-0.589126519	0.338765745	-1.739038045	0.814414382	0.659005687	9.79E-05	0.997577708	0.082028071	Astrocyte
Vps13d	0	-0.055625992	0.281731211	-0.197443483	0.686142547	0.730308997	0.000145201	0.997577708	0.843480505	Astrocyte
Vps26b	0	-0.241218114	0.210151677	-1.147828639	0.99043756	0.504550969	3.28E-05	0.997577708	0.251039312	Astrocyte
Vps29	0.288105148	0.054111607	0.305583437	0.177076374	0.08618297	0.521670345	5.37E-05	0.997577708	0.8594484	Astrocyte
Vps36	0	-0.749866221	0.477322961	-1.570982922	0.676785822	0.515055605	4.19E-05	0.997577708	0.116186616	Astrocyte
Vps37a	0.132576011	0.071693664	0.260657619	0.27504918	0.296061435	0.629747708	5.62E-05	0.997577708	0.783278454	Astrocyte
Vps41	0	0.46444945	0.264078784	1.758753366	0.672569596	0.704544469	8.47E-05	0.997577708	0.078619409	Astrocyte
Vps50	0.28425217	-0.009925288	0.432702755	-0.02293789	0.2244451	0.520366867	5.82E-05	0.997577708	0.981699817	Astrocyte
Vti1b	0.294930853	0.026900878	0.294378829	0.091381835	0.036286466	0.548419977	6.53E-05	0.997577708	0.927189195	Astrocyte
Wac	0	0.044528427	0.273804503	0.162628543	0.559351787	0.552426664	0.000147035	0.997577708	0.870810912	Astrocyte
Wapl	0	-0.192233757	0.254843161	-0.754321822	0.84165058	0.636445143	0.000174502	0.997577708	0.450656002	Astrocyte
Wasf3	0.194229815	0.01445425	0.205735641	0.07025642	0.097647604	0.724211342	0.000382451	0.997577708	0.943989569	Astrocyte
Wasl	0.001281215	-0.115217314	0.313549304	-0.367461554	0.44466117	0.727523334	0.000100343	0.997577708	0.713274765	Astrocyte
Wbp2	0	0.071842745	0.180004635	0.399116087	0.742837164	0.622696611	5.00E-05	0.997577708	0.68980767	Astrocyte
Wdr41	0	-0.556925538	0.534767093	-1.041435693	0.695676887	0.647061976	4.58E-05	0.997577708	0.297673384	Astrocyte
Wdr45	0	-0.341865843	0.291878604	-1.171260375	0.557857394	0.879187757	8.36E-07	0.997577708	0.241494134	Astrocyte
Wdr47	0.001948758	-0.153415375	0.248883001	-0.616415642	0.473869814	1	8.39E-05	0.997577708	0.537620232	Astrocyte
Wdr77	0	0.032597881	0.541356824	0.060215147	0.711881431	0.630270082	1.12E-05	0.997577708	0.951984282	Astrocyte
Wdr82	0	0.516283139	0.208050484	2.481528179	0.638331145	0.864418853	6.26E-05	0.885392239	0.013082037	Astrocyte
Wipf2	0.348680287	0.018459923	0.306762017	0.060176691	0.003671978	0.743397395	0.000166352	0.997577708	0.95201491	Astrocyte
Wnk2	0	-0.273685444	0.169296582	-1.616603477	0.707113997	1	0.000516295	0.997577708	0.105963901	Astrocyte
Wnt7a	0	-0.343401697	0.321939146	-1.066666484	0.78748791	1	4.55E-05	0.997577708	0.286122467	Astrocyte
Wrap73	0	-0.172130755	0.431431252	-0.398976092	0.490107825	0.532136314	2.05E-05	0.997577708	0.68991082	Astrocyte
Wsb2	0.386282564	-0.25301313	0.478608028	-0.528643724	0.172420468	0.534794993	3.20E-05	0.997577708	0.597052623	Astrocyte
Wwp1	0.420371386	0.251790315	0.525972432	0.478713901	0.123345022	0.719487363	0.00014603	0.997577708	0.632142175	Astrocyte
Xab2	0	-0.656374417	0.339320111	-1.934381122	0.91953218	0.546401128	8.27E-06	0.997577708	0.053066286	Astrocyte
Xpo1	0.170297616	0.028148921	0.280415212	0.100383003	0.290073659	0.541990791	9.10E-05	0.997577708	0.920040263	Astrocyte
Xpo7	0.428045133	-0.082474473	0.424718526	-0.194186192	0.038927786	0.557587835	0.000149822	0.997577708	0.846030094	Astrocyte
Xpr1	0	0.475393863	0.198589084	2.393856976	0.71300589	1	0.00030327	0.901773365	0.016672249	Astrocyte
Xrn1	0	0.000932737	0.385676313	0.002418446	0.963064688	0.756970478	0.000145421	0.998633798	0.998070361	Astrocyte
Yaf2	0	0.160314455	0.37813302	0.42396312	0.537431625	0.563774005	7.66E-05	0.997577708	0.67159271	Astrocyte
Ylpm1	0.183225635	-0.250060962	0.318468699	-0.785197925	0.212355739	0.621813077	0.000100296	0.997577708	0.432337532	Astrocyte
Ypel3	0	0.046481407	0.142699731	0.32572876	0.978093054	0.590402071	9.89E-05	0.997577708	0.744629582	Astrocyte
Ythdf1	0.118409763	-0.281911391	0.381760439	-0.738451033	0.547010184	0.50833243	2.62E-05	0.997577708	0.460240413	Astrocyte
Ythdf3	0.002317351	-0.158247532	0.313922193	-0.504097945	0.549418187	0.529414366	9.12E-05	0.997577708	0.614192551	Astrocyte
Ywhae	0.214097136	-0.00074988	0.177037091	-0.004235725	0.000966019	0.514900069	0.000216146	0.998633798	0.996620391	Astrocyte
Zadh2	0.274075102	0.052330134	0.363301267	0.144040605	0.267565413	0.574530124	4.77E-05	0.997577708	0.885468406	Astrocyte
Zbtb20	0.244294594	0.121820759	0.199302945	0.611234115	7.33E-05	1	0.003708601	0.997577708	0.541044602	Astrocyte
Zc3h15	0.422072147	0.50321561	0.46978183	1.071168736	0.109310355	0.512747066	7.40E-05	0.997577708	0.284093566	Astrocyte
Zc3h7b	0	-0.397350954	0.208735548	-1.90360941	0.647693522	0.863301124	7.29E-05	0.997577708	0.056961072	Astrocyte
Zcchc14	0	-0.535980551	0.38326449	-1.398461285	0.731173641	0.527212272	6.78E-05	0.997577708	0.161974591	Astrocyte
Zcchc24	0.044049921	0.226854551	0.11493575	1.973750995	0.41964178	0.795099593	0.000249647	0.997577708	0.048410064	Astrocyte
Zcchc8	0	-0.229643758	0.364489804	-0.630041653	0.516271172	0.715134049	5.02E-05	0.997577708	0.528667333	Astrocyte
Zdhhc3	0.170914234	-0.66569684	0.316769658	-2.101517061	0.352583037	0.523666891	2.12E-05	0.997577708	0.035595602	Astrocyte
Zer1	0	-0.225574285	0.277472768	-0.812960085	0.914303185	0.521444988	5.71E-05	0.997577708	0.416240943	Astrocyte
Zfand5	0.124213172	-0.007491371	0.224467724	-0.033373934	0.20987849	0.508477727	0.000120167	0.997577708	0.973376395	Astrocyte
Zfand6	0.166721027	-0.148033522	0.233869376	-0.63297523	0.148042654	0.502886627	0.000144298	0.997577708	0.526749819	Astrocyte
Zfp1	0.00063557	-0.111038373	0.66869261	-0.166052938	0.446878886	0.659877349	5.28E-05	0.997577708	0.86811529	Astrocyte
Zfp12	0	-0.033086553	0.430587792	-0.076840435	0.777673365	0.545760453	9.13E-06	0.997577708	0.938750483	Astrocyte
Zfp131	0	0.346768982	0.445632199	0.778150644	0.908801117	0.76238206	5.87E-05	0.997577708	0.43648021	Astrocyte
Zfp148	0	-0.113712374	0.292410614	-0.388879091	0.746284406	0.529173185	0.000163771	0.997577708	0.69736559	Astrocyte
Zfp180	0.692190186	-0.115082812	1.163600353	-0.098902352	0.140761293	0.758186739	1.55E-05	0.997577708	0.921215801	Astrocyte
Zfp207	0	0.320931142	0.185799327	1.727299814	0.711314126	0.684636541	0.000112205	0.997577708	0.084113833	Astrocyte
Zfp219	0.001295079	-0.28677305	0.389390758	-0.736465988	0.527107637	0.833867677	4.21E-05	0.997577708	0.461447159	Astrocyte
Zfp24	0.001609852	-0.202672624	0.265226576	-0.764149005	0.559088978	0.720654824	5.25E-05	0.997577708	0.444778452	Astrocyte
Zfp251	0	-0.810844868	0.62348877	-1.300496348	0.582909243	0.775372178	3.10E-05	0.997577708	0.193430907	Astrocyte
Zfp260	0	0.064924419	0.279644379	0.232167796	0.429390213	0.589409245	5.21E-05	0.997577708	0.816407689	Astrocyte
Zfp318	0	0.235717675	0.321844331	0.732396543	0.60659319	0.639639619	3.49E-05	0.997577708	0.463926568	Astrocyte
Zfp322a	0	0.084051531	0.358840927	0.234230614	0.666025987	0.521560608	4.70E-05	0.997577708	0.814805949	Astrocyte
Zfp512	0.135125179	0.070439273	0.321136221	0.219343906	0.275788523	0.608505475	7.14E-05	0.997577708	0.826382162	Astrocyte
Zfp521	0.202977335	0.421404535	0.337428092	1.248872116	0.371883941	0.636849427	0.000497882	0.997577708	0.211711852	Astrocyte
Zfp598	0.001588581	-0.090897539	0.356874174	-0.254704726	0.549913139	0.506379161	1.75E-05	0.997577708	0.798951166	Astrocyte
Zfp609	0	0.452806291	0.321397525	1.408866761	0.766225488	0.533285876	0.000235531	0.997577708	0.15887457	Astrocyte
Zfp639	0	-0.17300521	0.317982307	-0.544071814	0.719722309	0.693161446	3.42E-05	0.997577708	0.586392056	Astrocyte
Zfp644	0	0.082563091	0.313295724	0.263530858	0.832142017	0.62063	0.000140987	0.997577708	0.792141443	Astrocyte
Zfp687	0	-0.346063551	0.610682329	-0.566683421	0.83927122	0.721628512	1.97E-05	0.997577708	0.570929286	Astrocyte
Zfp706	0	0.029129209	0.176680724	0.164869199	0.900140988	0.52012109	4.38E-05	0.997577708	0.869046936	Astrocyte
Zfp91	0.129041948	0.109833692	0.204241894	0.537762797	0.410308168	0.573904821	7.92E-05	0.997577708	0.590740819	Astrocyte
Zfp950	0	-0.149835092	0.244892042	-0.611841407	0.514162462	0.735311827	0.00012442	0.997577708	0.540642691	Astrocyte
Zhx3	0.270626961	0.132299671	0.292818873	0.451814017	0.05676473	0.992779142	0.000514952	0.997577708	0.651402971	Astrocyte
Zic1	0.151436317	0.155018745	0.128344223	1.207835784	0.001517747	0.565206961	0.000211628	0.997577708	0.227110434	Astrocyte
Zic4	0.155562715	-0.309735308	0.20279886	-1.527303004	0.195500283	0.56111197	0.00017772	0.997577708	0.126685683	Astrocyte
Zkscan1	0.358417078	0.768009351	0.598230116	1.283802555	0.465797009	0.526691577	5.17E-05	0.997577708	0.19921105	Astrocyte
Zkscan3	0	0.220130169	0.263987243	0.833866694	0.749111293	0.521906049	9.74E-05	0.997577708	0.404356107	Astrocyte
Zmiz1	0.020454763	-0.222253461	0.173375965	-1.281916218	0.454946833	0.95278299	0.000442454	0.997577708	0.199872038	Astrocyte
Zmym2	0	0.024735677	0.345546539	0.071584214	0.617562134	0.739371305	0.000118083	0.997577708	0.942932803	Astrocyte
Zmym5	0	0.111999104	0.299078624	0.37448047	0.761515016	0.631870685	6.69E-05	0.997577708	0.708046884	Astrocyte
Zmynd11	0.279116838	0.06115009	0.291418069	0.209836301	0.08166905	0.670988845	0.000157107	0.997577708	0.83379544	Astrocyte
Zswim8	0	0.270401569	0.310936324	0.869636478	0.637105597	0.790345072	7.00E-05	0.997577708	0.384499097	Astrocyte
Zw10	0.54666051	0.825739922	0.900819568	0.916654069	0.337768733	0.634890929	1.82E-05	0.997577708	0.359323942	Astrocyte
Zyg11b	0.342411371	-0.077321033	0.368407843	-0.209878901	0.10141318	0.576765275	0.000107656	0.997577708	0.83376219	Astrocyte
Abcd2	0.001620323	0.20287863	0.312868325	0.648447329	0.363530328	0.598995124	0.000120924	0.997577708	0.516695667	Astrocyte
Agl	0.037600232	-0.373441423	0.164686603	-2.267588358	0.446481106	1	0.000265108	0.936368758	0.023354308	Astrocyte
Ahctf1	0	-0.37110346	0.417445557	-0.888986489	0.769383095	0.562618822	5.71E-05	0.997577708	0.374010341	Astrocyte
Akt3	0	-0.047879487	0.29230164	-0.163801635	0.955121949	0.610181476	0.000361197	0.997577708	0.869887305	Astrocyte
Ankra2	0	0.154725169	0.400942615	0.385903526	0.882025403	0.609096731	4.16E-05	0.997577708	0.699568119	Astrocyte
Apeh	0	0.377551424	0.32467199	1.162870329	0.732695958	0.68933942	9.04E-06	0.997577708	0.244882117	Astrocyte
Armc6	0.200396499	-0.86033666	0.572708993	-1.502223068	0.412142575	0.51081118	1.64E-05	0.997577708	0.133039509	Astrocyte
Arxes1	0.641905915	-0.585077783	0.625289089	-0.935691656	0.018861445	1	3.95E-05	0.997577708	0.349431968	Astrocyte
Atf2	0.476062043	-0.166523937	0.510954804	-0.325907371	0.073940327	0.653192048	0.000124004	0.997577708	0.744494438	Astrocyte
Atxn7	0	0.111245443	0.271263546	0.410100969	0.586855722	0.87598603	7.83E-05	0.997577708	0.681731882	Astrocyte
Bms1	0.205653533	-0.319030239	0.330597202	-0.965011915	0.275634026	0.777482215	2.71E-05	0.997577708	0.334538844	Astrocyte
Brd9	0	-0.049802406	0.320755372	-0.155266007	0.903849761	0.55741197	2.77E-05	0.997577708	0.876611613	Astrocyte
Cacfd1	0	-0.380132639	0.467988842	-0.812268595	0.553426211	0.599496992	1.48E-05	0.997577708	0.416637527	Astrocyte
Cant1	0	-1.740857393	0.686384551	-2.536271234	0.746205469	0.547703979	7.79E-06	0.872811696	0.011203992	Astrocyte
Cc2d1a	0	0.316349139	0.457102374	0.69207503	0.641602159	0.832322868	1.12E-05	0.997577708	0.488890212	Astrocyte
Chchd4	0	0.086992794	0.51199922	0.169908059	0.451319245	0.573778504	1.97E-05	0.997577708	0.865082443	Astrocyte
Coa5	0.138021944	-0.516558083	0.527400859	-0.979441111	0.393138727	0.725879036	1.56E-05	0.997577708	0.327362073	Astrocyte
Coq5	0	0.279436892	0.318361231	0.877735302	0.852125926	0.625903595	5.48E-05	0.997577708	0.380087382	Astrocyte
Cstf2t	0.499113068	0.34003167	0.506515701	0.671315162	0.025570582	0.575449239	9.97E-06	0.997577708	0.502019778	Astrocyte
Cycs	0	0.099626159	0.402255718	0.247668722	0.562784615	0.547536201	5.46E-05	0.997577708	0.804390735	Astrocyte
Cyp51	0	-0.321941569	0.271722718	-1.184816537	0.949691687	0.536743145	5.64E-05	0.997577708	0.236089993	Astrocyte
Ddx3y	0.266370357	0.664728967	0.404679078	1.642607693	0.24609893	0.516942739	5.73E-05	0.997577708	0.100464128	Astrocyte
Ddx52	0	-0.303347223	0.507096371	-0.598204287	0.424665875	0.697155058	2.86E-05	0.997577708	0.549703632	Astrocyte
Dtx3	0	-0.561688061	0.333950133	-1.681951898	0.711781008	0.567869673	9.37E-05	0.997577708	0.092578168	Astrocyte
Echs1	0.382159424	-0.283838542	0.348726271	-0.813929335	0.003633445	0.685857812	5.33E-05	0.997577708	0.415685434	Astrocyte
Ercc2	0	-0.570100876	0.426417565	-1.336954485	0.532189922	0.816107384	1.41E-05	0.997577708	0.181237494	Astrocyte
Evi2a	0.001723431	-0.43031003	0.252487538	-1.704282249	0.199309944	0.940067332	3.50E-07	0.997577708	0.08832837	Astrocyte
Fah	0.438223073	-0.640663184	0.739576059	-0.866257331	0.247303934	0.517139289	2.90E-05	0.997577708	0.38634906	Astrocyte
Fam149b	0	-0.275482541	0.364846271	-0.755064704	0.430409581	0.741269437	5.93E-05	0.997577708	0.45021016	Astrocyte
Fam20a	0.292132098	-0.087212433	0.387454812	-0.225090593	0.008977708	1	0.00080955	0.997577708	0.821908799	Astrocyte
Fnbp4	0	0.262722557	0.297518908	0.883044909	0.532920847	0.572353519	7.60E-05	0.997577708	0.377212008	Astrocyte
Fra10ac1	0	-0.053120454	0.528874445	-0.100440576	0.537371697	0.712666678	4.32E-05	0.997577708	0.919994557	Astrocyte
Gadd45g	0.002189205	0.014720654	0.168829031	0.08719267	0.2947132	1	0.00011533	0.997577708	0.930518366	Astrocyte
Gbf1	0	0.167783817	0.316216627	0.530597707	0.448881362	0.500931702	0.000207466	0.997577708	0.595697585	Astrocyte
Glmp	0.000346813	0.007214357	0.271626281	0.026559864	0.347197884	0.52336085	3.90E-05	0.997577708	0.978810786	Astrocyte
Golga3	0	-0.420620786	0.692140273	-0.607710319	0.702234902	0.662855949	4.23E-05	0.997577708	0.543379618	Astrocyte
Gopc	0.000934098	0.099934894	0.407481336	0.245250237	0.308419771	0.518829625	3.83E-05	0.997577708	0.80626268	Astrocyte
Gpam	0.207573899	0.022218585	0.207493607	0.107080819	0.029314665	1	0.000184088	0.997577708	0.914724864	Astrocyte
Grsf1	0.209554167	-0.585371358	0.326137195	-1.794862304	0.161135102	0.595711987	2.05E-05	0.997577708	0.072675641	Astrocyte
Hhatl	0.210477724	-0.238691201	0.348924251	-0.684077418	0.141919847	1	9.25E-05	0.997577708	0.49392628	Astrocyte
Hif1an	0	-0.715437673	0.423495234	-1.689364167	0.760308168	0.600893401	1.66E-05	0.997577708	0.091149664	Astrocyte
Hsd17b11	0	0.140905286	0.45004909	0.313088702	0.327254168	0.641393818	4.44E-05	0.997577708	0.754213272	Astrocyte
Hsdl2	0	-0.830397724	0.354194605	-2.344467452	0.959036543	0.805469595	5.45E-05	0.901773365	0.019054274	Astrocyte
Itpkb	0.28645411	0.13938985	0.257366475	0.541600648	0.003314781	0.729362122	0.000455898	0.997577708	0.588093645	Astrocyte
Iws1	0.256750781	0.758154264	0.417444391	1.816180262	0.319111941	0.581827488	5.69E-05	0.997577708	0.069342725	Astrocyte
Lias	0	-0.477828315	0.395398073	-1.208474061	0.852272436	0.654543321	2.94E-05	0.997577708	0.226864967	Astrocyte
Map3k2	0	-0.131126772	0.394360986	-0.332504422	0.97744788	0.546091358	7.71E-05	0.997577708	0.739508401	Astrocyte
Mbd6	0.165398918	0.476695612	0.59867506	0.796250995	0.304485091	0.573696244	2.39E-05	0.997577708	0.425886163	Astrocyte
Mcm3ap	0	-0.183329969	0.629737524	-0.29112124	0.684490571	0.651042653	1.71E-05	0.997577708	0.770958596	Astrocyte
Mfap1b	0.126489809	-0.122581729	0.448443289	-0.273349456	0.385996454	0.502402439	3.62E-05	0.997577708	0.784584602	Astrocyte
Mrpl3	0	-0.237973505	0.317232202	-0.750155575	0.433884061	0.589769135	2.87E-05	0.997577708	0.453161011	Astrocyte
Mrpl4	0	0.154861131	0.270128922	0.573286006	0.895691253	0.569631573	3.87E-05	0.997577708	0.566451059	Astrocyte
Mrps35	0.421484447	0.368131906	0.509492891	0.722545716	0.096411115	0.664502316	3.16E-05	0.997577708	0.469959029	Astrocyte
Mul1	0.225921385	-0.493187273	0.372315589	-1.324648465	0.398305639	0.552272582	1.77E-05	0.997577708	0.185287773	Astrocyte
Ncbp1	0	0.185496099	0.381842045	0.485792756	0.78287355	0.615576067	3.12E-05	0.997577708	0.627114111	Astrocyte
Ndufaf1	0.055592738	-1.475491467	0.606578975	-2.432480397	0.316061627	0.541552738	1.21E-05	0.901773365	0.014995803	Astrocyte
Npas3	0	0.152735555	0.188413787	0.810638951	0.707371332	1	0.005821472	0.997577708	0.417573042	Astrocyte
Nr2c2	0	-0.260957274	0.307889184	-0.847568824	0.566805375	0.711879734	0.000173281	0.997577708	0.396678143	Astrocyte
Ogfod1	0	-0.023717233	0.564486449	-0.042015593	0.749590582	0.512526432	3.27E-05	0.997577708	0.966486268	Astrocyte
Omg	0.002881007	-0.005395096	0.214302271	-0.025175171	0.374098177	0.687808909	3.19E-05	0.997577708	0.979915241	Astrocyte
Pbxip1	0.220271323	-0.113126587	0.229212901	-0.493543716	0.027214259	0.605424367	0.000114418	0.997577708	0.621628459	Astrocyte
Prkca	0	-0.37279115	0.356116385	-1.046823919	0.907515504	1	0.001268678	0.997577708	0.295180796	Astrocyte
Psma3	0.12995801	-0.015009415	0.360364497	-0.041650648	0.534827028	0.570864266	0.00012156	0.997577708	0.966777197	Astrocyte
Pycr2	0	-0.79666007	0.359268341	-2.217451355	0.768976749	0.536768647	1.73E-05	0.957321492	0.026592264	Astrocyte
Rbbp4	0.234727473	0.525577688	0.382769131	1.373093193	0.300658654	0.543263555	6.99E-05	0.997577708	0.169723377	Astrocyte
Rftn2	0	-0.831861295	0.226982338	-3.664872361	0.523591035	0.680045757	0.000111221	0.122342837	0.000247462	Astrocyte
Rgs17	0	1.69693957	2.289608899	0.741148224	0.949090863	0.5557447	6.28E-05	0.997577708	0.458603573	Astrocyte
Rnf115	0	0.385703841	0.295474544	1.305370799	0.484374209	0.932412259	0.000128979	0.997577708	0.191766617	Astrocyte
Sap30bp	0	-0.526599559	0.406181868	-1.296462497	0.574176637	0.514900885	2.45E-05	0.997577708	0.194816192	Astrocyte
Scfd1	0	-0.226772007	0.301641344	-0.751793518	0.840224746	0.600905173	9.16E-05	0.997577708	0.452175241	Astrocyte
Setx	0	0.044802937	0.508828278	0.088051193	0.987013966	0.515934408	9.44E-05	0.997577708	0.929835988	Astrocyte
Sidt2	0	-0.490642132	0.39361886	-1.246490405	0.60986054	0.680573941	2.30E-05	0.997577708	0.21258441	Astrocyte
Slc27a1	0.11681791	-0.230932551	0.170556732	-1.353992588	0.22321307	1	0.000292383	0.997577708	0.175738742	Astrocyte
Slc30a9	0	-0.013778037	0.249162186	-0.055297463	0.850957771	0.763940427	7.63E-05	0.997577708	0.955901483	Astrocyte
Slc38a3	0.142189143	-0.075422949	0.228044292	-0.330738158	0.13292316	1	0.000260692	0.997577708	0.740842277	Astrocyte
Slc6a11	0.272644604	0.692536485	0.38901727	1.780220415	0.107256661	1	0.000151982	0.997577708	0.075039896	Astrocyte
Smg5	0.220329195	-0.391391252	0.474229941	-0.82531957	0.385181735	0.90924235	6.46E-05	0.997577708	0.409190184	Astrocyte
Snapin	0.113011607	0.335153629	0.292349117	1.146415739	0.352939724	0.748971971	3.56E-05	0.997577708	0.251623173	Astrocyte
Sos2	0.551329623	-0.19834562	0.63005946	-0.314804606	0.114016776	0.569014346	0.000104912	0.997577708	0.752910015	Astrocyte
Spen	0.39718408	0.391954389	0.475964767	0.823494545	0.135632065	0.714347323	9.83E-05	0.997577708	0.410226818	Astrocyte
Strip1	0.000634159	0.105008613	0.281271423	0.37333552	0.530196468	0.995787949	4.83E-05	0.997577708	0.708898743	Astrocyte
Sun1	0	-0.627180884	0.755971057	-0.829636106	0.665733366	0.547724247	5.74E-05	0.997577708	0.406744556	Astrocyte
Svip	0	0.414436659	0.813309458	0.509568227	0.687689003	0.55229707	1.76E-05	0.997577708	0.610353988	Astrocyte
Synj2bp	0	-0.12984146	0.422538895	-0.307288777	0.9050176	1	8.61E-08	0.997577708	0.758623577	Astrocyte
Tab1	0	0.10089507	0.395262959	0.255260625	0.736919801	0.877173523	3.90E-05	0.997577708	0.79852181	Astrocyte
Taf13	0.482644614	0.523176826	0.828751994	0.631282736	0.101374685	1	4.75E-05	0.997577708	0.527855673	Astrocyte
Taf3	0.177532106	0.082773035	0.438707872	0.188674607	0.356994819	0.692996138	7.95E-05	0.997577708	0.850347855	Astrocyte
Tars2	0	-0.608692887	0.37354624	-1.629498097	0.554794055	0.516693898	1.62E-05	0.997577708	0.103207617	Astrocyte
Tfam	0.32617868	-0.444019353	0.467287613	-0.950205698	0.30729578	0.606157968	1.91E-05	0.997577708	0.342007744	Astrocyte
Thap2	0	0.628098039	0.307836934	2.040359585	0.654266285	0.573569365	4.91E-05	0.997577708	0.041314524	Astrocyte
Timm22	0.369907697	-0.104920505	0.45337046	-0.231423338	0.083989406	0.500748297	2.85E-05	0.997577708	0.816985936	Astrocyte
Tm2d3	0.363140977	-0.323193765	0.400909898	-0.806150626	0.086882916	0.647666569	3.37E-05	0.997577708	0.420156004	Astrocyte
Tmem161a	0.14032811	-0.033824005	0.366628634	-0.092256855	0.296855122	0.880345995	2.59E-05	0.997577708	0.926493967	Astrocyte
Trpm7	0.169154373	-0.031376923	0.327742214	-0.095736593	0.290278809	0.630229117	0.000195946	0.997577708	0.923729778	Astrocyte
Ttc33	0	0.356044576	0.448393209	0.794045424	0.770922898	0.526299988	2.09E-05	0.997577708	0.427168988	Astrocyte
Urgcp	0	-0.064230089	0.571558621	-0.11237708	0.9679539	0.570677938	0.000153561	0.997577708	0.910524428	Astrocyte
Vps11	0.00175067	0.021089509	0.297528742	0.070882258	0.282047427	0.577918616	2.41E-05	0.997577708	0.943491464	Astrocyte
Vps13a	0	-0.418310743	0.583253385	-0.717202427	0.330520866	0.65698502	0.000188119	0.997577708	0.473249202	Astrocyte
Vps33b	0.414427461	-0.704754922	0.581677757	-1.211589946	0.182111712	0.516125576	1.76E-05	0.997577708	0.225669385	Astrocyte
Wdr33	0	0.026986819	0.282050757	0.095680719	0.786272964	0.781860862	0.000213217	0.997577708	0.923774155	Astrocyte
Yipf3	0.038189295	0.944712569	0.642443172	1.470499819	0.530363683	0.576852882	2.08E-05	0.997577708	0.141426435	Astrocyte
Yme1l1	0	0.062370322	0.438935791	0.14209441	0.756207585	0.590177746	8.13E-05	0.997577708	0.887005434	Astrocyte
Zdhhc21	0	0.546475772	0.422744253	1.292686461	0.60673756	0.519156076	5.64E-05	0.997577708	0.196119522	Astrocyte
Zfp68	0.000917909	-0.096218827	0.521134988	-0.184633213	0.329663846	0.541876332	2.90E-05	0.997577708	0.853516734	Astrocyte
Zfp871	0	-0.094879782	0.284219114	-0.333826182	0.914809864	0.649719734	3.89E-05	0.997577708	0.738510725	Astrocyte
Zmym4	0	-0.602957556	0.404075399	-1.492190708	0.768178097	0.701133909	0.000235325	0.997577708	0.135649158	Astrocyte
2510002D24Rik	0	-0.646406097	0.589412505	-1.096695594	0.684694304	0.559190522	9.61E-08	0.997577708	0.272774483	Astrocyte
Aida	1.028205386	0.155493023	1.005404024	0.154657251	8.75E-05	0.688703799	2.44E-05	0.997577708	0.877091533	Astrocyte
Ap3s2	0.204298943	0.762249048	0.493578282	1.544332635	0.195415035	0.560900005	5.47E-05	0.997577708	0.12250777	Astrocyte
Bccip	0	0.472116097	0.618806591	0.762946135	0.831512768	0.597776059	2.30E-05	0.997577708	0.44549552	Astrocyte
Chuk	0.267337419	0.044030971	0.402934909	0.109275642	0.18658111	0.673981087	5.78E-05	0.997577708	0.912983865	Astrocyte
Ecsit	0	0.20813075	0.302332161	0.688417501	0.506602244	0.730749243	5.80E-05	0.997577708	0.491189906	Astrocyte
Edc4	0	0.260118452	0.458311819	0.56755781	0.582065567	0.595810927	1.42E-05	0.997577708	0.570335262	Astrocyte
Edrf1	0.072155572	0.584524038	0.517215292	1.130136807	0.317034321	0.537883799	2.41E-05	0.997577708	0.258418582	Astrocyte
Eps15l1	0	-0.010311097	0.458737916	-0.022477097	0.896381071	0.869974607	0.000181873	0.997577708	0.982067382	Astrocyte
Fbxl12	0.194080931	0.290379991	0.450169588	0.645045777	0.34811487	0.552328013	3.94E-05	0.997577708	0.518897521	Astrocyte
Fmr1	0.686605053	0.064939998	1.06904688	0.060745698	0.131352317	0.658626613	5.69E-05	0.997577708	0.951561738	Astrocyte
Fyco1	0.002211364	0.022138865	0.345392427	0.064097713	0.411012288	0.635637525	0.00010009	0.997577708	0.948892423	Astrocyte
Kdsr	0	0.149199624	1.015267139	0.146956026	0.586244298	0.622746053	2.63E-05	0.997577708	0.88316673	Astrocyte
Larp1	0	0.481591689	0.438537459	1.098176857	0.955898672	0.568304548	0.000149682	0.997577708	0.27212727	Astrocyte
Ldlr	0.497384573	-0.678197533	0.743666443	-0.911964684	0.115548607	0.671970502	5.44E-05	0.997577708	0.361787309	Astrocyte
Mroh1	0.000696594	0.467201765	0.468719296	0.99676239	0.305399477	0.662413553	8.17E-05	0.997577708	0.318879858	Astrocyte
Mrps31	0	0.153082095	0.361292928	0.423706315	0.679718345	0.677439927	2.20E-05	0.997577708	0.671780009	Astrocyte
Mzt1	0	0.021966802	0.454585011	0.04832276	0.811166362	0.594808545	3.89E-05	0.997577708	0.961459016	Astrocyte
Ncapd2	0	0.059674929	0.563072748	0.105980852	0.466640019	0.609535457	1.80E-05	0.997577708	0.915597545	Astrocyte
Pepd	0	1.243290995	0.62546012	1.987802187	0.688143164	0.562000397	5.15E-05	0.997577708	0.046833572	Astrocyte
Phrf1	0.373838945	0.032564728	0.696958712	0.046724041	0.228350747	0.532694639	5.40E-05	0.997577708	0.962733169	Astrocyte
Prpf39	0	-0.532637451	0.768462889	-0.693120591	0.765146521	0.553190458	6.60E-05	0.997577708	0.488233877	Astrocyte
Rassf8	0	0.842181669	0.821521739	1.025148366	0.691067081	0.60475292	0.000131653	0.997577708	0.305293187	Astrocyte
Rbm18	0	0.030243059	0.463263992	0.065282559	0.436305261	0.700822392	3.41E-05	0.997577708	0.947949029	Astrocyte
Rnf168	0.54046453	-0.961197093	0.938243683	-1.02446423	0.227041955	0.807114637	3.35E-05	0.997577708	0.305616058	Astrocyte
Scaf8	0	-0.415914223	0.484506575	-0.858428441	0.678994393	0.63428426	0.000147357	0.997577708	0.390655929	Astrocyte
Sdc3	0	0.073940444	0.219640881	0.336642449	0.892119632	0.576971657	7.11E-05	0.997577708	0.736386453	Astrocyte
Slc25a25	0	-0.438150537	0.469996971	-0.932241193	0.563106071	0.599974046	5.23E-05	0.997577708	0.351211892	Astrocyte
Spaca6	0	-0.537825318	0.711230724	-0.756189657	0.495293473	0.623400404	4.66E-05	0.997577708	0.449535493	Astrocyte
Tcf3	0	-0.056098064	0.52615628	-0.106618634	0.992651319	0.584342801	3.65E-05	0.997577708	0.915091535	Astrocyte
Tmem80	0	-1.038113398	0.414710663	-2.503223312	0.913018889	0.74563987	4.11E-05	0.872811696	0.012306787	Astrocyte
Traf7	0.252736356	0.132730456	0.4305884	0.308253674	0.234911857	0.551854479	2.25E-05	0.997577708	0.757889314	Astrocyte
Trrap	0	-0.379737929	0.453661752	-0.837050792	0.427968673	0.514723586	4.13E-05	0.997577708	0.402564018	Astrocyte
Ttll4	0.155647937	-0.118005687	0.527161193	-0.223851241	0.412442666	0.637440776	9.49E-05	0.997577708	0.822873057	Astrocyte
Vps45	0	0.040632299	0.710620062	0.057178654	0.670234993	0.504284967	3.38E-05	0.997577708	0.954402882	Astrocyte
Zfp62	0.316693145	-1.103132521	0.847407545	-1.301773306	0.174535308	0.576989715	4.13E-05	0.997577708	0.192993892	Astrocyte
Aldh6a1	0.125414648	0.034016466	0.284388899	0.119612496	0.211985728	0.750727632	5.18E-05	0.997577708	0.90479012	Astrocyte
Cacul1	0.236507059	0.751151238	0.570293666	1.317130598	0.304259032	0.552915254	5.22E-05	0.997577708	0.187794852	Astrocyte
Clpb	0	1.270758783	0.958567105	1.325685783	0.524067145	0.874215601	5.28E-05	0.997577708	0.184943799	Astrocyte
Cul2	0	-0.634582023	0.742869263	-0.854231094	0.752379747	0.521510068	3.65E-05	0.997577708	0.392976958	Astrocyte
Epm2a	0.178445419	-0.591662604	0.64697785	-0.914502103	0.309531398	0.539768615	5.92E-05	0.997577708	0.360453073	Astrocyte
Hcfc2	0.310014683	0.023162	0.647590977	0.035766403	0.230251902	0.541549363	1.80E-05	0.997577708	0.971468622	Astrocyte
Ing3	0	-0.862933947	0.740551964	-1.165257793	0.567817586	0.591002152	2.12E-05	0.997577708	0.243914658	Astrocyte
Mapkap1	0	0.916330941	0.872269519	1.050513541	0.704619813	0.65144664	0.000144335	0.997577708	0.293482068	Astrocyte
Msantd2	0.48298365	0.347217471	0.764655075	0.454083785	0.123715048	0.606138039	6.34E-05	0.997577708	0.649768523	Astrocyte
Mtx2	0	1.141659274	1.111677895	1.026969485	0.857773484	0.536738356	4.10E-05	0.997577708	0.304434833	Astrocyte
Oplah	0.086555126	-0.092421662	0.293580244	-0.314808861	0.296187496	0.778039948	2.91E-05	0.997577708	0.752906784	Astrocyte
Paip2b	0.430231368	0.884810953	0.926793165	0.954701638	0.220264062	0.652954942	2.21E-05	0.997577708	0.339728601	Astrocyte
Tshz1	0.051468544	0.880441369	0.970978295	0.906757004	0.431177505	0.640817312	5.05E-05	0.997577708	0.364535312	Astrocyte
Txlna	0.128241509	0.496672963	0.573597531	0.865891041	0.243573473	0.611678951	2.86E-05	0.997577708	0.386549916	Astrocyte
Zfp354c	0	-0.568549309	0.375116695	-1.515659838	0.746824422	0.887685603	3.66E-05	0.997577708	0.129605388	Astrocyte
0610009B22Rik	0	0.251956281	0.220661696	1.141821556	0.726917079	0.505952615	1.58E-05	0.993607787	0.2535282	Bergmann
1110051M20Rik	0.227293735	-0.370637995	0.250515336	-1.479502213	0.111629599	0.633895187	0.000263662	0.993607787	0.13900614	Bergmann
1700047M11Rik	0.307212839	-0.399932212	0.29129051	-1.372966843	0.002559024	0.970320879	0.000537885	0.993607787	0.169762655	Bergmann
1810013L24Rik	0	0.347829748	0.195934378	1.775235929	0.833754253	0.704779517	5.83E-05	0.937953594	0.07585894	Bergmann
2610008E11Rik	0.661726708	-0.188513793	0.865427408	-0.217827389	0.009113763	0.579873659	7.38E-05	0.993607787	0.827563603	Bergmann
2610507B11Rik	0.085270072	0.029049048	0.155080938	0.187315399	0.293542341	0.942113942	9.05E-05	0.993607787	0.85141335	Bergmann
4930402H24Rik	0.090865973	0.011689959	0.110002518	0.106269919	0.137267909	0.978941103	0.001608465	0.993607787	0.915368198	Bergmann
5031425E22Rik	0.000577584	0.079902186	0.26197448	0.304999884	0.531612978	0.759857246	0.000293204	0.993607787	0.760366241	Bergmann
5730455P16Rik	0.321070574	-0.343635432	0.347570048	-0.988679646	0.08295704	0.547419119	2.73E-05	0.993607787	0.322819904	Bergmann
9330159F19Rik	0	0.589152701	0.305930727	1.925771583	0.855178204	0.744959363	0.00035124	0.900380121	0.054132901	Bergmann
9930021J03Rik	0.335356931	0.150324681	0.343444381	0.437697309	0.046306003	0.542730756	0.00013395	0.993607787	0.661605721	Bergmann
A2m	0.12396811	-0.019612323	0.104894237	-0.186972355	0.002201362	1	0.000616671	0.993607787	0.851682308	Bergmann
AW549877	0.017291987	-0.04065109	0.212773078	-0.191053728	0.312096268	0.61542808	3.88E-05	0.993607787	0.8484835	Bergmann
Aamdc	0.332627716	-0.011011516	0.288199293	-0.038207991	0.005935294	0.971327201	5.48E-05	0.993607787	0.96952185	Bergmann
Abat	0.166619415	0.179120141	0.155583751	1.151277942	0.021426523	0.502146503	0.000159619	0.993607787	0.249617909	Bergmann
Abcc5	0.002151201	0.004763299	0.142729338	0.03337295	0.255940561	0.75166601	0.000186184	0.993607787	0.97337718	Bergmann
Abcd3	0	-0.078893585	0.10989503	-0.71789948	0.497823481	0.816667335	0.000123825	0.993607787	0.472819269	Bergmann
Abce1	0	-0.171305106	0.226410287	-0.756613616	0.840308977	0.52761668	2.77E-05	0.993607787	0.449281381	Bergmann
Abhd10	0.244744494	-0.355266126	0.26726236	-1.329278562	0.090541039	1	4.49E-05	0.993607787	0.183756084	Bergmann
Abhd3	0.311791499	0.281908141	0.264032545	1.067702243	0.001680804	0.575237667	0.000121809	0.993607787	0.285654846	Bergmann
Abi1	0.263482579	0.073528349	0.224357882	0.32772795	0.004711948	0.74195409	0.000315579	0.993607787	0.743117368	Bergmann
Abi2	0.128038074	-0.07557462	0.171487437	-0.440700619	0.198863021	0.599329796	0.000131161	0.993607787	0.659429748	Bergmann
Abl2	0	-0.301143735	0.294333897	-1.023136438	0.979291629	0.696911978	0.000185164	0.993607787	0.306243341	Bergmann
Acad8	0.001351946	0.035565089	0.150254286	0.236699332	0.418934909	0.500983185	0.000128959	0.993607787	0.812890053	Bergmann
Acap2	0.444569537	0.081491492	0.383221286	0.212648657	0.006415916	0.591684319	0.000298333	0.993607787	0.831601017	Bergmann
Acbd5	0.054556858	0.091113902	0.176877073	0.515125566	0.459471445	0.807422857	0.000103392	0.993607787	0.606465279	Bergmann
Acin1	0.001089841	-0.058544697	0.146026924	-0.400917144	0.286767637	0.667630218	0.000175308	0.993607787	0.688481127	Bergmann
Aco2	0.144879917	0.297634699	0.154832543	1.922300655	0.098834772	0.702889396	0.000231058	0.900380121	0.054567938	Bergmann
Acot11	0.300505081	-0.146446877	0.234640896	-0.62413194	4.23E-05	0.745959346	0.000297523	0.993607787	0.53254094	Bergmann
Acot13	0.136932294	-0.165678838	0.15639904	-1.059334108	0.138882171	0.707824483	5.45E-05	0.993607787	0.289447646	Bergmann
Acsbg1	0.119494063	0.132064344	0.094662521	1.395106987	0.000108322	0.968445003	0.000486888	0.993607787	0.16298358	Bergmann
Actr10	0.187156128	-0.155874231	0.190981015	-0.816176575	0.073348249	0.507532893	5.65E-05	0.993607787	0.414399153	Bergmann
Actr1a	0.247904273	0.124897194	0.239520621	0.521446518	0.037667876	0.538607074	5.83E-05	0.993607787	0.602055753	Bergmann
Actr1b	0.132372663	0.005679879	0.17502822	0.032451217	0.206392472	0.539702624	4.66E-05	0.993607787	0.974112219	Bergmann
Actr3b	0.1570261	-0.053331858	0.143285751	-0.372206295	0.020621728	1	0.000348004	0.993607787	0.70973926	Bergmann
Actr8	0.295444303	-0.344391484	0.329094507	-1.04648202	0.118269917	0.650184101	2.41E-05	0.993607787	0.295338542	Bergmann
Acyp2	0	0.086550455	0.145019268	0.596820385	0.715261238	0.939516498	0.000220353	0.993607787	0.550627306	Bergmann
Adam11	0.36107806	-0.284470794	0.292564235	-0.972336193	0.000447781	0.806779043	0.000169558	0.993607787	0.330883324	Bergmann
Add3	0.06328468	0.180833426	0.090912709	1.989088525	0.221750869	0.791379125	0.000262792	0.900380121	0.046691433	Bergmann
Adgrb3	0.15473902	-0.216975027	0.231298962	-0.93807177	0.209899278	0.565308476	0.004412122	0.993607787	0.348207528	Bergmann
Adk	0	0.110786814	0.167081503	0.663070489	0.636718788	0.765715391	0.000589622	0.993607787	0.50728541	Bergmann
Adora1	0	-0.012878232	0.099338172	-0.129640312	0.598280984	0.668591654	4.94E-05	0.993607787	0.896851008	Bergmann
Aff4	0	0.382299792	0.159426191	2.397973572	0.562306506	0.661631382	0.000173202	0.633064499	0.016486055	Bergmann
Ago2	0	0.269632453	0.245711912	1.097351979	0.833274322	0.654368653	7.32E-05	0.993607787	0.272487557	Bergmann
Ago3	0.000196703	0.233390675	0.240009561	0.97242241	0.538372194	0.748553868	0.000258693	0.993607787	0.330840448	Bergmann
Agpat3	0.229866136	0.060812114	0.193940442	0.313560767	0.002854274	0.996274278	0.000129171	0.993607787	0.753854661	Bergmann
Agpat5	0.062019076	0.187523031	0.118240249	1.585949223	0.34634506	1	0.000272872	0.977658797	0.112750829	Bergmann
Ahcyl1	0.113294235	0.12690374	0.099150201	1.279914091	0.007603944	1	0.000484584	0.993607787	0.200575351	Bergmann
Aifm3	0.127516426	0.256240335	0.154621683	1.657208294	0.184544703	0.852556354	0.000171302	0.970441376	0.09747737	Bergmann
Aimp1	0.17151626	-0.161901302	0.233867352	-0.692278341	0.283730583	0.544687714	3.61E-05	0.993607787	0.488762549	Bergmann
Ak3	0.267697211	0.31684377	0.22193038	1.427671909	0.000187319	0.611464269	0.000113349	0.993607787	0.153386315	Bergmann
Akap6	0	-0.211868494	0.245331887	-0.863599497	0.942058258	0.766024921	0.000703436	0.993607787	0.38780794	Bergmann
Akap8	0.271145101	0.045231499	0.261777304	0.172786174	0.038372641	0.533880943	8.48E-05	0.993607787	0.862819505	Bergmann
Akap8l	0.060183152	-0.386846784	0.194646947	-1.987427958	0.318583572	0.508953168	0.000142294	0.900380121	0.046874992	Bergmann
Akt2	0.269636948	0.099355006	0.211455783	0.469861851	2.52E-05	1	0.000179018	0.993607787	0.638453722	Bergmann
Akt3	0.265589655	0.019695756	0.319486828	0.061648101	0.215619927	0.784215396	0.000464217	0.993607787	0.950843071	Bergmann
Aldh1l1	0.211917814	0.09274224	0.166730564	0.556240185	4.55E-05	0.835025847	0.000120753	0.993607787	0.578046671	Bergmann
Aldh5a1	0	-0.285867917	0.150456149	-1.900008204	0.923325574	1	5.24E-05	0.900380121	0.057432043	Bergmann
Aldh7a1	0.157540919	0.07388333	0.153721863	0.480629946	0.036243293	0.773854455	6.88E-05	0.993607787	0.630779529	Bergmann
Aldh9a1	0.270285214	0.05658461	0.245729687	0.230271771	0.019146497	0.519080524	2.27E-05	0.993607787	0.817880595	Bergmann
Aldoc	0.081016033	0.225427404	0.063909365	3.527298459	4.27E-05	0.812039632	0.000497823	0.158476065	0.000419823	Bergmann
Ambra1	0.386662561	-0.111827473	0.403340792	-0.277253072	0.082874169	0.765967454	0.000464592	0.993607787	0.781585791	Bergmann
Amer2	0.162168525	0.058036203	0.162323666	0.357533833	0.062805373	0.739695771	7.71E-05	0.993607787	0.720692203	Bergmann
Amfr	0.114698434	-0.236236137	0.171200537	-1.379879649	0.243228988	0.738082893	6.44E-05	0.993607787	0.167623703	Bergmann
Ampd2	0.256751378	-0.116497238	0.287680911	-0.404952966	0.128749098	0.591101914	1.87E-05	0.993607787	0.685512084	Bergmann
Anapc16	0.155082527	-0.142287379	0.159902738	-0.88983704	0.077269897	0.630453912	0.000109648	0.993607787	0.373553394	Bergmann
Anapc4	0.248100342	0.271308208	0.272864641	0.99429595	0.108243912	0.639014314	4.42E-05	0.993607787	0.320078807	Bergmann
Angel2	0	0.007619494	0.196308739	0.038813831	0.907625246	0.685968988	5.74E-05	0.993607787	0.969038818	Bergmann
Ank2	0.027253978	-0.076450706	0.04319393	-1.769940948	0.266331485	1	0.019993217	0.937953594	0.076736979	Bergmann
Ankhd1	0.178736994	-0.018216522	0.329025792	-0.055365026	0.377503849	0.605509252	0.000229815	0.993607787	0.955847658	Bergmann
Ankra2	0	-0.625506292	0.30525851	-2.049103537	0.504423054	0.56336138	3.85E-05	0.900380121	0.040451992	Bergmann
Ankrd12	0	-0.199084149	0.122943348	-1.619316156	0.738379517	0.699959481	0.000305978	0.97225605	0.105379256	Bergmann
Ankrd13c	0.002514186	-0.008357689	0.169357311	-0.049349443	0.361467418	0.536959281	6.45E-05	0.993607787	0.960640818	Bergmann
Ankrd13d	0.467781622	-0.501971414	0.466931835	-1.075042172	0.054059623	0.617413298	2.49E-05	0.993607787	0.282355848	Bergmann
Ankrd40	0	-0.075986469	0.107088991	-0.70956378	0.652830231	1	6.08E-05	0.993607787	0.477974687	Bergmann
Anxa6	0	0.268699936	0.15469676	1.736946111	0.627734866	0.52374155	3.37E-05	0.938484257	0.082396683	Bergmann
Ap1g1	0.233273309	-0.130667429	0.261738856	-0.499228243	0.129671551	0.518014119	8.07E-05	0.993607787	0.6176186	Bergmann
Ap1m1	0.336503915	0.097088783	0.34215248	0.283758816	0.050242332	0.553283068	2.90E-05	0.993607787	0.776595218	Bergmann
Ap3d1	0.232106901	-0.001724116	0.203786039	-0.008460421	0.003411836	0.691184965	3.71E-05	0.998579164	0.993249641	Bergmann
Ap3s2	0.001386603	0.008249938	0.222077775	0.03714887	0.349506758	0.555265374	5.42E-05	0.993607787	0.970366307	Bergmann
Apba2	0.147576217	-0.078896784	0.14781839	-0.533741329	0.057304117	0.55858889	0.000411215	0.993607787	0.593520511	Bergmann
Apc	0.261728061	0.383543827	0.240932713	1.591912622	0.010010837	1	0.000497104	0.97225605	0.111404339	Bergmann
Apeh	0.545711227	-0.151733376	0.487646318	-0.31115456	0.005846786	0.510916328	6.70E-06	0.993607787	0.755683125	Bergmann
Appl2	0	0.032080872	0.06933996	0.462660659	0.807399052	0.868983689	0.000380461	0.993607787	0.643607622	Bergmann
Araf	0	0.03039708	0.129708096	0.234349908	0.656396791	0.549350727	0.000133586	0.993607787	0.814713343	Bergmann
Arap2	0.165607239	0.200388894	0.171156039	1.170796513	0.069582409	1	0.000386928	0.993607787	0.24168058	Bergmann
Arfgap1	0.298060375	-0.088699999	0.306535104	-0.289363268	0.065330821	0.576940527	5.74E-05	0.993607787	0.772303401	Bergmann
Arfgef1	0.188273548	-0.039894292	0.263644614	-0.15131844	0.25418705	0.531735646	0.000108663	0.993607787	0.879724524	Bergmann
Arfip2	0.000272664	-0.061732041	0.477510984	-0.129278788	0.334648531	1	3.36E-05	0.993607787	0.897137056	Bergmann
Arglu1	0.150225995	-0.067557717	0.174929703	-0.386199231	0.121739636	1	0.000398734	0.993607787	0.699349123	Bergmann
Arhgap5	0.13996296	0.129107454	0.127556691	1.012157437	0.012684867	0.530484917	0.000595765	0.993607787	0.311462783	Bergmann
Arhgef10l	0.186159689	-0.310931221	0.218271686	-1.424514682	0.165584336	0.641555458	0.000158982	0.993607787	0.154297538	Bergmann
Arhgef12	0	-0.07578828	0.142270838	-0.532704246	0.676847328	0.526284509	0.000434693	0.993607787	0.594238326	Bergmann
Arhgef9	0.08004932	-0.164507169	0.176600997	-0.931518917	0.444793187	0.701487357	0.000103173	0.993607787	0.351585204	Bergmann
Arid2	0.150531584	0.072905558	0.270945266	0.269078544	0.405287978	0.595792835	0.000133746	0.993607787	0.787869241	Bergmann
Arid4a	0	-0.347527428	0.19069863	-1.822390801	0.673203725	0.504145297	0.000140041	0.937953594	0.068395709	Bergmann
Arl8a	0.108460724	-0.015626646	0.115598883	-0.135179904	0.097353124	1	0.000111708	0.993607787	0.892469636	Bergmann
Armc1	0.265284287	0.236574779	0.279390626	0.846752742	0.071310954	0.511094499	3.17E-05	0.993607787	0.397132954	Bergmann
Armc8	0.237111962	-0.241430597	0.294958014	-0.8185253	0.25338204	0.561053897	6.64E-05	0.993607787	0.413057302	Bergmann
Arpc4	0.001006247	0.006583223	0.118657873	0.055480711	0.377641011	0.911002758	7.70E-05	0.993607787	0.955755496	Bergmann
Arrb1	0.211003811	0.133673717	0.165873331	0.805878296	2.77E-05	1	0.000268317	0.993607787	0.420313027	Bergmann
Asb8	0.420242069	0.001733139	0.423315902	0.004094198	0.001948262	1	0.000165538	0.99927733	0.996733312	Bergmann
Ash1l	0	-0.099569498	0.146135353	-0.681351199	0.997620211	0.657956095	0.000306824	0.993607787	0.495649294	Bergmann
Ash2l	0.238362876	0.229239523	0.309583236	0.740477829	0.194992557	0.771942402	2.66E-05	0.993607787	0.459010109	Bergmann
Asph	0.163145177	-0.097733522	0.169095591	-0.577977944	0.080442748	0.533270321	0.000393646	0.993607787	0.563279011	Bergmann
Asrgl1	0	-0.042409434	0.056020364	-0.757036034	0.451933014	0.888267395	0.000201287	0.993607787	0.449028275	Bergmann
Asxl2	0.002276186	-0.032000722	0.263921806	-0.121250769	0.403942141	0.714559771	0.000180758	0.993607787	0.903492413	Bergmann
Atad2b	0	-0.114383143	0.38424678	-0.29768146	0.590858962	0.831184232	0.000263022	0.993607787	0.765946295	Bergmann
Atf2	0.260846878	-0.195093444	0.300339498	-0.649576381	0.113759512	0.661246433	0.000125533	0.993607787	0.515965894	Bergmann
Atf5	0.162897479	0.053984051	0.187013069	0.288664589	0.140832303	0.567702421	2.29E-05	0.993607787	0.772838063	Bergmann
Atf7ip	0.141883314	0.349573769	0.228851112	1.527516147	0.304931108	0.649543834	0.000149792	0.993607787	0.126632715	Bergmann
Atg13	0.102732106	0.206768406	0.291747059	0.708724901	0.545722643	0.503434527	3.44E-05	0.993607787	0.478495209	Bergmann
Atg16l2	0	-0.003186888	0.278076173	-0.011460484	0.828866663	0.562048047	8.60E-05	0.998386675	0.990856057	Bergmann
Atg4b	0.453255587	0.033193944	0.400057309	0.082972973	0.004558169	0.529243096	3.80E-05	0.993607787	0.93387303	Bergmann
Atn1	0.095193052	-0.284944667	0.203021027	-1.403522935	0.265628784	1	4.18E-07	0.993607787	0.160460958	Bergmann
Atp1a2	0.135629361	0.018207298	0.100685731	0.18083295	5.24E-11	0.526557364	0.001246151	0.993607787	0.856498699	Bergmann
Atp6v0d1	0.195959999	0.003577994	0.173838853	0.020582249	0.014034727	0.575972916	7.52E-05	0.996232336	0.983578901	Bergmann
Atp6v1h	0	0.196037055	0.165366889	1.185467395	0.86225903	0.589141476	8.24E-05	0.993607787	0.235832699	Bergmann
Atrx	0.241461044	-0.036629234	0.213552734	-0.171523133	0.010949238	0.587787467	0.000237738	0.993607787	0.863812443	Bergmann
Atxn10	0.292789685	0.097749673	0.227046032	0.430527994	2.05E-06	0.780717076	0.000199401	0.993607787	0.666811608	Bergmann
Atxn2	0.214946675	-0.149177126	0.253498986	-0.588472277	0.060672272	0.846727369	0.000202427	0.993607787	0.556215337	Bergmann
Azin1	0.176693093	0.338254059	0.200513862	1.686936038	0.117224984	1	0.000107536	0.956352678	0.091615652	Bergmann
B230118H07Rik	0.043434553	-0.028234867	0.166622603	-0.169454003	0.378610622	0.596467041	6.27E-05	0.993607787	0.86543955	Bergmann
BC003965	0.15693739	0.31528462	0.293414372	1.07453707	0.226901737	0.532427231	2.57E-05	0.993607787	0.282582039	Bergmann
BC005537	0.059661377	0.060774757	0.130680253	0.465064584	0.326285155	0.500335462	3.15E-05	0.993607787	0.641885207	Bergmann
Babam1	0.38392835	-0.060807791	0.327581328	-0.185626546	0.00142154	0.741815318	5.65E-05	0.993607787	0.852737634	Bergmann
Bag3	0.244486137	-0.353447614	0.263469198	-1.341513984	0.051273043	1	6.45E-05	0.993607787	0.179753632	Bergmann
Baz1b	0.074939453	0.004504011	0.156302602	0.028815966	0.316523388	0.621704138	0.000104152	0.994022163	0.977011367	Bergmann
Baz2a	0.338095149	0.146869179	0.446720927	0.328771657	0.140677935	0.535090467	6.38E-05	0.993607787	0.742328288	Bergmann
Baz2b	0.335483901	-0.101683072	0.307678611	-0.330484696	0.009766511	0.564392974	0.00047965	0.993607787	0.741033754	Bergmann
Bbip1	0.212271863	-0.17500607	0.253918437	-0.689221594	0.147188007	0.689375579	8.79E-05	0.993607787	0.49068383	Bergmann
Bbx	0.129775136	-0.428805563	0.284022013	-1.509761717	0.19120242	0.563843919	8.11E-05	0.993607787	0.131104237	Bergmann
Bcat1	0.345828648	0.080135439	0.286569612	0.279636902	0.002023128	0.534942553	0.000176394	0.993607787	0.779756092	Bergmann
Bckdhb	0.122307814	-0.077274396	0.207088794	-0.373146199	0.238827447	0.60025859	0.000116391	0.993607787	0.709039636	Bergmann
Bckdk	0	-0.034013221	0.187125226	-0.181767163	0.753791223	0.556329685	1.04E-05	0.993607787	0.855765456	Bergmann
Bcl6	0.002507558	0.432758303	0.2024518	2.13758684	0.349174978	1	0.000330968	0.874935968	0.032550291	Bergmann
Bclaf1	0.073126143	-0.101098531	0.16229169	-0.62294336	0.514600022	0.692393771	0.000169639	0.993607787	0.533321743	Bergmann
Bcr	0.117439432	0.053617352	0.191092104	0.280583815	0.303009338	0.829127205	6.58E-05	0.993607787	0.779029632	Bergmann
Bdp1	0.241282662	-0.081867392	0.388344445	-0.210811286	0.277913349	0.583289913	5.73E-05	0.993607787	0.833034531	Bergmann
Bhlhe40	0.505433402	0.045040804	0.529763574	0.085020576	0.050847186	0.69458963	4.76E-05	0.993607787	0.932245033	Bergmann
Birc6	0	-0.12050572	0.229935276	-0.524085396	0.673008751	0.624180744	0.000210411	0.993607787	0.600219145	Bergmann
Blmh	0.225328769	0.013918666	0.233036243	0.059727473	0.059304466	0.81304665	6.77E-05	0.993607787	0.952372691	Bergmann
Bmpr1a	0	-0.360476268	0.206427136	-1.746263959	0.404231824	1	0.000474581	0.937953594	0.080765095	Bergmann
Bms1	0.471682245	-0.465190198	0.472903799	-0.983688857	0.023739694	0.628653415	2.19E-05	0.993607787	0.32526852	Bergmann
Borcs8	0.294729158	-0.152592222	0.340260867	-0.448456572	0.123255828	0.588824794	4.42E-05	0.993607787	0.653823721	Bergmann
Braf	0.065794861	-0.048364237	0.242112249	-0.199759565	0.513051162	0.525700508	0.000191629	0.993607787	0.841668627	Bergmann
Brd3	0.031082397	0.144693529	0.172171312	0.840404404	0.592066728	0.586269502	3.60E-05	0.993607787	0.400681681	Bergmann
Brd8	0.341522475	-0.181677382	0.321748395	-0.564656686	0.019611957	0.74932942	7.98E-05	0.993607787	0.572307301	Bergmann
Brms1l	0.00035619	0.045657256	0.272928412	0.167286562	0.369437794	0.713537612	4.30E-05	0.993607787	0.867144577	Bergmann
Brwd1	0.035033674	-0.00736314	0.196777886	-0.037418536	0.353577401	0.635926028	0.000101348	0.993607787	0.970151293	Bergmann
Btaf1	0	0.261409863	0.510639642	0.5119263	0.980205878	0.504595165	0.000102617	0.993607787	0.608702591	Bergmann
Btbd3	0.222075521	0.178939678	0.245478817	0.728941422	0.132545828	0.901863638	0.000144217	0.993607787	0.466037495	Bergmann
Btbd7	0	-0.312935954	0.260820554	-1.19981324	0.5505709	0.755213936	0.000185994	0.993607787	0.230211881	Bergmann
C130071C03Rik	0.001779241	-0.36362222	0.196348998	-1.851917881	0.224716897	0.758258871	0.000354169	0.936212972	0.064037616	Bergmann
Cacng5	0.162221303	0.08252661	0.156333525	0.527888116	0.00562413	1	0.000171128	0.993607787	0.597576994	Bergmann
Cadm4	0.057881758	-0.054551131	0.109683317	-0.497351216	0.480781414	0.65006944	0.000118229	0.993607787	0.618941401	Bergmann
Camk1	0.000179004	0.047184888	0.126702967	0.372405552	0.341275041	0.566375612	0.00013792	0.993607787	0.709590921	Bergmann
Camk2g	0.13812841	-0.197735917	0.132050951	-1.497421381	0.036146581	1	0.000586258	0.993607787	0.134283648	Bergmann
Camk2n1	0.486756237	-0.021360591	0.350840943	-0.060883976	4.54E-38	1	0.000272705	0.993607787	0.951451611	Bergmann
Cap2	0.152356847	0.063062208	0.141539222	0.445545816	0.027448665	1	0.000624293	0.993607787	0.655925358	Bergmann
Capn2	0	-0.054409666	0.118099348	-0.460710974	0.863900261	0.535581479	9.77E-05	0.993607787	0.64500598	Bergmann
Capn7	0.002408542	-0.098118558	0.257709215	-0.380733601	0.52247866	0.624712331	5.12E-05	0.993607787	0.703400933	Bergmann
Caprin1	0	0.182595009	0.190084959	0.960596829	0.700805575	0.525445293	9.24E-05	0.993607787	0.336754924	Bergmann
Car11	0.184899973	-0.283030039	0.36623401	-0.772812004	0.289254833	0.888175316	3.36E-05	0.993607787	0.439633648	Bergmann
Caskin1	0.15491899	-0.051240044	0.163177166	-0.314014792	0.075109674	0.999046214	0.000195259	0.993607787	0.753509804	Bergmann
Cbx5	0.16297046	-0.149530363	0.177488401	-0.842479633	0.105517543	0.60294492	0.000121119	0.993607787	0.399519535	Bergmann
Cbx6	0.289512823	-0.116699551	0.249417059	-0.467889213	0.005649193	0.761622133	3.44E-07	0.993607787	0.639863818	Bergmann
Ccar2	0.000358266	-0.077353545	0.292898539	-0.264096726	0.439501071	0.70812228	1.42E-05	0.993607787	0.791705387	Bergmann
Ccdc127	0.069548076	-0.393022128	0.22208799	-1.769668538	0.414489516	0.584137662	2.50E-05	0.937953594	0.076782374	Bergmann
Ccdc174	0	0.214845436	0.284146112	0.756109011	0.591444369	0.672012225	4.58E-05	0.993607787	0.44958384	Bergmann
Ccdc47	0.325191099	0.056011166	0.290442464	0.192847718	0.011841609	0.510711869	4.60E-05	0.993607787	0.847078231	Bergmann
Ccdc59	0.000601512	-0.046903153	0.200291239	-0.234174764	0.380098471	0.588328776	4.16E-05	0.993607787	0.814849306	Bergmann
Ccdc6	0.452801432	0.142033343	0.431682684	0.329022562	0.031521227	0.668257019	4.79E-05	0.993607787	0.742138634	Bergmann
Ccdc88a	0.170639604	-0.075964899	0.147449351	-0.515193176	0.004041997	1	0.000511703	0.993607787	0.606418037	Bergmann
Ccnl1	0	-0.330935262	0.227222492	-1.45643708	0.576096879	0.525114728	5.76E-05	0.993607787	0.145271832	Bergmann
Ccnl2	0.349731404	-0.292948986	0.285150482	-1.02734873	0.00026466	0.877781258	0.000194483	0.993607787	0.304256284	Bergmann
Ccnt1	0	-0.319621285	0.242506527	-1.317990443	0.816746263	0.53588831	7.20E-05	0.993607787	0.187506847	Bergmann
Ccnt2	0.174602694	-0.120253708	0.236352795	-0.508789026	0.152688637	0.738873913	0.000166801	0.993607787	0.610900112	Bergmann
Ccz1	0.157291287	-0.158418288	0.269274204	-0.58831587	0.23702428	0.504402818	5.22E-05	0.993607787	0.556320295	Bergmann
Cd99l2	0.23580346	0.048940817	0.320795228	0.152560924	0.269717096	0.552288052	3.49E-05	0.993607787	0.878744542	Bergmann
Cdc123	0.168398331	0.053608527	0.185957349	0.288283994	0.105152289	0.717439624	4.97E-05	0.993607787	0.773129358	Bergmann
Cdc42ep4	0.154304981	0.051807586	0.126157097	0.410659312	0.000781147	0.953086939	0.000113798	0.993607787	0.681322366	Bergmann
Cdc73	0.363580227	0.070560592	0.408057901	0.172918088	0.075082212	0.905141853	9.61E-05	0.993607787	0.862715813	Bergmann
Cdh22	0.179410729	0.163688219	0.167219604	0.978881748	0.015404039	0.541888992	0.000541354	0.993607787	0.327638411	Bergmann
Cdk11b	0.200516466	0.088722902	0.240850572	0.368373224	0.191354416	0.571465215	6.58E-05	0.993607787	0.71259496	Bergmann
Cdk12	0	-0.290147159	0.381705435	-0.760133685	0.624109483	0.610406645	0.000180771	0.993607787	0.44717468	Bergmann
Cdk5rap2	0	0.005121348	0.121800518	0.042047013	0.627157735	0.860005705	0.000311872	0.993607787	0.96646122	Bergmann
Cep120	0	-0.147671659	0.269359222	-0.548233166	0.494198258	0.581265615	6.38E-05	0.993607787	0.583531812	Bergmann
Cep57	0	-0.316890701	0.396648666	-0.798920374	0.591230733	0.514533115	2.12E-05	0.993607787	0.424336584	Bergmann
Cers5	0.234500849	-0.024817912	0.273915286	-0.090604336	0.134630731	0.851999676	0.000133811	0.993607787	0.927806987	Bergmann
Cfdp1	0	0.160351061	0.143395413	1.118244001	0.904809723	0.547651782	9.55E-05	0.993607787	0.263462796	Bergmann
Cfp	0	-0.472010583	0.267966303	-1.761454995	0.628824708	1	1.26E-05	0.937953594	0.078161424	Bergmann
Cgrrf1	0.393903487	-0.147795793	0.334869098	-0.441353931	0.004296246	0.569960207	2.88E-05	0.993607787	0.658956789	Bergmann
Chchd3	0	0.285115539	0.155564603	1.832779009	0.541423107	0.607213051	0.000219813	0.937953594	0.066835442	Bergmann
Chd6	0.321519949	-0.234673227	0.307312397	-0.763630847	0.027010958	0.593194411	0.000273034	0.993607787	0.445087261	Bergmann
Chd8	0.001549874	0.111526719	0.190004189	0.586969793	0.440085744	0.56240208	7.79E-05	0.993607787	0.557223994	Bergmann
Chka	0	0.072654282	0.185466151	0.391738773	0.91706681	0.634936135	0.000220436	0.993607787	0.695251239	Bergmann
Chl1	0.172807795	0.274739633	0.202281132	1.35820692	0.160522171	0.891041049	0.000455004	0.993607787	0.174398035	Bergmann
Chn1	0.211925517	0.01673223	0.187521874	0.089228151	0.00688774	1	0.000302542	0.993607787	0.928900594	Bergmann
Chp1	0.193197071	-0.045035858	0.2124426	-0.21199071	0.109123691	0.724645453	8.50E-05	0.993607787	0.832114282	Bergmann
Chpt1	0.002093048	0.233680252	0.100868562	2.316680709	0.310208333	0.957494203	0.000681678	0.672692691	0.020521131	Bergmann
Chst10	0.336171015	-0.318236171	0.27313316	-1.165131949	0.000133027	1	0.000107784	0.993607787	0.243965586	Bergmann
Cic	0.219361199	-0.306643353	0.31809877	-0.963987859	0.247777946	0.532071938	1.93E-05	0.993607787	0.335052013	Bergmann
Cisd2	0.185417512	0.053304396	0.242578751	0.219740583	0.222596841	0.501796788	5.66E-05	0.993607787	0.826073196	Bergmann
Ckap5	0.119373185	0.318395332	0.134180473	2.37288873	0.082813072	0.894591765	0.00037127	0.658917654	0.01764958	Bergmann
Clasp1	0.296169626	-0.557956832	0.320447718	-1.741178982	0.098200056	0.632462983	0.000139052	0.937953594	0.08165221	Bergmann
Clasrp	0.000372176	-0.251698003	0.200884961	-1.252945972	0.534605883	0.550713084	7.84E-05	0.993607787	0.21022537	Bergmann
Clcn3	0.141362784	0.027522141	0.170530703	0.16139112	0.156219449	0.688205572	0.000150119	0.993607787	0.87178536	Bergmann
Clcn6	0.019931886	0.084318065	0.223021081	0.378072176	0.563387045	0.584772915	2.81E-05	0.993607787	0.705376977	Bergmann
Clec16a	0.547130837	-0.045288376	0.538544421	-0.08409404	0.017496065	0.566552327	0.000111765	0.993607787	0.932981663	Bergmann
Clip1	0.174821903	-0.057832758	0.162296487	-0.356340174	0.023642984	0.587159542	0.000323463	0.993607787	0.721585827	Bergmann
Clk1	0	-0.08390676	0.147878823	-0.567402133	0.684097886	0.622376946	0.0001295	0.993607787	0.570441001	Bergmann
Clk2	0	0.105674649	0.276967567	0.381541601	0.593223505	0.626646978	6.82E-05	0.993607787	0.702801408	Bergmann
Clk4	0.000943047	-0.120608171	0.227049037	-0.531198779	0.385859818	0.663521915	9.36E-05	0.993607787	0.595281039	Bergmann
Clptm1	0.123936896	-0.358275841	0.205595069	-1.742628574	0.190702121	0.63580594	3.63E-05	0.937953594	0.081398515	Bergmann
Clybl	0.000833377	-0.243451886	0.186717132	-1.303854036	0.431921202	1	0.000785281	0.993607787	0.192283355	Bergmann
Cmas	0.384103473	-0.000293592	0.324148411	-0.000905733	0.00295304	1	7.17E-05	0.99927733	0.99927733	Bergmann
Cmtm5	0.061241381	-0.006193227	0.095532328	-0.064828595	0.252676606	0.712893634	0.000176179	0.993607787	0.948310474	Bergmann
Cnot1	0	-0.093910596	0.311020248	-0.301943673	0.762115467	0.643631851	8.81E-05	0.993607787	0.762695002	Bergmann
Cnot4	0	-0.032286011	0.19744173	-0.163521717	0.499592156	0.643971282	0.000242519	0.993607787	0.870107676	Bergmann
Cnrip1	0	0.227383234	0.223482656	1.017453606	0.702527073	0.545852377	8.98E-05	0.993607787	0.308937692	Bergmann
Cog4	0.174996365	0.071178082	0.236173428	0.301380568	0.29498022	0.645164559	6.40E-05	0.993607787	0.76312431	Bergmann
Cog7	0.282168059	0.037332121	0.261464256	0.142780972	0.01748667	0.502807897	3.74E-05	0.993607787	0.886463165	Bergmann
Commd4	0.072179599	-0.346588029	0.193783143	-1.788535495	0.332645698	0.649765907	2.03E-05	0.937953594	0.073689654	Bergmann
Copa	0.115260543	0.20558082	0.197585505	1.040465089	0.323792276	0.562038442	7.60E-05	0.993607787	0.298123875	Bergmann
Cops2	0	0.033831414	0.203654316	0.16612176	0.551964416	0.617313244	3.93E-05	0.993607787	0.86806113	Bergmann
Cops3	0	-0.285280026	0.299940142	-0.951123194	0.909588965	0.75856435	5.07E-05	0.993607787	0.341541842	Bergmann
Copz1	0.314033586	0.436944855	0.30443364	1.435271265	0.020141255	0.543826409	3.11E-05	0.993607787	0.151209813	Bergmann
Coq9	0.104090395	-0.150003696	0.19190366	-0.781661463	0.201311977	0.65959829	3.42E-05	0.993607787	0.434413555	Bergmann
Coro2b	0	0.182282687	0.145971586	1.248754579	0.738841544	0.579582748	0.000168288	0.993607787	0.211754851	Bergmann
Cox14	0.000628167	0.090988022	0.092333888	0.985423925	0.463653875	0.549741868	3.08E-05	0.993607787	0.324415882	Bergmann
Cox19	0.557310254	-0.083148314	0.4821148	-0.172465798	0.000504073	0.886552677	5.27E-05	0.993607787	0.863071347	Bergmann
Cpped1	0.231931897	0.502267908	0.267579843	1.877076772	0.089648068	0.54384292	7.17E-05	0.924115652	0.060507572	Bergmann
Cpsf1	0	-0.365734108	0.260019283	-1.406565329	0.604223769	0.501238648	9.79E-06	0.993607787	0.15955632	Bergmann
Cpsf6	0	0.072531185	0.256647171	0.2826105	0.843963076	0.531694806	0.000132164	0.993607787	0.77747543	Bergmann
Cpsf7	0	-0.223670709	0.237830909	-0.940461061	0.970801321	0.535834766	6.82E-05	0.993607787	0.346981114	Bergmann
Cramp1l	0.000356192	-0.044384394	0.337702307	-0.131430531	0.396714056	0.564929711	6.21E-05	0.993607787	0.895434738	Bergmann
Crebbp	0.218089449	-0.105195718	0.25080768	-0.419427818	0.103397703	0.905319186	0.000326225	0.993607787	0.674903497	Bergmann
Crebrf	0.170644719	0.588102836	0.231838348	2.536693525	0.273223708	0.517422105	0.000130205	0.535908591	0.011190487	Bergmann
Crebzf	0.066189528	-0.173524153	0.262407923	-0.661276346	0.455150986	0.680034983	0.000139833	0.993607787	0.508435108	Bergmann
Crkl	0.1679646	-0.702433529	0.20134794	-3.488655162	0.182246051	0.569062623	3.20E-05	0.158476065	0.000485457	Bergmann
Crlf3	0.331184011	0.563983371	0.332615935	1.695599374	0.028648168	0.602911189	0.000357146	0.956352678	0.089961776	Bergmann
Cry1	0.236291865	0.636544873	0.301798592	2.109171116	0.134729694	0.738566092	4.44E-05	0.885767361	0.034929814	Bergmann
Cry2	0.061509083	0.204847916	0.173699013	1.179326883	0.397534765	0.617209818	7.03E-05	0.993607787	0.238268037	Bergmann
Cs	0.157611549	0.191804019	0.143473577	1.336859536	0.016738434	0.664755117	0.000103147	0.993607787	0.181268491	Bergmann
Csde1	0.072704513	-0.012918847	0.13387458	-0.096499625	0.34247541	0.554783752	9.15E-05	0.993607787	0.923123772	Bergmann
Csnk1a1	0.001238985	0.396318711	0.117103442	3.384347231	0.233474245	0.688979148	0.000245826	0.158476065	0.000713477	Bergmann
Csnk1d	0.128833725	-0.197376491	0.145527762	-1.356280673	0.130258854	0.631937532	5.15E-05	0.993607787	0.175009882	Bergmann
Csnk1g3	0	-0.13783035	0.294035085	-0.468754775	0.556654589	0.938482496	0.000171135	0.993607787	0.639244929	Bergmann
Csnk2a1	0.186965203	-0.042668691	0.208618002	-0.204530245	0.059744763	0.708977779	6.72E-05	0.993607787	0.837939159	Bergmann
Csrp1	0.305988057	0.11282231	0.228394982	0.493978935	4.26E-11	0.802318393	0.000340275	0.993607787	0.621321056	Bergmann
Cstf2t	0.000901509	0.147298845	0.176141329	0.836253739	0.434146057	0.755598117	1.31E-05	0.993607787	0.403012172	Bergmann
Cstf3	0.146823222	-0.115531072	0.351864582	-0.328339589	0.095666291	0.6975864	0.000121661	0.993607787	0.742654914	Bergmann
Ctcf	0.022248295	0.352341011	0.185576796	1.898626444	0.609222534	0.53258838	8.01E-05	0.900380121	0.057613609	Bergmann
Ctdsp2	0.105312011	0.071059866	0.131418282	0.540715223	0.175029416	0.690391073	4.96E-05	0.993607787	0.588703884	Bergmann
Ctnnd2	0.251192142	0.141825304	0.203045794	0.698489248	0.000246525	0.95430005	0.004326049	0.993607787	0.48487128	Bergmann
Cttn	0	-0.579077164	0.298106735	-1.942516205	0.804859633	0.566134978	2.95E-05	0.900380121	0.05207464	Bergmann
Ctxn3	0.102552876	-0.06854489	0.105763084	-0.648098443	0.07097459	1	8.06E-05	0.993607787	0.516921281	Bergmann
Cul3	0.170986612	0.456183541	0.212751771	2.144205606	0.204983968	0.627339055	9.76E-05	0.874935968	0.032016416	Bergmann
Cul4a	0.00090577	0.161749542	0.225512807	0.717252133	0.326629937	0.798020096	5.25E-05	0.993607787	0.473218537	Bergmann
Cul5	0.279493816	-0.014186017	0.286942672	-0.049438507	0.077100679	0.697652428	0.000100304	0.993607787	0.960569841	Bergmann
Cul9	0.001782191	-0.144634599	0.236769358	-0.61086705	0.505261764	0.631276719	5.73E-05	0.993607787	0.5412876	Bergmann
Cyb5r4	0	-0.063576721	0.50535366	-0.125806393	0.627948777	0.609466472	3.31E-05	0.993607787	0.899885181	Bergmann
Cyhr1	0.145540229	0.144916235	0.167222938	0.866605007	0.137610668	0.601708913	6.99E-05	0.993607787	0.386158469	Bergmann
Cystm1	0	0.021222209	0.135137091	0.157042076	0.526232367	0.54606428	8.65E-05	0.993607787	0.875211687	Bergmann
D5Ertd579e	0.103684629	0.001502391	0.233928815	0.006422428	0.411301258	0.830702322	0.000135303	0.998590675	0.994875679	Bergmann
Daam1	0.283106525	0.31810138	0.267616177	1.188647798	0.026348843	0.503799848	0.000239057	0.993607787	0.234578291	Bergmann
Dag1	0	-0.124157814	0.09389445	-1.3223126	0.563005495	0.728744234	0.000107897	0.993607787	0.186064079	Bergmann
Dao	0.334281707	-0.067186749	0.243601922	-0.275805498	1.36E-22	0.611617445	0.000408463	0.993607787	0.782697461	Bergmann
Dazap1	0.359143899	-0.024063992	0.375296995	-0.064119863	0.081703837	0.648589912	7.07E-05	0.993607787	0.948874786	Bergmann
Dcaf5	0.086108548	-0.024863125	0.233624719	-0.106423347	0.393705486	0.819707676	0.000119566	0.993607787	0.91524647	Bergmann
Dcaf8	0.268739469	0.064499688	0.223558859	0.288513226	0.002652276	0.790769318	0.000154559	0.993607787	0.772953908	Bergmann
Dclk1	0	0.047454639	0.096684227	0.490820895	0.505733808	0.851038959	0.000523632	0.993607787	0.62355313	Bergmann
Dclk2	0.458640841	-0.494626074	0.387684299	-1.275847577	0.001331051	0.604534994	0.000202886	0.993607787	0.202009405	Bergmann
Dctn2	0.291135192	0.035099114	0.235113043	0.14928612	0.000245101	0.72786629	5.87E-05	0.993607787	0.881327867	Bergmann
Dctn4	0.071699622	-0.220775181	0.206171655	-1.070831877	0.475633197	0.534025732	0.000134815	0.993607787	0.284245031	Bergmann
Dcun1d1	0	0.407041475	0.353965405	1.149947056	0.879276149	0.566076457	5.58E-05	0.993607787	0.250165678	Bergmann
Dcun1d5	0.261665011	0.094801049	0.320807482	0.2955076	0.156379794	0.512352591	7.78E-05	0.993607787	0.767606148	Bergmann
Ddah1	0.061277444	0.013766284	0.080820298	0.170332009	0.167661164	1	0.000339367	0.993607787	0.86474904	Bergmann
Ddhd2	0.658351773	-0.403573158	0.561412564	-0.718853094	0.000318425	0.642514876	0.000132606	0.993607787	0.47223144	Bergmann
Ddx17	0.091815527	-0.032243359	0.117814018	-0.273680154	0.19385844	0.825159659	0.000210515	0.993607787	0.78433043	Bergmann
Ddx3y	0.17094433	0.223734416	0.262821914	0.851277628	0.133058817	0.513440887	5.69E-05	0.993607787	0.394615149	Bergmann
Ddx47	0	-0.109196659	0.208449201	-0.523852615	0.761616455	0.580348741	3.02E-05	0.993607787	0.600381055	Bergmann
Ddx5	0.089843031	-0.072229981	0.091232838	-0.791710337	0.066396797	0.600813454	0.000719092	0.993607787	0.428529593	Bergmann
Ddx50	0.120647981	0.215703729	0.208723905	1.033440463	0.165515824	0.621503885	0.000115044	0.993607787	0.301397819	Bergmann
Dennd5a	0.248174062	0.27339694	0.229440763	1.191579635	0.015419218	0.681959712	0.000218509	0.993607787	0.233426114	Bergmann
Derl1	0	0.220882104	0.164437084	1.343262104	0.918660511	0.521537048	4.73E-05	0.993607787	0.179187118	Bergmann
Dhdds	0.576056066	0.25171018	0.506137393	0.497315913	0.004006532	0.598374994	6.46E-05	0.993607787	0.618966292	Bergmann
Dhrs1	0.147227368	0.280402678	0.182339977	1.537801432	0.141385812	0.742594757	2.45E-05	0.993607787	0.124097173	Bergmann
Dhx30	0.201360222	0.114262329	0.261538624	0.436885103	0.128332157	0.659068505	0.000155176	0.993607787	0.662194676	Bergmann
Dhx36	0.149375333	-0.058835356	0.213435753	-0.275658388	0.272327443	0.575552435	9.88E-05	0.993607787	0.782810459	Bergmann
Diablo	0	-0.013509513	0.300722847	-0.044923468	0.656749602	0.691796124	5.30E-05	0.993607787	0.964168311	Bergmann
Dido1	0.337268568	-0.312066737	0.348462524	-0.895553223	0.079315365	0.903976135	0.00014058	0.993607787	0.370491428	Bergmann
Dlst	0.090899581	-0.118891066	0.141830225	-0.838263257	0.179924733	0.505462277	6.05E-05	0.993607787	0.401882867	Bergmann
Dmtf1	0.347919772	-0.134865058	0.346064208	-0.389711086	0.05589304	0.563241036	0.000100004	0.993607787	0.696750198	Bergmann
Dmxl1	0	-0.15485352	0.334203288	-0.463351277	0.813022422	0.501489018	0.000173598	0.993607787	0.643112597	Bergmann
Dnaja2	0.171162221	0.192637767	0.203672188	0.945822641	0.088359785	0.576346494	0.000100479	0.993607787	0.344239056	Bergmann
Dnaja3	0.084482385	-0.012017223	0.279478638	-0.042998719	0.422258558	0.511320862	3.93E-05	0.993607787	0.965702555	Bergmann
Dnajc1	0.152137622	0.41673288	0.23861248	1.746484003	0.261243017	0.910078735	0.0003042	0.937953594	0.080726884	Bergmann
Dnajc11	0.328845261	0.220368931	0.375915766	0.586218912	0.128505291	0.531833106	3.63E-05	0.993607787	0.557728414	Bergmann
Dnajc18	0.133469073	0.121067067	0.233414359	0.518678747	0.118465197	0.530027882	5.70E-05	0.993607787	0.603984785	Bergmann
Dnajc19	0.205853916	0.033867934	0.267881887	0.126428608	0.21452439	0.715311375	9.63E-05	0.993607787	0.899392658	Bergmann
Dnajc27	0.416296603	-0.066480136	0.338237506	-0.196548683	0.000262839	0.523161321	3.43E-05	0.993607787	0.844180732	Bergmann
Dnm1l	0	0.139455174	0.147688718	0.944250689	0.777646714	0.521750862	8.90E-05	0.993607787	0.345041558	Bergmann
Dnttip1	0.365265019	0.054655975	0.35103011	0.155701672	0.038651593	0.510369084	3.68E-05	0.993607787	0.87626818	Bergmann
Donson	0	-0.243827192	0.68431003	-0.356311001	0.350191808	0.725456458	1.82E-05	0.993607787	0.721607672	Bergmann
Dpf2	0.085261283	0.312456552	0.227101071	1.375847987	0.415269647	0.756491134	4.22E-05	0.993607787	0.168868701	Bergmann
[truncated: 24,660 more rows]
