# Supplementary material for: Cerebellar microRNA-206 tunes Purkinje neuron firing dynamics to control sensorimotor gating
Source: bioRxiv. 2026 Jun 30:2026.06.29.734826. Preprint. [Version 1] doi: 10.64898/2026.06.29.734826 (PMC13345198; doi:10.64898/2026.06.29.734826)
Supplement: Supplement 1 — Supplemental Table 1. Differential gene expression in miR-206 KO cerebellar cell types, by pseudobulk edgeR-LRT analysis of snRNA-seq data. Supplemental Table 2. Differential gene expression in miR-206 KO Purkinje cell subtypes, by pseudobulk edgeR-LRT analysis of snRNA-seq data. Supplemental Table 3. Differential gene expression in miR-206 KO cerebellar cortex cell types, by C-SIDE analysis of spatial transcriptomics data. Supplemental Table 4. Differential gene expression in miR-206 KO cerebellar nuclei cell types, by C-SIDE analysis of spatial transcriptomics data. Supplemental Table 5. Differential gene expression of AGO2-bound RNAs in Pvalb-expressing cerebellar neurons with miR-206 deletion, by edgeR-LRT. RNA biotype annotation from Ensembl via BioMart. Supplemental Table 6. Differential gene expression of AGO2-bound RNAs in Pcp2-expressing cerebellar neurons with miR-206 deletion, by edgeR-LRT. RNA biotype annotation from Ensembl via BioMart. Supplemental Table 7. dCLIP predictions of miR-206 binding sites in Pvalb-expressing cerebellar neurons. Supplemental Table 8. dCLIP predictions of miR-206 binding sites in Pcp2-expressing cerebellar neurons. Supplemental Table 9. dCLIP predictions of miR-206 binding sites shared between Pvalb- and Pcp2-expressing cerebellar neurons. Supplemental Table 10. Predicted targets of miR-1/miR-206 in Mus musculus by TargetScan 8.0. Supplemental Table 11. Differential gene expression of ribosome-bound RNAs in Pcp2-expressing cerebellar neurons with miR-206 deletion, by edgeR-QLF. Supplemental Table 12. Summary statistics. Supplemental Table 13. Oligonucleotide sequences. [file media-1.zip › Table S4 C-SIDE CN spatial.csv]

gene	tau	log_fc_est	sd_est	Z_est	p_cross	ct_prop	expr	q_val	p	cell_type
1110008P14Rik	0.08557433	-0.243547317	0.554966953	-0.438850125	0.586922285	0.663795415	1.21E-05	0.992529336	0.660770138	Astrocyte
1110051M20Rik	0.406336689	-0.019285136	0.516168549	-0.03736209	0.173371051	0.603364639	0.000250964	0.999808004	0.9701963	Astrocyte
2410004B18Rik	0	-0.125979101	0.435894751	-0.289012658	0.920844559	0.601110437	2.82E-05	0.997745841	0.772571691	Astrocyte
2610507B11Rik	0.320211334	0.239180835	0.400803111	0.596753939	0.205319275	1	9.61E-05	0.958965683	0.550671675	Astrocyte
3830406C13Rik	0	0.166586847	0.681712751	0.244365162	0.868511392	0.557894585	5.85E-05	0.997745841	0.80694802	Astrocyte
4930402H24Rik	0.001382661	-0.038232597	0.201454938	-0.189782375	0.404637226	1	0.001643066	0.997745841	0.849479668	Astrocyte
5031425E22Rik	0.97315163	0.431374966	1.46958351	0.293535524	0.193127218	0.71882731	0.000277372	0.997745841	0.76911285	Astrocyte
5730409E04Rik	0.225918262	-0.513975231	0.47945597	-1.071996727	0.451974274	0.760704601	1.54E-05	0.935695559	0.283721502	Astrocyte
5730455P16Rik	0	0.851068245	0.551735892	1.54252833	0.771120078	0.643044985	3.21E-05	0.87824371	0.122945259	Astrocyte
AW549877	0	-0.552167962	0.691177291	-0.798880359	0.725203501	0.643678097	3.53E-05	0.941331118	0.424359789	Astrocyte
Aak1	0	0.035234222	0.303177007	0.116216669	0.854776874	0.703357754	0.000332813	0.997914073	0.907480826	Astrocyte
Aamdc	0.280435558	0.874534276	0.484580101	1.804725936	0.175046112	0.893131912	5.45E-05	0.831883999	0.071117579	Astrocyte
Aars	0.068335285	-0.104150739	0.753581834	-0.138207604	0.495522332	0.513452332	3.53E-05	0.997745841	0.890076346	Astrocyte
Abat	0.001115404	0.343700817	0.177701787	1.934143838	0.270042793	1	0.000317872	0.779057689	0.053095445	Astrocyte
Abcc5	0.154926187	0.373440202	0.421976952	0.884977723	0.52711672	0.505438587	0.000125195	0.941331118	0.376168647	Astrocyte
Abcd3	0	-0.571509363	0.362394165	-1.577037982	0.665049222	1	0.000151623	0.87824371	0.114786786	Astrocyte
Abce1	0	0.261107359	0.674566876	0.387074088	0.515823002	0.541441974	2.84E-05	0.994620281	0.69870136	Astrocyte
Abhd3	0.002558708	0.046320731	0.331320188	0.139806544	0.435121477	0.915700727	0.000185572	0.997745841	0.888812843	Astrocyte
Abhd4	0.000415422	0.7991508	0.502352085	1.590818121	0.404074061	0.751873265	2.24E-05	0.87824371	0.111650514	Astrocyte
Abhd8	0.351928957	5.19E-05	0.456825795	0.00011369	0.158146017	0.752304574	3.66E-05	0.999909289	0.999909289	Astrocyte
Abi1	0.001567288	0.321888907	0.358786754	0.897159395	0.513099972	1	0.00031344	0.941331118	0.369633869	Astrocyte
Abi2	0	-0.295615423	0.508725538	-0.581090197	0.766915424	0.539364976	9.37E-05	0.959196189	0.561179665	Astrocyte
Abr	0	0.266391173	0.19423336	1.371500614	0.949679546	1	0.00083005	0.905173391	0.170218952	Astrocyte
Acaa1a	0.275935713	-0.204653168	0.312509762	-0.654869681	0.088830971	0.577840731	3.30E-05	0.952634284	0.512551662	Astrocyte
Acadm	0	-0.615243138	0.797787468	-0.771186767	0.849993822	0.60121898	3.89E-05	0.941331118	0.440596236	Astrocyte
Acap2	0.40113194	-0.318798497	0.56256495	-0.56668745	0.274343017	0.903181017	0.000361848	0.959723707	0.570926549	Astrocyte
Acat1	0.034310459	-0.187118291	0.374263997	-0.499963374	0.421758024	0.721697933	0.000120723	0.962301944	0.617100867	Astrocyte
Acbd3	0	-0.091196696	1.421599061	-0.064150785	0.668786804	0.507608048	4.48E-05	0.999808004	0.948850164	Astrocyte
Acbd5	0	-0.136287436	0.351664981	-0.387549067	0.714413565	1	0.000128052	0.994620281	0.698349767	Astrocyte
Acin1	0.315308506	-0.636831888	0.398466468	-1.598206975	0.214411622	0.820276652	0.000158039	0.87824371	0.109996922	Astrocyte
Aco2	0	0.416950114	0.276956054	1.505473913	0.530985842	1	0.000328726	0.890613872	0.132202279	Astrocyte
Acot11	0.117708699	1.042378434	0.409769499	2.543816553	0.42965831	1	0.000398846	0.672455184	0.010964865	Astrocyte
Acot13	0.376227013	0.491221677	0.49198258	0.998453395	0.116267078	0.850712242	6.55E-05	0.941331118	0.318059553	Astrocyte
Acox1	0	0.447220872	0.3515669	1.272079004	0.615339746	0.558494381	7.18E-05	0.905173391	0.20334505	Astrocyte
Acsbg1	0.163573482	-0.063059643	0.175460199	-0.359395708	0.072803485	1	0.000502752	0.997572809	0.719299085	Astrocyte
Acsl3	0.203238441	0.061496504	0.221793752	0.277268875	0.084052798	1	0.000847826	0.997745841	0.781573657	Astrocyte
Acsl6	0.1360688	-0.143125269	0.182320877	-0.785018539	0.223207735	1	0.000302438	0.941331118	0.432442699	Astrocyte
Acss2	0.070694221	0.543316185	0.424221011	1.28073851	0.605236129	1	0.000137358	0.905173391	0.200285528	Astrocyte
Actr10	0	0.536817608	0.497684721	1.078629875	0.728681553	0.616833402	6.87E-05	0.935695559	0.280752758	Astrocyte
Actr1a	0	0.141619214	0.612345794	0.23127327	0.96596731	0.522414497	5.79E-05	0.997745841	0.817102511	Astrocyte
Actr8	0	1.464834679	0.740282894	1.978749868	0.929438517	0.587056985	2.68E-05	0.779057689	0.047844175	Astrocyte
Acy1	0	-1.059838068	0.657797012	-1.611193192	0.50771778	0.822380412	9.58E-06	0.87824371	0.107137621	Astrocyte
Acyp2	0.105710036	0.315895273	0.352574917	0.895966382	0.458551364	0.748505844	0.000194465	0.941331118	0.370270718	Astrocyte
Adam11	0	0.006796302	0.731023433	0.009296969	0.818031481	1	0.000203661	0.999808004	0.992582199	Astrocyte
Adcyap1r1	0	0.092861381	0.267562353	0.347064451	0.590105662	0.94698518	8.54E-05	0.997694738	0.7285429	Astrocyte
Add3	0.137743797	-0.151820339	0.262584598	-0.578176862	0.34142727	1	0.000332069	0.959196189	0.563144718	Astrocyte
Adgra1	0	-0.165411615	0.491730589	-0.33638667	0.514448215	1	0.000137496	0.997745841	0.7365793	Astrocyte
Adgrl1	0.421104373	0.391512128	0.426097514	0.918832226	0.049690793	1	0.000105267	0.941331118	0.358183334	Astrocyte
Adk	0.267041813	0.366707875	0.443729713	0.826421724	0.268324166	1	0.000770028	0.941331118	0.408564905	Astrocyte
Adora1	0.126557738	0.197519621	0.277801665	0.711009492	0.231518677	0.920638318	6.62E-05	0.941331118	0.477078354	Astrocyte
Adra2a	0.530349977	0.680415966	0.72778923	0.93490799	0.08239809	1	3.05E-05	0.941331118	0.349835719	Astrocyte
Adsl	0	-0.998786501	0.771263261	-1.29500075	0.647055271	0.503605292	3.04E-05	0.905173391	0.195319971	Astrocyte
Aftph	0	-0.888802619	0.496055469	-1.791740391	0.642473808	0.536457462	7.01E-05	0.842735358	0.073174561	Astrocyte
Agl	0	-0.038485665	0.316611955	-0.121554679	0.928778345	1	0.000265108	0.997914073	0.903251708	Astrocyte
Ago3	0.714804058	-0.149094333	0.764505151	-0.195020704	0.03577565	0.589646906	0.000215731	0.997745841	0.845376739	Astrocyte
Agpat3	0	-0.259260938	0.314342214	-0.824772897	0.602785679	0.892919872	0.000113082	0.941331118	0.409500537	Astrocyte
Agpat5	0.264005131	-0.083090606	0.500331447	-0.166071125	0.268208117	1	0.000254495	0.997745841	0.868100978	Astrocyte
Agt	0.396042723	-0.286049748	0.346635632	-0.825217381	0.004669141	1	0.000328062	0.941331118	0.409248188	Astrocyte
Ahcyl1	0.154771505	0.085488729	0.20826512	0.410480302	0.241973529	1	0.000442238	0.993437264	0.681453651	Astrocyte
Ahcyl2	0.766313767	-0.310508458	0.744446963	-0.417099503	0.008639032	0.947056499	0.000354387	0.993437264	0.676605629	Astrocyte
Aifm3	0.286586288	-0.437829154	0.349858021	-1.251448097	0.162775597	1	0.000140212	0.905878635	0.210771039	Astrocyte
Aimp1	0	0.929846335	0.713853977	1.302572185	0.708397483	0.667921188	4.43E-05	0.905173391	0.192720859	Astrocyte
Akap11	0.386362134	0.22729687	0.544593937	0.417369446	0.297642477	0.97082561	0.000125439	0.993437264	0.676408199	Astrocyte
Akap7	0	0.987261805	0.539985043	1.828313243	0.878732441	0.868072156	0.000117447	0.82956608	0.067502553	Astrocyte
Akap8	0	-0.582166061	0.368932852	-1.57797295	0.670927497	0.71619069	8.34E-05	0.87824371	0.114571824	Astrocyte
Akap8l	0.045837064	-0.256034397	0.315894398	-0.810506292	0.368339369	0.614032653	0.000161944	0.941331118	0.41764925	Astrocyte
Akirin2	0	-0.986898968	0.501068898	-1.969587361	0.707683038	0.606277002	5.88E-05	0.779057689	0.048885681	Astrocyte
Alcam	0.29272882	0.261750485	0.733255376	0.356970428	0.330908764	0.97586537	0.00053829	0.997572809	0.721113944	Astrocyte
Aldh1a1	0.260116665	0.243389646	0.241790786	1.006612577	0.022293196	1	0.000259312	0.941331118	0.314120988	Astrocyte
Aldh1l1	0.002471312	0.049252231	0.27064228	0.181982766	0.304523964	1	0.00014461	0.997745841	0.855596251	Astrocyte
Aldh5a1	0.208368313	0.270411318	0.42073351	0.642714003	0.417706619	0.790507477	3.88E-05	0.955282276	0.520409693	Astrocyte
Aldh7a1	0	-0.401885621	0.293449457	-1.369522457	0.666734398	1	8.29E-05	0.905173391	0.17083602	Astrocyte
Aldh9a1	0	-0.760204285	0.355238202	-2.139984608	0.448075852	0.941423033	3.19E-05	0.764087179	0.032356011	Astrocyte
Aldoc	0.10082427	0.254560914	0.095774202	2.657927805	0.019251616	1	0.000613053	0.667364338	0.007862273	Astrocyte
Ambra1	0.327427323	-0.159676275	0.566139126	-0.282044232	0.401481947	1	0.000606543	0.997745841	0.777909594	Astrocyte
Amer2	0.372287967	-0.36286521	0.505108997	-0.718389917	0.26138923	0.973872962	6.55E-05	0.941331118	0.472516902	Astrocyte
Amfr	0.001918186	-0.409940707	0.506968376	-0.808611989	0.439635232	0.757185649	5.77E-05	0.941331118	0.418738367	Astrocyte
Amot	0	-0.248056782	0.626611996	-0.395869826	0.552530901	1	0.000171711	0.993856859	0.692201062	Astrocyte
Ampd2	0	-0.145224479	0.59035113	-0.245996783	0.977620534	0.754791247	2.39E-05	0.997745841	0.805684723	Astrocyte
Anapc16	0	-0.278255039	0.388627576	-0.715994067	0.591924049	0.844209432	0.00011526	0.941331118	0.473995013	Astrocyte
Ank	0.241718221	-0.09366392	0.343673683	-0.272537366	0.254361064	1	0.000517397	0.997745841	0.785208864	Astrocyte
Ank2	0.095221024	-0.36867256	0.17262045	-2.135740929	0.258949565	0.613302421	0.001649784	0.764087179	0.032700536	Astrocyte
Ankhd1	0	-0.352620616	1.133281289	-0.311150126	0.676051523	0.747931131	0.000237997	0.997745841	0.755686496	Astrocyte
Ankrd12	0.078455137	-0.265136137	0.259802642	-1.020529025	0.564693063	0.523363565	0.000210028	0.941331118	0.307477631	Astrocyte
Ankrd13c	0	-0.932317717	0.482918599	-1.930589791	0.863430055	0.743920946	6.64E-05	0.779057689	0.053533801	Astrocyte
Ankrd40	0.001843639	0.158053013	0.330890261	0.477659911	0.517971444	0.60974395	3.52E-05	0.971127099	0.632892282	Astrocyte
Anks1	0.00073891	-0.230710488	0.327997958	-0.703390013	0.372520251	0.729329353	0.000161338	0.941331118	0.481812729	Astrocyte
Anks3	0	-1.794596201	1.048537339	-1.711523409	0.830246206	0.56512992	5.29E-05	0.855178156	0.086984534	Astrocyte
Anp32a	0	-0.345279164	0.454414616	-0.759832876	0.799787201	0.596968366	0.000127998	0.941331118	0.447354489	Astrocyte
Ap1ar	0	-1.043923124	0.543098771	-1.922160718	0.869791097	0.605931791	3.21E-05	0.784219575	0.054585538	Astrocyte
Ap1g1	0	-0.724463598	0.509948736	-1.420659659	0.938892053	0.746775421	7.86E-05	0.903951045	0.155415726	Astrocyte
Ap4s1	0.654536971	0.1460705	0.720971446	0.202602337	0.131344194	0.542711841	5.31E-05	0.997745841	0.839445863	Astrocyte
Apc	0.202431521	-0.236544137	0.409058833	-0.578264343	0.328723154	0.960970733	0.00046513	0.959196189	0.563085664	Astrocyte
Apln	0.418629937	0.226650133	0.495322886	0.45758058	0.151111749	1	1.73E-05	0.984229195	0.647253798	Astrocyte
Apmap	0.316170327	-2.102871784	0.849948012	-2.474118129	0.462829772	0.52053567	1.93E-05	0.672455184	0.013356553	Astrocyte
Apoe	0.182333807	0.059195296	0.14927027	0.396564542	0.000284968	0.772163854	0.002886848	0.993856859	0.691688604	Astrocyte
Appl2	0.299903089	-0.344208362	0.268954652	-1.279800737	0.009222728	1	0.000437823	0.905173391	0.200615225	Astrocyte
Aqp4	0.19748247	0.404285794	0.215133604	1.879231262	0.08878344	1	0.001344177	0.806639493	0.060212923	Astrocyte
Arap2	0.001826388	-0.017640935	0.403235286	-0.043748491	0.524953735	1	0.000361742	0.999808004	0.965104886	Astrocyte
Arf3	0.690516277	0.209024329	0.585997763	0.35669817	0.000898378	0.634667514	3.76E-05	0.997572809	0.721317776	Astrocyte
Arfgap1	0	0.897957445	1.025795521	0.875376648	0.736656087	0.850474177	5.80E-05	0.941331118	0.381369002	Astrocyte
Arfgef1	0	0.621874285	0.534420772	1.163641681	0.728341197	0.572740798	0.000104427	0.924576746	0.244569253	Astrocyte
Arglu1	0.097140368	0.208511862	0.346342695	0.602039151	0.586776946	1	0.000334826	0.958965683	0.547148077	Astrocyte
Arhgap12	0	0.639357303	0.677237981	0.944065928	0.905510707	1	0.000133248	0.941331118	0.345135959	Astrocyte
Arhgap21	0.229621556	-0.610996344	0.370525603	-1.648998989	0.233590344	0.941009504	0.000554834	0.872698985	0.099147842	Astrocyte
Arhgap26	0	-0.514168787	0.473427665	-1.086055643	0.647310445	0.678886474	0.000572701	0.935695559	0.277454375	Astrocyte
Arhgap32	0	-0.879890759	0.509953062	-1.725434799	0.666407754	0.686703296	0.000267724	0.855178156	0.084449145	Astrocyte
Arhgap5	0.255078276	-0.01074273	0.27729797	-0.038740746	0.087819803	0.999694829	0.000637491	0.999808004	0.969097087	Astrocyte
Arhgef12	0.380748504	-0.434710527	0.37522543	-1.158531626	0.046339662	1	0.000825966	0.924576746	0.246647153	Astrocyte
Arhgef4	0	-0.093740173	0.404952929	-0.231484122	0.689092783	1	0.000411548	0.997745841	0.81693872	Astrocyte
Arhgef9	0	0.083184176	0.422918643	0.196690728	0.662588258	0.77805357	0.00010919	0.997745841	0.844069567	Astrocyte
Arid4a	0	-0.467804172	0.611357227	-0.765189567	0.705620758	0.714764916	0.000110168	0.941331118	0.444158671	Astrocyte
Arl6ip1	0.061076124	-0.004148212	0.248515284	-0.016691981	0.428574087	0.589165077	0.000151265	0.999808004	0.986682345	Astrocyte
Arl8a	0	-0.330634586	0.348027982	-0.950022993	0.707932301	0.671590684	6.05E-05	0.941331118	0.342100569	Astrocyte
Arl8b	0.313009564	0.122578733	0.399909163	0.306516441	0.148770185	0.585502231	5.05E-05	0.997745841	0.759211464	Astrocyte
Arnt2	0.478120147	-0.806891944	0.703590423	-1.146820535	0.200141314	1	0.000340159	0.924576746	0.251455801	Astrocyte
Arpc5l	0.185789351	0.094895722	0.364483284	0.260356857	0.327538151	0.636113862	4.89E-05	0.997745841	0.794588519	Astrocyte
Arrb1	0.187036064	-0.013386071	0.267754018	-0.049993914	0.232045741	1	0.000168823	0.999808004	0.960127238	Astrocyte
Asap1	0.343111074	-1.180579076	0.532933902	-2.215244839	0.238435602	0.578651665	0.000434146	0.72491024	0.026743264	Astrocyte
Asb8	0	-1.157251697	0.795090285	-1.455497218	0.383904331	1	0.00013547	0.903951045	0.14553166	Astrocyte
Ash1l	0.002892479	-0.675472449	0.315366139	-2.141867394	0.463391961	0.942427724	0.000300539	0.764087179	0.032204154	Astrocyte
Asph	0	-0.074508171	0.38540531	-0.193324193	0.6550962	1	0.000276193	0.997745841	0.84670508	Astrocyte
Asrgl1	0.002526424	-0.14506209	0.17008316	-0.852889195	0.41024146	1	0.000226606	0.941331118	0.393720754	Astrocyte
Atf2	0	0.096011959	1.066846878	0.089996007	0.926447102	0.904669168	0.000124004	0.999808004	0.928290388	Astrocyte
Atf6b	0	-0.606090828	0.554532469	-1.092976267	0.791708085	0.692641416	1.23E-05	0.932861888	0.27440422	Astrocyte
Atf7ip	0.143809602	-0.902147002	0.498232753	-1.810693888	0.532893984	0.656244751	0.000147767	0.831730756	0.070188249	Astrocyte
Atg3	0.002341095	-0.108833169	0.405368045	-0.268479892	0.256653406	0.606873235	6.46E-05	0.997745841	0.78832995	Astrocyte
Atl2	0.166881208	0.095046959	0.376145309	0.252686812	0.333343241	1	0.000149431	0.997745841	0.800510239	Astrocyte
Atp13a4	0.41804493	-1.288309321	0.595307528	-2.164107221	0.06542763	1	0.000348732	0.764087179	0.030456121	Astrocyte
Atp1a2	0.12406534	-0.121177493	0.110401618	-1.097606131	0.010853841	1	0.002366601	0.928671713	0.272376514	Astrocyte
Atp1b2	0.204232312	0.133140525	0.185765259	0.7167138	0.014895477	1	0.000755301	0.941331118	0.473550709	Astrocyte
Atp2b2	0.000841298	-0.41737485	0.319303019	-1.307143451	0.398849207	0.684883274	0.000412513	0.905173391	0.191163997	Astrocyte
Atp5c1	0.11344601	0.415912633	0.289967263	1.43434341	0.372744563	0.589933159	0.0001448	0.903951045	0.151474288	Astrocyte
Atp6v0b	0.230940655	0.1227977	0.288853628	0.425120852	0.189035776	0.756450325	0.000278842	0.993003274	0.670748578	Astrocyte
Atp6v0d1	0	-0.000791327	0.332347559	-0.002381023	0.550296732	0.840745652	8.04E-05	0.999909289	0.99810022	Astrocyte
Atp6v0e	0.653508843	-0.596765229	0.822094411	-0.725908388	0.11453285	0.944705952	0.00010129	0.941331118	0.467894934	Astrocyte
Atraid	0.589947716	-0.549797969	0.646742035	-0.850103966	0.062847682	0.523679594	7.95E-05	0.941331118	0.395267287	Astrocyte
Atrx	0	-0.29201293	0.384897732	-0.75867667	0.525905499	0.526866011	0.000208723	0.941331118	0.448045996	Astrocyte
Atxn10	0.201914012	0.109063032	0.291962857	0.37355105	0.271898051	0.642185793	0.000178246	0.996438081	0.708738358	Astrocyte
Atxn2	0	-0.956780443	0.433929836	-2.204919697	0.924164036	1	0.000228151	0.72491024	0.02745973	Astrocyte
Atxn7l3	0.769466614	0.248366198	0.804965409	0.308542697	0.04378922	0.70394111	1.58E-05	0.997745841	0.757669417	Astrocyte
Atxn7l3b	0.236798563	-0.07693177	0.351542055	-0.218840873	0.177998709	0.548067024	0.000108391	0.997745841	0.826774007	Astrocyte
Azin1	0.528762115	-0.92647512	0.526186958	-1.760733718	0.040038876	0.897907602	7.61E-05	0.846562286	0.078283483	Astrocyte
B3gat3	0	0.257803753	0.457083978	0.564018355	0.698460005	0.789683284	5.37E-05	0.959723707	0.572741641	Astrocyte
BC003965	0	-0.972347598	0.45262767	-2.14822836	0.863550499	0.501546009	2.53E-05	0.764087179	0.031695619	Astrocyte
Baz1b	0.564923328	-0.365675985	0.642626893	-0.569033118	0.071844549	0.661990003	9.09E-05	0.959723707	0.569333665	Astrocyte
Baz2b	0	-0.249056363	0.473747661	-0.525715235	0.645146134	0.522668271	0.000429649	0.959723707	0.599086077	Astrocyte
Bbip1	0.322733532	0.221839253	0.790588172	0.280600268	0.211046172	0.712089132	9.08E-05	0.997745841	0.77901701	Astrocyte
Bcan	0.276759254	0.232400054	0.247533938	0.938861381	0.005136127	1	0.000500314	0.941331118	0.347801919	Astrocyte
Bcl7b	0	0.45400007	1.098630077	0.413241982	0.423639271	0.536118864	2.86E-05	0.993437264	0.679429333	Astrocyte
Bclaf1	0	-0.226156217	0.326089154	-0.693541058	0.831573528	0.596028937	0.000146029	0.941331118	0.487970069	Astrocyte
Bdh1	0.343829948	-0.332884859	0.477004133	-0.697865775	0.188667463	1	0.000115459	0.941331118	0.48526114	Astrocyte
Bet1	0	-1.640458954	0.815285774	-2.012127535	0.823279296	0.755527646	4.39E-05	0.779057689	0.044206495	Astrocyte
Bhlhe40	0	-0.121170267	0.479301926	-0.252805717	0.811946632	1	6.85E-05	0.997745841	0.80041835	Astrocyte
Birc2	0.092138791	-0.298948619	0.592010545	-0.50497178	0.379856016	0.614896319	6.10E-05	0.962301944	0.613578657	Astrocyte
Birc6	0	-1.733547957	0.454097776	-3.817565402	0.936957013	0.584485039	0.000218673	0.223591835	0.000134775	Astrocyte
Blmh	0	0.6457591	0.575146103	1.122774016	0.580424578	0.813305864	5.40E-05	0.925207943	0.261533484	Astrocyte
Bmp1	0.6050148	-0.006782521	0.639539133	-0.010605326	0.086108637	0.683112707	3.79E-05	0.999808004	0.991538332	Astrocyte
Bod1l	0	-0.996022535	0.427806481	-2.328208148	0.704147229	0.565605667	8.34E-05	0.717133717	0.019901054	Astrocyte
Bola3	0.624245529	0.161100812	0.612432416	0.263050759	0.026858011	0.576960487	2.44E-05	0.997745841	0.792511456	Astrocyte
Braf	0.001774924	-0.211232021	0.719253927	-0.293682124	0.506541639	0.517841614	0.000163076	0.997745841	0.769000815	Astrocyte
Brd2	0.47862848	0.064962219	0.507414435	0.128025958	0.073834811	0.549305858	2.98E-05	0.997914073	0.89812843	Astrocyte
Brd3	0.252166253	0.172334473	0.551648454	0.312399086	0.358318287	0.741163193	4.67E-05	0.997745841	0.754737245	Astrocyte
Brd7	0.195533489	-0.443070864	0.523629092	-0.846154026	0.428588549	0.512079341	3.93E-05	0.941331118	0.397466825	Astrocyte
Brix1	0	0.594172209	1.127892222	0.526798747	0.489966858	0.538607214	2.25E-05	0.959723707	0.598333353	Astrocyte
Brk1	0.28655624	-0.966860703	0.394447547	-2.451176865	0.28745245	0.55870416	5.53E-05	0.672455184	0.014238997	Astrocyte
Btbd1	0.001779353	-0.231070918	0.431546882	-0.535448008	0.43986762	0.661150319	9.30E-05	0.959723707	0.592340101	Astrocyte
Btbd3	0	-0.969216648	0.580655512	-1.669176693	0.762267204	1	0.000116931	0.861976219	0.095082368	Astrocyte
Btbd9	0.294746811	-0.928343917	0.620287805	-1.496634159	0.298398738	0.610640793	0.000212684	0.896049731	0.134488477	Astrocyte
C1qbp	0	0.494050562	0.445541469	1.108876718	0.851722247	0.552651306	1.98E-05	0.925207943	0.267483369	Astrocyte
Cacna2d2	0	1.243914309	0.727934533	1.70882717	0.715332365	0.629218374	8.75E-05	0.855178156	0.087482968	Astrocyte
Cadm2	0.311455605	0.105205132	0.397729324	0.264514396	0.137973331	0.688081468	0.00235167	0.997745841	0.791383573	Astrocyte
Cadm4	0.366832187	0.344007196	0.468179935	0.734775606	0.202662929	0.608554022	0.000106945	0.941331118	0.462476166	Astrocyte
Calb1	0	-0.440433615	0.39712314	-1.109060569	0.801964264	0.643665343	9.13E-05	0.925207943	0.267404054	Astrocyte
Calb2	0.794485828	0.091085978	0.652191499	0.139661401	0.000356359	1	8.52E-05	0.997745841	0.888927525	Astrocyte
Camk2d	0	-0.047676245	0.429208251	-0.111079517	0.842087983	0.939569776	0.000457609	0.998855291	0.911553291	Astrocyte
Camk2g	0	0.055363721	0.186799936	0.296379763	0.559616475	1	0.000482642	0.997745841	0.766940078	Astrocyte
Camk2n1	0	-0.079686201	0.218946831	-0.363952294	0.879277923	1	0.000139296	0.997572809	0.715893634	Astrocyte
Camk2n2	0.164634074	0.27866537	0.505271898	0.55151567	0.476696332	1	3.15E-05	0.959723707	0.581280228	Astrocyte
Camkk2	0	-0.817703854	0.470406358	-1.73829252	0.775016326	1	5.63E-05	0.855178156	0.082159284	Astrocyte
Capn2	0	-0.705186136	0.369380307	-1.909105933	0.523920898	1	0.000182333	0.784219575	0.056248428	Astrocyte
Capn7	0	0.33792066	0.68201041	0.495477276	0.420670375	0.70044154	4.58E-05	0.963498826	0.620263259	Astrocyte
Caprin1	0.541021561	0.296217743	0.624265887	0.474505735	0.088003751	0.616849494	0.000104747	0.972941934	0.635139309	Astrocyte
Capzb	0.537704675	0.182476711	0.494974495	0.368658815	0.013798074	0.662815253	8.72E-05	0.997572809	0.712382051	Astrocyte
Car10	0.001530895	-1.049192751	0.435857896	-2.407189957	0.472274135	1	0.001991531	0.717133717	0.016075806	Astrocyte
Caskin1	0.532686342	-0.544945146	0.486685818	-1.119706238	0.020382215	1	0.000195445	0.925207943	0.262838966	Astrocyte
Cbln1	0.262829441	0.07070157	0.359767632	0.196520097	0.174285059	1	3.58E-05	0.997745841	0.844203104	Astrocyte
Cbln3	0	-0.412891143	0.394180657	-1.047466778	0.543502927	1	3.14E-05	0.941331118	0.294884347	Astrocyte
Cbs	0	-0.205984477	0.631182376	-0.326347004	0.509642744	1	0.000132136	0.997745841	0.744161829	Astrocyte
Cbx1	0	0.722548657	0.730152279	0.989586251	0.579926167	0.522933003	7.48E-05	0.941331118	0.322376393	Astrocyte
Cbx5	0	-0.423932071	0.245045171	-1.730016017	0.558077864	0.741379732	0.000148928	0.855178156	0.083627414	Astrocyte
Ccdc174	0	0.358452765	0.72058079	0.497449793	0.83864966	0.551293751	4.83E-05	0.962301944	0.6188719	Astrocyte
Ccdc47	0.617556618	-0.494558334	0.67720926	-0.730288794	0.07837206	0.62776998	5.65E-05	0.941331118	0.465213677	Astrocyte
Ccdc6	0.236115114	-1.387200577	0.706687062	-1.962963031	0.496413134	0.917774699	7.07E-05	0.779057689	0.04965047	Astrocyte
Ccdc88a	0.530231393	0.425173859	0.490441035	0.866921461	0.002303683	0.962244763	0.00046547	0.941331118	0.385985044	Astrocyte
Ccnl1	0.872065958	-0.558270837	0.92803913	-0.601559589	0.015557105	0.542388378	4.99E-05	0.958965683	0.547467336	Astrocyte
Ccnl2	0.234731363	0.10356072	0.338098935	0.306303004	0.251334456	1	0.000221562	0.997745841	0.759373952	Astrocyte
Ccs	0.000266581	0.038805163	0.78463587	0.04945627	0.341527482	0.557198666	3.79E-05	0.999808004	0.960555686	Astrocyte
Cd2bp2	0.586008882	-0.479769448	0.62932953	-0.762350129	0.072143629	0.50500441	9.98E-06	0.941331118	0.445851063	Astrocyte
Cd63	0.227888144	0.342787871	0.270314977	1.268105359	0.074757258	0.631328495	8.66E-05	0.905173391	0.204760328	Astrocyte
Cd81	0.076718186	-0.288725764	0.127712412	-2.260749447	0.27757335	1	0.001436472	0.717133717	0.023774777	Astrocyte
Cd99l2	0	1.276062437	0.91228085	1.398760521	0.780048042	0.522811228	4.60E-05	0.905173391	0.161884809	Astrocyte
Cdc5l	0	-0.002716259	0.498630187	-0.005447442	0.817575228	0.594181918	4.01E-05	0.999808004	0.995653592	Astrocyte
Cdh20	0	-0.009458111	0.392684171	-0.024085797	0.970503867	1	0.001687583	0.999808004	0.980784172	Astrocyte
Cdip1	0	-0.101168747	0.254898067	-0.396898839	0.863578316	0.607613196	0.000140848	0.993856859	0.691442061	Astrocyte
Cdk11b	0	-0.737844594	0.362563463	-2.035077084	0.717145794	0.625282152	6.45E-05	0.779057689	0.041843117	Astrocyte
Cdk16	0.687673552	0.365684712	0.714251904	0.511982831	0.032706375	0.642131082	5.52E-05	0.96120583	0.608663025	Astrocyte
Cdk5rap2	0.057983212	-0.499452641	0.757052003	-0.659733598	0.473919817	1	0.000362639	0.952634284	0.509424802	Astrocyte
Celf2	0.537193666	0.175187496	0.506585463	0.34582022	0.029538818	0.826345466	0.000879502	0.997694738	0.729477828	Astrocyte
Cers5	0	-0.084663918	0.513403363	-0.164907214	0.624776778	0.583698615	9.17E-05	0.997745841	0.869017014	Astrocyte
Cfdp1	0.572001041	-0.08999733	0.628996381	-0.143080839	0.125916263	0.640359851	0.000111716	0.997745841	0.886226337	Astrocyte
Chchd1	0	-0.622488815	0.488760727	-1.273606449	0.681202666	0.609270201	2.66E-05	0.905173391	0.202802925	Astrocyte
Chchd3	0.322723278	-0.124057624	0.481561499	-0.257615329	0.326146815	0.703904293	0.000362003	0.997745841	0.796703798	Astrocyte
Chd4	0.523209974	-0.077849851	0.50811834	-0.153212046	0.030366659	0.985364833	0.000166545	0.997745841	0.878231058	Astrocyte
Chd6	0	0.427422087	0.430619277	0.992575367	0.551194715	0.660142642	0.000288399	0.941331118	0.320916934	Astrocyte
Chd8	0	0.368172601	0.404371073	0.910482044	0.636805822	0.874482732	8.23E-05	0.941331118	0.362568347	Astrocyte
Chd9	0	-0.049801811	0.392909855	-0.126751238	0.460366669	1	0.001351676	0.997914073	0.899137291	Astrocyte
Chgb	0.426374241	-0.426785264	0.495063647	-0.862081606	0.153960958	0.568602009	4.92E-05	0.941331118	0.388642613	Astrocyte
Chka	0.677921198	0.008006703	0.636210141	0.012584998	0.01892676	1	0.000274057	0.999808004	0.98995889	Astrocyte
Chl1	0	0.145202123	0.513540703	0.282747058	0.797085567	1	0.000390204	0.997745841	0.77737074	Astrocyte
Chmp4b	0.299395246	-0.065234577	0.322378989	-0.202353686	0.085115979	0.591631742	8.05E-05	0.997745841	0.839640233	Astrocyte
Chp1	0.184987177	0.386323949	0.431810862	0.8946601	0.614935605	0.835647222	8.25E-05	0.941331118	0.370968814	Astrocyte
Chpt1	0.174220486	-0.501433353	0.285706763	-1.755062946	0.218464611	1	0.00071194	0.848215034	0.079248541	Astrocyte
Ciapin1	0	-0.375786418	0.483188116	-0.777722808	0.574272864	0.926982666	8.06E-05	0.941331118	0.436732443	Astrocyte
Cisd2	0	-0.259526072	0.397057494	-0.653623407	0.598792141	0.610156118	6.89E-05	0.952634284	0.51335446	Astrocyte
Ckap5	0.113706621	0.418324772	0.365544258	1.144388848	0.574749588	0.699646802	0.000290365	0.924576746	0.252462411	Astrocyte
Ckb	0.048792668	0.095573285	0.066827232	1.430154772	0.208719605	0.577134204	0.000907183	0.903951045	0.152672603	Astrocyte
Clcn3	0.682768079	-0.203374056	0.85198625	-0.238705796	0.169167463	0.789543925	0.000135268	0.997745841	0.811333722	Astrocyte
Clcn6	0	-0.90683284	0.468332711	-1.936300451	0.396552145	0.611675716	2.99E-05	0.779057689	0.052830914	Astrocyte
Cldn10	0.002456568	-0.219334767	0.28038855	-0.782252938	0.261270496	1	0.000176401	0.941331118	0.434065939	Astrocyte
Clec16a	0	-0.490831514	0.750772151	-0.653768941	0.972682054	0.57299155	0.000112907	0.952634284	0.51326068	Astrocyte
Clk4	0	-0.310984069	0.402080553	-0.77343723	0.819714845	0.530758635	8.62E-05	0.941331118	0.439263664	Astrocyte
Clptm1	0	0.164827524	0.724040762	0.227649509	0.712760518	0.519059202	4.15E-05	0.997745841	0.819918728	Astrocyte
Clpx	0.712602429	-0.64134098	0.813428605	-0.788441636	0.051544265	0.578297539	8.37E-05	0.941331118	0.430438425	Astrocyte
Clta	0.093116269	0.018941583	0.245883431	0.07703481	0.352422618	0.534535281	9.08E-05	0.999808004	0.938595853	Astrocyte
Clu	0.360362257	-0.043863561	0.295581342	-0.148397599	0.000764026	0.519627273	0.000446232	0.997745841	0.882028995	Astrocyte
Cluh	0.129949507	-0.141960925	0.297618213	-0.476990044	0.219698437	0.95895262	4.35E-05	0.971127099	0.633369211	Astrocyte
Cmtm5	0	-0.499327233	0.318890504	-1.565826599	0.6561125	0.59939734	0.00014813	0.87824371	0.117389217	Astrocyte
Cnot4	0.121438404	0.773633543	0.56712341	1.364136147	0.375079161	0.663879259	0.000250118	0.905173391	0.17252472	Astrocyte
Cntn1	0.001196153	-0.341152157	0.248906142	-1.370605621	0.42670335	1	0.00182845	0.905173391	0.17049793	Astrocyte
Coa5	0.430653745	-0.029143036	0.712478627	-0.040903734	0.412805761	0.96016925	1.56E-05	0.999808004	0.967372641	Astrocyte
Cog4	1.263577858	0.36078068	1.678200384	0.214980692	0.081954963	0.849486166	6.74E-05	0.997745841	0.829782372	Astrocyte
Commd3	0.708170383	-0.130065098	0.747887911	-0.173909882	0.044120484	0.529012494	4.77E-05	0.997745841	0.861936286	Astrocyte
Copa	0.893592915	0.215294201	0.861279453	0.249970205	0.010596198	0.598451508	7.90E-05	0.997745841	0.80261039	Astrocyte
Cotl1	0.765577265	-0.206075148	0.702320555	-0.293420357	0.006085121	1	0.000127571	0.997745841	0.769200867	Astrocyte
Cox14	0.954266698	-0.184582747	0.790444031	-0.233517795	0.000333594	0.593943648	4.43E-05	0.997745841	0.815359353	Astrocyte
Cox6c	0	0.138332914	0.148863773	0.929258415	0.644903871	0.569997794	0.000106652	0.941331118	0.352755181	Astrocyte
Cox7a2	0.082796589	-0.432050195	0.245627829	-1.75896272	0.427477173	0.688700016	9.81E-05	0.846562286	0.078583841	Astrocyte
Cox8a	0.192679822	-0.606378239	0.242695611	-2.49851341	0.212744747	0.891300465	0.000281937	0.672455184	0.012471542	Astrocyte
Cpeb1	0.39704561	-0.402225022	0.590649517	-0.680987642	0.346122046	0.7336647	0.0001096	0.941331118	0.49587931	Astrocyte
Cpeb2	0.595585104	-1.239373637	0.959370497	-1.29186132	0.23795248	0.584324557	0.000101926	0.905173391	0.196405175	Astrocyte
Cplx2	0.561474551	-0.238575621	0.568073581	-0.419973097	0.044295251	1	8.68E-05	0.993437264	0.674505107	Astrocyte
Cpsf6	0	-0.257081419	0.684416617	-0.375621242	0.632924138	0.685152022	0.000139836	0.99596121	0.707198497	Astrocyte
Cpsf7	0	0.655411464	0.691800615	0.947399365	0.472609448	0.754185866	6.32E-05	0.941331118	0.343435314	Astrocyte
Creb1	0	-0.52525979	0.673361974	-0.780055618	0.551851274	0.771783605	9.09E-05	0.941331118	0.435358139	Astrocyte
Crebrf	0.001340406	0.549246301	0.652969424	0.841151639	0.363734077	0.629185914	0.000135937	0.941331118	0.400262989	Astrocyte
Crebzf	0	0.291628387	0.684177408	0.426246736	0.629088493	0.525067696	0.000107968	0.993003274	0.669928065	Astrocyte
Creld1	0	-0.874658078	0.571516678	-1.530415666	0.532460707	0.585651685	2.34E-05	0.87824371	0.125913874	Astrocyte
Cript	0	0.050241665	0.434887751	0.115527892	0.965003268	0.586852322	3.42E-05	0.997914073	0.908026714	Astrocyte
Crkl	0.684015903	-0.827364545	0.92051841	-0.898802823	0.187965627	0.641355318	2.77E-05	0.941331118	0.368757696	Astrocyte
Crot	0	-1.458077554	0.86292494	-1.689692215	0.709712107	0.539743733	4.20E-05	0.855178156	0.091086853	Astrocyte
Cry2	0.175799867	-0.117239265	0.548076518	-0.213910396	0.325769829	0.642533134	7.31E-05	0.997745841	0.830616933	Astrocyte
Cs	0.273463425	0.201138935	0.297510667	0.676073019	0.065554936	1	0.000155165	0.942364883	0.498994286	Astrocyte
Csdc2	0.202859409	0.086889403	0.374028275	0.232307045	0.455610218	1	0.000117545	0.997745841	0.816299541	Astrocyte
Csde1	0	0.101817745	0.315859746	0.322351127	0.482711099	0.597395044	9.86E-05	0.997745841	0.747186705	Astrocyte
Csnk1a1	0.340033207	0.377001878	0.3585258	1.051533469	0.075025853	0.712335304	0.000254159	0.941331118	0.293013646	Astrocyte
Csnk1d	0.000416831	-0.471619277	0.305919115	-1.541646974	0.444816666	0.610598191	4.97E-05	0.87824371	0.123159404	Astrocyte
Csnk1g3	0	-0.843096995	1.000223382	-0.842908704	0.705173207	0.60013031	0.000109435	0.941331118	0.399279505	Astrocyte
Csnk2a1	0.081866683	0.319520303	0.423147289	0.755104217	0.236405004	0.699591158	6.63E-05	0.941331118	0.450186453	Astrocyte
Csrp1	0	0.117713465	0.24664474	0.477259173	0.773546107	0.547539271	0.00023222	0.971127099	0.63317758	Astrocyte
Cst3	0.124932875	-0.016112542	0.118738828	-0.135697333	0.033523453	0.838538336	0.000716321	0.997914073	0.892060556	Astrocyte
Cstf2t	0.100139273	0.834565931	0.626962309	1.331126161	0.400733518	0.575449239	9.97E-06	0.905173391	0.183147502	Astrocyte
Ctdsp2	0.001131912	0.38113771	0.31937739	1.193377245	0.402633278	0.605961017	4.35E-05	0.913216636	0.232721662	Astrocyte
Ctnnd2	0.204939033	0.441578821	0.387536079	1.139452159	0.364951973	1	0.004533217	0.924947554	0.254514612	Astrocyte
Ctsd	0	0.312841236	0.346205876	0.903627747	0.562008583	0.598045585	7.14E-05	0.941331118	0.366192823	Astrocyte
Ctsf	0.598900457	-0.666260039	0.615874128	-1.081812028	0.033049204	0.764512805	5.98E-05	0.935695559	0.279336061	Astrocyte
Ctsl	0	0.515638313	0.377428665	1.36618747	0.495922183	0.939871167	0.000200025	0.905173391	0.171880129	Astrocyte
Ctss	0	-0.150383217	0.567708539	-0.264895111	0.721309623	0.517081067	2.09E-06	0.997745841	0.791090264	Astrocyte
Cuedc2	0.000409204	-0.026642527	0.357550257	-0.074514077	0.554839791	0.52211556	4.02E-05	0.999808004	0.94060134	Astrocyte
Cul1	0	-0.706320481	0.498451004	-1.417030911	0.749064123	0.852291187	0.000202306	0.903951045	0.15647389	Astrocyte
Cul3	0	-0.464393731	0.421961386	-1.100559782	0.737569461	0.660385354	0.000102752	0.928671713	0.271088298	Astrocyte
Cwc27	0.000899891	-0.716329564	0.808566059	-0.885925839	0.355997549	0.60198502	8.92E-05	0.941331118	0.375657491	Astrocyte
Cxcl14	0	-0.267293679	0.28205957	-0.947649741	0.930057	1	0.00011224	0.941331118	0.343307795	Astrocyte
Cyb5b	0.244087923	0.296797571	0.463613303	0.640183467	0.411733549	0.723690077	7.05E-05	0.955282276	0.52205333	Astrocyte
Cyfip1	0.616652275	-0.107484684	0.598344975	-0.179636646	0.009918858	1	0.000205183	0.997745841	0.857437834	Astrocyte
Cyhr1	0.311567363	0.123161133	0.389336002	0.316336359	0.234563901	0.946785234	0.00010995	0.997745841	0.751747217	Astrocyte
Cyp26b1	0.432846436	-0.190376475	0.415030587	-0.458704686	0.015767486	1	0.00056423	0.984229195	0.646446248	Astrocyte
Daam2	0	-0.576366	0.23114145	-2.493564006	0.63754321	0.676121477	0.000602597	0.672455184	0.012646778	Astrocyte
Dao	0.3395863	-0.809916682	0.298601557	-2.712365903	0.005767871	1	0.00066784	0.667364338	0.00668048	Astrocyte
Dazap1	0	-0.143173796	0.41367359	-0.346103302	0.923856959	0.770760164	8.16E-05	0.997694738	0.729265082	Astrocyte
Dbx2	0.303461604	-0.324992578	0.481048922	-0.675591532	0.197916705	0.954604606	9.56E-05	0.942364883	0.499300019	Astrocyte
Dcaf8	0	0.363604034	0.313878219	1.158423911	0.622768207	0.734545587	0.000139798	0.924576746	0.246691086	Astrocyte
Dclk1	0.3114111	0.246451873	0.400234383	0.615768868	0.247463078	1	0.000615286	0.956489444	0.538047077	Astrocyte
Dctn4	0	-0.157789612	0.47409672	-0.332821565	0.978168673	0.705322723	0.000178059	0.997745841	0.739268979	Astrocyte
Ddah1	0.077486434	0.537963005	0.312241377	1.722907485	0.40882642	1	0.000283216	0.855178156	0.084905256	Astrocyte
Ddb1	0	0.325616758	0.272148177	1.196468638	0.978105099	0.519038398	2.63E-05	0.912307074	0.23151373	Astrocyte
Ddhd1	0.396202344	-0.091080972	0.376868108	-0.241678641	0.026042817	1	0.000277784	0.997745841	0.809029181	Astrocyte
Ddit3	0.2900292	1.495327816	1.837982721	0.813570116	0.287403287	0.89047142	3.20E-05	0.941331118	0.415891263	Astrocyte
Ddt	0	-0.556109932	0.741096314	-0.750388203	0.424491911	0.871875199	3.40E-05	0.941331118	0.453020934	Astrocyte
Ddx1	0.000127635	0.24244399	0.354330652	0.684230925	0.428773839	0.5341569	4.65E-05	0.941331118	0.493829357	Astrocyte
Ddx17	0	-0.129027632	0.218496468	-0.590525026	0.62737238	0.710070183	0.000149857	0.958965683	0.554838713	Astrocyte
Ddx24	0	0.369589659	0.437926929	0.843952804	0.581407721	0.500085212	0.000109041	0.941331118	0.398695779	Astrocyte
Ddx39b	0	-0.742459882	0.289447605	-2.565092503	0.608247495	0.551209705	6.62E-05	0.672455184	0.01031483	Astrocyte
Ddx3x	0.00167804	-0.567760629	0.333323235	-1.70333349	0.788974501	0.541011788	5.17E-05	0.855178156	0.088505677	Astrocyte
Ddx47	0	0.423843724	0.501354243	0.845397699	0.73949858	0.762758689	3.93E-05	0.941331118	0.397888829	Astrocyte
Ddx50	0.001543395	-0.772499697	0.43052956	-1.794301178	0.292512429	0.582129818	0.000105034	0.842735358	0.07276511	Astrocyte
Ddx6	0.47622048	-0.061788136	0.484803981	-0.127449729	0.036507552	0.527853146	0.00012105	0.997914073	0.898584459	Astrocyte
Degs1	0	-0.631839662	0.534183992	-1.182812797	0.84458378	0.541011695	5.18E-05	0.920350056	0.236883348	Astrocyte
Derl1	0	-0.248803944	0.552618476	-0.450227334	0.879870668	0.719317355	6.52E-05	0.98775063	0.652546529	Astrocyte
Dexi	0.000726088	-0.029004212	0.391703046	-0.074046429	0.337354743	0.806926817	6.71E-05	0.999808004	0.940973442	Astrocyte
Dgkz	0	-0.420938521	0.526283896	-0.799831659	0.58671891	0.971136601	7.69E-05	0.941331118	0.423808338	Astrocyte
Dhrs1	0.454309276	0.516873878	0.491973612	1.050613013	0.094882742	0.575787256	3.29E-05	0.941331118	0.293436362	Astrocyte
Dhx30	0.195055673	-0.086764812	0.616310318	-0.140781047	0.499194733	0.839261276	0.000156512	0.997745841	0.888042917	Astrocyte
Dhx36	0	-0.18261655	0.497513645	-0.367058374	0.766234167	0.619733707	9.52E-05	0.997572809	0.713575476	Astrocyte
Dhx9	0	0.5890849	0.569781321	1.033878925	0.994380648	0.541980772	3.91E-05	0.941331118	0.301192769	Astrocyte
Dio2	0.002588942	0.551468003	0.386130332	1.428191359	0.516456296	1	0.000139654	0.903951045	0.153236787	Astrocyte
Dip2b	0.355590165	-0.202015529	0.494653316	-0.40839821	0.293398004	0.580422273	0.000537053	0.993856859	0.682981347	Astrocyte
Diras1	0	-0.743767297	0.515242073	-1.44352982	0.626204904	0.760181463	6.70E-06	0.903951045	0.148871278	Astrocyte
Diras2	0.167686733	0.011744433	0.529381691	0.022185189	0.450649051	0.540526162	2.35E-05	0.999808004	0.982300232	Astrocyte
Dlg1	0	-0.314627628	0.457350083	-0.687936091	0.731597641	0.651018835	0.000369704	0.941331118	0.491493028	Astrocyte
Dlg4	0.630936929	0.071217451	0.801200516	0.088888424	0.138596936	1	8.82E-05	0.999808004	0.929170583	Astrocyte
Dlgap1	0.309901006	-0.40056267	0.394900751	-1.014337573	0.094195442	0.618857952	0.001179293	0.941331118	0.310421701	Astrocyte
Dlst	0.252225754	-0.237279398	0.312137239	-0.760176513	0.158565373	0.683502215	7.66E-05	0.941331118	0.447149082	Astrocyte
Dnaja2	0.403273459	0.502718349	0.563066314	0.892822634	0.227226758	0.682259751	0.000106935	0.941331118	0.371952163	Astrocyte
Dnajb14	0	-0.608606003	0.379011829	-1.605770473	0.577569708	0.753678145	5.70E-05	0.87824371	0.108324351	Astrocyte
Dnajc19	0	-0.27894536	0.512168047	-0.544636397	0.618643412	0.744322292	0.000100235	0.959723707	0.586003617	Astrocyte
Dnajc27	0.597006233	-0.354816996	0.502372433	-0.706282773	0.000893853	0.854794109	5.35E-05	0.941331118	0.480012304	Astrocyte
Dnajc5	0	-0.189246294	0.254477296	-0.743666711	0.793410171	0.629069619	7.75E-05	0.941331118	0.457078133	Astrocyte
Dnajc7	0	-0.027995643	0.282650757	-0.099046764	0.528724284	0.723018541	0.000105462	0.999808004	0.92110114	Astrocyte
Dnm1l	0.268853622	-0.34856473	0.403774154	-0.863266572	0.331225296	0.822444602	0.000100474	0.941331118	0.387990919	Astrocyte
Dnmt3a	0.348386024	0.399461656	0.576688364	0.692682012	0.399833206	0.796940967	0.000269503	0.941331118	0.48850913	Astrocyte
Dot1l	0.424394989	0.628093847	0.814905566	0.770756605	0.366605202	0.694903764	5.56E-05	0.941331118	0.440851214	Astrocyte
Dpf2	0	0.055016512	0.647347217	0.08498764	0.521607496	0.79465941	4.43E-05	0.999808004	0.932271217	Astrocyte
Drg1	0.556425423	-0.486493491	0.823247965	-0.590944055	0.157609676	0.869978604	0.00016495	0.958965683	0.554557906	Astrocyte
Dtna	0.065182304	-0.028638935	0.237508408	-0.12058072	0.414661838	1	0.001882735	0.997914073	0.904023141	Astrocyte
Dynll2	0.042152395	0.089513548	0.123962073	0.722104319	0.257331575	0.861119565	7.67E-05	0.941331118	0.470230343	Astrocyte
E2f6	0.356067582	-0.715512269	0.532483106	-1.343727643	0.274011451	0.892432595	2.64E-05	0.905173391	0.179036475	Astrocyte
Ecd	0.241193776	1.581940439	1.226699301	1.28959105	0.271393123	0.507449423	3.03E-05	0.905173391	0.197192685	Astrocyte
Echs1	0.57378486	0.134206899	0.570468591	0.235257297	0.041578019	0.685857812	5.33E-05	0.997745841	0.814009037	Astrocyte
Eci1	0.340877853	0.896352824	0.463862703	1.932366665	0.217420733	1	6.91E-05	0.779057689	0.053314265	Astrocyte
Eci2	0	-0.398858618	0.464036238	-0.859541961	0.841639547	0.807350355	9.09E-05	0.941331118	0.39004158	Astrocyte
Ecsit	0.446694522	0.255990524	0.625937003	0.408971706	0.282554641	1	5.80E-05	0.993856859	0.682560425	Astrocyte
Edf1	0.424135129	-0.205614207	0.413384695	-0.497391919	0.049918806	0.508333898	6.11E-05	0.962301944	0.618912703	Astrocyte
Ednrb	0.357769407	0.28103193	0.367451358	0.764813965	0.034902893	1	0.000426638	0.941331118	0.444382331	Astrocyte
Eef1a2	0	0.027704354	0.454443389	0.060963267	0.884275859	1	4.44E-05	0.999808004	0.951388463	Astrocyte
Eef1d	0.348918941	-0.15038419	0.335360203	-0.448425867	0.036915995	0.681624207	5.43E-05	0.987914672	0.653845877	Astrocyte
Ei24	0	-0.41875876	0.493261807	-0.848958411	0.529168169	0.567913835	5.18E-05	0.941331118	0.395904435	Astrocyte
Eif1b	0	-0.163833743	0.240555364	-0.681064599	0.513050421	0.596346309	5.34E-05	0.941331118	0.495830616	Astrocyte
Eif3i	0	0.50291626	0.479822252	1.04813034	0.983432571	0.587004132	3.16E-05	0.941331118	0.294578559	Astrocyte
Eif3m	0.33812196	-1.228451234	0.600148612	-2.046911731	0.376905062	0.984097989	1.85E-05	0.779057689	0.040666752	Astrocyte
Eif4a2	0.000372426	0.267347594	0.271769181	0.983730357	0.421355084	0.549961826	8.72E-05	0.941331118	0.32524811	Astrocyte
Eif4g1	0.271331894	-0.025571624	0.496678873	-0.051485226	0.427744759	0.882079611	0.000111209	0.999808004	0.958938874	Astrocyte
Eif4g3	0	0.272890701	0.36302297	0.751717449	0.642622932	1	0.000358637	0.941331118	0.452220995	Astrocyte
Elmo2	0.381489267	-0.498177581	0.387470871	-1.285716213	0.070756217	1	0.000112663	0.905173391	0.198542121	Astrocyte
Emc10	0	-0.139491804	0.736669839	-0.189354575	0.880855174	0.531719132	6.69E-05	0.997745841	0.849814924	Astrocyte
Emc2	0	-0.00875972	0.468406009	-0.018701127	0.791904348	0.815553798	6.88E-05	0.999808004	0.985079529	Astrocyte
Emc3	0.152289074	-0.168992668	0.386192801	-0.437586272	0.441690272	0.779589359	0.000111437	0.992529336	0.661686224	Astrocyte
Emc4	0	-0.589041872	0.490457941	-1.201003842	0.99617825	0.591711275	2.48E-05	0.911853517	0.229749711	Astrocyte
Emc7	0	-0.911731927	0.351069815	-2.597010301	0.911494299	0.593906566	6.84E-05	0.672455184	0.00940391	Astrocyte
Enah	0.000980025	-0.031848372	0.267575187	-0.119025881	0.328999926	0.531684072	0.000401799	0.997914073	0.905254852	Astrocyte
Enho	0.001498871	0.053525007	0.21719343	0.246439346	0.388043742	1	0.000113051	0.997745841	0.805342152	Astrocyte
Eno1	0.208389916	0.223437461	0.236490065	0.944806966	0.095907278	1	0.000184122	0.941331118	0.344757435	Astrocyte
Ensa	0.33705979	0.499928484	0.406211517	1.230709773	0.143359621	0.61742525	4.64E-05	0.907594902	0.218431432	Astrocyte
Eny2	0	-0.542569109	0.434859689	-1.247687756	0.640672329	0.617772338	3.16E-05	0.907594902	0.212145427	Astrocyte
Ep400	0.491876169	-0.766396615	0.727247505	-1.053831894	0.244050363	0.524543149	8.29E-05	0.941331118	0.291959889	Astrocyte
Epdr1	0	-0.074718291	0.458660138	-0.162905569	0.893315876	0.702849049	7.76E-05	0.997745841	0.870592786	Astrocyte
Epm2a	0.278943197	-0.863340076	0.673432303	-1.281999796	0.263963713	0.918291472	5.92E-05	0.905173391	0.199842718	Astrocyte
Epm2aip1	0	-0.719997522	0.545082821	-1.32089564	0.942339832	0.610435881	3.19E-05	0.905173391	0.186536164	Astrocyte
Eps15	0.238535308	0.35566487	0.291074961	1.221901288	0.131373558	1	0.00077193	0.909216139	0.221744958	Astrocyte
Eps8	0.763186107	0.173892699	0.809269747	0.214876065	0.000835741	1	0.000407429	0.997745841	0.829863946	Astrocyte
Erp29	0	-0.11372188	0.363290194	-0.313033166	0.532188295	0.644506681	6.06E-05	0.997745841	0.754255464	Astrocyte
Etfb	0.595315137	-0.044121063	0.527983189	-0.08356528	0.003173078	0.628715044	1.56E-07	0.999808004	0.933402073	Astrocyte
Etfdh	0.352153961	-0.639341469	0.840108195	-0.761022774	0.234636277	0.584991545	4.78E-05	0.941331118	0.446643465	Astrocyte
Etnk1	0.187614756	-0.602171837	0.426846314	-1.410746251	0.376136201	0.662639141	0.000143416	0.905173391	0.158319448	Astrocyte
Etnppl	0.047551672	0.160198482	0.150631558	1.063512084	0.353476106	1	0.000607661	0.938736276	0.287549788	Astrocyte
Ewsr1	0.275363033	0.026533776	0.365312705	0.072633049	0.233566338	0.630905715	0.000109396	0.999808004	0.942098127	Astrocyte
Exoc3	0	0.494462905	0.462854805	1.068289451	0.834507988	0.5853443	8.65E-05	0.935695559	0.285389966	Astrocyte
Exoc4	0.714713017	-0.514870458	0.907203732	-0.567535648	0.089816071	0.723097196	0.00046604	0.959723707	0.570350314	Astrocyte
Exoc7	0.632032068	-0.579355652	0.988672556	-0.58599346	0.213252979	0.869912891	5.37E-05	0.958965683	0.55787991	Astrocyte
Ezh1	0	1.610852384	2.381690747	0.676348256	0.364138487	0.627099268	7.22E-05	0.942364883	0.498819561	Astrocyte
F3	1.062390093	-0.35549155	0.859705907	-0.413503673	4.12E-09	1	0.000910265	0.993437264	0.679237632	Astrocyte
Fads1	0.175698369	-0.012958969	0.283249757	-0.045751033	0.186919805	0.722559997	9.33E-05	0.999808004	0.963508688	Astrocyte
Fads2	0.29514028	-0.063315596	0.278316356	-0.227495058	0.028377815	0.799534475	0.000129912	0.997745841	0.820038811	Astrocyte
Fahd1	0.437149328	0.211424368	0.774717515	0.272905109	0.257124443	1	1.63E-05	0.997745841	0.784926159	Astrocyte
Fam107a	0	-0.116331709	0.192858935	-0.603195849	0.952855701	1	8.97E-05	0.958965683	0.546378409	Astrocyte
Fam160b2	0	-0.547058254	0.394671232	-1.386111299	0.734422335	1	3.20E-05	0.905173391	0.165712921	Astrocyte
Fam162a	0.391676725	-0.480231289	0.414253465	-1.159269215	0.093458177	1	8.73E-05	0.924576746	0.246346466	Astrocyte
Fam168a	0.001665628	-0.236783876	0.274430942	-0.862817707	0.731794939	0.643886558	0.000259301	0.941331118	0.388237702	Astrocyte
Fam181b	0.274626213	0.263731757	0.409127256	0.644620355	0.198221046	1	5.64E-05	0.955282276	0.519173241	Astrocyte
Fam184a	0	0.905560825	0.619080683	1.462750897	0.633297284	0.749267505	0.000266733	0.903951045	0.143535554	Astrocyte
Fam193a	1.018284506	0.818704346	1.262414552	0.648522583	0.067286684	0.968276966	0.000204227	0.955282276	0.516647009	Astrocyte
Fam234b	0	-0.656943707	0.490383351	-1.339653366	0.631613106	0.798598633	6.95E-05	0.905173391	0.180358065	Astrocyte
Fam49b	0	-0.755586426	0.645080531	-1.17130558	0.934713382	0.639722553	0.000244064	0.924576746	0.241475969	Astrocyte
Farp1	0	-0.013030631	0.293148278	-0.044450649	0.683832664	1	0.002386639	0.999808004	0.964545189	Astrocyte
Fastk	0.381364103	-0.121075888	0.591658633	-0.204638083	0.337987104	0.659935662	2.92E-05	0.997745841	0.837854899	Astrocyte
Fbxl18	0	-0.170775496	0.596691199	-0.286204147	0.517134251	0.838409979	2.32E-05	0.997745841	0.774721768	Astrocyte
Fbxl3	0	-0.645612778	0.502235532	-1.285478101	0.87388543	0.55895365	4.33E-05	0.905173391	0.198625265	Astrocyte
Fbxo2	0	-0.005003334	0.260700848	-0.01919186	0.563273084	1	4.66E-05	0.999808004	0.984688051	Astrocyte
Fbxo28	0	-0.187544392	0.763481744	-0.245643584	0.658919482	0.955813324	5.02E-05	0.997745841	0.805958147	Astrocyte
Fbxo3	0.000228679	0.312363649	0.552241695	0.565628514	0.373590896	0.506176168	6.21E-05	0.959723707	0.57164634	Astrocyte
Fbxo44	0.295272917	0.653918976	0.470578553	1.389606415	0.128700922	0.609998129	8.22E-05	0.905173391	0.164648427	Astrocyte
Fbxo9	0	0.595133871	0.448521805	1.326878348	0.805946456	0.633781423	5.24E-05	0.905173391	0.184548928	Astrocyte
Fbxw11	0.000579981	-0.300521932	0.290014223	-1.0362317	0.426875435	1	0.000221639	0.941331118	0.300094061	Astrocyte
Fbxw2	0	0.31162022	0.516261694	0.603609029	0.713675799	0.53492518	8.71E-05	0.958965683	0.546103609	Astrocyte
Fbxw7	0.281576731	-0.379144638	0.503597513	-0.75287234	0.367186989	0.52415841	6.19E-05	0.941331118	0.451526631	Astrocyte
Fem1b	0.886939325	-0.593661617	0.946407926	-0.627278789	0.025860085	0.602116646	2.85E-05	0.955282276	0.530476505	Astrocyte
Fgf1	0.000992456	-0.255213884	0.217024875	-1.175966043	0.468623347	1	0.000313462	0.923772544	0.239608446	Astrocyte
Fgfr1	0	-0.356356395	0.453960708	-0.78499392	0.854727713	1	0.000360843	0.941331118	0.432457134	Astrocyte
Fgfr3	0.168424241	0.222776738	0.217856994	1.022582446	0.23696739	1	0.00025523	0.941331118	0.306505313	Astrocyte
Fh1	0.291382395	-0.300688386	0.398511711	-0.754528355	0.1968896	0.532824498	2.35E-05	0.941331118	0.450532026	Astrocyte
Fibp	0.421298882	-0.255098319	0.581499961	-0.438690174	0.292574104	0.755716821	5.60E-05	0.992529336	0.660886048	Astrocyte
Fis1	0.094698731	0.240281535	0.207611679	1.157360398	0.361554648	0.513795689	4.39E-05	0.924576746	0.247125147	Astrocyte
Flcn	0.11395903	-0.180601561	0.52813671	-0.34195987	0.569224295	0.514144547	2.79E-05	0.997745841	0.732381093	Astrocyte
Flot1	0.446350074	0.735172205	0.667972687	1.100602194	0.197629933	0.500382692	1.65E-05	0.928671713	0.27106983	Astrocyte
Fmn2	0.427543937	-0.08557891	0.628462958	-0.136171765	0.19591143	1	0.000788271	0.997914073	0.891685496	Astrocyte
Fnta	0	-0.547210523	0.335201226	-1.632483658	0.527580505	0.619516338	4.57E-05	0.872698985	0.102577638	Astrocyte
Foxk2	0.962105644	1.078557838	1.642599615	0.656616395	0.008040531	0.81145302	6.58E-05	0.952634284	0.511427604	Astrocyte
Foxo1	0	-0.315076507	0.851869114	-0.369864926	0.853709709	1	0.000305978	0.997572809	0.711483136	Astrocyte
Frmd4a	0	-0.602097365	0.455925073	-1.320605953	0.761462861	0.52700924	0.00114824	0.905173391	0.186632787	Astrocyte
Fry	0	0.383235111	0.445051233	0.861103358	0.701075424	0.829347249	0.002022042	0.941331118	0.38918112	Astrocyte
Fstl1	0	0.241455822	0.395104533	0.611118835	0.825757617	0.558089343	0.000132127	0.958965683	0.541120912	Astrocyte
Fto	0	0.132111856	0.456933487	0.289127104	0.633037899	0.700610481	0.00026495	0.997745841	0.772484113	Astrocyte
Fundc1	0.090596832	-0.501864117	0.504424248	-0.994924648	0.56835408	0.526544625	3.13E-05	0.941331118	0.319772914	Astrocyte
Fut9	0.00075628	-0.247423184	0.253743443	-0.975091929	0.811937009	1	0.000718761	0.941331118	0.329514662	Astrocyte
Fxr1	0.082224147	-0.227597404	0.389466615	-0.584382319	0.508590485	0.563538667	0.000120214	0.958965683	0.55896312	Astrocyte
Fxr2	0.321095469	-0.969582508	0.576304129	-1.682414648	0.416248237	0.751998807	5.43E-05	0.857197542	0.092488463	Astrocyte
Fyttd1	0	0.616403078	0.985383164	0.625546589	0.676671144	0.732398345	6.00E-05	0.955519978	0.531612381	Astrocyte
G6pdx	0	-0.362238584	1.018794216	-0.355556184	0.790869293	0.793372372	1.54E-05	0.997572809	0.722172962	Astrocyte
Gabarapl2	0.468427979	0.144288049	0.608135923	0.237262827	0.179100975	0.525775769	0.000113097	0.997745841	0.812452898	Astrocyte
Gabrb1	0	0.027586583	0.237291049	0.116256317	0.665982847	1	0.005700672	0.997914073	0.907449405	Astrocyte
Ganab	0	0.271727331	0.469751624	0.578448944	0.691764415	0.587538731	2.83E-05	0.959196189	0.562961058	Astrocyte
Gapvd1	0.252843464	-0.338981224	0.483574708	-0.700990393	0.33450388	0.692607905	0.000126065	0.941331118	0.483309011	Astrocyte
Gatad1	0	-0.75650351	0.440513477	-1.717322056	0.806868519	0.713755434	7.46E-05	0.855178156	0.085920344	Astrocyte
Gcdh	0	-0.608801619	0.753793714	-0.807650167	0.789610132	0.763097375	2.60E-05	0.941331118	0.419291999	Astrocyte
Gclm	0	0.156657102	0.332351538	0.471359642	0.466212675	0.503872298	9.33E-05	0.975479651	0.637383931	Astrocyte
Gde1	0	-0.372957117	0.747810147	-0.498732357	0.929861998	0.544809981	6.41E-05	0.962301944	0.617967946	Astrocyte
Gfm1	0	-0.394595818	0.454635736	-0.867938412	0.907904111	0.529561405	2.08E-05	0.941331118	0.385428049	Astrocyte
Ggnbp2	0.58006907	0.158541239	0.546503593	0.290101	0.014216725	0.631026057	0.000107618	0.997745841	0.771738971	Astrocyte
Ggps1	0.35658216	0.138320301	0.662836265	0.208679441	0.300840609	0.715626271	7.01E-05	0.997745841	0.834698491	Astrocyte
Gigyf2	0.00114568	-0.25889799	0.396959703	-0.652202195	0.506289606	0.875031117	0.000158149	0.95326834	0.514270744	Astrocyte
Gja1	0.25704953	0.160040997	0.233244754	0.686150469	0.010121084	1	0.000998103	0.941331118	0.492618228	Astrocyte
Gjb6	0.212372464	0.373667557	0.23198377	1.610748704	0.084979698	1	0.000331835	0.87824371	0.107234506	Astrocyte
Glg1	0.44117826	-0.308874876	0.56324151	-0.548387984	0.171218604	0.827093481	0.000232253	0.959723707	0.583425526	Astrocyte
Glmp	0.761036184	-0.954406366	0.979950353	-0.973933387	0.090564547	0.52336085	3.90E-05	0.941331118	0.330089615	Astrocyte
Glrx2	0.001939261	0.189601548	0.461371734	0.410951808	0.379175007	0.8504653	3.52E-05	0.993437264	0.681107873	Astrocyte
Glud1	0	0.440505875	0.178268243	2.471028312	0.50317637	1	0.000660706	0.672455184	0.013472515	Astrocyte
Glul	0.051453717	0.148251519	0.079082805	1.874636578	0.150091021	1	0.001335577	0.806639493	0.060842737	Astrocyte
Gm1673	0.00138212	-0.650817084	0.530186986	-1.227523686	0.448430611	0.996145255	2.84E-05	0.908626543	0.219625825	Astrocyte
Gm2a	0.663462349	-0.1426412	0.876496488	-0.162740185	0.144973133	1	7.68E-05	0.997745841	0.870723006	Astrocyte
Gm3764	0.378284968	-0.224863184	0.325103245	-0.691666995	0.001242641	1	0.002819261	0.941331118	0.489146479	Astrocyte
Gmps	0	-0.353401748	0.615638918	-0.574040623	0.873873748	0.684779397	6.92E-05	0.959723707	0.565940312	Astrocyte
Gna13	0.593281401	0.456986314	0.564104541	0.810109263	0.014784326	1	0.000127945	0.941331118	0.417877381	Astrocyte
Gnaq	0.00078922	0.301798499	0.322348334	0.936249601	0.752629975	0.667308195	0.000368697	0.941331118	0.349144691	Astrocyte
Gnpat	0	-0.737893573	0.430359428	-1.71459837	0.686785636	0.540229501	4.21E-05	0.855178156	0.086418888	Astrocyte
Gnptg	0.25199728	-0.976476081	0.48360983	-2.019140265	0.424313161	0.504558558	3.55E-05	0.779057689	0.043472643	Astrocyte
Golga2	0	-0.99750784	0.482005165	-2.069496161	0.82261634	0.584671186	2.50E-05	0.779057689	0.038499551	Astrocyte
Golga4	0.225481303	0.031618063	0.389252779	0.081227586	0.261650921	0.525806318	7.62E-05	0.999808004	0.935260962	Astrocyte
Got2	0	-0.296102318	0.504628607	-0.586772755	0.679118317	0.855355821	7.04E-05	0.958965683	0.557356337	Astrocyte
Gpam	0.415842815	-0.142771899	0.375509733	-0.380208252	0.009387849	1	0.000184088	0.995652989	0.703790834	Astrocyte
Gpatch8	0	-0.268386636	0.399131462	-0.67242666	0.713344372	0.569051785	0.000379306	0.945087272	0.501312115	Astrocyte
Gpbp1	0	-0.539134893	0.436457067	-1.235252982	0.811234328	0.614560674	0.000103988	0.907594902	0.216736366	Astrocyte
Gpd1	0.002658928	-0.679406335	0.309133805	-2.197774309	0.491883331	0.768258972	7.19E-05	0.72491024	0.027965193	Astrocyte
Gpd1l	0	0.711503614	0.628011631	1.132946555	0.542440858	0.895682495	1.75E-05	0.924947554	0.257236698	Astrocyte
Gpd2	0	-0.003192328	0.265012009	-0.012045976	0.743244459	1	0.000387057	0.999808004	0.990388934	Astrocyte
Gphn	0.41369601	-0.946291516	0.506420227	-1.868589495	0.160034568	1	0.001314708	0.806639493	0.061679948	Astrocyte
Gpi1	0	0.057046303	0.163693946	0.348493663	0.732447866	0.613189541	9.29E-05	0.997694738	0.727469472	Astrocyte
Gpm6a	0.459154936	-0.151477736	0.398672913	-0.379954923	0.002897905	1	0.000991118	0.995652989	0.703978877	Astrocyte
Gpm6b	0.095971436	-0.312660039	0.163373505	-1.913774446	0.283765888	0.561910466	0.001036371	0.784219575	0.055648982	Astrocyte
Gpr108	0	0.092995065	1.06903697	0.086989569	0.636609097	0.555827517	2.62E-05	0.999808004	0.930679803	Astrocyte
Gpr162	0	0.478513682	0.41938518	1.140988536	0.797595722	1	0.000129095	0.924947554	0.253874694	Astrocyte
Gpr37l1	0.256496892	0.218235531	0.238389286	0.915458639	0.016079974	1	0.000462997	0.941331118	0.359950907	Astrocyte
Gprc5b	0	-0.061828196	0.448565535	-0.137835369	0.834785716	0.718540526	0.000152093	0.997745841	0.890370531	Astrocyte
Gpsm1	0.606466509	-0.586798663	0.551350045	-1.064294214	0.005567802	1	0.000119711	0.938736276	0.287195438	Astrocyte
Gpt2	0.111872738	0.832732188	0.424191162	1.963105937	0.573550469	0.820278214	0.000229264	0.779057689	0.049633866	Astrocyte
Gramd1b	0.238926514	-0.388638208	0.38837894	-1.000667564	0.432421733	1	0.000423343	0.941331118	0.316987554	Astrocyte
Gramd3	0.528851946	-0.371009908	0.506089688	-0.733091224	0.034612666	1	0.000259141	0.941331118	0.463502793	Astrocyte
Grik5	0.002544057	-0.358864156	0.416572803	-0.861468041	0.475665279	0.841325515	9.75E-05	0.941331118	0.388980316	Astrocyte
Gsk3b	0.574537415	-0.333581802	0.546205215	-0.610726139	0.010032351	0.633275471	0.000253206	0.958965683	0.541380898	Astrocyte
Gstk1	0	0.386146292	0.745601711	0.517898881	0.990080585	1	1.75E-05	0.959798679	0.604528823	Astrocyte
Gstm5	0	0.335130186	0.270369698	1.239525688	0.990761855	0.620502619	5.28E-05	0.907594902	0.215150882	Astrocyte
Gstz1	0	0.273243397	0.493532915	0.55364777	0.816446347	0.555922715	6.31E-05	0.959723707	0.579819927	Astrocyte
Gtf2a2	0	0.275849359	0.629340463	0.438314991	0.597551072	0.801866086	7.67E-05	0.992529336	0.66115796	Astrocyte
Gtf2i	0.104630018	-0.046036702	0.242072896	-0.190177019	0.338654613	0.629363309	0.000238421	0.997745841	0.849170419	Astrocyte
Gtf3c2	0	0.27212376	0.398833593	0.682298998	0.592483322	1	9.48E-07	0.941331118	0.495049907	Astrocyte
H13	0.001999898	0.141641307	0.899158889	0.157526449	0.433183978	0.534529601	5.52E-05	0.997745841	0.874829965	Astrocyte
Hacd2	0.142511927	-0.473503448	0.305112896	-1.551895889	0.362254803	1	0.000602956	0.87824371	0.120687137	Astrocyte
Hacd3	0.497010477	-0.064797111	0.490927226	-0.131989239	0.028003538	0.501984099	0.000115555	0.997914073	0.894992804	Astrocyte
Hadha	0	-0.977592547	0.37871511	-2.581340224	0.51301087	0.894406986	9.61E-05	0.672455184	0.009841754	Astrocyte
Hdac2	0.337667546	-0.344719809	0.70958453	-0.485805136	0.376216167	0.549498979	3.11E-05	0.968685052	0.627105332	Astrocyte
Hdac8	1.117322291	-0.60212977	1.515664655	-0.397271104	0.079634879	1	0.001430715	0.993856859	0.691167554	Astrocyte
Hddc2	0.564559517	-0.036116679	0.63132802	-0.057207471	0.036109175	1	0.000100358	0.999808004	0.954379927	Astrocyte
Hectd1	0.639544049	-1.333906929	0.76490022	-1.743896646	0.104215271	0.511206845	0.00014363	0.855178156	0.081177114	Astrocyte
Hepacam	0.34963706	0.340572628	0.429146269	0.793605006	0.197662066	1	0.000525689	0.941331118	0.427425417	Astrocyte
Hey1	0.358909278	-0.925579157	0.378210279	-2.447260712	0.07930462	0.656140152	2.79E-05	0.672455184	0.014394667	Astrocyte
Hhatl	0	-0.694398451	0.563403906	-1.232505567	0.861776728	1	9.25E-05	0.907594902	0.217760289	Astrocyte
Hibadh	0.361019898	-0.173444528	0.458790164	-0.378047616	0.173532274	0.902704927	0.000107647	0.99595802	0.705395222	Astrocyte
Hif1a	0.43125552	-0.37270829	0.490255415	-0.760232889	0.092431734	1	0.000186532	0.941331118	0.447115389	Astrocyte
Hip1	0.532004081	-0.694623187	0.690470346	-1.006014511	0.208946302	0.709597693	0.000754589	0.941331118	0.31440859	Astrocyte
Hk1	0	0.138043423	0.461275029	0.299264895	0.649408635	1	0.000101883	0.997745841	0.764737937	Astrocyte
Hmg20a	0	-0.626699379	0.4981178	-1.258134883	0.906908066	0.692569072	0.000154837	0.905173391	0.20834298	Astrocyte
Hnrnpa2b1	0.002341055	-0.117456907	0.147377477	-0.796980036	0.470143466	0.911163752	0.000444786	0.941331118	0.425462626	Astrocyte
Hnrnpc	0.151663112	-0.029722237	0.312926088	-0.094981654	0.234065449	0.538818577	8.69E-05	0.999808004	0.924329399	Astrocyte
Hnrnpdl	0	-0.649028083	0.309343963	-2.098079037	0.969744915	0.509785284	0.000118456	0.779057689	0.035898164	Astrocyte
Hnrnph3	0.584474136	0.127153208	0.625571894	0.203259145	0.019227587	0.544501512	0.000141616	0.997745841	0.838932487	Astrocyte
Hnrnpr	0.483314728	-0.078526285	0.608448618	-0.129059845	0.097713587	0.599359276	0.000161164	0.997914073	0.897310295	Astrocyte
Hook3	0.001994805	0.130107662	0.48753574	0.266867947	0.568691695	0.543387099	0.00013643	0.997745841	0.789570836	Astrocyte
Hp1bp3	0.120418237	-0.369501414	0.327526115	-1.128158632	0.263098548	0.557484554	7.07E-05	0.924947554	0.259252931	Astrocyte
Hsd17b11	0	-0.17644181	0.49378513	-0.357325078	0.501478694	0.641393818	4.44E-05	0.997572809	0.720848458	Astrocyte
Hsd17b12	0	0.195421675	0.429179977	0.455337354	0.719825968	0.552482872	8.18E-05	0.984876137	0.648866557	Astrocyte
Hsd17b4	0.471884336	-0.281801834	0.587555558	-0.47961734	0.127330729	0.807196798	0.000207217	0.971127099	0.631499514	Astrocyte
Hsdl2	0	-0.112080185	0.422556934	-0.2652428	0.895515213	1	5.45E-05	0.997745841	0.790822425	Astrocyte
Htra1	0.462668704	0.279085539	0.400939288	0.696079299	0.00259144	1	0.001022535	0.941331118	0.48637917	Astrocyte
Htt	0.002890244	-0.070206741	0.397170094	-0.176767441	0.467097446	0.54850987	0.000157692	0.997745841	0.859691065	Astrocyte
Huwe1	0.439449017	0.104406806	0.519486425	0.200980817	0.106106056	0.633971913	0.000205707	0.997745841	0.840713574	Astrocyte
Id2	0.272645289	-0.422659718	0.291314171	-1.450872495	0.089519738	1	0.000303729	0.903951045	0.146815368	Astrocyte
Idh1	0	0.144033056	1.008130769	0.142871401	0.757894726	1	5.26E-05	0.997745841	0.886391745	Astrocyte
Igbp1	0.382770443	0.005724345	0.536349677	0.010672785	0.213277827	0.656521579	2.35E-05	0.999808004	0.991484512	Astrocyte
Igsf8	0	-1.274638092	0.706494046	-1.804173863	0.792099218	1	0.000633255	0.831883999	0.071204055	Astrocyte
Il11ra1	0	0.21338025	0.506585485	0.421212721	0.607250975	0.772930724	5.25E-05	0.993437264	0.673599756	Astrocyte
Il6st	0.274525734	-1.168496419	0.589770258	-1.9812739	0.423054785	0.577750228	5.29E-05	0.779057689	0.047560566	Astrocyte
Ilkap	0	-0.098963951	0.415227107	-0.238336923	0.491613494	0.652454678	4.35E-05	0.997745841	0.811619786	Astrocyte
Ilvbl	0	-0.434959382	0.692937853	-0.627703307	0.832281147	0.523741234	2.71E-05	0.955282276	0.530198319	Astrocyte
Immp1l	0	0.824729671	0.588328004	1.401819505	0.541605742	0.544210769	0.000144188	0.905173391	0.160969152	Astrocyte
Immt	0.286754438	-0.224733905	0.362611684	-0.619764655	0.151522053	0.532315563	8.78E-05	0.956135349	0.535412742	Astrocyte
Impad1	0	0.287969728	0.437879014	0.65764679	0.76168985	0.585830967	3.10E-05	0.952634284	0.510765121	Astrocyte
Insig2	0	-0.882873649	0.494011315	-1.787152687	0.704826629	0.873592065	4.76E-05	0.842735358	0.073912814	Astrocyte
Ip6k1	0.190055765	0.155890446	0.287962122	0.541357471	0.369737896	0.651629289	5.00E-05	0.959723707	0.588261215	Astrocyte
Ipo7	0.224749259	-0.626884654	0.546529465	-1.147028102	0.411487202	0.799281685	4.18E-05	0.924576746	0.251370007	Astrocyte
Ipo8	0.205605881	0.000107127	0.875602373	0.000122347	0.421643445	0.671248414	6.97E-05	0.999909289	0.999902382	Astrocyte
Irf3	0.362413074	-0.581867858	0.639823952	-0.909418686	0.271001778	0.816546987	4.44E-05	0.941331118	0.363129162	Astrocyte
Irgq	0	0.511439342	0.49090257	1.041834719	0.833307777	0.844673485	1.05E-05	0.941331118	0.297488314	Astrocyte
Isoc2a	0.000349609	-0.561357897	0.439974809	-1.27588645	0.461376975	1	3.12E-05	0.905173391	0.201995662	Astrocyte
Itfg1	0.500438672	0.019730066	0.663685887	0.029728019	0.257969469	0.568899973	0.000115302	0.999808004	0.976283966	Astrocyte
Itgav	0.370057386	-0.528785464	0.895402881	-0.590555911	0.320385916	0.506064221	0.000153036	0.958965683	0.554818013	Astrocyte
Itgb8	1.362732751	0.160068861	1.740761541	0.091953353	0.01221521	1	0.000289011	0.999808004	0.926735101	Astrocyte
Itih3	0.155628583	0.442027724	0.291581597	1.515965784	0.534232116	1	1.75E-05	0.883229186	0.129528004	Astrocyte
Itpkb	0.016635653	-0.608500063	0.228725627	-2.66039303	0.409047832	0.729362122	0.000455898	0.667364338	0.007804952	Astrocyte
Itpr1	0.646412735	-0.433363114	0.602234238	-0.719592288	0.017493779	0.721752526	0.000339718	0.941331118	0.471776061	Astrocyte
Itsn1	0.285205001	-0.123703726	0.393089283	-0.314696256	0.208729946	1	0.000336563	0.997745841	0.752992287	Astrocyte
Ivd	0.312567279	-1.005614107	0.356115307	-2.823844096	0.132886074	1	0.0002681	0.605553635	0.004745146	Astrocyte
Iws1	0.191910708	0.441786363	1.023893269	0.431476967	0.303345784	0.581827488	5.69E-05	0.993003274	0.666121596	Astrocyte
Jak1	0	-0.201166161	0.373439075	-0.538685357	0.797986151	1	0.000283874	0.959723707	0.590103979	Astrocyte
Kank1	0.559941832	-0.367921778	1.02297791	-0.359657598	0.091625752	1	0.0008155	0.997572809	0.719103205	Astrocyte
Kansl1	0	0.416019289	2.183619354	0.190518227	0.424078616	0.786005253	0.000478778	0.997745841	0.848903061	Astrocyte
Kansl3	0	-0.67272877	0.36011645	-1.868086756	0.644028108	0.763341004	8.61E-05	0.806639493	0.061749979	Astrocyte
Kat6a	0	-0.683802783	0.723748539	-0.944807133	0.81504509	0.802882191	0.00010924	0.941331118	0.34475735	Astrocyte
Kat7	0	-0.151628069	0.800672659	-0.189375855	0.537098021	0.775913543	4.21E-05	0.997745841	0.849798247	Astrocyte
Kcnk1	0.465227374	-0.234725266	0.448494573	-0.523362556	0.020196569	1	0.000232561	0.959723707	0.600721976	Astrocyte
Kcnn2	0	-0.535454228	0.472768866	-1.132591983	0.509683056	1	0.001372373	0.924947554	0.257385637	Astrocyte
Kcnq1ot1	0.001695434	-0.81320197	0.481710175	-1.688156099	0.392090688	0.525862078	0.00019437	0.855178156	0.091381268	Astrocyte
Kcnq3	0.153746377	0.094313267	0.568650211	0.165854625	0.446614639	0.550010236	0.000543316	0.997745841	0.868271357	Astrocyte
Kcnt1	0.085414166	-1.245096376	0.391630509	-3.179262969	0.51763357	0.751420522	0.000152367	0.520897078	0.001476501	Astrocyte
Kctd17	0.418682269	-0.369126637	0.491990587	-0.750271747	0.145754486	0.596009812	1.33E-05	0.941331118	0.453091055	Astrocyte
Kdm5a	0	-0.190664839	0.581002586	-0.328165215	0.953367594	0.729296682	9.98E-05	0.997745841	0.742786747	Astrocyte
Kdm7a	0.590239353	-0.010589888	0.80293745	-0.013188932	0.369762614	0.793534942	7.41E-05	0.999808004	0.98947706	Astrocyte
Kidins220	0.260922364	-0.387627172	0.317886096	-1.219390144	0.129221533	0.845952153	0.000269994	0.909216139	0.222696149	Astrocyte
Kif1b	0	-0.125282345	0.178278507	-0.702733869	0.704571824	0.561963438	0.000772306	0.941331118	0.482221617	Astrocyte
Kif1c	0.407546667	-0.065455173	0.514318561	-0.127265819	0.122088444	1	6.01E-05	0.997914073	0.898730013	Astrocyte
Klf9	0	0.008153591	0.266645906	0.030578348	0.868098674	0.909094944	0.000365461	0.999808004	0.97560581	Astrocyte
Klhdc2	0	0.069480433	0.459844774	0.151095406	0.838630615	0.613625154	5.48E-05	0.997745841	0.879900457	Astrocyte
Klhdc3	0	-1.125270505	0.561034566	-2.005706197	0.670032072	0.603765834	1.28E-05	0.779057689	0.044887604	Astrocyte
Klhl22	0	-2.075247703	0.707886866	-2.931609275	0.736932211	0.524823047	4.76E-05	0.520897078	0.003372107	Astrocyte
Klhl24	0	-0.322834672	0.407504347	-0.792223874	0.823046018	0.858029405	1.00E-04	0.941331118	0.428230151	Astrocyte
Klhl5	0.506904841	0.004469635	0.518006109	0.008628537	0.069094255	0.563983511	0.000114077	0.999808004	0.993115509	Astrocyte
Kmt2c	0	-0.027770736	0.320926194	-0.086533093	0.673212844	1	0.000310617	0.999808004	0.93104265	Astrocyte
Kmt2e	0.424513355	-0.800434849	0.489759033	-1.63434423	0.163273879	0.544847997	0.000240138	0.872698985	0.102186591	Astrocyte
Ktn1	0.560888672	-0.273101524	0.683080795	-0.399808524	0.052463542	0.581444419	0.00016219	0.993856859	0.689297552	Astrocyte
Lamp1	0	0.195682254	0.302940213	0.645943477	0.468305994	0.53048188	0.000192097	0.955282276	0.518315961	Astrocyte
Lamp2	0	-0.254665919	0.358502592	-0.710360051	0.634339152	1	0.000173434	0.941331118	0.47748089	Astrocyte
Larp1	0	-0.916480986	0.571119442	-1.604709837	0.965189019	1	0.000149682	0.87824371	0.108557676	Astrocyte
Larp4b	0	-0.386607902	0.492498945	-0.784992346	0.635021612	0.635872263	0.000104543	0.941331118	0.432458056	Astrocyte
Leng8	0	-0.745398909	0.399011135	-1.868115558	0.655906219	0.807826022	0.000154298	0.806639493	0.061745965	Astrocyte
Letm1	0.213918343	-0.222515727	0.393040676	-0.566139183	0.309577909	0.889227852	5.70E-05	0.959723707	0.571299169	Astrocyte
Lgi1	0.4009527	-0.631285961	0.499284921	-1.264380187	0.049718182	1	0.000490963	0.905173391	0.206093601	Astrocyte
Lhfp	0.726276941	-0.066217659	0.654753425	-0.101133734	0.00242927	1	0.00110071	0.999808004	0.919444299	Astrocyte
Lifr	0.842837128	0.610905531	1.035887566	0.589741156	0.016796774	1	0.000247033	0.958965683	0.555364199	Astrocyte
Limch1	0.3588813	-0.080169178	0.374466409	-0.214089105	0.037587066	0.74565608	0.000662403	0.997745841	0.830477572	Astrocyte
Limk2	0	-0.275647278	0.278274204	-0.990559938	0.64408444	0.796426969	0.000100998	0.941331118	0.321900508	Astrocyte
Lix1l	1.344719593	0.489136517	1.99754881	0.244868368	0.010039522	1	5.61E-05	0.997745841	0.806558355	Astrocyte
Llgl1	0	-0.332750776	0.474831406	-0.700776679	0.927846767	0.620399663	4.13E-05	0.941331118	0.483442394	Astrocyte
Lman2	0.272969442	-0.398732799	0.799237859	-0.49889128	0.372740934	1	4.77E-05	0.962301944	0.617855977	Astrocyte
Lmbrd1	0	-0.218985526	0.428478482	-0.511077068	0.528407972	0.549908727	9.59E-05	0.96120583	0.609297093	Astrocyte
Lnpep	0	-0.207557791	0.504042669	-0.411786152	0.528634303	1	0.000143845	0.993437264	0.680496172	Astrocyte
Lonp2	0.001467702	-0.090011619	0.484764723	-0.185681043	0.404863991	0.699545761	0.000131839	0.997745841	0.852694895	Astrocyte
Lrig1	0.423648945	-0.191572799	0.394071333	-0.486137362	0.022107125	1	0.000364298	0.968685052	0.626869778	Astrocyte
Lrp1	0	-0.121366315	0.242566024	-0.500343425	0.796317778	1	0.000409684	0.962301944	0.616833282	Astrocyte
Lrp6	0	-2.320955464	0.79487019	-2.919917607	0.911916272	1	0.000198487	0.520897078	0.003501239	Astrocyte
Lrpap1	0.306124145	-0.448592755	0.473428086	-0.947541491	0.242467092	0.568031695	7.22E-05	0.941331118	0.343362924	Astrocyte
Lrrc4	0	-0.04878593	0.822716936	-0.059298561	0.47281647	0.515971689	8.71E-05	0.999808004	0.952714308	Astrocyte
Lrrc75b	0	0.967468727	0.834015671	1.160012649	0.59400311	1	2.19E-05	0.924576746	0.246043656	Astrocyte
Lsamp	0	-0.260478166	0.162448226	-1.603453436	0.662859712	1	0.022210493	0.87824371	0.108834582	Astrocyte
Lsm1	0.682254375	0.526934533	0.826465472	0.63757598	0.077054867	0.587261208	3.98E-05	0.955282276	0.523749736	Astrocyte
Lsm14a	0.339417522	-0.083432608	0.544601316	-0.153199424	0.251197661	0.531979374	7.01E-05	0.997745841	0.878241012	Astrocyte
Lsm6	0.199696005	0.121648271	0.308837336	0.393891076	0.342905894	1	3.98E-05	0.993856859	0.693661459	Astrocyte
Luc7l	0.292661847	-0.104693046	0.525124583	-0.199368015	0.287132843	0.559372598	6.79E-05	0.997745841	0.841974878	Astrocyte
Luc7l2	0	-0.02453314	0.279628262	-0.087734838	0.769391682	0.99338041	0.000624372	0.999808004	0.93008743	Astrocyte
Luzp2	0.299323796	-0.313221128	0.318921022	-0.982127569	0.09252969	1	0.003283546	0.941331118	0.326037005	Astrocyte
Lxn	0.487664431	-0.674236263	0.471585125	-1.429723347	0.04123251	1	5.04E-05	0.903951045	0.152796437	Astrocyte
Lysmd2	0.177768038	0.199962594	0.388895078	0.514181345	0.251421612	0.596321048	3.72E-05	0.96061667	0.607125209	Astrocyte
Lysmd4	0	-0.604606873	0.601189115	-1.005684996	0.979431976	0.53562309	9.48E-05	0.941331118	0.314567123	Astrocyte
Lzts3	0	-1.895868586	1.209355597	-1.567668426	0.947238162	0.615768301	1.27E-05	0.87824371	0.116958534	Astrocyte
Macf1	0.440240713	-0.240982723	0.383923675	-0.627683935	0.001695493	0.917118068	0.001861725	0.955282276	0.530211012	Astrocyte
Maea	0	-0.227437332	0.34737263	-0.654735902	0.755864564	0.636528559	3.75E-05	0.952634284	0.512637806	Astrocyte
Mafg	0.554599317	-0.143963696	0.554309545	-0.259717152	0.041434354	0.669668684	4.84E-05	0.997745841	0.795081961	Astrocyte
Malat1	0.391173969	-0.568297224	0.292598764	-1.942240683	2.94E-10	0.805929753	0.058865679	0.779057689	0.05210797	Astrocyte
Map2k1	0.06218162	-0.491946872	0.369348409	-1.331931747	0.431271921	1	0.000105201	0.905173391	0.182882618	Astrocyte
Map2k2	0	-0.321594601	0.378178276	-0.850378304	0.947411871	0.727688744	7.28E-05	0.941331118	0.395114794	Astrocyte
Map2k7	0	0.351874957	0.601471341	0.585023645	0.616670905	0.582600146	1.32E-07	0.958965683	0.558531818	Astrocyte
Map4k4	0.535574383	0.0183082	0.530209987	0.034530093	0.013407177	1	0.000539056	0.999808004	0.972454446	Astrocyte
Mapk1	0.616244189	-0.171240431	0.697449374	-0.245523814	0.060532057	0.602002655	0.000118801	0.997745841	0.806050871	Astrocyte
Mapk10	0.373810714	-0.305268294	0.402332177	-0.758746905	0.11335572	0.763385671	0.000519757	0.941331118	0.448003973	Astrocyte
Mapk14	0	0.327866415	0.686677715	0.47746768	0.772098982	0.556285625	7.28E-05	0.971127099	0.63302913	Astrocyte
Mapk6	0.000202793	-0.417712437	0.673889747	-0.619852786	0.368427196	0.811669049	7.84E-05	0.956135349	0.535354712	Astrocyte
Mapk8ip3	0.002643085	-0.588595589	0.356426997	-1.651377686	0.551175106	0.604488277	8.48E-05	0.872698985	0.098661478	Astrocyte
Marf1	0	-0.255857936	0.285331382	-0.896704505	0.546661702	0.833578953	9.78E-05	0.941331118	0.369876616	Astrocyte
Mark3	0.8638038	-1.12661739	0.793341069	-1.420092106	0.004208965	0.821469056	0.000285136	0.903951045	0.155580868	Astrocyte
Matr3	0	0.051230439	0.305662705	0.167604482	0.868475408	0.597918346	5.85E-05	0.997745841	0.866894445	Astrocyte
Mau2	0.150686714	-1.11108831	0.556079745	-1.998073693	0.424516939	0.729558472	7.59E-05	0.779057689	0.045708671	Astrocyte
Maz	0	-0.066031555	0.746078943	-0.088504784	0.995244837	0.508586089	3.07E-05	0.999808004	0.929475483	Astrocyte
Mdga2	0	-0.862701673	0.374478191	-2.303743432	0.585818392	0.559051023	0.002782846	0.717133717	0.02123705	Astrocyte
Mdk	0.156373538	-0.035548497	0.358758034	-0.099087669	0.333642999	1	9.52E-05	0.999808004	0.921068663	Astrocyte
Me1	0.462318312	-0.450514112	0.455579489	-0.988881463	0.041442804	1	8.77E-05	0.941331118	0.322721141	Astrocyte
Med1	0.000863895	0.765848571	0.549738151	1.393115194	0.524909765	0.621979426	6.21E-05	0.905173391	0.163584959	Astrocyte
Med13l	0	-0.854422087	1.660888537	-0.514436741	0.63314535	0.50354304	0.000134595	0.96061667	0.606946677	Astrocyte
Megf9	0.44039673	-0.492312307	0.626352017	-0.785999396	0.250674808	1	0.000438885	0.941331118	0.431867841	Astrocyte
Metrn	0.429045109	0.164078797	0.403966095	0.406169723	0.020055967	0.779278243	6.90E-05	0.993856859	0.684617899	Astrocyte
Mettl16	0	-0.87336019	0.661939679	-1.319395433	0.840129796	0.759902708	4.92E-05	0.905173391	0.187036948	Astrocyte
Mfap1b	0	-1.264393467	0.829811849	-1.523711031	0.986758636	0.561570384	3.62E-05	0.87824371	0.127580913	Astrocyte
Mfn1	0	-0.14029291	0.281530909	-0.498321519	0.473159681	0.987971498	0.000192561	0.962301944	0.618257443	Astrocyte
Mfn2	0	0.436797932	0.361187629	1.20933802	0.837527375	0.502659885	3.75E-05	0.909216139	0.22653301	Astrocyte
Mga	0	0.143124421	0.724946847	0.197427468	0.87995647	0.770276343	0.000104345	0.997745841	0.843493036	Astrocyte
Mgll	0.55241308	-0.577581481	0.55468844	-1.041271891	0.058013066	0.579371486	0.000137623	0.941331118	0.297749379	Astrocyte
Mgrn1	0	0.326386341	0.629908151	0.5181491	0.643553156	0.627667096	8.52E-05	0.959798679	0.604354245	Astrocyte
Mib1	0.465208311	-0.736736827	0.765893642	-0.961930987	0.298257817	0.845984817	0.000124986	0.941331118	0.336084272	Astrocyte
Micu3	0.359275494	0.153574716	0.454196432	0.338124004	0.22185346	0.591785153	0.000114043	0.997745841	0.735269742	Astrocyte
Mien1	0	0.429314632	0.317437006	1.352440404	0.734617243	0.587866955	1.96E-05	0.905173391	0.176234471	Astrocyte
Mif	0	-0.340977523	0.477729392	-0.713746169	0.686642817	0.600470454	4.69E-05	0.941331118	0.475384152	Astrocyte
Mkln1	0.374303546	0.62908578	0.493383788	1.275043475	0.190626982	0.77589266	0.000330178	0.905173391	0.202293855	Astrocyte
Mlf2	0	0.297024981	0.265386881	1.11921501	0.845980971	0.599355298	9.00E-05	0.925207943	0.263048423	Astrocyte
Mllt11	0	-0.175860344	0.303948314	-0.578586345	0.766580838	0.738179178	3.72E-05	0.959196189	0.56286832	Astrocyte
Mmadhc	0.000943222	-0.372115253	0.530564646	-0.701357047	0.485316846	0.728754814	2.76E-05	0.941331118	0.483080221	Astrocyte
Mmd2	0	-0.03278092	0.205507166	-0.159512297	0.816227453	1	0.000304604	0.997745841	0.873265271	Astrocyte
Mob4	0.226682815	-0.92710786	0.590383726	-1.570347927	0.479056143	0.599662867	8.97E-05	0.87824371	0.11633419	Astrocyte
Mocs2	0.55343718	0.002639245	0.604539582	0.00436571	0.065983414	0.709488058	4.73E-05	0.999808004	0.996516678	Astrocyte
Mon2	0	-0.595356828	0.577596756	-1.030748219	0.972253078	0.598961513	0.000100961	0.941331118	0.302658907	Astrocyte
Morf4l1	0.350954669	-0.40632448	0.429472996	-0.946100182	0.186449158	0.636060419	9.33E-05	0.941331118	0.344097491	Astrocyte
Mphosph8	0.704282304	0.036933156	0.815007748	0.045316326	0.09382816	0.78674589	8.63E-05	0.999808004	0.963855175	Astrocyte
Mpp5	0	0.023360816	0.469650173	0.049740887	0.6093147	0.517685873	8.79E-05	0.999808004	0.960328874	Astrocyte
Mpp6	0.609672625	0.03504572	0.57277304	0.06118605	0.017501205	1	0.000273995	0.999808004	0.951211039	Astrocyte
Mpst	0.440693339	-0.706173027	0.776517781	-0.909409989	0.238112325	0.622372103	1.82E-05	0.941331118	0.363133751	Astrocyte
Mpv17	0.488473927	-0.826645816	0.538532012	-1.534998473	0.12524158	0.807812653	4.51E-05	0.87824371	0.124784203	Astrocyte
Mras	0.297950291	-0.412361021	0.39126723	-1.053911468	0.215053602	1	0.000104584	0.941331118	0.291923452	Astrocyte
Mrpl12	0.606923432	-0.129503486	0.574475569	-0.225429058	0.013568291	0.558065404	2.16E-05	0.997745841	0.821645509	Astrocyte
Mrpl15	0	-0.092226475	0.611669272	-0.150778335	0.685089216	0.657384905	3.52E-05	0.997745841	0.880150577	Astrocyte
Mrpl18	0.269458343	-0.562869999	0.437467003	-1.286657041	0.278745705	0.871891471	3.45E-05	0.905173391	0.198213853	Astrocyte
Mrpl27	0.537062066	-0.32082859	0.587766664	-0.545843461	0.069726663	0.830638401	4.22E-05	0.959723707	0.585173546	Astrocyte
Mrpl33	0	0.694602443	0.616739204	1.126249861	0.914603175	0.946037385	5.47E-05	0.925207943	0.260059774	Astrocyte
Mrpl42	0.55891896	-0.114692418	0.536187182	-0.213903693	0.0288413	0.580617011	5.83E-05	0.997745841	0.83062216	Astrocyte
Mrpl48	0	0.532116609	0.479605731	1.109487596	0.595263219	1	8.28E-05	0.925207943	0.267219893	Astrocyte
Mrps14	0	-0.796928026	0.435514854	-1.829852688	0.717118455	0.573604313	4.02E-05	0.82956608	0.06727197	Astrocyte
Mrps18a	0	0.636938205	0.542713735	1.173617257	0.803119667	0.871096203	3.98E-05	0.923772544	0.240548366	Astrocyte
Mrps25	0	0.448802093	0.548120488	0.818801893	0.603377986	0.531670412	3.22E-05	0.941331118	0.412899451	Astrocyte
Mrps31	0	0.44945098	0.684604121	0.656512232	0.911038417	0.677439927	2.20E-05	0.952634284	0.5114946	Astrocyte
Mrps6	0.000106467	0.511775075	0.415767822	1.230915545	0.342167399	0.59328986	7.89E-05	0.907594902	0.218354453	Astrocyte
Mrps7	0	-0.769337055	0.436522609	-1.762422014	0.62169991	0.52894631	3.13E-05	0.846562286	0.077998022	Astrocyte
Msi2	0.000828588	-0.254505747	0.20516632	-1.240485023	0.491915601	1	0.001926004	0.907594902	0.21479605	Astrocyte
Msl1	0.404646372	-0.646805609	0.437832308	-1.477290728	0.079186991	0.606112947	1.59E-05	0.903951045	0.139597722	Astrocyte
Msmo1	0	-0.155837618	0.368862464	-0.422481637	0.866137115	0.871638687	0.000155844	0.993437264	0.672673501	Astrocyte
Mt1	0.121757074	0.399014539	0.147053349	2.713399868	0.170679936	0.697926184	0.001312217	0.667364338	0.006659669	Astrocyte
Mt2	0.201644184	-0.138101752	0.197908658	-0.697805511	0.041996507	1	0.0004436	0.941331118	0.485298832	Astrocyte
Mthfd1	0.863065653	-0.179496098	0.825174353	-0.217525057	0.002343219	1	9.32E-05	0.997745841	0.827799181	Astrocyte
Mtor	0.504395232	-0.063532235	0.637733601	-0.099621903	0.220305964	0.77929434	6.89E-05	0.999808004	0.920644505	Astrocyte
Mtx3	0.660099806	0.478189007	0.808305857	0.591594139	0.117999742	0.689764	1.91E-05	0.958965683	0.5541224	Astrocyte
Mul1	0	-0.88402993	0.63090145	-1.401217148	0.761003093	0.512664146	1.77E-05	0.905173391	0.161149148	Astrocyte
Mxi1	0	-0.086249414	0.422911	-0.203942234	0.677685035	0.829646822	0.000152995	0.997745841	0.83839864	Astrocyte
Myh14	0.087533654	-0.806547758	0.478001586	-1.687332808	0.207821196	0.678752425	8.56E-05	0.855178156	0.091539376	Astrocyte
Myo6	0.263017077	-0.567227025	0.312826649	-1.813231152	0.122007871	0.854211167	0.000449063	0.831730756	0.069796177	Astrocyte
Myo9a	0.283376024	-1.056703099	0.625252695	-1.690041655	0.549041205	0.622972436	0.000158006	0.855178156	0.091019986	Astrocyte
Mypop	0	-0.826852623	0.535951144	-1.542776114	0.649881773	0.619009842	1.96E-05	0.87824371	0.122885107	Astrocyte
Mzt1	0	0.227629841	0.535821929	0.424823674	0.602435645	0.712776073	3.89E-05	0.993003274	0.670965218	Astrocyte
N4bp2l2	0	-0.619436978	0.468921168	-1.320983186	0.593604764	0.635672899	0.000142816	0.905173391	0.186506971	Astrocyte
Naa20	0	1.203134838	1.096682607	1.097067493	0.990126115	0.617492333	9.72E-05	0.928671713	0.272611889	Astrocyte
Naa50	0.540574089	-0.179167019	0.605588965	-0.295855818	0.130507252	0.805010442	2.91E-05	0.997745841	0.767340193	Astrocyte
Nacc2	0.366979648	0.067142892	0.351453571	0.19104342	0.039268847	0.663647087	9.87E-05	0.997745841	0.848491575	Astrocyte
Nap1l2	0	-1.097892152	0.599813304	-1.830389798	0.822809713	1	1.22E-05	0.82956608	0.067191672	Astrocyte
Nap1l4	0.001089003	0.045948817	0.29379012	0.156400143	0.294802798	0.501958528	5.54E-05	0.997745841	0.875717625	Astrocyte
Nap1l5	0.105932145	-0.028298977	0.252409898	-0.112115164	0.250785221	0.678612302	9.02E-05	0.998855291	0.910732094	Astrocyte
Nbr1	0	0.453720954	0.380748082	1.19165657	0.880477396	0.631604524	7.63E-05	0.913216636	0.233395934	Astrocyte
Ncbp1	0	-0.214909119	0.809604818	-0.265449407	0.607081779	0.615576067	3.12E-05	0.997745841	0.790663279	Astrocyte
Nck1	0.505367383	0.706850801	1.016146315	0.695619116	0.297261833	0.530549794	9.17E-05	0.941331118	0.486667392	Astrocyte
Nckap1	0.070711353	-0.045592982	0.331764073	-0.137425916	0.390292533	1	0.000363153	0.997745841	0.890694147	Astrocyte
Ncoa1	0	-0.202421989	0.39090209	-0.517832966	0.509477607	1	0.000951631	0.959798679	0.604574816	Astrocyte
Nde1	0.379011155	-0.480088572	0.508036453	-0.944988432	0.226506535	0.638015072	9.18E-05	0.941331118	0.344664782	Astrocyte
Ndel1	0	-0.352912365	0.429155683	-0.822341121	0.772381405	0.583319317	7.08E-05	0.941331118	0.410882779	Astrocyte
Ndrg2	0.096623379	0.038451886	0.103356612	0.372031216	0.088421108	1	0.000298189	0.997183471	0.709869608	Astrocyte
Ndrg3	0.085958858	-0.476027966	0.290191338	-1.640393435	0.337871979	0.949922185	0.000290341	0.872698985	0.100923389	Astrocyte
Ndufa12	0	-0.167006768	0.243908475	-0.684710801	0.840681759	0.515641084	5.34E-05	0.941331118	0.493526432	Astrocyte
Ndufa6	0.106130187	-0.41090631	0.243686127	-1.68621134	0.131056517	0.63736073	9.07E-05	0.855178156	0.091755101	Astrocyte
Ndufab1	0	1.14063566	0.640551804	1.780707903	0.851995575	0.504801329	2.92E-05	0.842735358	0.074960181	Astrocyte
Ndufaf4	0	-0.077528568	0.457051335	-0.169627704	0.648326457	0.699507748	6.80E-05	0.997745841	0.865302934	Astrocyte
Ndufb10	0.1979415	0.063616643	0.217069535	0.293070341	0.086901556	0.53082008	7.17E-05	0.997745841	0.769468386	Astrocyte
Ndufb2	0.270345451	-0.124825713	0.377400615	-0.330751218	0.244805572	0.614940722	4.51E-05	0.997745841	0.740832411	Astrocyte
Ndufb3	0.360926368	-0.536080525	0.363286977	-1.475639257	0.045573153	0.593172414	6.29E-05	0.903951045	0.140040761	Astrocyte
Ndufb4	0	-0.999201536	0.615828567	-1.622531967	0.925354263	0.529390392	1.39E-05	0.87824371	0.104689494	Astrocyte
Ndufb9	0	-0.223049028	0.196836426	-1.133169468	0.980887069	0.647225182	8.46E-05	0.924947554	0.257143093	Astrocyte
Ndufc2	0.246752157	-0.657779278	0.332937438	-1.975684327	0.242600998	0.75147174	0.000110676	0.779057689	0.048190541	Astrocyte
Ndufs1	0	0.114274726	0.285211233	0.400666989	0.868700766	1	0.000152519	0.993856859	0.688665318	Astrocyte
Ndufs5	0.71013886	-0.885918875	1.228603082	-0.72107818	0.188286674	0.725181868	2.93E-05	0.941331118	0.470861415	Astrocyte
Ndufv3	0	0.037753224	0.285066906	0.132436361	0.440087436	0.632894561	4.82E-05	0.997914073	0.894639156	Astrocyte
Nebl	0.174332254	-0.102520343	0.306658667	-0.334314187	0.27249369	1	0.001770086	0.997745841	0.738142486	Astrocyte
Nedd4	0.290186012	0.140114737	0.385586669	0.363380655	0.163494909	0.813842438	0.000345211	0.997572809	0.71632055	Astrocyte
Nefl	0.000622991	0.255805197	0.112852429	2.26672301	0.523406369	0.561788162	1.41E-05	0.717133717	0.023407152	Astrocyte
Nelfb	0	-0.308260551	0.375957825	-0.819933862	0.598082776	0.786730882	4.88E-05	0.941331118	0.412253812	Astrocyte
Neo1	0	0.092882492	0.569703805	0.163036461	0.625340538	0.676540357	0.000324152	0.997745841	0.870489727	Astrocyte
Neurl4	0	0.098586045	0.497713548	0.198077881	0.970122432	0.519420143	1.95E-05	0.997745841	0.84298413	Astrocyte
Nfasc	0.391753032	-0.062727696	0.422169023	-0.148584317	0.094165463	1	0.000977325	0.997745841	0.881881649	Astrocyte
Nfat5	0	0.01294831	0.419169326	0.030890403	0.638165201	0.561314934	0.000322473	0.999808004	0.975356943	Astrocyte
Nfia	0.183792346	0.096056847	0.349606166	0.274757303	0.384760072	1	0.002004952	0.997745841	0.783502703	Astrocyte
Nfib	0.000966071	0.274152249	0.292285128	0.937961678	0.523366163	1	0.001343044	0.941331118	0.348264104	Astrocyte
Nfic	0.350721474	-0.475599398	0.483502127	-0.983655236	0.258991754	0.642065701	9.10E-05	0.941331118	0.325285057	Astrocyte
Nfix	0.436764163	0.184696135	0.490388185	0.376632513	0.115106446	0.780158886	0.000215938	0.99596121	0.706446722	Astrocyte
Nfx1	0.641283406	-0.153487864	0.745919346	-0.205770054	0.140401551	0.577223169	9.90E-05	0.997745841	0.836970534	Astrocyte
Nipbl	0.313218898	0.01636743	0.504299744	0.032455757	0.374149859	0.917322205	0.000280597	0.999808004	0.974108598	Astrocyte
Nisch	0	0.05909476	0.221507137	0.266784901	0.922938894	0.76957925	0.000158565	0.997745841	0.78963478	Astrocyte
Nkain4	0.00121534	-0.634390962	0.269165969	-2.356876558	0.324182382	0.709417084	8.39E-05	0.717133717	0.018429372	Astrocyte
Nolc1	0.390044979	0.519200996	0.696094329	0.745877354	0.363558749	0.558080249	1.60E-05	0.941331118	0.455741507	Astrocyte
Npepps	0.00157076	-0.248308307	0.349074277	-0.71133373	0.377411344	0.82635732	0.000345696	0.941331118	0.476877454	Astrocyte
Nploc4	0	-0.538292426	0.596905152	-0.90180563	0.655367823	0.567937827	5.51E-05	0.941331118	0.367160129	Astrocyte
Nr1d2	0	-0.147462293	0.418489639	-0.352367846	0.619148906	0.882708844	0.000133872	0.997694738	0.724562413	Astrocyte
Nr3c1	0.389526184	0.274657868	0.505650793	0.543176975	0.164981866	0.595858245	0.000158115	0.959723707	0.587007958	Astrocyte
Nrep	0.304704852	-0.322595515	0.341874487	-0.943608041	0.086380814	0.757394269	7.21E-05	0.941331118	0.345369982	Astrocyte
Nsd1	0.556912508	-0.594063266	0.570488771	-1.041323329	0.075136874	0.936326414	0.000404266	0.941331118	0.297725513	Astrocyte
Nsmaf	0	0.39018665	0.602883146	0.647201124	0.607528771	0.742327023	7.96E-05	0.955282276	0.517501784	Astrocyte
Nsmf	0.257131849	-0.669978538	0.377183191	-1.776268278	0.181352576	0.927416979	9.28E-05	0.842735358	0.075688709	Astrocyte
Nt5c2	0	-0.460348485	0.448649098	-1.026076921	0.841465593	1	0.000283427	0.941331118	0.304855328	Astrocyte
Ntan1	0	-0.416686165	0.560752184	-0.743084337	0.937035246	0.562035675	8.08E-05	0.941331118	0.457430622	Astrocyte
Ntm	0.142886774	-0.18079098	0.290750565	-0.621807835	0.385684478	1	0.005803185	0.956135349	0.534068234	Astrocyte
Ntrk2	0.154773289	0.289141985	0.194263225	1.488403093	0.136949079	1	0.000844814	0.900410645	0.136644622	Astrocyte
Ntrk3	0.396185032	-0.239329799	0.458249546	-0.522269583	0.128090468	1	0.000597896	0.959723707	0.601482644	Astrocyte
Ntsr2	0.025766815	0.125097529	0.160438784	0.77972125	0.435064331	1	0.000190151	0.941331118	0.435554968	Astrocyte
Nudt18	0	-0.456839533	0.736306673	-0.620447362	0.51263902	0.739852687	1.55E-05	0.956135349	0.534963299	Astrocyte
Nudt3	0.177797483	0.137168189	0.254818811	0.53829695	0.143132743	0.793439372	0.000127489	0.959723707	0.590372057	Astrocyte
Nudt9	0.551488055	-0.577762368	0.582427549	-0.991990109	0.062693911	0.522594755	3.21E-05	0.941331118	0.32120235	Astrocyte
Oaz1	0.254410757	0.285520943	0.302127837	0.945033552	0.154485058	0.523205105	0.000184781	0.941331118	0.344641747	Astrocyte
Ocrl	0.704096821	-0.874035125	1.091587587	-0.800700865	0.169326744	1	0.000191692	0.941331118	0.423304842	Astrocyte
Ogfrl1	0	0.553029141	0.532663626	1.03823335	0.912132455	0.959414492	5.15E-05	0.941331118	0.29916143	Astrocyte
Ola1	0.821484376	0.179425303	1.091681046	0.164356891	0.091611124	0.756646405	7.65E-05	0.997745841	0.869450198	Astrocyte
Omg	0.474794549	0.040140955	0.519937514	0.077203421	0.067973064	0.687808909	3.19E-05	0.999808004	0.938461721	Astrocyte
Opa3	0	-0.305637334	0.677500895	-0.451124621	0.781504376	0.742891497	2.28E-05	0.98775063	0.651899734	Astrocyte
Orc4	0	-1.765215326	1.036729606	-1.702676682	0.426562373	0.56886102	5.24E-05	0.855178156	0.088628591	Astrocyte
Osbpl9	0.201570498	0.290175316	0.394627361	0.73531474	0.242421727	1	0.000816912	0.941331118	0.462147833	Astrocyte
Osgep	0	-0.177502338	0.431651609	-0.411216672	0.945231161	0.633561616	2.61E-05	0.993437264	0.680913664	Astrocyte
Otud5	0	-0.66016788	0.433183238	-1.523992207	0.606471465	0.871290984	3.95E-05	0.87824371	0.127510658	Astrocyte
Oxa1l	0	0.508112736	0.687346664	0.739237946	0.750158259	0.943507309	7.20E-05	0.941331118	0.459762523	Astrocyte
Oxct1	0.244299109	0.038466075	0.267751972	0.143663087	0.071169397	0.57757823	0.000258946	0.997745841	0.885766521	Astrocyte
Pabpn1	0.336997679	-0.636784019	0.512658788	-1.242120557	0.208704549	0.53434566	5.77E-06	0.907594902	0.214192085	Astrocyte
Pacsin3	0	-0.114476725	0.507595107	-0.225527637	0.762223655	0.701560293	2.40E-05	0.997745841	0.821568828	Astrocyte
Pafah1b1	0.001732547	0.021229174	0.236356684	0.089818377	0.69658287	0.676402762	0.000431652	0.999808004	0.928431545	Astrocyte
Paip1	0	-0.401511953	0.469391804	-0.855387651	0.576012881	0.573815359	4.28E-05	0.941331118	0.392336578	Astrocyte
Pank1	0	-0.146483857	0.800264221	-0.183044366	0.73252575	0.782534342	6.01E-05	0.997745841	0.854763208	Astrocyte
Pank4	0.773311244	-1.014094132	1.065960047	-0.951343471	0.148088983	0.748656792	3.44E-05	0.941331118	0.341430046	Astrocyte
Pantr1	0	-0.380258168	0.644024788	-0.590440268	0.502085352	0.956610547	9.99E-05	0.958965683	0.554895521	Astrocyte
Papola	0	0.065540926	0.436423066	0.150177502	0.539971289	0.689767565	0.000135162	0.997745841	0.880624576	Astrocyte
Paqr6	0.000556175	-0.14274699	0.279477843	-0.510763176	0.295077213	1	6.67E-05	0.96120583	0.609516897	Astrocyte
Paqr8	0.247528712	0.303057585	0.262474004	1.154619434	0.075641069	1	0.001393445	0.924576746	0.248246305	Astrocyte
Parl	0	0.490485563	0.658696493	0.744630597	0.868730796	0.613744202	3.21E-05	0.941331118	0.456495066	Astrocyte
Parp6	0	-0.542057954	0.589954142	-0.91881371	0.718621615	0.624655495	5.46E-05	0.941331118	0.35819302	Astrocyte
Pbrm1	0.507078154	0.175789418	0.601164373	0.292414897	0.161507978	1	0.00020522	0.997745841	0.769969419	Astrocyte
Pbx1	0	0.408080957	0.474295718	0.860393508	0.689087257	0.908605766	0.000859812	0.941331118	0.389572163	Astrocyte
Pbxip1	0.001144205	0.235479855	0.276854261	0.850555287	0.423859928	0.940017621	0.000114418	0.941331118	0.395016436	Astrocyte
Pcbd2	0.630523042	-0.623052479	0.764721312	-0.814744496	0.117940582	0.511100606	5.96E-05	0.941331118	0.415218578	Astrocyte
Pcbp2	0.23225995	-0.024232343	0.452023224	-0.053608624	0.488920071	0.650918045	0.000101809	0.999808004	0.957246985	Astrocyte
Pcdh10	0	0.293164276	0.481766669	0.608519216	0.915554673	0.635057536	0.000103228	0.958965683	0.542843165	Astrocyte
Pcif1	0	0.331607367	0.621205758	0.533812448	0.647400859	0.572087638	4.36E-05	0.959723707	0.5934713	Astrocyte
Pcp2	0.386097783	-0.404061899	0.439718352	-0.918910701	0.115246539	0.554698054	6.85E-05	0.941331118	0.358142283	Astrocyte
Pcp4	0.440018995	-0.467112519	0.365669175	-1.277418364	0.001462139	0.787799574	0.000146514	0.905173391	0.201454585	Astrocyte
Pcx	0	-0.007786427	0.66558439	-0.011698632	0.672803427	1	0.000106255	0.999808004	0.990666055	Astrocyte
Pcyt2	0.503502797	-0.632304944	0.651117039	-0.971107968	0.194707487	0.576696108	0.000175813	0.941331118	0.331494516	Astrocyte
Pdha1	0.001345482	0.111745238	0.286825454	0.389593172	0.683190757	0.567837495	4.33E-05	0.99402687	0.696837402	Astrocyte
Pdk2	0.636207157	-0.00697745	0.572461702	-0.012188501	0.003349986	1	0.000186556	0.999808004	0.990275224	Astrocyte
Pdpk1	0.002735493	0.515952581	0.65548849	0.787126836	0.218629832	0.733326607	9.13E-05	0.941331118	0.431207621	Astrocyte
Pds5b	0	-1.121571819	0.588316117	-1.906410153	0.840290698	0.587552018	9.87E-05	0.784219575	0.056597012	Astrocyte
Pepd	0	-0.165560528	0.546087066	-0.303176064	0.899430342	0.562000397	5.15E-05	0.997745841	0.761755689	Astrocyte
Pex19	0	-0.998276886	0.539561545	-1.850163146	0.451592697	0.914518098	4.15E-05	0.826799804	0.064290039	Astrocyte
Pex2	0	-0.047539234	0.606642557	-0.078364489	0.910358356	0.593585585	4.10E-05	0.999808004	0.937538121	Astrocyte
Pfdn1	0	0.285342447	0.454953451	0.627190422	0.607042647	0.780032571	7.14E-05	0.955282276	0.530534421	Astrocyte
Pfdn2	0	-0.066825572	0.218947141	-0.305213265	0.844242852	0.521048293	3.60E-05	0.997745841	0.76020373	Astrocyte
Pfkfb3	0.181974852	0.893131184	0.356609797	2.50450546	0.268284012	1	0.000124111	0.672455184	0.012262271	Astrocyte
Pfkm	0.209403738	0.111310431	0.195929282	0.568115341	0.018568447	1	0.000245282	0.959723707	0.569956652	Astrocyte
Pfkp	0.001376574	0.501079854	0.159628895	3.139029781	0.395421989	1	0.000298168	0.520897078	0.001695082	Astrocyte
Pfn2	0.162791528	0.398992683	0.299779989	1.330951692	0.339453512	0.590898834	6.48E-05	0.905173391	0.183204907	Astrocyte
Pgp	0.213753725	-0.373367413	0.333005184	-1.121206009	0.231689604	0.771708485	8.56E-05	0.925207943	0.262200183	Astrocyte
Pgs1	0.290047979	-0.075774586	0.471060941	-0.160859412	0.339280768	0.646884198	1.63E-05	0.997745841	0.872204131	Astrocyte
Phax	0.529903718	-1.029398068	0.719751959	-1.43021225	0.208341653	0.784855329	5.45E-05	0.903951045	0.152656111	Astrocyte
Phf23	0	0.642071453	0.597885061	1.073904493	0.69832926	0.548195411	1.07E-05	0.935695559	0.28286549	Astrocyte
Phka1	0	0.165447954	0.640622104	0.258261388	0.599302666	1	0.000863025	0.997745841	0.796205184	Astrocyte
Phyh	0.237981513	0.344602884	0.316148204	1.090004243	0.160733449	0.735891011	7.78E-05	0.935388559	0.275711275	Astrocyte
Phyhipl	0	-0.265395369	0.256776645	-1.033565062	0.76586019	0.974994693	0.00031697	0.941331118	0.30133954	Astrocyte
Pi4ka	0.438248853	0.283476899	0.512892317	0.552702565	0.126302133	0.549342836	0.000229023	0.959723707	0.580467097	Astrocyte
Pik3ca	0	-0.193114798	0.423247944	-0.456268721	0.990263533	0.698696892	0.000103333	0.984760453	0.648196754	Astrocyte
Pik3r1	0	-0.192136617	0.311380458	-0.617047769	0.622870574	0.769600029	0.00051785	0.956489444	0.537203218	Astrocyte
Pitpnc1	0.273329358	-0.14342016	0.310742369	-0.461540409	0.094528272	1	0.00190587	0.982608221	0.644410937	Astrocyte
Pla2g7	0.301958893	-0.013327557	0.253603194	-0.052552796	0.001760024	1	0.001363972	0.999808004	0.958088228	Astrocyte
Plcb1	0.415562757	0.170973195	0.411105834	0.415886083	0.04568345	1	0.007220259	0.993437264	0.677493364	Astrocyte
Plcg1	0.001702606	-0.592906466	0.362707104	-1.634670121	0.653081171	0.79602871	0.000189606	0.872698985	0.102118219	Astrocyte
Plekhm2	0.119443295	-0.691527137	0.387299853	-1.78550839	0.320748976	1	0.000346796	0.842735358	0.074178892	Astrocyte
Plod1	0	-0.586224074	0.714422143	-0.820556977	0.632492734	0.549607872	4.62E-05	0.941331118	0.411898662	Astrocyte
Plpp3	0	-0.233233732	0.162640002	-1.434049002	0.614662262	1	0.000676867	0.903951045	0.15155828	Astrocyte
Pmm1	0.223348064	-0.481408275	0.248498516	-1.937268212	0.124398605	0.772912551	7.44E-05	0.779057689	0.052712566	Astrocyte
Pnisr	0	0.217381977	0.208309658	1.04355208	0.511707518	0.579775767	0.000361031	0.941331118	0.296692674	Astrocyte
Pnkd	0.431964978	0.385134962	0.499795946	0.770584405	0.076190712	0.897112483	0.000138619	0.941331118	0.440953308	Astrocyte
Pnmal2	0.591064756	-0.636704227	0.553596303	-1.150123697	0.015277714	0.53451899	3.19E-05	0.924576746	0.250092927	Astrocyte
Pnn	0.000872754	0.105433031	0.320407018	0.329059679	0.230653464	0.519038806	9.95E-05	0.997745841	0.74211058	Astrocyte
Pnpla8	0.310802246	0.130726768	0.483947217	0.270126087	0.322697458	0.828897708	8.90E-05	0.997745841	0.787063254	Astrocyte
Pou3f3	0.002827707	0.341880954	0.383831026	0.890706927	0.575091681	1	7.20E-05	0.941331118	0.373086418	Astrocyte
Pou6f1	0.535270661	0.218069108	0.810043663	0.269206609	0.272670367	0.751366427	0.000101924	0.997745841	0.787770695	Astrocyte
Ppargc1a	0.002527857	-0.419014939	0.324055953	-1.293032683	0.383363618	0.592425599	0.000270668	0.905173391	0.195999755	Astrocyte
Ppfia1	0.679056978	-1.352875538	0.742657791	-1.821667469	0.054314773	0.669347458	8.36E-05	0.82956608	0.068505457	Astrocyte
Ppig	0.822807747	-0.298580597	0.750807575	-0.397679255	0.002245271	0.537854206	8.32E-05	0.993856859	0.690866631	Astrocyte
Ppm1b	0.526386653	0.010860472	0.572031298	0.0189858	0.10600204	1	0.000138334	0.999808004	0.984852433	Astrocyte
Ppm1k	0.471266693	-0.027277872	0.571550555	-0.047726088	0.167401546	0.534361443	2.71E-05	0.999808004	0.961934542	Astrocyte
Ppm1m	0	-0.718331253	0.611614538	-1.174483614	0.352061068	1	4.49E-05	0.923772544	0.240201372	Astrocyte
Ppp1r12a	0	-0.374551761	0.372374948	-1.005845756	0.91472451	0.586647205	0.000169411	0.941331118	0.314489773	Astrocyte
Ppp1r17	0.528279784	-0.220863149	0.625075808	-0.353338181	0.09886237	0.818761812	2.33E-05	0.997694738	0.723834925	Astrocyte
Ppp1r3c	0.565501749	0.525217648	0.534328191	0.982949537	0.017812874	1	6.71E-05	0.941331118	0.325632275	Astrocyte
Ppp1r7	0.335908925	0.486948083	0.696917125	0.698717344	0.452384543	0.541462183	2.22E-05	0.941331118	0.484728692	Astrocyte
Ppp1r9a	0	0.253981478	0.651771157	0.389678916	0.737666807	0.735247265	0.000282192	0.99402687	0.696773989	Astrocyte
Ppp1r9b	0	-0.218026256	0.267412832	-0.815317105	0.958763145	1	6.54E-05	0.941331118	0.41489082	Astrocyte
Ppp2ca	0.16984497	-0.340157704	0.258137665	-1.31773759	0.209685132	0.632015679	0.000104829	0.905173391	0.187591506	Astrocyte
Ppp2r2b	0.38485902	0.183651527	0.566511908	0.324179465	0.283056751	0.5039406	0.000750193	0.997745841	0.745802168	Astrocyte
Ppp2r5a	0.33700324	0.520455925	0.408030397	1.275532238	0.153464904	1	0.000227335	0.905173391	0.202120921	Astrocyte
Ppp2r5c	0.240507065	-0.524946658	0.366757601	-1.431317734	0.197938791	0.567713568	9.15E-05	0.903951045	0.152339174	Astrocyte
Ppp3ca	0.001466285	0.093616577	0.243887162	0.383852007	0.716081693	0.777754805	0.000479524	0.994957419	0.701088139	Astrocyte
Ppp4r2	0	1.048214589	0.68555337	1.529005086	0.9035473	0.521089245	6.45E-05	0.87824371	0.126263183	Astrocyte
Ppp6c	0	-0.257627523	0.603799287	-0.426677422	0.630469437	0.692717443	7.10E-05	0.993003274	0.669614298	Astrocyte
Prdx3	0	0.50695529	0.485568721	1.044044372	0.612834199	0.572874135	2.41E-05	0.941331118	0.296464861	Astrocyte
Prdx6	0.273762833	0.124725953	0.234437543	0.532022093	0.001997125	0.908590429	0.000655938	0.959723707	0.594710694	Astrocyte
Prkar2a	0	-0.228418376	0.530937248	-0.430217276	0.636393665	1	7.40E-05	0.993003274	0.667037596	Astrocyte
Prkca	0	-2.645894947	1.202456766	-2.200407549	0.477242377	1	0.001268678	0.72491024	0.027777993	Astrocyte
Prkce	0	-1.273781281	0.551370792	-2.310208121	0.567683744	0.516930708	0.000202448	0.717133717	0.020876635	Astrocyte
Prnp	0.31417143	0.151686164	0.274406973	0.552778094	0.005915499	0.870664803	4.22E-07	0.959723707	0.58041537	Astrocyte
Prpf19	0.135087339	-0.574759183	0.286203316	-2.008219858	0.135921433	0.526091626	2.08E-05	0.779057689	0.044619934	Astrocyte
Prpf4b	0.787897587	-0.562153708	0.661005894	-0.850451883	0.000923205	0.720519705	0.000287403	0.941331118	0.395073901	Astrocyte
Prpf8	0	-0.20645975	0.413159622	-0.499709409	0.647157748	0.579054267	4.07E-05	0.962301944	0.617279707	Astrocyte
Prpsap1	0.728165545	-0.841584864	0.782391967	-1.07565632	0.075684133	0.570494664	5.15E-05	0.935695559	0.282080989	Astrocyte
Prr13	0.433704081	-0.310388501	0.572864341	-0.541818504	0.176579929	0.60350636	2.54E-05	0.959723707	0.587943543	Astrocyte
Prrc2b	0.058282983	0.504775251	0.611488643	0.825485898	0.442280912	0.628132791	9.37E-05	0.941331118	0.409095786	Astrocyte
Prrc2c	0.386272409	-0.432070058	0.501592721	-0.861396188	0.192569467	0.715337013	0.000204988	0.941331118	0.389019875	Astrocyte
Psap	0.180971661	-0.118026541	0.193419816	-0.610209149	0.074240127	0.761876222	0.000256392	0.958965683	0.54172327	Astrocyte
Psd2	0.41185104	-0.416790135	0.340847542	-1.222805166	0.001777966	1	0.000322586	0.909216139	0.221403294	Astrocyte
Psd3	0.417500577	-0.877283777	0.675116584	-1.299455232	0.371888174	0.884177748	0.000421789	0.905173391	0.193787747	Astrocyte
Psip1	0.582492345	0.014559224	0.759830889	0.019161137	0.170396469	0.814963615	0.000173943	0.999808004	0.98471256	Astrocyte
Psmd1	0.561742766	0.073536392	0.713094539	0.103122921	0.160448751	0.607879567	9.43E-05	0.999808004	0.917865413	Astrocyte
Psme4	0	-0.002684393	0.668219106	-0.004017235	0.954085848	0.633065089	0.000194505	0.999808004	0.996794719	Astrocyte
Ptar1	0.122061132	0.580850043	0.67289338	0.863212599	0.490232219	0.698022912	6.14E-05	0.941331118	0.388020588	Astrocyte
Ptbp2	0	-1.554671608	1.130908048	-1.374710889	0.877986312	0.638337614	9.69E-05	0.905173391	0.169221094	Astrocyte
Ptch1	0.058186561	0.080670034	0.271957081	0.296627813	0.257134332	1	0.000240963	0.997745841	0.766750675	Astrocyte
Ptdss1	0	-0.329286588	0.465312968	-0.707666904	0.722123485	0.60061652	3.31E-05	0.941331118	0.479152135	Astrocyte
Ptk2	0.436851379	-0.546378407	0.524922185	-1.040875052	0.135745119	0.741093733	0.000544467	0.941331118	0.297933542	Astrocyte
Ptms	0	-0.404676522	0.269401394	-1.502132247	0.677977447	0.577664952	0.000130738	0.890613872	0.133062958	Astrocyte
Ptpn4	0.838786173	-1.395776419	1.464786372	-0.95288736	0.061599244	0.867687108	0.000346883	0.941331118	0.340647145	Astrocyte
Ptpra	0.17042988	-0.233022966	0.330155445	-0.705797738	0.262345831	0.630527557	0.000265922	0.941331118	0.480313929	Astrocyte
Ptprf	0	0.602545715	0.610539467	0.986907068	0.947280864	0.571249035	4.73E-05	0.941331118	0.323688199	Astrocyte
Ptprz1	0.196570734	-0.323408662	0.24407761	-1.32502388	0.105846605	0.666845791	0.001590372	0.905173391	0.185163231	Astrocyte
Pts	0	-1.138957287	0.589547672	-1.931917198	0.463084275	1	4.51E-05	0.779057689	0.053369727	Astrocyte
Pura	0.506429178	-0.01865238	0.456913635	-0.04082255	0.009047833	0.700732121	0.000194901	0.999808004	0.967437362	Astrocyte
Pycr2	0.317173627	-0.121596735	0.800513971	-0.151898329	0.388406432	0.536768647	1.73E-05	0.997745841	0.879267126	Astrocyte
Pygb	0	0.536507499	0.219049517	2.44925214	0.483787175	0.939387573	0.0003017	0.672455184	0.01431532	Astrocyte
Pygo1	0	-1.689767058	0.817742842	-2.066379517	0.717324075	0.887436439	3.38E-05	0.779057689	0.038792658	Astrocyte
R3hdm2	0	0.882821732	0.594839299	1.484134847	0.853410853	0.575280486	0.000180608	0.900410645	0.13777315	Astrocyte
Rab10	0	-0.028449716	0.354677805	-0.080212845	0.487523367	0.683261592	0.000242146	0.999808004	0.936067974	Astrocyte
Rab11b	0	-0.412901211	0.435955467	-0.947117865	0.960065606	0.502316935	6.01E-05	0.941331118	0.343578722	Astrocyte
Rab11fip4	0	0.296357248	0.31069477	0.953853354	0.626727226	1	0.000107475	0.941331118	0.340157878	Astrocyte
Rab12	0	0.15135958	0.76769333	0.197161515	0.996085384	0.563257503	7.36E-05	0.997745841	0.843701146	Astrocyte
Rab15	0	-0.58116743	0.375447405	-1.547933006	0.856987045	0.826407046	5.45E-06	0.87824371	0.121638427	Astrocyte
Rab24	0.235702865	0.357323021	0.427457911	0.835925623	0.392786039	0.76008488	4.87E-05	0.941331118	0.403196747	Astrocyte
Rab2a	0	-0.030144643	0.24345559	-0.123819885	0.632073731	0.660275307	0.000195281	0.997914073	0.901457887	Astrocyte
Rab30	0	-0.132015421	0.485824178	-0.271734976	0.84147688	1	0.000336494	0.997745841	0.785825806	Astrocyte
Rab3gap1	0	-0.202604549	0.465746779	-0.435010091	0.271420343	0.814454638	9.90E-05	0.99264014	0.663555103	Astrocyte
Rab6a	0.334741948	0.02036091	0.351975984	0.057847441	0.077093541	0.810857938	0.000115785	0.999808004	0.953870149	Astrocyte
Rab7	0.139059306	0.056035955	0.326185583	0.171791636	0.40442174	0.539760216	7.68E-05	0.997745841	0.863601341	Astrocyte
Rabep1	0.080908615	0.687193435	0.403102355	1.704761648	0.470984759	0.96858973	0.000360963	0.855178156	0.088238887	Astrocyte
Rabgap1	0	-1.118483003	0.442480539	-2.527756375	0.573258899	0.753219489	0.000255407	0.672455184	0.011479398	Astrocyte
Rabggtb	0	-0.472576439	0.457914988	-1.032017846	0.527879127	0.521557908	3.08E-05	0.941331118	0.302063758	Astrocyte
Rabl6	0.171213217	-0.530330699	0.377860192	-1.403510372	0.31629631	1	0.000157045	0.905173391	0.160464701	Astrocyte
Rad23b	0	0.558632388	0.461923064	1.209362405	0.723213166	0.591074039	6.08E-05	0.909216139	0.226523645	Astrocyte
Ralgapa1	0.80551885	-0.565338807	0.88684588	-0.637471312	0.05525005	0.575425984	0.000342659	0.955282276	0.523817891	Astrocyte
Raly	0	-0.455970531	0.618076952	-0.737724533	0.925915263	0.692384486	2.78E-07	0.941331118	0.460681861	Astrocyte
Rapgef3	0	-0.143434212	0.268754369	-0.53370002	0.43209816	1	0.000516033	0.959723707	0.593549095	Astrocyte
Rasa3	0.337104009	-0.771438361	0.506054706	-1.524416929	0.296610868	0.676461239	9.49E-05	0.87824371	0.127404594	Astrocyte
Rassf8	0	0.489630786	0.698649582	0.70082456	0.882611819	0.74551919	0.000131653	0.941331118	0.483412509	Astrocyte
Rb1cc1	0	-1.234300398	0.552751623	-2.233010898	0.977861349	0.697315162	0.000145235	0.72491024	0.025548226	Astrocyte
Rbbp6	0	-0.112891452	0.35154188	-0.321132297	0.727504106	0.591643445	0.000122928	0.997745841	0.748110136	Astrocyte
Rbbp9	0.303896676	-0.861953441	0.547202273	-1.57520077	0.354492155	0.896684648	1.56E-05	0.87824371	0.11521011	Astrocyte
Rbfox2	0.44711792	0.143577828	0.672165501	0.213604874	0.258203505	0.785085476	0.000349238	0.997745841	0.830855198	Astrocyte
Rbm39	0.000767855	-0.330619467	0.246835286	-1.339433565	0.538226726	0.71505304	0.000653158	0.905173391	0.180429568	Astrocyte
Rbm4b	0.002664116	0.260566844	0.601965685	0.432859962	0.397617966	0.744948936	0.000173254	0.993003274	0.665116508	Astrocyte
Rbm6	0	0.76746657	0.433340113	1.771048992	0.756870732	0.545101161	0.000220864	0.846562286	0.076552555	Astrocyte
Rbsn	0	-0.373276367	0.541403455	-0.68946063	0.559451066	0.639187786	1.71E-05	0.941331118	0.49053344	Astrocyte
Rcan3	0	0.207959395	0.895645868	0.232189309	0.53390574	0.51445144	1.73E-05	0.997745841	0.816390981	Astrocyte
Rchy1	0.676799784	0.196433715	0.872376744	0.225170738	0.121584278	0.901609401	9.45E-05	0.997745841	0.821846453	Astrocyte
Rcn2	0	0.058579586	0.341622867	0.171474429	0.854229184	0.523598382	9.25E-05	0.997745841	0.863850736	Astrocyte
Reep5	0.000508744	-0.525999237	0.285108065	-1.844911811	0.440057178	0.711989445	0.000158845	0.82956608	0.065050368	Astrocyte
Rere	0.493936876	-0.581603758	0.691388018	-0.841211799	0.258955431	0.597737719	0.000607402	0.941331118	0.400229292	Astrocyte
Rgs7bp	0	-0.091049879	0.255931128	-0.355759298	0.876923913	0.84961336	0.000557689	0.997572809	0.722020833	Astrocyte
Rgs8	0.278576053	-0.223588686	0.349095491	-0.640480016	0.230126243	0.538823239	1.64E-05	0.955282276	0.521860577	Astrocyte
Rhobtb2	0.65662076	-0.05323795	0.775784128	-0.068624697	0.151155391	0.529944734	4.23E-05	0.999808004	0.94528836	Astrocyte
Rhoq	0.604987057	-0.645895174	0.537278402	-1.202161062	0.008139111	1	0.00022744	0.911853517	0.229301132	Astrocyte
Rhot1	0.495826133	-0.421752346	0.543695374	-0.775714429	0.118489008	0.932919743	0.000120912	0.941331118	0.437917618	Astrocyte
Rhot2	0.161296972	-0.283133878	0.341802239	-0.828355832	0.207913459	1	7.28E-06	0.941331118	0.407469013	Astrocyte
Rilpl1	0	-0.906434057	0.639992271	-1.41632032	0.995281109	0.724266023	4.34E-05	0.903951045	0.156681741	Astrocyte
Rmnd5a	0	-0.485015059	0.38580451	-1.257152382	0.607380664	0.662576779	8.68E-05	0.905173391	0.208698462	Astrocyte
Rnd2	0.076064504	0.096745837	0.175059315	0.552646042	0.550685858	0.94237055	3.32E-05	0.959723707	0.580505808	Astrocyte
Rnf10	0	0.072418413	0.412693225	0.175477592	0.954193267	0.602350342	7.22E-05	0.997745841	0.860704377	Astrocyte
Rnf11	0	-0.540448705	0.381810069	-1.415490971	0.735526466	0.524762941	5.69E-05	0.903951045	0.156924594	Astrocyte
Rnf115	0.002923521	0.295143699	0.559705533	0.527319603	0.298995068	0.951404247	0.000128979	0.959723707	0.597971664	Astrocyte
Rnf14	0.253372493	-0.417012903	0.397259047	-1.049725378	0.304665171	0.626856769	7.52E-05	0.941331118	0.293844393	Astrocyte
Rnf166	0	-0.624461111	0.53123187	-1.175496326	0.651457033	0.545411434	2.11E-05	0.923772544	0.239796206	Astrocyte
Rnf208	0	-0.395601727	0.652713723	-0.606087651	0.698735517	0.78192561	1.81E-05	0.958965683	0.544456551	Astrocyte
Rnf214	0	-0.235359854	0.746243637	-0.315392778	0.470225582	0.905740577	7.37E-05	0.997745841	0.75246345	Astrocyte
Rnf216	0	-0.723012466	0.791484359	-0.913489266	0.565025603	0.679083346	0.00013196	0.941331118	0.360985276	Astrocyte
Rnft2	0	-0.048902475	0.570300902	-0.085748549	0.402508692	0.591143221	2.77E-05	0.999808004	0.931666307	Astrocyte
Rora	0.320892807	-0.679100537	0.356002548	-1.907572127	0.120641407	1	0.00565754	0.784219575	0.056446541	Astrocyte
Rp9	0	-1.236438297	1.186740054	-1.041877952	0.579661772	0.802209195	7.20E-05	0.941331118	0.297468267	Astrocyte
Rpa1	0	-0.198068275	0.521115345	-0.380085287	0.958864982	0.902721696	7.19E-05	0.995652989	0.703882107	Astrocyte
Rpp14	0	-0.40623266	0.640805855	-0.633940306	0.702442587	0.507715753	1.20E-05	0.955282276	0.52611978	Astrocyte
Rrbp1	0.001850065	-0.002264422	0.44253139	-0.005116975	0.427777952	0.700130186	0.000154446	0.999808004	0.995917262	Astrocyte
Rrn3	0	-1.472045732	1.11461316	-1.320678585	0.906909854	0.514821504	4.53E-05	0.905173391	0.186608557	Astrocyte
Rsf1	0.117940433	-0.239497333	0.608157767	-0.3938079	0.504303688	0.706797516	0.000139744	0.993856859	0.693722871	Astrocyte
Rsrc1	0.225897098	-0.271321734	0.538496845	-0.503850183	0.451379342	0.513199636	0.00010737	0.962301944	0.61436666	Astrocyte
Rsrc2	0.441762969	0.020175392	0.511117533	0.039473096	0.118713584	0.586157592	0.000134867	0.999808004	0.968513203	Astrocyte
Rtn3	0	0.303626548	0.204467909	1.484959418	0.971054923	0.663297268	0.000398745	0.900410645	0.137554575	Astrocyte
Rufy2	0.957828716	-0.687908298	0.98112283	-0.701143911	0.02357792	0.542257073	8.92E-05	0.941331118	0.483213209	Astrocyte
Rufy3	0.233975193	-0.090111979	0.310180721	-0.290514442	0.277007608	0.53532098	0.000140877	0.997745841	0.771422704	Astrocyte
Rundc3a	0	-0.525075267	0.324022558	-1.620489852	0.701478912	0.611383604	2.57E-05	0.87824371	0.105127092	Astrocyte
S100a1	0.112733218	-0.094298083	0.302492297	-0.311737139	0.354195654	0.50223877	2.41E-05	0.997745841	0.7552403	Astrocyte
S100a10	0	-0.152634784	0.566387287	-0.269488365	0.912855823	0.522075713	3.31E-05	0.997745841	0.787553894	Astrocyte
S1pr1	0.274170735	0.428522074	0.301535675	1.421132254	0.070860506	0.586692433	0.000278067	0.903951045	0.155278315	Astrocyte
Sae1	0	-0.056836169	0.620785052	-0.091555311	0.690333853	0.606124351	4.25E-05	0.999808004	0.927051359	Astrocyte
Safb	0	-0.664195616	0.32822982	-2.023568779	0.584258718	0.659426832	8.15E-05	0.779057689	0.04301454	Astrocyte
Safb2	0	-0.013675602	0.403767186	-0.033870018	0.931282391	0.621636188	4.17E-05	0.999808004	0.972980802	Astrocyte
Sall2	0	0.733182279	0.326731754	2.243988437	0.46583222	1	5.88E-05	0.72491024	0.024833145	Astrocyte
Sap18	0.32007547	-0.968859672	0.698859935	-1.386343133	0.261464663	0.803357492	2.58E-05	0.905173391	0.165642152	Astrocyte
Sarnp	0.411645848	-0.498171479	0.665746333	-0.748290233	0.297026753	0.878884415	0.000137659	0.941331118	0.454285115	Astrocyte
Sash1	0.358257605	0.412745827	0.364689499	1.131773271	0.05033044	1	0.000680115	0.924947554	0.257729768	Astrocyte
Sat1	0	0.330955972	0.286658395	1.154530893	0.903983731	1	0.000191679	0.924576746	0.248282581	Astrocyte
Sbf2	0	-0.946133059	0.850645347	-1.112253259	0.912989565	0.503331582	0.000195949	0.925207943	0.266029274	Astrocyte
Sbno1	0.640939029	-0.004814486	0.598051068	-0.008050293	0.019822461	0.844478348	0.00013811	0.999808004	0.993576865	Astrocyte
Scap	0	-0.384232716	0.492239335	-0.780581088	0.810503526	0.519209721	3.09E-05	0.941331118	0.435048918	Astrocyte
Scaper	0	-0.939411675	0.541062028	-1.73623656	0.798279851	0.721386496	0.00024301	0.855178156	0.082522015	Astrocyte
Scd1	0.166112728	0.070116689	0.332568349	0.210833922	0.143668029	0.652206661	2.57E-05	0.997745841	0.833016868	Astrocyte
Scg3	0.331509405	0.233584861	0.303261378	0.770242694	0.00871019	0.852679632	0.000237264	0.941331118	0.441155943	Astrocyte
Scnm1	0	0.716919882	0.521718654	1.374150371	0.920779475	0.5193017	1.83E-05	0.905173391	0.169395004	Astrocyte
Scp2	0	-0.178805656	0.482619388	-0.370489998	0.719400609	0.501543557	1.43E-05	0.997572809	0.711017427	Astrocyte
Scrn1	0.288718046	-0.489694871	0.384455887	-1.273734877	0.276126659	0.87300029	0.000144075	0.905173391	0.202757392	Astrocyte
Scrt1	0	0.470179631	0.528567119	0.889536284	0.785604009	1	7.22E-06	0.941331118	0.373714932	Astrocyte
Scyl1	0.342876871	-0.133533623	0.644751245	-0.207108748	0.376238091	0.501205291	1.26E-05	0.997745841	0.83592493	Astrocyte
Sdc3	0	-0.010008896	0.355091204	-0.02818683	0.561393602	0.576971657	7.11E-05	0.999808004	0.977513141	Astrocyte
Sdc4	0.375332279	-0.153155285	0.341160706	-0.448924166	0.013765021	1	0.00035603	0.987914672	0.653486363	Astrocyte
Sdf2	0.00178248	-0.398488866	0.348371131	-1.143863055	0.444658904	0.797356524	7.50E-05	0.924576746	0.252680435	Astrocyte
Sdhb	0	-0.069966905	0.200234332	-0.349425117	0.942742003	0.561560059	8.85E-05	0.997694738	0.726770179	Astrocyte
Sdhc	0.267542873	0.312981463	0.306677353	1.020556162	0.11650825	0.693035609	6.15E-05	0.941331118	0.307464768	Astrocyte
Sdhd	0.209032696	0.199562113	0.458213823	0.435521809	0.356003087	0.678827621	2.66E-05	0.99264014	0.663183712	Astrocyte
Sec14l2	0.362894283	-0.552420861	0.683241607	-0.808529304	0.290061395	1	6.95E-05	0.941331118	0.418785944	Astrocyte
Sec23a	0	-1.148078518	0.92338467	-1.243337208	0.60413366	0.912368278	4.85E-05	0.907594902	0.213743599	Astrocyte
Sec24c	0.027849629	0.089840295	0.651186327	0.137964038	0.549831116	0.648631914	2.36E-05	0.997745841	0.890268839	Astrocyte
Sema6d	0.434285454	0.052318036	0.434159177	0.120504272	0.053066543	1	0.002276764	0.997914073	0.904083695	Astrocyte
Serpine2	0.220686612	0.296627902	0.215625399	1.375663085	0.035740114	0.755586338	0.000441655	0.905173391	0.168925966	Astrocyte
Set	0.002797649	0.215225311	0.44172017	0.487243567	0.30001219	0.524685579	6.10E-05	0.968685052	0.626085734	Astrocyte
Setd2	0	-0.046516993	0.701908532	-0.066272158	0.512246033	0.716012456	0.000117843	0.999808004	0.947161149	Astrocyte
Setd3	0.710959302	0.431892608	0.648415712	0.666073631	0.007061309	0.758469661	7.42E-05	0.95056569	0.505364038	Astrocyte
Setd5	0.001430947	0.148082601	0.519161973	0.285233912	0.319762622	0.543449427	0.000186956	0.997745841	0.775464941	Astrocyte
Setd7	0.59218015	0.48142682	0.645722995	0.745562452	0.05345175	0.668171007	0.000151307	0.941331118	0.455931772	Astrocyte
Sf3b1	0.000392681	-0.428591896	0.277872542	-1.542404631	0.382488144	0.508635964	0.000159417	0.87824371	0.122975297	Astrocyte
Sf3b6	0.440107338	-0.35509325	0.679180977	-0.522825671	0.21637694	0.614640047	7.81E-05	0.959723707	0.601095574	Astrocyte
Sfpq	0.232403704	0.057802275	0.332482879	0.17385038	0.216469782	0.596793844	0.000130546	0.997745841	0.86198305	Astrocyte
Sfswap	0.412839318	0.222815761	0.541570808	0.411424985	0.176487321	0.609570449	9.95E-05	0.993437264	0.680760936	Astrocyte
Sfxn5	0.245916988	0.075175399	0.230093981	0.326716059	0.018610648	1	0.001130878	0.997745841	0.743882653	Astrocyte
Sh2b1	0	-1.492611966	0.741601235	-2.012688081	0.778382036	0.759480859	1.73E-05	0.779057689	0.044147454	Astrocyte
Slc12a6	0	-1.221137134	0.839333449	-1.454889157	0.322821075	0.775205782	2.80E-06	0.903951045	0.14569995	Astrocyte
Slc1a2	0.121225314	0.22258687	0.131410056	1.693834371	0.06927492	1	0.001895581	0.855178156	0.090296761	Astrocyte
Slc1a3	0.216794131	-0.426372819	0.273881833	-1.556776567	0.184734742	1	0.000769395	0.87824371	0.119523543	Astrocyte
Slc20a1	0	-0.75710868	0.283131353	-2.674054534	0.774166201	0.500404178	5.73E-05	0.667364338	0.007494026	Astrocyte
Slc25a17	0	-0.624593473	0.90087295	-0.693320266	0.962185377	0.84983183	5.16E-05	0.941331118	0.488108588	Astrocyte
Slc25a18	0.075935629	0.214812252	0.313361763	0.685508818	0.505224799	0.559330701	0.000143459	0.941331118	0.493022898	Astrocyte
Slc25a19	0	0.488451718	0.507842265	0.961817777	0.99686787	0.889204193	1.49E-05	0.941331118	0.336141147	Astrocyte
Slc25a25	0.508502104	-1.458494534	1.273723805	-1.145063418	0.300378082	0.763224975	5.23E-05	0.924576746	0.252182888	Astrocyte
Slc25a28	0	0.127449932	0.653015083	0.195171497	0.67545668	0.608900014	2.84E-05	0.997745841	0.845258692	Astrocyte
Slc25a33	0.355315061	0.54421533	0.450616035	1.207714079	0.176370387	1	0.00021848	0.909216139	0.22715726	Astrocyte
Slc25a36	0	-1.056024403	0.545535365	-1.935757918	0.592833314	0.640763229	0.000125573	0.779057689	0.052897357	Astrocyte
Slc25a51	0	-0.393063465	0.456798296	-0.860474893	0.565932975	0.551532813	4.21E-05	0.941331118	0.389527318	Astrocyte
Slc27a1	0.000906193	0.780589675	0.46034641	1.695657135	0.439404288	1	0.000292383	0.855178156	0.089950831	Astrocyte
Slc30a9	0	0.092482294	0.343416123	0.269300968	0.854520488	0.653082911	7.63E-05	0.997745841	0.787698087	Astrocyte
Slc38a1	0	-0.248482556	0.266367693	-0.932855456	0.433632897	0.686546055	0.0005414	0.941331118	0.350894604	Astrocyte
Slc38a3	0.434378939	0.33302934	0.519702072	0.640808183	0.028562637	1	0.000260692	0.955282276	0.521647316	Astrocyte
Slc39a12	0.119044564	0.331005261	0.298878478	1.107491124	0.403149914	1	0.00113221	0.925207943	0.268081648	Astrocyte
Slc41a1	0.587127288	-0.07708177	0.483617199	-0.159385915	0.000174046	1	0.000212991	0.997745841	0.873364835	Astrocyte
Slc4a4	0.055103807	0.149082996	0.12003925	1.241952076	0.320379699	1	0.005340468	0.907594902	0.214254244	Astrocyte
Slc6a1	0.335989738	-0.180659056	0.298802936	-0.604609375	0.005754369	0.853442006	0.000567894	0.958965683	0.545438576	Astrocyte
Slc6a11	0	0.133179914	0.158511441	0.840191178	0.746155954	1	0.000151982	0.941331118	0.400801204	Astrocyte
Slc7a10	0	-0.279385846	0.379974244	-0.735275747	0.362269164	1	0.000255596	0.941331118	0.462171576	Astrocyte
Sltm	0.115463307	-0.855165929	0.369905626	-2.311848942	0.522562253	0.6220476	0.00019782	0.717133717	0.020786009	Astrocyte
Smarca2	0	0.005854034	0.29791319	0.019650134	0.616372171	0.824748309	0.000290063	0.999808004	0.984322471	Astrocyte
Smarcc1	0.372679759	0.79592106	1.19928957	0.663660454	0.40151349	0.599942707	7.16E-05	0.951311991	0.506907656	Astrocyte
Smarcc2	0.264516282	-0.240230184	0.373445918	-0.643279715	0.16165356	0.803456522	0.000115918	0.955282276	0.520042616	Astrocyte
Smarcd2	0	0.30608174	0.744900192	0.410903022	0.426179643	1	4.52E-05	0.993437264	0.681143646	Astrocyte
Smc3	0.516532028	-0.008395751	0.634724179	-0.0132274	0.096167461	0.626269458	8.34E-05	0.999808004	0.989446369	Astrocyte
Smc6	0.456205522	-0.852042895	0.676464943	-1.259552182	0.26927656	0.584603652	7.93E-05	0.905173391	0.207830955	Astrocyte
Smg1	0.487333621	-0.481682294	0.543955449	-0.885517914	0.088242464	0.669909459	0.00013853	0.941331118	0.375877362	Astrocyte
Smg7	0	-0.076425825	0.773396999	-0.098818362	0.402880768	0.897808902	0.000106707	0.999808004	0.921282489	Astrocyte
Smim10l1	0.51281483	-1.204670657	0.576586865	-2.089313391	0.093157601	0.55260391	5.40E-05	0.779057689	0.036679522	Astrocyte
Smim13	0.306197497	-0.20357776	0.509038987	-0.399925674	0.356749842	0.857033617	3.82E-05	0.993856859	0.689211262	Astrocyte
Smim14	0.699055351	0.375948303	0.884995096	0.424802696	0.061955187	0.678918441	3.79E-05	0.993003274	0.670980512	Astrocyte
Smim7	0	0.379220746	0.464450115	0.81649403	0.962898908	0.549908259	3.24E-05	0.941331118	0.414217637	Astrocyte
Smox	0.400872661	0.368654168	0.372724661	0.98907909	0.020135645	1	0.000251557	0.941331118	0.322624447	Astrocyte
Snapc1	0	0.944814257	1.222852033	0.77263171	0.658883532	0.661539652	2.36E-05	0.941331118	0.439740372	Astrocyte
Snapin	0	-0.053541963	0.447201662	-0.119726664	0.983924047	0.798390848	3.56E-05	0.997914073	0.904699678	Astrocyte
Sncb	0	0.079364402	0.397537206	0.199640186	0.618936716	1	5.66E-05	0.997745841	0.841761997	Astrocyte
Snf8	0	-0.387687872	0.317837832	-1.219766286	0.793985099	0.647347021	4.14E-05	0.909216139	0.222553485	Astrocyte
Snn	0.166298946	0.393575073	0.383525229	1.026203864	0.307927694	0.648736075	1.57E-05	0.941331118	0.3047955	Astrocyte
Snrnp70	0.179413159	-0.595591304	0.226044862	-2.634836728	0.200746053	0.959711248	0.000407673	0.667364338	0.008417776	Astrocyte
Snrpd1	0.405378223	-0.103312134	0.610336782	-0.1692707	0.206870835	0.762041174	4.93E-05	0.997745841	0.865583722	Astrocyte
Snrpd3	0	0.026651966	0.285414436	0.093379881	0.510977719	0.514299779	4.32E-05	0.999808004	0.925601774	Astrocyte
Snta1	0	0.437331315	0.550046343	0.795080852	0.630642129	1	0.000359941	0.941331118	0.426566472	Astrocyte
Snx27	0	0.604226465	0.438752349	1.377146962	0.835656447	0.539695021	8.09E-05	0.905173391	0.168466816	Astrocyte
Snx5	0	0.098405116	0.356177643	0.276281002	0.602685818	0.649584656	3.83E-05	0.997745841	0.782332247	Astrocyte
Socs7	1.130400335	1.454137822	1.809521525	0.803603495	0.021018193	0.836393823	4.13E-05	0.941331118	0.421626004	Astrocyte
Soga3	0	-0.784098824	0.550056517	-1.425487746	0.90323069	0.771237702	0.000112931	0.903951045	0.15401626	Astrocyte
Son	0.421287448	0.00820626	0.356735241	0.023003782	0.000224706	1	0.00113216	0.999808004	0.981647256	Astrocyte
Sorl1	0.152715126	-0.521166949	0.227986738	-2.285952917	0.182718239	1	0.000330112	0.717133717	0.022257013	Astrocyte
Sort1	0	-0.594052811	0.443006646	-1.340956884	0.610258452	0.603435972	0.000201148	0.905173391	0.179934452	Astrocyte
Spag9	0.455475115	0.381413919	0.425717734	0.895931479	0.012031904	0.774507121	0.000358145	0.941331118	0.37028936	Astrocyte
Sparcl1	0.001600529	0.174892854	0.070843951	2.46870553	0.322517038	1	0.001264981	0.672455184	0.013560276	Astrocyte
Spen	0	0.976883712	0.869910486	1.122970384	0.781526077	0.714347323	9.83E-05	0.925207943	0.261450073	Astrocyte
Spire1	0.169451386	-0.484275667	0.38460463	-1.259151941	0.386049937	1	0.000271316	0.905173391	0.207975457	Astrocyte
Spon1	0.257407077	0.19575902	0.280653018	0.697512614	0.082252182	0.700952151	0.000719712	0.941331118	0.485482048	Astrocyte
Spred1	0.579741825	-0.025663572	0.58212738	-0.044085836	0.057191571	0.775387824	0.000237697	0.999808004	0.964835983	Astrocyte
Spred2	0	0.942977792	0.662501935	1.423358549	0.745084743	1	0.000245956	0.903951045	0.154632242	Astrocyte
Sptbn2	0.419114172	0.154418383	0.94949217	0.162632602	0.348633135	0.76798144	2.31E-05	0.997745841	0.870807716	Astrocyte
Srebf2	0.394933822	-0.34668801	0.465283407	-0.745111486	0.142208781	0.773784855	0.000122326	0.941331118	0.456204326	Astrocyte
Srgap3	0	0.213678327	0.313179392	0.682287317	0.648738577	0.765501846	0.000428908	0.941331118	0.495057292	Astrocyte
Srp19	0	0.164448257	0.47536784	0.345938961	0.607055641	0.584632842	3.72E-05	0.997694738	0.729388588	Astrocyte
Srp72	0.503784054	0.312643631	0.606954737	0.515102052	0.151861732	0.545242382	4.69E-05	0.96061667	0.606481709	Astrocyte
Srpk2	0.002419809	-0.36733742	0.321366526	-1.143048172	0.52138241	0.539653363	0.000294371	0.924576746	0.253018591	Astrocyte
Srrm2	0	-0.175521296	0.268400602	-0.65395269	0.551761156	0.543571513	0.000292698	0.952634284	0.513142286	Astrocyte
Srrt	0.299977922	-0.570026293	0.453153926	-1.257908759	0.192436086	0.774864489	3.49E-05	0.905173391	0.208424756	Astrocyte
Ssbp2	0	-0.323187512	0.375940707	-0.859676822	0.823511969	1	0.000594521	0.941331118	0.389967215	Astrocyte
Ssbp3	0	-0.388592369	0.409896128	-0.948026446	0.808590913	1	0.000137944	0.941331118	0.343115991	Astrocyte
St3gal2	0.294088844	-0.142834628	0.498520105	-0.286517287	0.285700007	0.839160029	6.13E-05	0.997745841	0.774481955	Astrocyte
Stard10	0.765567383	-0.121595059	0.816157986	-0.148984708	0.042593171	0.582902155	2.71E-05	0.997745841	0.8815657	Astrocyte
Stau1	0	0.788199279	0.737432467	1.068842659	0.904410436	0.528169771	4.99E-05	0.935695559	0.285140574	Astrocyte
Stox2	0.422416309	-0.52402057	0.57876396	-0.905413271	0.211993811	1	0.000377713	0.941331118	0.365246488	Astrocyte
Strip1	0.196200247	-0.785091651	0.511518342	-1.534825999	0.386915637	1	4.83E-05	0.87824371	0.124826575	Astrocyte
Stx16	0	-0.271419173	0.362387714	-0.748974545	0.795278918	0.817908475	0.000159968	0.941331118	0.453872548	Astrocyte
Stx1b	0	-0.457668361	0.395469524	-1.157278458	0.605000856	0.992576661	4.09E-05	0.924576746	0.247158612	Astrocyte
Stx4a	0.336216685	-0.176825526	0.35384512	-0.499725774	0.069037948	0.711931917	3.97E-05	0.962301944	0.617268182	Astrocyte
Stx5a	0.535526456	0.049862614	0.740092069	0.067373529	0.170223729	0.582719182	7.01E-05	0.999808004	0.946284342	Astrocyte
Stx8	0.335144109	-0.646538428	0.796232098	-0.811997443	0.409961587	0.661771133	0.000135852	0.941331118	0.416793099	Astrocyte
Sucla2	0	-0.473071848	0.333381534	-1.419010353	0.893683697	0.549914175	9.02E-05	0.903951045	0.155895998	Astrocyte
Suclg1	0	-0.047492379	0.195324799	-0.243145669	0.50647195	0.883455522	0.000149265	0.997745841	0.807892554	Astrocyte
Svep1	0	-0.26906142	0.437432582	-0.615092317	0.649157666	0.841082189	3.49E-06	0.956489444	0.538493756	Astrocyte
Svip	0.001917323	0.460208239	0.4897859	0.939611041	0.460665956	0.55229707	1.76E-05	0.941331118	0.347417111	Astrocyte
Sybu	0	-1.609372771	0.529973203	-3.036705938	0.797686251	1	0.000385455	0.520897078	0.002391787	Astrocyte
Syn2	0	-0.345236677	0.280760844	-1.229646813	0.777291861	0.980101721	0.000381845	0.907594902	0.218829392	Astrocyte
Syncrip	0.712459049	-0.258052585	0.757407842	-0.340704929	0.06246602	0.869032455	7.56E-05	0.997745841	0.733325728	Astrocyte
Synj2bp	0	-0.531061261	0.600692416	-0.884081846	0.634370314	1	8.61E-08	0.941331118	0.376652032	Astrocyte
Tacc1	0.001215394	-0.613169746	0.390468402	-1.570344087	0.49852123	0.535031706	0.000139923	0.87824371	0.116335083	Astrocyte
Taf1	0	0.024792556	0.481578073	0.051481903	0.56037821	0.773033236	6.65E-05	0.999808004	0.958941522	Astrocyte
Taf15	0	0.417879202	0.458671019	0.911065197	0.751749393	0.579175063	0.000112436	0.941331118	0.362261023	Astrocyte
Tagln3	0.308000175	-0.219780828	0.273800384	-0.802704601	0.009393511	1	0.000212709	0.941331118	0.422145493	Astrocyte
Taok1	0.392905932	-0.13078973	0.45405295	-0.28804951	0.134483157	0.808101714	0.000191146	0.997745841	0.773308841	Astrocyte
Tbc1d9b	0.432415604	0.08662911	0.47809724	0.181195586	0.105358085	1	0.000182773	0.997745841	0.856214059	Astrocyte
Tbl1xr1	0	0.457963117	0.810484693	0.565048447	0.78517168	0.688073632	0.000144897	0.959723707	0.572040812	Astrocyte
Tcaf1	0.001723265	0.078345852	0.341913484	0.229139405	0.248834417	0.5293098	9.79E-05	0.997745841	0.818760567	Astrocyte
Tceal5	0	-0.049175051	0.415654389	-0.118307548	0.673629945	0.611829858	1.85E-05	0.997914073	0.905823977	Astrocyte
Tceal8	0	0.104149684	0.498375774	0.208978224	0.53592877	0.553512453	2.45E-05	0.997745841	0.834465238	Astrocyte
Tcf4	0.198190646	-0.316273879	0.248425326	-1.273114474	0.135469386	0.960685644	0.001444766	0.905173391	0.202977423	Astrocyte
Tecpr1	0	-0.047458749	0.386674022	-0.122735808	0.809868498	0.558596131	5.19E-05	0.997914073	0.902316307	Astrocyte
Tef	0.425216643	0.494934832	0.41936377	1.180204078	0.025692848	1	0.00020161	0.92221429	0.237919057	Astrocyte
Tenm4	0.878736999	-0.101980596	0.885264501	-0.115197883	0.018522787	0.747454714	0.000539118	0.997914073	0.908288277	Astrocyte
Tfam	0	-0.864643611	0.671844522	-1.286969802	0.945936594	0.606157968	1.91E-05	0.905173391	0.198104814	Astrocyte
Thap2	1.224508082	-1.154097883	1.646150448	-0.701088946	0.039672327	0.828436025	4.91E-05	0.941331118	0.483247508	Astrocyte
Thra	0.228339359	-0.188490744	0.283735388	-0.664318769	0.177555663	0.83471755	0.000196112	0.951311991	0.506486311	Astrocyte
Thrsp	0	-0.608523294	0.566936117	-1.073354256	0.431222172	1	0.00013327	0.935695559	0.2831122	Astrocyte
Tia1	0.105007937	-0.251463632	0.443425715	-0.56709303	0.474834299	0.658533445	0.000125145	0.959723707	0.570650978	Astrocyte
Timm17a	0.596281978	-0.033238726	0.551996738	-0.060215439	0.02066992	0.556194431	6.27E-05	0.999808004	0.95198405	Astrocyte
Timm22	0.607291214	-0.751211637	0.968760701	-0.775435705	0.209789839	0.500748297	2.85E-05	0.941331118	0.438082244	Astrocyte
Timp4	0.123753415	0.158013648	0.21339113	0.740488362	0.274006996	1	0.000245178	0.941331118	0.45900372	Astrocyte
Tiprl	0	0.994673781	0.464980068	2.139175094	0.951216005	0.529875764	4.05E-05	0.764087179	0.03242149	Astrocyte
Tk2	0	-0.428792977	0.670194374	-0.639803905	0.858510206	0.779098219	3.27E-05	0.955282276	0.522300094	Astrocyte
Tlk2	0	-0.07309731	0.436353222	-0.167518666	0.633698225	1	0.00013753	0.997745841	0.866961961	Astrocyte
Tm2d1	0	-1.140100379	0.895514148	-1.273123805	0.853090486	0.80725567	6.81E-05	0.905173391	0.202974113	Astrocyte
Tm9sf2	0	-0.141474852	0.445151539	-0.317812789	0.492225321	0.583955582	7.16E-05	0.997745841	0.750626949	Astrocyte
Tma7	0.363616846	-0.309663179	0.526927522	-0.587676989	0.233790217	0.552247461	3.90E-05	0.958965683	0.556749124	Astrocyte
Tmcc3	0.638234784	0.705342449	0.6646398	1.061240162	0.046492355	0.682016469	0.000532784	0.938736276	0.288580772	Astrocyte
Tmed10	0.001151652	0.08441998	0.49526274	0.170454939	0.418070291	0.66143153	0.00011524	0.997745841	0.864652369	Astrocyte
Tmem106b	0.7589056	-0.332166209	0.676925333	-0.490698447	0.003076863	1	6.70E-05	0.966933026	0.623639745	Astrocyte
Tmem11	0	-0.932899847	0.527825924	-1.767438476	0.630858206	0.603745157	2.61E-05	0.846562286	0.077154824	Astrocyte
Tmem229a	0.60624154	-0.175983223	0.551898997	-0.318868532	0.018389537	0.600154548	4.64E-05	0.997745841	0.749826208	Astrocyte
Tmem234	0	-0.817312477	0.428939544	-1.905425807	0.67848815	0.547624465	8.99E-05	0.784219575	0.056724743	Astrocyte
Tmem59	0.265909225	0.497976291	0.440941313	1.12934823	0.304860675	0.540391953	0.000167433	0.924947554	0.258750963	Astrocyte
Tmem70	0.898324059	-0.039311893	1.515048015	-0.025947622	0.076132413	0.744785964	3.22E-05	0.999808004	0.979299116	Astrocyte
Tnik	0.429300107	0.202120927	0.435510894	0.464100738	0.047447854	1	0.002111966	0.9810807	0.642575573	Astrocyte
Tnk2	0.300304141	0.011422293	0.406263037	0.028115511	0.183755792	0.743749212	5.10E-05	0.999808004	0.977570023	Astrocyte
Tnks2	0.207291583	0.003601283	0.542911267	0.006633281	0.58413633	0.737747737	0.000119905	0.999808004	0.994707446	Astrocyte
Tnpo2	0	-0.020869934	0.491617232	-0.042451591	0.532438004	0.908325931	1.66E-05	0.999808004	0.966138702	Astrocyte
Tnpo3	0	-1.410863452	0.685178106	-2.059119283	0.906433733	0.733712624	7.78E-05	0.779057689	0.039482813	Astrocyte
Tnrc6a	0.634502861	-0.22151107	0.574173876	-0.385790924	0.008558454	1	0.000271033	0.994620281	0.699651518	Astrocyte
Tnrc6b	0.526613901	-1.087191907	0.513469763	-2.117343584	0.044569853	1	0.000591189	0.777927791	0.034230698	Astrocyte
Tom1l2	0.517623298	-0.434345188	0.603915297	-0.719215411	0.08427538	0.827620097	0.000299676	0.941331118	0.472008205	Astrocyte
Tomm70a	0	0.157843981	0.508757449	0.310253896	0.991020228	0.712198291	4.17E-05	0.997745841	0.756367888	Astrocyte
Top1	0.439638683	-0.549507999	0.565984253	-0.9708892	0.254409403	0.731666529	0.000202007	0.941331118	0.331603457	Astrocyte
Top2b	0	-1.144072576	0.698801559	-1.637192364	0.845211176	0.528330598	7.69E-05	0.872698985	0.101590282	Astrocyte
Tor1aip2	0.002000192	0.11932267	0.598066426	0.199514076	0.407608989	0.644961323	5.47E-05	0.997745841	0.841860634	Astrocyte
Tpd52l2	0.565017971	-0.612939771	0.65677254	-0.93326035	0.152842044	0.796602567	6.05E-05	0.941331118	0.350685562	Astrocyte
Tpp1	0.132097982	-0.751031312	0.55856095	-1.34458256	0.490624389	0.558440149	3.94E-05	0.905173391	0.178760079	Astrocyte
Tpr	0.002157766	-0.319327733	0.420753087	-0.758943292	0.375392221	0.554593554	0.000136238	0.941331118	0.44788648	Astrocyte
Tprkb	0.188430044	0.167451139	0.224245478	0.746731394	0.149475449	1	0.001603629	0.941331118	0.455225715	Astrocyte
Tra2a	0.272270762	0.192457752	0.362884112	0.53035596	0.180875182	0.614972062	0.000235607	0.959723707	0.595865155	Astrocyte
Tra2b	0.533864325	0.688711942	0.800926193	0.859894393	0.266408438	0.585049667	0.000117457	0.941331118	0.38984726	Astrocyte
Traf3	0.784400822	-0.249888748	0.823223293	-0.303549171	0.053464455	0.629088415	0.000109811	0.997745841	0.761471381	Astrocyte
Trak1	0	0.01387742	0.342252959	0.040547262	0.624326772	1	0.000185862	0.999808004	0.967656828	Astrocyte
Tram1	0.325936408	-0.360607059	0.412027927	-0.875200528	0.18815842	0.503431545	3.16E-05	0.941331118	0.381464806	Astrocyte
Trappc11	0	-0.699064924	0.824542921	-0.847821146	0.838551953	0.503646658	2.93E-05	0.941331118	0.396537585	Astrocyte
Trappc13	0	-0.327858557	0.448350132	-0.731255626	0.784290554	0.62776164	4.84E-05	0.941331118	0.464623029	Astrocyte
Trappc3	0	-0.476056593	0.628663991	-0.75725125	0.449381187	1	7.64E-05	0.941331118	0.448899351	Astrocyte
Trib2	0.136747491	-0.326833532	0.369188758	-0.885274874	0.334974041	0.507557545	7.74E-05	0.941331118	0.376008398	Astrocyte
Tril	0	-0.410961362	0.176030294	-2.334605896	0.990272628	1	0.000165672	0.717133717	0.019564018	Astrocyte
Trim44	0.261716805	-0.368643728	0.410506098	-0.898022537	0.25696934	0.640069148	0.000114114	0.941331118	0.369173534	Astrocyte
Trip12	0	-0.829103664	0.54737617	-1.514687172	0.962747938	0.788867758	0.000181519	0.883229186	0.129851644	Astrocyte
Trp53bp2	0	-0.529260986	0.604663819	-0.875297924	0.784434087	1	0.000261455	0.941331118	0.381411823	Astrocyte
Trp53inp2	0.750695371	0.227304764	0.642527643	0.353766513	0.00131651	0.626295923	5.01E-05	0.997694738	0.723513871	Astrocyte
Trpm3	0.253595048	0.018580177	0.258174165	0.071967608	0.064508582	1	0.006907176	0.999808004	0.942627686	Astrocyte
Tsc22d2	0	-0.941705828	0.823248785	-1.143889726	0.945676946	0.829841607	9.13E-05	0.924576746	0.252669372	Astrocyte
Tsc22d3	0.316232495	0.352821055	0.35646773	0.989769972	0.111157446	0.634357569	0.000299718	0.941331118	0.322286565	Astrocyte
Tsc22d4	0.045341967	0.135753041	0.196855107	0.689608937	0.249680163	0.893842733	0.000266814	0.941331118	0.490440146	Astrocyte
Tsnax	0	0.849574035	0.645192268	1.316776528	0.660160613	0.587247584	4.54E-05	0.905173391	0.187913543	Astrocyte
Tspan7	0	0.096502603	0.163326529	0.590856879	0.680080606	0.59047593	0.000389789	0.958965683	0.55461632	Astrocyte
Tspyl4	0.001722637	-0.039122645	0.235547947	-0.166092065	0.430149853	1	5.01E-05	0.997745841	0.868084499	Astrocyte
Tsr2	0	-0.91497161	0.58144748	-1.57361007	0.571894566	0.506138043	8.68E-06	0.87824371	0.115577624	Astrocyte
Tssc4	0	0.559075935	0.362002628	1.544397448	0.800123135	1	6.52E-05	0.87824371	0.122492078	Astrocyte
Ttc14	0.479180626	-0.396204404	0.439798875	-0.900876346	0.012662483	0.80580671	0.000203855	0.941331118	0.367654069	Astrocyte
Ttc33	0	-0.207219626	0.618842382	-0.33485041	0.976490838	0.526299988	2.09E-05	0.997745841	0.737737932	Astrocyte
Ttyh1	0.064761948	-0.154137679	0.120528261	-1.27885093	0.366167743	1	0.000958959	0.905173391	0.200949555	Astrocyte
Ttyh3	1.266634611	-1.131095982	1.71464088	-0.659669319	0.051092759	1	0.000108535	0.952634284	0.50946606	Astrocyte
Txndc15	0.052839834	-0.68225761	0.33603746	-2.030302243	0.495159766	0.573166984	6.86E-05	0.779057689	0.042325826	Astrocyte
Uba3	0	0.088423359	0.378752778	0.233459302	0.510559948	0.815713817	3.75E-05	0.997745841	0.815404768	Astrocyte
Uba5	0	-0.394691435	0.447918057	-0.881168842	0.970298862	0.847486754	4.95E-05	0.941331118	0.378226441	Astrocyte
Ubac1	0.437636256	0.201581824	0.592933646	0.339973663	0.198760809	0.692885189	5.14E-05	0.997745841	0.733876362	Astrocyte
Ube2e3	0.094160144	-0.291332659	0.574595242	-0.507022401	0.201136029	0.619853126	8.49E-05	0.962301944	0.612139101	Astrocyte
Ube2j1	0	0.159494297	0.572925071	0.278385962	0.657356849	0.597536358	3.91E-05	0.997745841	0.780716094	Astrocyte
Ube2k	0	-0.481973099	0.331027338	-1.455991827	0.751653769	0.990422366	0.000215488	0.903951045	0.145394879	Astrocyte
Ube2l3	0	0.028354814	0.385615376	0.073531337	0.569535831	0.746101534	6.45E-05	0.999808004	0.941383309	Astrocyte
Ube2m	0.060485354	0.53555068	0.426848563	1.254662019	0.455009113	0.515417289	3.89E-05	0.905343794	0.209601479	Astrocyte
Ube2n	0.387905622	-0.518234034	0.612826058	-0.84564621	0.319016187	0.906407083	4.73E-05	0.941331118	0.397750139	Astrocyte
Ube2r2	0	0.109912017	0.363859605	0.302072601	0.926953893	0.860748392	0.000115832	0.997745841	0.762596719	Astrocyte
Ube3c	0.711818439	-0.04049776	1.348346718	-0.030035124	0.11042078	0.706023041	0.000175358	0.999808004	0.976039041	Astrocyte
Ube4b	0.361657841	-0.360992504	0.441342151	-0.817942503	0.185317971	0.872760214	9.48E-05	0.941331118	0.413390019	Astrocyte
Ubn2	0.326022438	-1.106584745	0.536267265	-2.063494859	0.376453902	0.966723171	0.000395946	0.779057689	0.039065636	Astrocyte
Ubqln1	0.00213553	-0.466909864	0.30963374	-1.507942463	0.221926319	0.50506412	4.03E-05	0.890613872	0.131569254	Astrocyte
Ubqln2	0.351091052	0.058453126	0.41081483	0.142285823	0.150089039	0.586996717	1.79E-05	0.997745841	0.886854244	Astrocyte
Ubr2	0.364719506	-0.240145172	0.47861112	-0.501754267	0.241984781	0.698842574	0.000148819	0.962301944	0.615840387	Astrocyte
Ubr5	0.192360551	0.203462133	0.57161177	0.355944617	0.386236461	1	0.000344112	0.997572809	0.721882041	Astrocyte
Ubxn7	0	-0.772448688	0.789958378	-0.977834668	0.749708379	0.734327954	0.000111656	0.941331118	0.328156102	Astrocyte
Ugp2	0.193717106	0.68871642	0.354000566	1.945523497	0.367711909	0.856875608	0.000144763	0.779057689	0.051712005	Astrocyte
Uqcrh	0.002206535	0.068267263	0.199268548	0.342589253	0.221121687	0.758768848	0.000114179	0.997745841	0.731907488	Astrocyte
Usf2	0	0.174420488	0.2742711	0.635941913	0.761909859	0.569860493	4.37E-05	0.955282276	0.524814283	Astrocyte
Usp19	0.625455879	0.329652042	0.611533769	0.539057791	0.046102046	0.698016766	7.37E-05	0.959723707	0.589846979	Astrocyte
Usp2	0.394548382	-0.325684548	0.527798808	-0.617061924	0.2404984	1	0.000202268	0.956489444	0.537193882	Astrocyte
Usp47	0.743082224	-0.508654862	0.70075487	-0.725867039	0.020897627	0.957710548	0.000147358	0.941331118	0.467920285	Astrocyte
Usp53	0.786729809	-0.648776585	1.028059448	-0.631069133	0.011135807	1	0.000650851	0.955282276	0.527995322	Astrocyte
Vamp2	0.001529371	-0.382520218	0.234110602	-1.633929495	0.234465585	1	6.78E-05	0.872698985	0.102273656	Astrocyte
Vdac1	0.351592854	0.113622867	0.341573176	0.332645755	0.032165189	0.574620773	0.000107438	0.997745841	0.739401701	Astrocyte
Vdac2	0.221050689	0.000449711	0.293591821	0.001531758	0.229684162	0.555091668	0.000115779	0.999909289	0.998777835	Astrocyte
Vegfa	0.146311012	-0.475611458	0.232656629	-2.044263513	0.252757696	1	0.000173675	0.779057689	0.040927522	Astrocyte
Vegfb	0	0.250609621	0.337654424	0.742207424	0.622005633	0.880055021	5.91E-05	0.941331118	0.457961671	Astrocyte
Vkorc1l1	0	-0.047701012	0.959264254	-0.049726664	0.482405654	0.620595227	4.98E-05	0.999808004	0.960340208	Astrocyte
Vps13d	0.437536737	-1.309731087	0.714168597	-1.833924221	0.264714645	0.555499693	0.000145201	0.82956608	0.066665244	Astrocyte
Vps26b	0.451762647	0.115848049	0.639712427	0.181093948	0.205396542	1	3.28E-05	0.997745841	0.856293835	Astrocyte
Vps29	0.078962657	0.559123963	0.425378588	1.31441492	0.557071421	0.521670345	5.37E-05	0.905173391	0.188706612	Astrocyte
Vps36	0.349054867	0.060709568	0.975288375	0.062247813	0.430239174	0.515055605	4.19E-05	0.999808004	0.950365487	Astrocyte
Vps37a	0	-0.181188388	0.449547131	-0.403046478	0.533599431	0.512642991	5.62E-05	0.993856859	0.686914033	Astrocyte
Vti1b	0.000480784	0.672803095	0.343353362	1.959506357	0.209115263	0.558376836	6.53E-05	0.779057689	0.050053516	Astrocyte
Wac	0.352146224	-1.034665174	0.464119272	-2.229308792	0.183688633	0.762139749	0.000147035	0.72491024	0.025793366	Astrocyte
Wasf3	0	-0.406143809	0.271837801	-1.494066709	0.732634347	1	0.000382451	0.89690971	0.135158184	Astrocyte
Wasl	0	-0.766796686	0.422976407	-1.812859236	0.579142359	0.727523334	0.000100343	0.831730756	0.069853535	Astrocyte
Wbp1	0	0.854597855	0.588359513	1.452509625	0.809233109	0.562825973	1.87E-05	0.903951045	0.146359955	Astrocyte
Wdr26	0	-0.56567533	0.445203643	-1.270599059	0.622821266	0.802356046	9.99E-05	0.905173391	0.203871322	Astrocyte
Wdr33	0.258693427	-0.073032292	0.584965047	-0.124848984	0.340683023	0.850533033	0.000213217	0.997914073	0.900643107	Astrocyte
Wdr45b	0	-0.063288711	0.566568543	-0.111705303	0.559001507	0.61916173	5.11E-05	0.998855291	0.911057075	Astrocyte
Wdr47	0	-0.126533645	0.431573281	-0.293191563	0.635120926	0.617131808	8.39E-05	0.997745841	0.769375733	Astrocyte
Wdr82	0.333443776	-0.222177506	0.515472158	-0.43101747	0.180277134	1	6.26E-05	0.993003274	0.666455668	Astrocyte
Wipf2	0.491548008	0.662230348	0.633891655	1.044705894	0.131536751	1	0.000166352	0.941331118	0.29615892	Astrocyte
Wsb1	0.220514252	-1.260349	0.368502994	-3.420186595	0.153039992	0.887962787	0.00016031	0.519086134	0.000625782	Astrocyte
Wsb2	0	0.231559886	0.730187344	0.317123938	0.604058924	0.574113977	3.20E-05	0.997745841	0.751149562	Astrocyte
Xiap	0.679546329	0.324826787	1.120356939	0.289931517	0.064548223	0.551875234	0.000135675	0.997745841	0.771868629	Astrocyte
Xpo7	0.335813463	-0.538829264	0.592916025	-0.908778377	0.350181445	0.64037905	0.000149822	0.941331118	0.363467122	Astrocyte
Xpot	0.210798699	0.797284819	0.587965795	1.356005444	0.465939388	0.580693802	3.98E-05	0.905173391	0.175097436	Astrocyte
Xpr1	0.423325362	-0.042715683	0.460552801	-0.092748719	0.099221703	1	0.00030327	0.999808004	0.926103191	Astrocyte
Yaf2	0	0.443115948	0.813853758	0.544466304	0.662457429	0.615294819	7.66E-05	0.959723707	0.58612063	Astrocyte
Ylpm1	0.083083937	-0.822239423	0.758143511	-1.084543245	0.458275144	0.572930712	0.000100296	0.935695559	0.278124004	Astrocyte
Ypel3	0.424424557	0.362003804	0.448005076	0.80803505	0.054755148	0.602913575	9.89E-05	0.941331118	0.419070405	Astrocyte
Ythdc1	0	-0.072801477	0.439495656	-0.165647774	0.318137843	0.512046534	3.28E-05	0.997745841	0.868434148	Astrocyte
Ythdf2	0	0.185542068	1.093039161	0.169748783	0.784570521	0.664282324	3.90E-05	0.997745841	0.865207707	Astrocyte
Ywhae	0.002872205	0.094870931	0.170069855	0.557835082	0.158577384	0.514900069	0.000216146	0.959723707	0.576957005	Astrocyte
Zbtb18	0.355744407	0.50225351	0.6956698	0.721971127	0.293863604	0.89698884	5.66E-05	0.941331118	0.470312229	Astrocyte
Zbtb20	0	0.322880978	0.184284464	1.752079208	0.55933415	1	0.003708601	0.848218933	0.079760189	Astrocyte
Zc3h15	0.001924648	-0.620935881	0.340708867	-1.822482308	0.44995778	0.550989462	7.40E-05	0.82956608	0.068381836	Astrocyte
Zcchc24	0.507336132	0.004727288	0.458871791	0.01030198	0.020330058	0.795099593	0.000249647	0.999808004	0.991780355	Astrocyte
Zdhhc21	0	-0.520832597	0.577866454	-0.901302703	0.908700849	0.59912071	5.64E-05	0.941331118	0.367427397	Astrocyte
Zdhhc3	0.585588411	-0.65947931	0.671563128	-0.982006431	0.168674252	0.572701947	2.12E-05	0.941331118	0.32609668	Astrocyte
Zer1	0	2.228690871	3.965759015	0.561983434	0.809576085	0.521444988	5.71E-05	0.959723707	0.574127306	Astrocyte
Zfand5	0.561926638	-0.403421137	0.586633833	-0.687688152	0.071584634	0.508477727	0.000120167	0.941331118	0.491649183	Astrocyte
Zfand6	0	0.071899097	0.503926574	0.142677725	0.951920741	0.676669029	0.000144298	0.997745841	0.88654471	Astrocyte
Zfp106	0	-0.267681507	0.375222926	-0.713393262	0.888139079	0.729695359	9.03E-05	0.941331118	0.475602441	Astrocyte
Zfp148	0.000250025	-1.571429983	0.534845608	-2.938100189	0.34978018	0.841184799	0.000163771	0.520897078	0.003302303	Astrocyte
Zfp24	0.11238876	-0.894859132	0.394974511	-2.265612355	0.388040154	0.720654824	5.25E-05	0.717133717	0.023475128	Astrocyte
Zfp260	0	-0.426175446	0.532145987	-0.800861899	0.52155587	0.589409245	5.21E-05	0.941331118	0.423211599	Astrocyte
Zfp318	0.37901166	0.039703055	0.528300987	0.075152338	0.222253048	0.501513741	3.49E-05	0.999808004	0.940093506	Astrocyte
Zfp326	0.434866476	-0.715894121	0.838703822	-0.853572027	0.224242413	0.514700862	3.64E-05	0.941331118	0.393342163	Astrocyte
Zfp451	0.463318968	-0.57100889	0.780866846	-0.731250011	0.231306685	0.625726788	5.40E-05	0.941331118	0.464626458	Astrocyte
Zfp644	0	-0.471801755	0.561978831	-0.839536524	0.697197251	0.760238605	0.000140987	0.941331118	0.401168302	Astrocyte
Zfp706	0.001890317	-0.014465149	0.335858001	-0.043069242	0.594060439	0.52012109	4.38E-05	0.999808004	0.965646338	Astrocyte
Zfp871	0.305046224	-0.366900922	0.467655552	-0.78455376	0.222532801	0.610477511	3.89E-05	0.941331118	0.43271525	Astrocyte
Zfp91	0.001885406	-0.115070418	0.327443584	-0.351420594	0.591449419	0.573904821	7.92E-05	0.997694738	0.725272835	Astrocyte
Zfp950	0.428110016	-0.830104186	0.696542112	-1.191750178	0.258559897	0.625106043	0.00012442	0.913216636	0.233359217	Astrocyte
Zfr	0.194609271	0.101929814	0.374258463	0.272351393	0.28899167	0.527332588	0.000203938	0.997745841	0.785351843	Astrocyte
Zfyve21	0	-0.869232496	0.626692919	-1.387015026	0.464184379	0.512177378	1.34E-05	0.905173391	0.165437181	Astrocyte
Zfyve9	0.11226608	-0.093000332	0.491037838	-0.18939545	0.526507096	0.759094941	0.000178388	0.997745841	0.84978289	Astrocyte
Zhx3	0	0.107645273	0.43609011	0.246841812	0.737812866	1	0.000514952	0.997745841	0.80503065	Astrocyte
Zic1	0.144521306	-0.430469866	0.249481577	-1.725457531	0.108701809	1	0.000211628	0.855178156	0.084445051	Astrocyte
Zmat3	0	-0.319825208	0.510392364	-0.626626162	0.667873259	0.769234828	4.26E-05	0.955282276	0.530904315	Astrocyte
Zmiz1	0.304517208	-0.632837313	0.42137176	-1.501850322	0.257834695	1	0.000442454	0.890613872	0.133135769	Astrocyte
Zmym5	0	-0.921008427	0.492424606	-1.870354194	0.919025778	0.631870685	6.69E-05	0.806639493	0.061434648	Astrocyte
Zmynd11	0.001121751	-0.503511693	0.488190452	-1.031383739	0.3951404	0.797620532	0.000157107	0.941331118	0.302360903	Astrocyte
Zranb1	0.517531467	0.869965502	0.721573211	1.205651054	0.182552441	0.685012261	8.46E-05	0.909216139	0.227952065	Astrocyte
Zyg11b	0	0.119629731	0.589275662	0.203011491	0.894130142	0.666310387	0.000107656	0.997745841	0.839126051	Astrocyte
Zzz3	0	-0.548090345	0.596147598	-0.919386989	0.876312299	0.537554387	6.95E-05	0.941331118	0.357893192	Astrocyte
1500009C09Rik	0.171456732	-0.641921113	0.337670305	-1.901029213	0.379696018	0.523197244	8.79E-06	0.785600752	0.057298186	Astrocyte
1810013L24Rik	0	0.0397453	0.786760254	0.050517676	0.83217559	0.87599995	7.25E-05	0.999808004	0.959709864	Astrocyte
9930021J03Rik	0.376578279	-0.64608188	0.632528572	-1.021427187	0.29821905	0.897014172	0.000146458	0.941331118	0.30705209	Astrocyte
Abhd10	0	-1.399380073	0.786852837	-1.778452089	0.890307066	0.860949682	4.29E-05	0.842735358	0.075329634	Astrocyte
Acp2	0	-0.530521343	0.641113353	-0.827500067	0.529129164	0.713334851	1.97E-05	0.941331118	0.407953684	Astrocyte
Acss1	0.390849313	-0.293590036	0.674597646	-0.435207621	0.318157493	1	0.000186174	0.99264014	0.663411731	Astrocyte
Aff4	0	-0.017893392	0.421931835	-0.042408252	0.386835633	0.64406875	0.000196633	0.999808004	0.96617325	Astrocyte
Agap3	0.000535432	0.145352934	0.368955278	0.393958136	0.384043486	0.679310081	4.71E-05	0.993856859	0.693611947	Astrocyte
Ago2	0	0.332865338	1.061414671	0.313605367	0.530561899	0.87948985	8.26E-05	0.997745841	0.753820782	Astrocyte
Akr1b10	0.517609766	-0.587817289	0.574978692	-1.022328822	0.074977045	0.833680409	6.56E-05	0.941331118	0.306625296	Astrocyte
Akt3	0	-0.647568415	0.797406014	-0.812093718	0.807137823	0.767178299	0.000361197	0.941331118	0.416737858	Astrocyte
Aldh6a1	0	0.425723836	0.557505401	0.763622802	0.913944455	0.750727632	5.18E-05	0.941331118	0.445092057	Astrocyte
Ankrd24	0	-1.245951224	0.746201801	-1.669724225	0.836537519	0.60256255	4.20E-05	0.861976219	0.094973939	Astrocyte
Ap3s2	0.115813533	-1.174654711	0.501734167	-2.341189394	0.356195783	0.560900005	5.47E-05	0.717133717	0.019222413	Astrocyte
Arhgef10l	0	-0.553936311	0.606481213	-0.913361041	0.633594869	1	0.000247807	0.941331118	0.361052689	Astrocyte
Arhgef25	0.815575752	-0.732361491	0.819818683	-0.893321299	0.015069083	0.865484072	2.72E-05	0.941331118	0.371685135	Astrocyte
Armc1	0.889382096	-0.116659406	1.04382095	-0.111761893	0.033306676	0.675958747	4.19E-05	0.998855291	0.911012203	Astrocyte
Ascc2	1.040982713	-0.907768645	1.660599224	-0.546651252	0.070923956	0.503702115	2.72E-05	0.959723707	0.584618351	Astrocyte
Asna1	0	-0.349064729	0.865514528	-0.403303143	0.998352084	0.908894458	1.66E-05	0.993856859	0.68672523	Astrocyte
Atp5g1	0	0.579341395	0.588749789	0.984019708	0.781279162	0.648839112	7.52E-05	0.941331118	0.325105823	Astrocyte
Atp6v0a2	0	-0.378474186	0.49773557	-0.760392081	0.471424234	0.57772756	4.21E-05	0.941331118	0.447020255	Astrocyte
Bcr	0	-1.425886864	0.707513053	-2.015350611	0.870020674	0.563221739	4.47E-05	0.779057689	0.043867925	Astrocyte
Bhlhe41	0.587088997	1.195240035	0.734245343	1.627848302	0.094497216	0.571510947	8.36E-05	0.876536507	0.103557056	Astrocyte
Brf1	0.687952303	-0.659261206	0.920871923	-0.71590977	0.144721194	0.698057984	3.56E-05	0.941331118	0.474047065	Astrocyte
C1qb	0	0.519639849	0.974846874	0.533047663	0.427025909	0.567641196	1.64E-06	0.959723707	0.594000587	Astrocyte
Camta2	0.001237616	-0.482243439	0.370668806	-1.301008963	0.359975955	0.847832197	3.96E-05	0.905173391	0.193255387	Astrocyte
Canx	0.396343249	-0.208374746	0.409410194	-0.508963256	0.043975288	0.508612462	0.000102752	0.962279837	0.61077798	Astrocyte
Casc3	0.001463393	0.42479033	0.59379476	0.715382415	0.422747588	0.736604434	4.93E-05	0.941331118	0.474372775	Astrocyte
Cat	0.881336163	-0.032650286	0.930407681	-0.035092451	0.002384425	0.897810462	4.11E-05	0.999808004	0.972006021	Astrocyte
Cbl	0	-0.835452612	1.148848662	-0.727208587	0.93782664	0.737439816	7.45E-05	0.941331118	0.467098187	Astrocyte
Ccar1	0.000286077	0.065126546	0.46613774	0.13971524	0.408456614	0.805252279	0.000131818	0.997745841	0.888884985	Astrocyte
Ccdc85c	0.00206969	-0.197100676	0.504224262	-0.390898835	0.383561501	0.651376213	1.60E-05	0.99402687	0.695872015	Astrocyte
Ccnt1	0.448764986	-1.042108816	0.679880225	-1.532782948	0.226092621	0.763724325	8.06E-05	0.87824371	0.125329343	Astrocyte
Ccz1	0.001286692	0.144578413	0.933667908	0.154849933	0.42519568	0.52927855	5.37E-05	0.997745841	0.876939625	Astrocyte
Cep170	0	-1.127232493	0.680710127	-1.655965511	0.801029961	0.51660907	6.76E-05	0.872698985	0.097728803	Astrocyte
Chn1	0	-0.033988682	0.450433527	-0.075457708	0.763952866	1	0.000163688	0.999808004	0.939850546	Astrocyte
Chst1	0.216037873	-0.097465437	0.480170707	-0.202980805	0.276557665	0.85743554	4.01E-05	0.997745841	0.839150035	Astrocyte
Cic	0	-1.270590772	0.825148693	-1.539832497	0.685294785	0.673189566	2.42E-05	0.87824371	0.123601188	Astrocyte
Cnpy1	0.405768502	-0.677837429	0.734326163	-0.923074056	0.181748917	1	9.74E-05	0.941331118	0.355968614	Astrocyte
Cog7	0	-0.369360025	0.658742863	-0.560704404	0.980269874	0.605949072	3.33E-05	0.959723707	0.574999064	Astrocyte
Copb1	0	-0.434027851	1.105799663	-0.392501342	0.934450702	0.514435124	6.42E-05	0.99402687	0.69468782	Astrocyte
Coq5	0	-0.941198924	0.749122188	-1.256402411	0.929998251	0.722484526	5.48E-05	0.905173391	0.208970108	Astrocyte
Coq9	0.472500492	-0.326123323	0.552500889	-0.590267509	0.114823216	0.504551336	4.91E-05	0.958965683	0.555011319	Astrocyte
Cox19	0	1.130229157	1.170013418	0.965996748	0.349640093	1	5.89E-05	0.941331118	0.334045808	Astrocyte
Crebbp	0.466629661	-0.559346492	0.635965041	-0.879523962	0.133129887	0.965476025	0.000297287	0.941331118	0.379117247	Astrocyte
Crlf3	0.797709103	0.61799638	1.189368161	0.519600575	0.102706862	1	0.000256002	0.959798679	0.603341997	Astrocyte
Csad	0.537564599	-1.673614085	0.84195392	-1.98777397	0.149803784	0.697737044	3.12E-05	0.779057689	0.046836694	Astrocyte
Ctcf	0.002072294	0.501195073	0.452708204	1.10710402	0.352343055	0.508106069	7.64E-05	0.925207943	0.268248958	Astrocyte
Cul5	0	0.405221467	2.649152114	0.152962703	0.986721764	0.902915242	0.000107325	0.997745841	0.878427688	Astrocyte
Cxxc5	0	0.32571855	0.465814242	0.69924558	0.934971812	0.666769921	5.20E-05	0.941331118	0.48439857	Astrocyte
Cycs	0	-1.198270193	0.581062526	-2.062205253	0.888345736	0.756272529	5.46E-05	0.779057689	0.039188199	Astrocyte
Cystm1	0	0.530322396	0.466431087	1.136979096	0.626403858	0.715054704	8.99E-05	0.924947554	0.255547024	Astrocyte
Dcaf11	0	0.316284492	0.615603631	0.513779445	0.843663261	0.644894238	2.09E-05	0.96061667	0.6074062	Astrocyte
Dcaf12	0.424034911	-0.09605371	0.747458134	-0.128507143	0.289661172	0.638191418	3.79E-05	0.997914073	0.897747646	Astrocyte
Dcaf5	0.226397465	0.174550633	0.796379364	0.219180256	0.437841561	0.739989477	8.71E-05	0.997745841	0.826509635	Astrocyte
Dctn5	0.408075344	-0.927085821	0.554638901	-1.671512437	0.162611699	0.596885374	2.45E-05	0.861976219	0.094620504	Astrocyte
Dcun1d1	0	0.064431713	0.804455751	0.080093545	0.531624699	0.825246719	6.26E-05	0.999808004	0.936162856	Astrocyte
Ddo	0	0.754948824	0.570901843	1.322379378	0.882367937	0.544377041	0.000180316	0.905173391	0.186041852	Astrocyte
Ddx3y	0	-0.181475998	0.577841996	-0.314058166	0.943625746	0.516942739	5.73E-05	0.997745841	0.753476862	Astrocyte
Deaf1	0	-0.912647951	0.859185238	-1.062224897	0.464266345	0.550930336	3.21E-05	0.938736276	0.2881336	Astrocyte
Decr1	0	-0.084082951	0.978824036	-0.085902009	0.392985041	0.999052424	2.78E-05	0.999808004	0.931544314	Astrocyte
Dffa	0	-0.01079644	0.913542	-0.01181822	0.466845763	0.830045141	2.44E-05	0.999808004	0.990570644	Astrocyte
Dhcr7	0	-0.943552269	1.155463601	-0.816600599	0.567377063	0.943616883	2.90E-05	0.941331118	0.414156713	Astrocyte
Dicer1	0	-1.554629743	1.195539962	-1.300357824	0.970623509	0.729517236	5.93E-05	0.905173391	0.193478358	Astrocyte
Dnaja3	0	0.033865202	0.701781977	0.048256015	0.905713594	0.786641998	4.65E-05	0.999808004	0.961512209	Astrocyte
Dnajc18	0.596372048	0.541089605	0.780243992	0.693487692	0.08129233	0.565068721	6.30E-05	0.941331118	0.488003547	Astrocyte
Dusp22	0	-0.507280368	1.147012899	-0.44226213	0.895935972	1	8.55E-05	0.992529336	0.658299531	Astrocyte
Efhd1	0.156709362	-0.294885422	0.537736382	-0.548382873	0.392561724	0.52259867	5.68E-05	0.959723707	0.583429034	Astrocyte
Ehmt2	0	0.265963451	0.590619171	0.450312933	0.737749868	0.652827439	2.14E-05	0.98775063	0.652484815	Astrocyte
Eif4e	0.542827211	0.201410613	0.672295871	0.29958627	0.126344272	0.502238392	6.54E-05	0.997745841	0.764492758	Astrocyte
Emc1	0.509145477	-0.602765929	0.595710103	-1.011844395	0.134216398	1	3.52E-07	0.941331118	0.31161246	Astrocyte
Emc9	0	-0.754901236	0.458582282	-1.646163112	0.576085913	0.50212928	2.81E-05	0.872698985	0.099730182	Astrocyte
Emsy	0	0.641622157	0.710763587	0.902722324	0.630631202	0.570784585	9.59E-05	0.941331118	0.366673285	Astrocyte
Ergic1	0.533349571	-0.592240443	0.807062662	-0.733822132	0.250125491	0.581027429	5.68E-05	0.941331118	0.46305715	Astrocyte
Esf1	0	-1.592539832	0.816399098	-1.950687888	0.732776097	0.505580573	5.35E-05	0.779057689	0.051094185	Astrocyte
Etf1	0	-0.217242011	0.528890103	-0.410750758	0.793599335	0.527922417	4.50E-05	0.993437264	0.681255304	Astrocyte
Evi2a	0	0.479661196	0.663378248	0.723058372	0.942297614	0.940067332	3.50E-07	0.941331118	0.469644023	Astrocyte
Extl1	0.417670137	-0.131507516	0.623878044	-0.210790421	0.197049175	1	6.76E-05	0.997745841	0.833050813	Astrocyte
Fah	0	0.444831094	0.843267606	0.527508813	0.762509354	0.517139289	2.90E-05	0.959723707	0.597840298	Astrocyte
Fam120a	0	-0.568181438	0.489103424	-1.161679536	0.505877454	0.507464875	7.10E-05	0.924576746	0.245365661	Astrocyte
Fam149b	0	-0.570439611	0.46920851	-1.215748647	0.761196874	0.875457097	5.93E-05	0.909216139	0.224080687	Astrocyte
Fam171a1	0	-1.056836894	1.238741789	-0.853153501	0.5006058	1	0.000104717	0.941331118	0.393574186	Astrocyte
Farsa	0.281949531	0.328529905	0.744137696	0.441490744	0.309491838	0.707154725	3.21E-05	0.992529336	0.658857761	Astrocyte
Fgfr2	0	0.014459391	0.795174611	0.018183919	0.99504688	0.783940287	0.001617711	0.999808004	0.985492131	Astrocyte
Foxo4	0.289650767	-0.29561165	1.261037797	-0.234419341	0.298887359	0.500980754	4.33E-06	0.997745841	0.814659445	Astrocyte
Fubp1	0.168843189	-0.512170706	0.412058194	-1.242957217	0.403538443	0.772232598	0.000174263	0.907594902	0.2138836	Astrocyte
Fuca1	0.403632058	-0.504634653	0.696301448	-0.724735895	0.352694476	0.652068588	5.03E-05	0.941331118	0.468614069	Astrocyte
Gabra6	0	-0.211443549	0.60988652	-0.346693265	0.954083123	1	2.77E-05	0.997694738	0.728821771	Astrocyte
Gabrd	0	0.846410351	0.770249634	1.098877967	0.813231629	1	3.88E-05	0.928671713	0.271821298	Astrocyte
Gatad2b	0.201509633	0.321133132	0.535133938	0.600098609	0.32173553	0.622661486	0.000152289	0.958965683	0.54844052	Astrocyte
Gfap	0.374355557	1.40936033	1.869747453	0.753770424	0.256015633	1	8.44E-05	0.941331118	0.450987086	Astrocyte
Ggct	0	-0.777567477	0.611166187	-1.272268482	0.538833958	0.701252365	1.03E-05	0.905173391	0.203277743	Astrocyte
Gle1	0.641100778	-1.023310025	0.798535677	-1.281483163	0.087599492	0.673043189	5.03E-05	0.905173391	0.20002401	Astrocyte
Glrx3	0	0.231193927	0.497919629	0.46431977	0.950704961	0.670447354	5.59E-05	0.9810807	0.642418662	Astrocyte
Gmpr	0	-2.206435282	0.975502914	-2.261843866	0.837845641	0.621471345	3.95E-05	0.717133717	0.023707052	Astrocyte
Gng13	0.827255531	-0.484344142	0.902872103	-0.536448231	0.020629845	0.727592205	4.30E-05	0.959723707	0.591648805	Astrocyte
Gpr107	0	-1.879603866	0.632346405	-2.972427534	0.728816447	0.896542487	6.45E-05	0.520897078	0.002954549	Astrocyte
Gria4	0	-1.452641082	0.630059012	-2.305563532	0.751145056	0.596568052	0.001458784	0.717133717	0.021135033	Astrocyte
Grin2c	0.661758303	-0.473146238	0.871760079	-0.542748227	0.051490244	1	5.30E-05	0.959723707	0.587303164	Astrocyte
Gripap1	0	0.355985966	0.567062786	0.627771694	0.574528215	0.548939156	5.98E-05	0.955282276	0.530153511	Astrocyte
Gsk3a	0	0.213500383	0.680465203	0.313756503	0.423024012	0.700619114	2.81E-05	0.997745841	0.753705983	Astrocyte
Gtf2a1	0	-0.146790492	1.268225883	-0.115744754	0.607544249	0.624310087	4.77E-05	0.997914073	0.907854836	Astrocyte
Gtpbp4	0	-1.01909216	0.653047442	-1.560517804	0.725708238	0.597094705	3.55E-05	0.87824371	0.118637566	Astrocyte
Herc1	0	0.378325085	0.45519405	0.831129241	0.959981772	0.5551818	0.000174857	0.941331118	0.405900623	Astrocyte
Hivep2	0.756654531	-0.969601634	0.787929855	-1.230568467	0.038635256	0.75581465	0.000381171	0.907594902	0.218484305	Astrocyte
Hnrnpl	0.545350254	0.302713009	0.690706166	0.438265971	0.11335717	0.907237055	0.000136408	0.992529336	0.66119349	Astrocyte
Hnrnpul1	0	0.581527893	0.810811041	0.717217531	0.785623229	0.659373136	5.20E-05	0.941331118	0.473239883	Astrocyte
Hsd11b1	0.417497856	0.029250978	0.473465727	0.06178056	0.022392174	1	0.000484213	0.999808004	0.950737585	Astrocyte
Ier3ip1	0	-0.37263665	0.597137562	-0.624038201	0.749141547	0.501942163	5.17E-06	0.956135349	0.532602498	Astrocyte
Igdcc4	0.378933526	0.013246081	0.673334243	0.019672371	0.125043382	1	0.000273535	0.999808004	0.984304732	Astrocyte
Impa1	0	-0.147713253	0.390101895	-0.378653002	0.638073512	0.538381384	3.11E-05	0.99595802	0.704945558	Astrocyte
Iqsec2	0.001653131	-1.202302011	0.846406685	-1.420477924	0.282510777	0.73651147	0.000122924	0.903951045	0.155468591	Astrocyte
Irs2	0.064388566	-0.288906853	0.674174988	-0.428533923	0.513185253	0.503527841	3.60E-05	0.993003274	0.668262441	Astrocyte
Jam2	0.000246136	0.25160237	0.586832715	0.428746325	0.341036709	0.684467572	0.000176811	0.993003274	0.668107844	Astrocyte
Kbtbd11	0	-0.851766048	0.625872086	-1.360926726	0.951874025	0.570731169	5.23E-05	0.905173391	0.173536847	Astrocyte
Kcmf1	0.001928415	0.036986391	0.374357662	0.098799609	0.43662135	0.972643814	0.000168448	0.999808004	0.921297379	Astrocyte
Kcnc3	0.53654901	1.078266951	1.314316081	0.820401551	0.238774016	1	0.000127673	0.941331118	0.411987232	Astrocyte
Kdm1a	0.298037567	-0.471266207	0.564061219	-0.835487692	0.356766907	0.605350476	5.96E-05	0.941331118	0.403443174	Astrocyte
Klc4	0.017812482	-1.064806094	0.795973072	-1.337741353	0.389504723	1	1.07E-05	0.905173391	0.180980766	Astrocyte
Klhdc10	0	0.704771548	0.485368745	1.452033235	0.746485372	0.530420016	0.000107954	0.903951045	0.146492364	Astrocyte
Lemd2	0	0.024772326	0.587171263	0.042189269	0.754104124	0.760423625	2.42E-05	0.999808004	0.966347817	Astrocyte
Lin7c	0	-0.037070241	0.633659007	-0.058501877	0.488499117	0.742421353	4.78E-05	0.999808004	0.953348867	Astrocyte
Lpin1	0.349585513	0.405589287	0.698777356	0.580427061	0.393729673	0.652923694	6.26E-05	0.959196189	0.561626661	Astrocyte
Lrrc8a	0	0.210458565	0.403780775	0.521219875	0.615796856	1	9.94E-06	0.959723707	0.60221361	Astrocyte
Lztr1	0.578120239	-0.201519667	0.838762698	-0.240258261	0.131608229	0.50150786	4.29E-05	0.997745841	0.81013005	Astrocyte
Mageh1	0.074422043	-0.801068059	0.511981429	-1.564642807	0.339824493	0.625492533	2.82E-05	0.87824371	0.117666686	Astrocyte
Man2a2	0	0.302574919	0.476315147	0.635241018	0.542563896	0.631489554	5.98E-05	0.955282276	0.525271235	Astrocyte
Manbal	0	1.295794211	0.747253813	1.734075074	0.77008219	0.767563333	5.25E-05	0.855178156	0.082904763	Astrocyte
Manf	0	0.050056073	0.509263854	0.098291038	0.70193916	0.527618042	8.96E-05	0.999808004	0.921701195	Astrocyte
Mapre3	0.485093872	0.411860297	0.731265629	0.563215719	0.216248333	0.783562697	8.74E-05	0.959723707	0.573288	Astrocyte
Mboat2	0	-0.563220782	0.524492626	-1.073839276	0.913828623	1	0.000381515	0.935695559	0.282894723	Astrocyte
Mecp2	0.000994679	-0.415672131	0.515636198	-0.806134504	0.457184448	0.738957719	0.000126414	0.941331118	0.420165299	Astrocyte
Megf10	0	0.209057214	0.425152097	0.491723351	0.645201996	0.837926319	0.000269448	0.966712691	0.622914928	Astrocyte
Megf8	0.741018552	0.182819194	0.752696646	0.242885623	0.009093229	0.845053395	3.03E-05	0.997745841	0.808094003	Astrocyte
Metap1	0	-0.776421888	0.668549156	-1.161353478	0.973924185	0.514521117	1.87E-05	0.924576746	0.24549818	Astrocyte
Mlec	0	0.788160634	0.790153291	0.997478138	0.822017768	0.858793135	2.15E-05	0.941331118	0.31853248	Astrocyte
Mrpl3	0.85829319	-1.32346557	0.898363395	-1.473196234	0.016777566	0.841531872	2.87E-05	0.903951045	0.14069813	Astrocyte
Mrpl51	0	-0.003683409	0.439514024	-0.008380641	0.816718742	0.57640324	2.86E-05	0.999808004	0.993313294	Astrocyte
Mrps16	0	0.073377733	0.725427447	0.10115103	0.991136873	0.591580153	2.51E-05	0.999808004	0.91943057	Astrocyte
Mrps21	0	-0.460812076	0.507926546	-0.907241568	0.559355199	0.590930632	4.83E-05	0.941331118	0.364279066	Astrocyte
Mrps5	0	-0.768060979	0.631440273	-1.216363624	0.709444271	0.719005188	3.93E-05	0.909216139	0.223846435	Astrocyte
Msrb1	1.162991675	-1.058788273	1.490312122	-0.710447333	0.105198883	0.521581924	1.54E-05	0.941331118	0.47742678	Astrocyte
Mthfsd	0.231555291	-2.209366314	1.0546228	-2.094935092	0.485813758	0.529840677	2.55E-05	0.779057689	0.036176763	Astrocyte
Mtmr3	0.347744914	-0.24098044	0.62764918	-0.383941296	0.271813706	0.784396212	0.000165133	0.994957419	0.701021958	Astrocyte
Mxd4	0	0.82568627	0.424367063	1.94568887	0.991116664	0.972778418	0.000248355	0.779057689	0.051692124	Astrocyte
Mydgf	0.166506227	0.215557877	0.671753675	0.320888274	0.416183652	0.646954093	2.93E-05	0.997745841	0.74829506	Astrocyte
Naa15	0.366830178	0.036942575	0.647393101	0.05706359	0.456093906	0.866716869	8.65E-05	0.999808004	0.95449454	Astrocyte
Ncor1	0	-0.668021808	0.468699457	-1.425266869	0.961384547	0.906996383	0.000333798	0.903951045	0.154080073	Astrocyte
Negr1	0	-1.215176543	0.789526275	-1.539121093	0.821831777	1	0.002290094	0.87824371	0.123774736	Astrocyte
Nf1	0	0.222911869	0.787586847	0.283031477	0.7825632	0.712313823	0.000383989	0.997745841	0.777152708	Astrocyte
Nfs1	0.438528593	0.514150379	0.715794674	0.718293106	0.300974217	0.815455818	5.01E-05	0.941331118	0.47257658	Astrocyte
Npas3	0.525319685	-0.545970397	0.900974756	-0.605977463	0.171064787	1	0.005821472	0.958965683	0.544529719	Astrocyte
Nptx1	0.549478167	-1.411072655	0.950973037	-1.483819836	0.202968718	0.730736241	9.58E-06	0.900410645	0.137856723	Astrocyte
Nrcam	0	0.162166192	0.301841452	0.537256202	0.700161335	0.905654596	0.000895958	0.959723707	0.591090654	Astrocyte
Nsun2	0	0.278342043	0.521822743	0.533403434	0.87921421	0.548216795	2.98E-05	0.959723707	0.593754341	Astrocyte
Nt5c3b	0.340888414	0.0633906	0.585497132	0.108267994	0.306760012	0.545964187	2.96E-05	0.999808004	0.91378311	Astrocyte
Nwd1	0	-0.081981634	0.282640668	-0.290056042	0.651438688	1	0.000453211	0.997745841	0.771773364	Astrocyte
Otud6b	0	-0.234132919	0.894170029	-0.261843846	0.691821883	0.739503499	2.23E-05	0.997745841	0.793441834	Astrocyte
P4htm	0	-1.25245618	0.62806435	-1.994152637	0.94724564	0.525302579	4.40E-05	0.779057689	0.046135376	Astrocyte
Paqr4	0	0.306692778	0.452204586	0.678216868	0.599718685	0.579533175	2.49E-05	0.942364883	0.497634199	Astrocyte
Pcca	0	-1.02825202	0.62900875	-1.634718151	0.941553887	0.831253321	0.000225956	0.872698985	0.102108146	Astrocyte
Peli2	0.00167373	-0.566650015	0.764882842	-0.740832431	0.36478265	0.794686155	0.000143127	0.941331118	0.458795048	Astrocyte
Pfdn4	0	-0.159093198	1.280759377	-0.124217867	0.687925099	0.52958034	1.50E-05	0.997914073	0.901142776	Astrocyte
Pgam5	0.964856723	-0.479620997	1.193703571	-0.401792378	0.083503332	0.619574196	2.29E-05	0.993856859	0.687836832	Astrocyte
Phf14	0	-0.513705301	0.48055134	-1.068991505	0.483436615	0.713158442	0.000239283	0.935695559	0.285073497	Astrocyte
Phf3	0.248480544	-0.57689803	0.611932939	-0.942747143	0.364833509	0.728625972	0.000146812	0.941331118	0.345810254	Astrocyte
Phyhip	0	0.173309879	0.697001327	0.248650716	0.920082508	1	1.47E-05	0.997745841	0.803630974	Astrocyte
Pikfyve	0	-0.412281747	0.692719224	-0.595164293	0.518435868	0.599659291	4.94E-05	0.958965683	0.551733656	Astrocyte
Pip4k2b	0	0.255490023	1.058384935	0.241396126	0.531454531	0.839221428	3.00E-05	0.997745841	0.809248115	Astrocyte
Plekhj1	0.469444246	-0.711961236	0.727787919	-0.978253717	0.261714073	0.599227418	2.79E-05	0.941331118	0.327948855	Astrocyte
Plxnb1	0.000401438	0.169015143	0.323980856	0.521682499	0.274305336	1	8.33E-05	0.959723707	0.601891412	Astrocyte
Ppp1cb	0	0.211329614	0.405122049	0.521644317	0.641268882	0.633920058	0.000144861	0.959723707	0.601918001	Astrocyte
Ppp1r15b	0	0.454781653	0.621585821	0.731647405	0.732411828	0.561032332	1.78E-05	0.941331118	0.464383806	Astrocyte
Ppp1r1b	0.369304743	-0.124815341	0.452444958	-0.275868565	0.069304517	1	9.10E-05	0.997745841	0.782649019	Astrocyte
Ppp1r37	0	-1.333657457	0.622551258	-2.14224522	0.702603246	0.689370047	3.91E-05	0.764087179	0.032173754	Astrocyte
Ppp6r3	0.557098698	-0.428909203	0.751102505	-0.571039506	0.14902334	0.571734521	0.000142353	0.959723707	0.567972864	Astrocyte
Prkag1	0	-1.255584312	0.431976517	-2.906603169	0.61620534	0.752330626	5.56E-05	0.520897078	0.003653764	Astrocyte
Prkcb	0	-0.045129463	0.627827781	-0.071881916	0.757113868	0.839278656	0.000682647	0.999808004	0.942695882	Astrocyte
Prmt7	0	0.056645637	0.671794873	0.084319841	0.801017027	0.554372791	1.87E-05	0.999808004	0.932802138	Astrocyte
Prpf40a	0.000919143	-0.797071382	0.634056186	-1.257098976	0.380041138	0.541277935	8.97E-05	0.905173391	0.208717798	Astrocyte
Prpf40b	0.000533379	-0.617461796	0.464023345	-1.33066968	0.421617248	0.506532736	3.59E-05	0.905173391	0.183297724	Astrocyte
Prpf6	0.000458539	-1.273796846	0.544687965	-2.338580855	0.427150255	0.522251514	8.20E-05	0.717133717	0.019357137	Astrocyte
Psmd11	0	1.017491469	1.820377211	0.5589454	0.822706989	0.772830659	0.000115337	0.959723707	0.576198984	Astrocyte
Rab21	0.48529084	0.138897158	0.668643005	0.20772992	0.242492808	0.690528526	7.88E-05	0.997745841	0.835439855	Astrocyte
Rab9	0	1.442167187	0.746531286	1.931824178	0.41788017	0.722675747	3.94E-05	0.779057689	0.053381211	Astrocyte
Ralgps2	0.344754772	0.073533307	0.823512714	0.089292255	0.226920611	0.907561371	0.000160952	0.999808004	0.928849649	Astrocyte
Rdh14	0	0.221104964	0.733599928	0.3013972	0.389331619	0.999289818	5.01E-05	0.997745841	0.763111629	Astrocyte
Rhobtb3	0	-0.257983692	0.601689786	-0.428765284	0.609342995	0.531057222	5.91E-05	0.993003274	0.668094045	Astrocyte
Riok3	0	-0.238108431	0.429924427	-0.553837876	0.985700334	0.555579715	7.50E-05	0.959723707	0.579689804	Astrocyte
Rit1	0	-0.426898646	0.750942799	-0.568483574	0.489817691	0.517939937	3.08E-05	0.959723707	0.569706657	Astrocyte
Rnf6	0	-1.344750299	0.573536101	-2.344665483	0.468891108	0.852997379	5.51E-05	0.717133717	0.019044157	Astrocyte
Rxrb	0.12353494	0.172292696	0.616271072	0.279572909	0.380629401	0.534066424	2.02E-05	0.997745841	0.779805194	Astrocyte
Samd14	5.20E-05	0.316100596	0.588058328	0.537532725	0.451432928	1	2.85E-05	0.959723707	0.590899686	Astrocyte
Samd4	0.001328451	-0.051570606	0.561789219	-0.091797074	0.472351094	1	0.000268954	0.999808004	0.926859269	Astrocyte
Sbk1	0.466715823	-0.683330018	0.570158511	-1.198491304	0.15234742	0.982609127	2.53E-05	0.911987581	0.230725807	Astrocyte
Scn1b	0	-0.204482849	0.507042643	-0.403285309	0.96074061	0.735724505	7.83E-05	0.993856859	0.686738348	Astrocyte
Scn2b	0	-0.726829335	0.469409776	-1.548389855	0.868691234	0.892756839	2.86E-05	0.87824371	0.121528462	Astrocyte
Senp2	0	0.763167409	0.50391141	1.514487257	0.98574983	0.628970544	5.65E-05	0.883229186	0.129902303	Astrocyte
Senp5	0	-0.640880143	1.164409659	-0.55039061	0.713979725	0.550256756	9.96E-05	0.959723707	0.582051488	Astrocyte
Setdb1	0.844911109	-1.484605152	1.133826942	-1.309375441	0.123444322	0.696280902	5.49E-05	0.905173391	0.190407206	Astrocyte
Sfxn1	0.556815074	-1.267088996	1.118657259	-1.132687413	0.202459631	0.573944861	5.04E-05	0.924947554	0.257345546	Astrocyte
Shoc2	0	1.104916909	1.267669677	0.871612636	0.797184221	0.630200819	8.73E-05	0.941331118	0.383419735	Astrocyte
Slc25a12	0	-0.359592323	0.411515901	-0.873823642	0.931208601	0.635752864	0.000209908	0.941331118	0.382214303	Astrocyte
Slc25a23	0	-0.470665359	0.436516096	-1.078231395	0.465453624	1	0.000129468	0.935695559	0.280930504	Astrocyte
Smarcb1	0	-0.290837815	0.57447321	-0.506268717	0.964801883	0.742937883	6.71E-05	0.962301944	0.612668021	Astrocyte
Smpd1	0	-0.266529636	0.740913637	-0.359731044	0.694025961	0.633665641	2.83E-05	0.997572809	0.719048274	Astrocyte
Snx6	0	-0.330032561	1.042843576	-0.316473696	0.543200357	0.625029759	7.18E-05	0.997745841	0.751642988	Astrocyte
Specc1l	0.721622273	-0.922583534	0.982119384	-0.939380231	0.145610815	0.552583781	7.71E-05	0.941331118	0.347535559	Astrocyte
Srp9	0	-0.272119386	0.362501567	-0.750670923	0.475990303	0.512410073	4.25E-05	0.941331118	0.452850726	Astrocyte
Srrm1	0	-0.216278002	0.348681666	-0.620273512	0.48649505	0.591071288	0.000110897	0.956135349	0.53507773	Astrocyte
St3gal4	0.000810466	-0.432455292	0.358718824	-1.205555055	0.56220424	1	0.002575452	0.909216139	0.227989098	Astrocyte
Stard7	0.463597737	-0.773225414	0.525900383	-1.470288746	0.1039261	0.8931771	6.85E-05	0.903951045	0.141483568	Astrocyte
Stim1	0	0.397838814	0.477502584	0.833165781	0.940602342	1	0.000307348	0.941331118	0.404751239	Astrocyte
Strn3	0	1.096912721	0.702977165	1.560381725	0.856735864	0.648738074	0.000333215	0.87824371	0.118669701	Astrocyte
Stx7	0.602838389	-0.534242712	0.729082564	-0.732760236	0.10501422	0.572526428	4.64E-05	0.941331118	0.463704678	Astrocyte
Sun2	0.336746531	0.552475487	1.150532117	0.480191278	0.25387026	0.546783346	1.73E-05	0.971127099	0.631091388	Astrocyte
Supt6	0	-0.523522865	0.400747002	-1.306367514	0.772726698	0.851983383	6.69E-05	0.905173391	0.191427608	Astrocyte
Synrg	0	-0.753894154	0.931287383	-0.809518274	0.912337449	0.574156162	9.19E-05	0.941331118	0.418217096	Astrocyte
Tab2	0	-0.044430371	0.519965818	-0.085448637	0.695388212	1	0.000123578	0.999808004	0.931904727	Astrocyte
Taf13	0.219232513	-0.373047764	0.38136233	-0.978197726	0.311021028	1	4.75E-05	0.941331118	0.327976541	Astrocyte
Taf3	1.171699487	-0.808966817	1.37848863	-0.586850554	0.040767848	0.781791784	7.95E-05	0.958965683	0.55730408	Astrocyte
Tbl1x	0.710435799	-0.189508138	0.834670582	-0.227045426	0.046369399	0.729034022	0.000142097	0.997745841	0.820388419	Astrocyte
Tcf12	0	-0.139194381	0.416620465	-0.334103561	0.895636972	0.618697854	0.000625583	0.997745841	0.738301413	Astrocyte
Thoc2	0.606024221	-1.153805945	0.741051316	-1.556985217	0.141116738	0.692956855	0.000126966	0.87824371	0.119473995	Astrocyte
Thyn1	0	0.005543084	0.545773435	0.010156383	0.707623992	0.708876607	4.83E-05	0.999808004	0.991896518	Astrocyte
Tmbim4	0.690124656	0.239110157	0.72958285	0.327735441	0.032975216	0.580861722	6.00E-05	0.997745841	0.743111704	Astrocyte
Tmem135	0.002159551	-0.191370138	0.549748691	-0.348104764	0.63023937	0.702562286	0.000149636	0.997694738	0.727761507	Astrocyte
Tmem19	0	0.587951578	0.878755424	0.669073057	0.523912494	0.565299872	2.65E-05	0.948038235	0.503448876	Astrocyte
Tmem201	0.323653109	0.782068112	0.658823753	1.187067266	0.254561376	0.752871907	3.09E-05	0.918114367	0.235201089	Astrocyte
Tmem208	0	-0.868598369	1.11488064	-0.779095392	0.682505998	0.593869866	6.83E-05	0.941331118	0.435923524	Astrocyte
Tmem242	0.001147078	-0.03010518	0.508996612	-0.059146131	0.335668237	0.864240017	1.90E-05	0.999808004	0.952835716	Astrocyte
Tmx3	0	0.331065381	0.69322909	0.477569949	0.453545619	0.658613809	7.27E-05	0.971127099	0.632956324	Astrocyte
Tomm20	0.633569565	-0.54567191	0.930397205	-0.586493497	0.168888611	0.62168253	5.27E-05	0.958965683	0.55754393	Astrocyte
Tpp2	0	-0.672320132	1.056728777	-0.636227712	0.5492162	0.51407423	6.14E-05	0.955282276	0.524628014	Astrocyte
Trappc6b	0.254235778	0.184181286	0.602456052	0.30571738	0.217795463	0.594626475	6.38E-05	0.997745841	0.759819839	Astrocyte
Trim9	0	-0.405214124	0.250846233	-1.615388512	0.597811457	1	0.000306363	0.87824371	0.106226587	Astrocyte
Trps1	0.45763294	-0.184546068	0.509686016	-0.362077951	0.073387472	1	0.00130987	0.997572809	0.71729378	Astrocyte
Tsen34	0	0.168056604	0.666549526	0.252129208	0.780740416	0.624850885	4.55E-05	0.997745841	0.800941194	Astrocyte
Tsg101	0	0.078154109	0.836899917	0.093385251	0.77771269	0.548590402	5.26E-05	0.999808004	0.925597507	Astrocyte
Ttbk2	0.281417701	0.832410984	0.651741506	1.27721033	0.388682308	0.730707403	2.14E-06	0.905173391	0.201528001	Astrocyte
Ttc19	0.664187745	-0.579459373	0.763417077	-0.759033812	0.083983925	1	0.000193274	0.941331118	0.447832331	Astrocyte
Ube2a	0	0.660025375	1.086550731	0.607450123	0.8678274	0.576688928	1.83E-05	0.958965683	0.543552233	Astrocyte
Ube2d2a	0	0.518951486	0.724250535	0.716535869	0.980357263	0.66984113	0.000122604	0.941331118	0.473660528	Astrocyte
Ube2j2	0.953878944	-0.172188033	1.587048832	-0.108495737	0.126351641	0.636911594	5.60E-05	0.999808004	0.913602462	Astrocyte
Ubn1	0.458434207	-0.531286176	0.783405944	-0.678174808	0.220458153	0.523435124	6.74E-05	0.942364883	0.497660863	Astrocyte
Unc119	0	0.042212377	1.0377813	0.0406756	0.847872891	0.544631177	1.16E-05	0.999808004	0.967554514	Astrocyte
Uqcc1	0.299860319	-1.529062352	1.084152869	-1.41037523	0.25300817	0.654050069	9.50E-05	0.905173391	0.158428915	Astrocyte
Uso1	0	-1.759932171	0.607506733	-2.896975582	0.598547884	0.664365094	5.06E-05	0.520897078	0.003767791	Astrocyte
Usp3	1.212294034	-0.467934235	1.572425349	-0.297587568	0.045030976	0.557866218	7.54E-05	0.997745841	0.766017964	Astrocyte
Usp4	0.521560329	0.018086664	0.693141398	0.026093758	0.088525585	0.656768462	5.47E-05	0.999808004	0.979182556	Astrocyte
Usp46	0	-1.125225017	0.932808072	-1.206277102	0.934741263	0.827427264	0.000112835	0.909216139	0.227710664	Astrocyte
Usp8	0	-0.11418401	0.422340697	-0.27035995	0.956275023	0.655460905	4.44E-05	0.997745841	0.786883349	Astrocyte
Vamp4	0.515678121	0.385981728	0.713863977	0.540693662	0.215719811	0.771121832	8.86E-05	0.959723707	0.588718748	Astrocyte
Vps11	0	-0.794277965	1.018142385	-0.780124644	0.634895003	0.577918616	2.41E-05	0.941331118	0.435317512	Astrocyte
Wbp1l	0.191676853	0.937501625	0.838805848	1.117662243	0.402004029	0.738728678	5.31E-05	0.925207943	0.263711274	Astrocyte
Wdr37	0	-1.457526021	0.59677296	-2.442345949	0.992028793	0.510140208	6.96E-05	0.672455184	0.014592156	Astrocyte
Wipi2	0	-0.293617367	0.391156723	-0.750638682	0.587620847	0.590477727	3.18E-05	0.941331118	0.452870135	Astrocyte
Wnk2	0.168038546	0.247720403	0.662581366	0.373871672	0.521147276	1	0.000516295	0.996438081	0.708499793	Astrocyte
Wwp1	0	-0.691302792	0.639472808	-1.081051115	0.899023279	0.72943061	0.00014603	0.935695559	0.279674377	Astrocyte
Xpo1	0	-0.568496674	0.400880211	-1.418121072	0.538253121	0.912459612	9.10E-05	0.903951045	0.15615542	Astrocyte
Zadh2	0	-0.223546529	0.878718933	-0.254400493	0.836155754	0.574530124	4.77E-05	0.997745841	0.799186171	Astrocyte
Zc3h7b	0.001705889	-0.563646235	0.368449331	-1.529779506	0.386433947	1	7.29E-05	0.87824371	0.126071316	Astrocyte
Zfp512	0.184661773	0.512351867	0.63863564	0.80226006	0.499573944	0.894678274	7.14E-05	0.941331118	0.42240254	Astrocyte
Zfp652	0	-1.413960237	0.525178483	-2.692342285	0.624690193	0.695239522	7.94E-05	0.667364338	0.007095208	Astrocyte
Zswim8	0	-1.08250709	0.878681557	-1.231967465	0.756760275	1	7.00E-05	0.907594902	0.217961238	Astrocyte
Abca7	0	0.005056164	1.044341742	0.004841484	0.457814779	0.564130324	1.72E-05	0.999808004	0.99613707	Astrocyte
Ablim2	0.611379233	0.656643667	0.82656335	0.794426304	0.091472692	0.981857382	0.000241274	0.941331118	0.426947296	Astrocyte
Acadsb	0	0.114238677	0.553376688	0.206439266	0.793557892	1	9.84E-05	0.997745841	0.836447801	Astrocyte
Apba2	0.001040154	-0.33204525	0.559305548	-0.593674157	0.602683089	0.768424336	0.000355478	0.958965683	0.552730071	Astrocyte
Arfgef2	0	0.036428582	1.022685545	0.035620512	0.321942794	0.513994535	9.22E-05	0.999808004	0.971584953	Astrocyte
Atad1	0.556589098	0.492675634	0.901492371	0.546511151	0.143387728	0.576592009	7.93E-05	0.959723707	0.584714625	Astrocyte
Atp2c1	0	0.365633662	1.152064831	0.317372471	0.921782796	0.733518289	0.000176081	0.997745841	0.750960993	Astrocyte
B230118H07Rik	0.077419535	-0.239687457	0.596210778	-0.402017988	0.25418027	0.520310605	5.47E-05	0.993856859	0.687670788	Astrocyte
Babam1	0	-0.399485382	0.543524427	-0.73499067	0.986959077	0.660637301	5.03E-05	0.941331118	0.462345176	Astrocyte
Borcs8	0	0.252003347	1.10187734	0.22870363	0.685909965	0.954170554	4.91E-05	0.997745841	0.819099274	Astrocyte
Cmip	0	-0.974921156	0.746875986	-1.305332043	0.917643342	0.666375664	0.000199996	0.905173391	0.191779808	Astrocyte
Cnot1	0.479640291	-1.360332063	0.927352474	-1.466898619	0.203684634	0.681126267	9.20E-05	0.903951045	0.142403636	Astrocyte
Cox5a	0	0.409867399	0.759739395	0.539484199	0.969758318	0.704962627	0.000141694	0.959723707	0.589552797	Astrocyte
D5Ertd579e	0.485855298	-1.707558998	0.80612153	-2.11824016	0.204832315	0.841226584	9.73E-05	0.777927791	0.034154734	Astrocyte
Dag1	0.161182963	-0.57367642	0.421814223	-1.360021516	0.293643005	0.860503028	0.000127406	0.905173391	0.173823115	Astrocyte
Dgkd	0	-0.191064006	0.655483988	-0.291485391	0.64252337	0.506707012	5.75E-05	0.997745841	0.770680115	Astrocyte
Dpp3	0	-0.702606741	0.547160456	-1.284096344	0.919574217	0.641880209	1.77E-05	0.905173391	0.199108247	Astrocyte
Dstyk	0	1.196075682	0.989813796	1.208384533	0.718997824	1	0.000147681	0.909216139	0.226899386	Astrocyte
Dtymk	0.939571251	-1.098742509	1.484560725	-0.740112876	0.193849321	0.512493533	2.81E-05	0.941331118	0.459231506	Astrocyte
Ehbp1	0	-0.367845527	0.596723527	-0.616442138	0.932601565	0.765743127	0.00033885	0.956489444	0.53760275	Astrocyte
Fam172a	0	0.027764021	0.766206871	0.036235672	0.977751346	0.721032012	0.000251861	0.999808004	0.971094443	Astrocyte
Fam8a1	0	0.06935384	1.710147397	0.040554305	0.635528463	0.673906127	1.59E-05	0.999808004	0.967651213	Astrocyte
Fbxo33	0	1.281785132	1.15952063	1.105444008	0.460106784	0.630332878	2.34E-05	0.9257607	0.268967244	Astrocyte
Fbxo45	0.209140495	0.395379475	0.692970788	0.570557204	0.365708934	1	4.97E-05	0.959723707	0.568299835	Astrocyte
Fgfr1op2	0.729592319	-0.301132587	0.833242105	-0.361398668	0.041080651	0.60766257	4.87E-05	0.997572809	0.717801444	Astrocyte
Fxyd1	0	0.505240265	0.438314249	1.152689575	0.634325962	1	4.75E-05	0.924576746	0.249037822	Astrocyte
Gid8	0	-0.481252098	1.24506409	-0.386527972	0.525688739	0.777422706	2.13E-05	0.994620281	0.69910569	Astrocyte
Golph3	0.000480418	-1.262375426	0.790953846	-1.596016547	0.564699314	0.608615247	3.72E-05	0.87824371	0.110485099	Astrocyte
Grb2	0	0.186713666	0.496427234	0.376114872	0.481221674	0.517110081	8.81E-05	0.99596121	0.706831498	Astrocyte
Gspt1	0	0.648300592	0.949958409	0.682451553	0.855196671	0.668670679	7.87E-05	0.941331118	0.494953467	Astrocyte
Herpud2	0	-0.426092313	0.657786376	-0.647767008	0.770622989	0.644334096	4.44E-05	0.955282276	0.517135657	Astrocyte
Hif1an	0	-0.163685608	1.054682616	-0.155198925	0.876335516	0.779694135	1.66E-05	0.997745841	0.876664496	Astrocyte
Il18	0	-0.459704517	0.991249515	-0.463762665	0.565512733	0.580887538	1.90E-05	0.9810807	0.642817795	Astrocyte
Ireb2	0	-1.028615868	0.612613816	-1.679060839	0.889297366	0.854290514	5.58E-05	0.85844206	0.093140187	Astrocyte
Itgb1bp1	0.001300689	0.634193537	1.087795684	0.583007954	0.324118036	0.626672672	2.34E-05	0.959196189	0.559887946	Astrocyte
Klc2	0	-0.122660449	0.794338605	-0.15441834	0.562394323	0.667295321	1.81E-05	0.997745841	0.877279894	Astrocyte
Krt222	0	-0.62644422	0.775940069	-0.807335831	0.882293453	0.552217174	2.46E-05	0.941331118	0.419473026	Astrocyte
Lamtor1	0	0.080053047	0.647474091	0.123638996	0.510090719	0.978538425	7.08E-05	0.997914073	0.901601115	Astrocyte
Lgals8	0.435908301	-1.480040401	0.669679004	-2.210074368	0.243191633	0.666369244	3.48E-05	0.72491024	0.027100001	Astrocyte
Metap1d	0.227768949	-0.150008655	0.921301932	-0.162822468	0.290380232	0.69900083	9.86E-05	0.997745841	0.870658217	Astrocyte
Mfhas1	0	0.506050565	0.518563305	0.975870371	0.800012654	1	0.000262016	0.941331118	0.329128706	Astrocyte
Mgat5	0.788526754	-0.173567735	1.427678581	-0.121573397	0.151722978	0.530372531	0.000216194	0.997914073	0.903236883	Astrocyte
Mroh1	0	0.143724104	0.791635478	0.181553389	0.57295238	0.57784925	8.17E-05	0.997745841	0.855933231	Astrocyte
Mtdh	0.000512208	0.452064129	0.510393632	0.885716632	0.456852222	0.905347026	0.000213431	0.941331118	0.375770244	Astrocyte
Mvb12b	0	-1.236322348	1.110981856	-1.112819567	0.757750291	0.538129017	0.00012771	0.925207943	0.26578593	Astrocyte
Nabp2	1.023104811	-1.162775748	1.417014685	-0.820581297	0.098474608	0.565875936	2.17E-05	0.941331118	0.411884805	Astrocyte
Narf	0	0.097591797	0.681458014	0.143210286	0.393754517	0.573962759	6.05E-05	0.997745841	0.886124107	Astrocyte
Ncoa5	0.854145924	-0.319442664	1.241434762	-0.257317318	0.074038562	0.637112771	5.57E-05	0.997745841	0.796933824	Astrocyte
Ncoa6	0	0.354856592	0.594623873	0.596774883	0.762525547	0.683676341	9.42E-05	0.958965683	0.55065769	Astrocyte
Ncor2	0.524764685	-0.825179559	0.68874729	-1.198087558	0.1220198	1	0.000136279	0.911987581	0.230882932	Astrocyte
Nova1	0	-0.948989924	0.800987391	-1.184775109	0.595525489	0.549536654	0.000179039	0.919484692	0.236106376	Astrocyte
Nrn1	0	-0.843810065	1.160503176	-0.727107071	0.36073426	0.604349185	2.47E-05	0.941331118	0.467160368	Astrocyte
Nup50	0.414972194	-1.274802148	1.33137081	-0.957510964	0.28030147	0.793304342	4.24E-05	0.941331118	0.338309415	Astrocyte
Oplah	0	-1.049662645	0.711198208	-1.475907326	0.877986845	0.778039948	2.91E-05	0.903951045	0.139968773	Astrocyte
Ostc	0.001421254	-0.510402965	0.618590122	-0.825106879	0.363293967	0.604988478	4.39E-05	0.941331118	0.409310915	Astrocyte
Parva	0.170339485	0.902838239	0.713376931	1.265583732	0.485898664	0.522582006	6.44E-05	0.905173391	0.205662153	Astrocyte
Pccb	0	-0.168265622	0.533702422	-0.315279854	0.567923909	0.565222756	3.09E-05	0.997745841	0.75254918	Astrocyte
Phgdh	0.330141299	-1.487731734	0.650792087	-2.286032304	0.341249807	0.617872805	6.98E-05	0.717133717	0.022252369	Astrocyte
Polr2h	0.55695369	0.712640171	1.347058054	0.52903449	0.181987909	0.701125035	1.55E-05	0.959723707	0.596781524	Astrocyte
Ppp1r8	0	0.463390578	1.27932811	0.36221402	0.920730631	0.6190822	1.55E-05	0.997572809	0.717192103	Astrocyte
Psma3	1.099344611	0.865466847	1.800060953	0.480798634	0.085416719	0.842924486	0.00012156	0.971127099	0.630659621	Astrocyte
Rab11fip3	0.362496966	-0.123521561	0.880978873	-0.140209448	0.275727516	0.841256657	0.000147012	0.997745841	0.888494507	Astrocyte
Rbbp4	0	-0.218798118	0.850035349	-0.257398846	0.556643773	0.543263555	6.99E-05	0.997745841	0.796870893	Astrocyte
Rbm10	0	-1.261640639	0.546644422	-2.307973131	0.450586805	0.710411266	5.47E-05	0.717133717	0.021000631	Astrocyte
Rlim	0.576730571	0.270467739	0.981608961	0.275535116	0.240374601	0.554661072	4.73E-05	0.997745841	0.782905151	Astrocyte
Rprd2	0	1.457184639	0.878965401	1.657840726	0.95434593	0.987479642	0.000134025	0.872698985	0.097349619	Astrocyte
Rusc2	0.545771459	-0.724842831	1.226602749	-0.590935273	0.182485384	0.534104567	5.51E-05	0.958965683	0.554563791	Astrocyte
Sf3a1	0	1.266665829	1.13470829	1.116292038	0.887772044	0.694651195	3.79E-05	0.925207943	0.264297149	Astrocyte
Slmap	0.850317137	0.671303103	1.4654558	0.458084852	0.025319328	0.55135378	0.000121212	0.984229195	0.646891481	Astrocyte
Snx18	0.737935207	0.548012466	1.032274986	0.530878374	0.12235886	0.638196927	3.91E-05	0.959723707	0.595503065	Astrocyte
Snx2	0	0.712027472	0.708287986	1.005279612	0.481997048	0.633194807	6.74E-05	0.941331118	0.31476223	Astrocyte
St6galnac6	0	-0.575311683	0.673441315	-0.85428629	0.518769551	1	2.54E-05	0.941331118	0.392946382	Astrocyte
Tesc	0	0.262881714	0.8205808	0.320360547	0.570238047	1	2.78E-05	0.997745841	0.74869503	Astrocyte
Tmed7	0.002003401	0.767608248	0.585023266	1.312098667	0.226595547	0.745539955	5.31E-05	0.905173391	0.189486846	Astrocyte
Tmem80	0	0.002337064	0.572650462	0.004081135	0.7600474	0.909681512	4.11E-05	0.999808004	0.996743734	Astrocyte
Tomm40	0.264477332	0.697544929	1.110696407	0.628024836	0.292787855	0.904505097	6.57E-05	0.955282276	0.52998767	Astrocyte
Trim32	0	0.016032151	0.705093382	0.022737628	0.788412163	1	2.14E-05	0.999808004	0.981859561	Astrocyte
Trip4	0	-1.119241747	0.717988974	-1.558856456	0.692232681	0.538695776	0.000139665	0.87824371	0.119030358	Astrocyte
Tulp3	0	0.127791175	0.493759421	0.258812631	0.630247689	1	0.000540306	0.997745841	0.795779812	Astrocyte
Ubr1	0	0.146840984	0.65970193	0.222586864	0.993965951	0.649363037	0.000100303	0.997745841	0.823857061	Astrocyte
Urgcp	0	-1.553022728	1.400517061	-1.108892402	0.698353966	0.750964705	0.000153561	0.925207943	0.267476602	Astrocyte
Usp32	0	0.158852775	0.660107629	0.24064678	0.887284485	0.810247588	0.00016522	0.997745841	0.80982889	Astrocyte
Vta1	0	-1.973408558	0.749310105	-2.633633984	0.56149145	0.723773809	6.31E-05	0.667364338	0.00844765	Astrocyte
Zfp292	0.973286781	0.242447793	1.497483671	0.161903464	0.061153464	0.667646023	0.000100231	0.997745841	0.871381875	Astrocyte
0610009B22Rik	0.71325995	0.444187286	1.139048691	0.389963387	0.105245921	0.620601586	1.96E-05	0.99402687	0.696563621	Astrocyte
4632415L05Rik	0	0.867186119	1.147598607	0.755652816	0.564851814	0.588679466	3.15E-05	0.941331118	0.449857381	Astrocyte
Abcd2	0.811905533	1.100200851	1.188909679	0.925386403	0.022833311	1	0.000120924	0.941331118	0.354764949	Astrocyte
Aida	0.44878826	0.191158331	1.185528497	0.161243135	0.25985708	0.659146943	2.44E-05	0.997745841	0.871901909	Astrocyte
Ak2	0.001836713	-0.541716657	0.691878786	-0.782964687	0.388794262	0.686909939	2.28E-05	0.941331118	0.433647849	Astrocyte
Aldh3a2	0.844840289	-0.921286727	1.178201296	-0.781943399	0.105451449	0.5069628	1.74E-05	0.941331118	0.434247838	Astrocyte
Arhgef28	0	-0.301523243	0.680920011	-0.44281742	0.974349125	0.851973197	0.000242952	0.992529336	0.657897802	Astrocyte
Arid1a	0	1.045984054	1.064621717	0.982493629	0.571004161	0.776039589	0.000104505	0.941331118	0.32585672	Astrocyte
Arih1	0	0.145204232	1.077268455	0.134789273	0.616561917	0.726242871	0.000267476	0.997914073	0.892778487	Astrocyte
Arpp21	0	-0.293316754	1.04633809	-0.280326939	0.614509217	0.502212769	0.00032748	0.997745841	0.779226685	Astrocyte
Atg13	0	0.000659014	0.704204217	0.000935828	0.328686042	0.536639696	4.50E-05	0.999909289	0.999253317	Astrocyte
Brd1	0.905260275	-0.588660238	1.445525642	-0.407229191	0.158338049	0.50827845	7.86E-05	0.993856859	0.683839664	Astrocyte
Brd4	0	0.861298207	1.031120726	0.835302972	0.648020068	0.71800515	0.000199295	0.941331118	0.403547144	Astrocyte
Btbd10	0	-0.51596916	0.979484488	-0.526776244	0.659986333	0.545407526	7.06E-05	0.959723707	0.598348982	Astrocyte
Cacul1	0.617120662	-0.762843787	1.120295534	-0.680930847	0.25263091	0.610953743	5.22E-05	0.941331118	0.495915248	Astrocyte
Cdadc1	0.325410416	-0.221681792	0.666013143	-0.332848975	0.225448092	0.527053375	2.86E-05	0.997745841	0.739248288	Astrocyte
Chic1	0	-0.541054113	0.791109351	-0.683918238	0.636696958	0.917502389	7.37E-05	0.941331118	0.494026797	Astrocyte
Chst10	0	-0.822778635	0.656496013	-1.253288092	0.506533676	1	8.94E-05	0.905343794	0.21010088	Astrocyte
Cpeb4	0.576798279	0.270067071	0.867906666	0.311170638	0.045486453	0.909241056	0.000183016	0.997745841	0.755670903	Astrocyte
Cpped1	0.000827033	-0.207407374	0.49634144	-0.41787237	0.371637599	0.795279231	6.85E-05	0.993437264	0.676040435	Astrocyte
Cpt1a	0	-0.720814478	0.462906187	-1.557150235	0.665836944	0.864276893	6.67E-05	0.87824371	0.11943482	Astrocyte
Ddhd2	0.002089264	-0.042665531	0.557483693	-0.07653234	0.318017054	0.526153892	0.000106753	0.999808004	0.938995586	Astrocyte
Ddx42	0.425453566	-1.018489944	0.980996637	-1.038219609	0.348332489	0.550880517	7.46E-05	0.941331118	0.299167826	Astrocyte
Dnajb4	0.239110989	0.211174159	1.053579526	0.200434949	0.263252841	0.504112248	7.28E-05	0.997745841	0.841140428	Astrocyte
Eif2a	0	-1.311710012	0.718150276	-1.826511883	0.738042446	0.793625216	4.47E-05	0.82956608	0.067773193	Astrocyte
Esrra	0.14632685	-1.105131632	0.499643149	-2.211841861	0.451231732	1	6.21E-05	0.72491024	0.026977594	Astrocyte
Fads6	0	-0.082965941	0.700491958	-0.118439534	0.513499245	0.663246313	3.25E-05	0.997914073	0.905719403	Astrocyte
Fbxo31	0	-0.084954684	0.613423351	-0.138492745	0.666109926	1	3.61E-05	0.997745841	0.889851003	Astrocyte
Frrs1l	0	0.316641285	0.763046886	0.414969631	0.881887244	1	0.000120146	0.993437264	0.678164135	Astrocyte
Gosr1	0	-0.560587275	0.894099005	-0.626985683	0.594360203	0.546708425	3.57E-05	0.955282276	0.53066862	Astrocyte
Irak1	0.339120669	-0.742959626	0.685615089	-1.083639549	0.291481075	0.55550206	4.46E-05	0.935695559	0.278524648	Astrocyte
Irx1	0	-0.119598505	0.648484238	-0.184427775	0.905593348	1	5.07E-05	0.997745841	0.853677882	Astrocyte
Kpna6	0	0.748491263	0.821997635	0.910575933	0.477589428	0.686373628	3.15E-05	0.941331118	0.362518856	Astrocyte
Mapkap1	0.615292545	1.604900523	1.331063673	1.205727836	0.119824235	0.739773147	0.000144335	0.909216139	0.227922448	Astrocyte
Mark4	0	1.090773806	1.020002652	1.069383304	0.611337755	0.922508656	3.65E-05	0.935695559	0.284896987	Astrocyte
Med13	0.192473912	-0.342478082	0.617618678	-0.554513803	0.287954594	0.895287658	0.000153583	0.959723707	0.579227262	Astrocyte
Ngdn	0	-0.165026759	0.634944335	-0.259907444	0.962846776	0.549814513	2.30E-05	0.997745841	0.794935169	Astrocyte
Phf20	0.59702299	0.076798745	1.054916253	0.072800798	0.190909053	0.749241555	0.000184246	0.999808004	0.941964636	Astrocyte
Poldip3	0	-1.250507924	0.538707911	-2.321309745	0.69025403	0.54559383	3.41E-05	0.717133717	0.020270133	Astrocyte
Pou3f2	0	-1.574287521	0.537433476	-2.929269558	0.827854739	1	0.000128042	0.520897078	0.003397596	Astrocyte
Ppp2r5e	0.42605257	0.708106002	0.928627437	0.762529701	0.139514233	0.684488331	0.000127411	0.941331118	0.445743923	Astrocyte
Prex1	0	0.699028372	0.646183868	1.081779361	0.469325945	0.697384145	0.000173907	0.935695559	0.279350579	Astrocyte
Pum2	0.29541727	0.503257383	0.735341133	0.684386281	0.244993044	0.584443406	9.66E-05	0.941331118	0.493731277	Astrocyte
Rab3ip	0	-0.923148098	0.817006678	-1.129914996	0.707377411	0.629033583	2.48E-05	0.924947554	0.258512044	Astrocyte
Rftn2	0.001824473	0.595382547	0.822900375	0.723517166	0.669358275	0.680045757	0.000111221	0.941331118	0.469362212	Astrocyte
Rorb	0.439499683	0.990266361	0.708538589	1.397618106	0.079192056	1	0.001078079	0.905173391	0.162227778	Astrocyte
Rrp36	0	0.47474782	1.249342715	0.37999807	0.794173939	0.630971559	1.45E-05	0.995652989	0.703946848	Astrocyte
Scfd1	0.895591178	1.448339803	1.637547932	0.884456434	0.112709563	0.524337653	9.16E-05	0.941331118	0.376449871	Astrocyte
Sesn3	0.001976798	1.265200272	0.878119671	1.440806206	0.356295894	0.608740212	8.67E-05	0.903951045	0.14963944	Astrocyte
Slc35a5	0	-1.381532994	1.016923806	-1.358541304	0.832226786	0.59060516	2.41E-05	0.905173391	0.174291986	Astrocyte
Slc35e2	0	0.291240806	0.794506356	0.366568252	0.324173161	0.986941449	5.22E-05	0.997572809	0.713941093	Astrocyte
Smim19	0	1.159765484	0.878405639	1.320307421	0.601285558	0.816832176	3.00E-05	0.905173391	0.186732399	Astrocyte
Snx19	0	-1.120386994	0.978536689	-1.144961663	0.963789863	0.592068117	3.44E-05	0.924576746	0.252225039	Astrocyte
Sphk2	0	1.163621987	1.181002598	0.985283173	0.718213789	0.522446067	5.85E-06	0.941331118	0.324484996	Astrocyte
Spryd3	0	-0.337379076	0.692967113	-0.486861598	0.63719201	0.632160263	1.62E-05	0.968685052	0.626356415	Astrocyte
Ten1	1.008207649	0.507125251	1.494673617	0.339288287	0.057478263	0.653303733	3.08E-05	0.997745841	0.734392565	Astrocyte
Them4	0	-0.621076113	0.491232801	-1.26432134	0.674942149	1	0.000126608	0.905173391	0.206114713	Astrocyte
Thrap3	0.597021098	1.738407825	1.336153471	1.301054006	0.152646124	0.628680645	0.000119985	0.905173391	0.19323997	Astrocyte
Tmem126a	0.369484	-0.134418633	0.837648827	-0.160471344	0.251846171	0.64172966	9.65E-05	0.997745841	0.872509794	Astrocyte
Tmem60	0	-0.163454124	0.802486739	-0.203684517	0.937190701	0.621980501	3.81E-05	0.997745841	0.838600042	Astrocyte
Trappc9	0	0.16885839	1.029833426	0.163966702	0.405898016	0.706998852	0.000161263	0.997745841	0.869757357	Astrocyte
Tstd3	0	0.2467591	1.128275535	0.218704644	0.885810836	0.858952188	1.08E-05	0.997745841	0.826880131	Astrocyte
Txndc9	0	-0.595553626	0.492152639	-1.210099427	0.698000934	0.518083373	4.15E-05	0.909216139	0.226240743	Astrocyte
Usp11	0	0.380194796	1.059967855	0.358685213	0.674953585	0.509900152	5.30E-05	0.997572809	0.719830592	Astrocyte
Usp34	0	-0.610084818	0.73386609	-0.831329893	0.718898135	0.701204877	0.000290544	0.941331118	0.405787292	Astrocyte
Usp6nl	0	0.591359994	1.123579203	0.526318031	0.616412848	1	0.000177755	0.959723707	0.598667257	Astrocyte
Vcpip1	1.836147316	1.459815929	2.617943204	0.557619404	0.093302026	0.745481816	4.00E-05	0.959723707	0.577104303	Astrocyte
Vwa8	0	-1.05903651	0.570269407	-1.857081051	0.326771008	0.676754202	0.000247525	0.820422466	0.063299624	Astrocyte
Wapl	0	-0.168692567	0.779792947	-0.216329947	0.510217147	0.709466641	0.000174502	0.997745841	0.828730567	Astrocyte
Yipf3	0.853081583	-0.831816586	1.289351551	-0.645143355	0.224832333	0.528049098	2.08E-05	0.955282276	0.51883429	Astrocyte
Zfp266	0.850741155	-0.238095581	1.240843235	-0.19188208	0.124697383	0.674757964	9.54E-05	0.997745841	0.847834575	Astrocyte
Zkscan1	0	-0.02163193	0.823112256	-0.026280656	0.76285195	0.526691577	5.17E-05	0.999808004	0.979033484	Astrocyte
1110051M20Rik	0	-0.189390458	0.595086501	-0.318257022	0.775030248	0.628505986	0.000261421	0.998938348	0.750289982	CN_Excitatory-A
1500009C09Rik	0.578361593	-0.015764337	0.53539917	-0.029444083	0.009258287	0.576035255	9.67E-06	0.998938348	0.976510415	CN_Excitatory-A
1500011B03Rik	0	-0.088249234	0.497662489	-0.177327479	0.507868331	0.561386083	2.96E-05	0.998938348	0.859251168	CN_Excitatory-A
1700025G04Rik	0	-0.511489373	0.604352976	-0.846342109	0.731024316	0.525252371	0.000138773	0.998938348	0.397361923	CN_Excitatory-A
1700037H04Rik	0	-0.92136759	0.632175545	-1.457455286	0.509279744	0.617743261	1.79E-05	0.985397845	0.144990745	CN_Excitatory-A
2210016L21Rik	0.352819734	-0.369599126	0.518326181	-0.713062817	0.372496665	0.711284624	8.75E-05	0.998938348	0.475806887	CN_Excitatory-A
2310061I04Rik	0	0.349554679	0.589808381	0.592658039	0.983450752	0.848278088	0.000118488	0.998938348	0.553410029	CN_Excitatory-A
4833439L19Rik	0.246998517	-0.227754443	0.53111365	-0.428824307	0.478612207	0.860537977	8.21E-05	0.998938348	0.668051088	CN_Excitatory-A
4932438A13Rik	0	-1.029736354	1.127258071	-0.913487674	0.740745882	0.933953305	0.000282372	0.998938348	0.360986113	CN_Excitatory-A
5730409E04Rik	0	-0.321894523	0.411474641	-0.782294925	0.584342337	0.833749347	1.69E-05	0.998938348	0.434041269	CN_Excitatory-A
9530068E07Rik	0	-0.801281926	0.610692667	-1.312087029	0.892633482	0.526268329	4.00E-05	0.991245566	0.189490772	CN_Excitatory-A
AI413582	0	-0.324127149	0.639672754	-0.506707761	0.428062298	0.608276191	4.17E-05	0.998938348	0.612359884	CN_Excitatory-A
AI593442	0	0.219090012	1.31576297	0.166511763	0.581542889	0.997317284	5.65E-05	0.998938348	0.867754227	CN_Excitatory-A
Aak1	0	-0.115601514	0.261888462	-0.441415071	0.874841387	0.949968357	0.000449504	0.998938348	0.658912534	CN_Excitatory-A
Aamdc	0	-0.934237661	0.773414769	-1.20793874	0.825408367	0.758341598	4.63E-05	0.998938348	0.227070827	CN_Excitatory-A
Aamp	0	0.099048651	0.490928985	0.201757594	0.920619251	0.565717851	4.38E-05	0.998938348	0.840106235	CN_Excitatory-A
Abcc5	0	-0.036906421	0.517345022	-0.07133812	0.755700381	0.988912503	0.000244948	0.998938348	0.943128657	CN_Excitatory-A
Abhd12	0	-0.220911422	0.3413247	-0.647217802	0.631790123	0.978683549	0.000170105	0.998938348	0.517490991	CN_Excitatory-A
Abhd16a	0.365969124	0.666425599	0.764534348	0.871675158	0.28221462	0.743884668	9.08E-05	0.998938348	0.383385616	CN_Excitatory-A
Abhd8	0	-0.29834068	0.419396702	-0.711356762	0.928696541	0.60187976	2.92E-05	0.998938348	0.476863186	CN_Excitatory-A
Abi2	0	-0.728533747	0.605986087	-1.202228505	0.915904085	0.793865154	0.00013786	0.998938348	0.229275008	CN_Excitatory-A
Ablim1	0	0.007434268	0.471884223	0.015754433	0.630349308	0.733678765	0.000611756	0.998938348	0.987430301	CN_Excitatory-A
Abtb1	0.810766093	-0.421986057	0.953293546	-0.442661192	0.128608034	0.542643511	1.86E-05	0.998938348	0.658010817	CN_Excitatory-A
Acat1	0	-0.237701023	0.665475569	-0.357189706	0.85113615	1	0.000167276	0.998938348	0.720949792	CN_Excitatory-A
Acbd5	0	-1.143486054	0.692173434	-1.652022454	0.818451971	0.585973828	7.50E-05	0.985397845	0.098529974	CN_Excitatory-A
Acbd6	0	0.734297852	0.562536756	1.305333108	0.558254217	1	0.000180218	0.991245566	0.191779445	CN_Excitatory-A
Acot13	0.421367195	-0.042093975	0.493138008	-0.085359421	0.161445736	0.612128897	4.71E-05	0.998938348	0.931975652	CN_Excitatory-A
Acot7	0	0.141258196	0.179956494	0.784957479	0.579548588	1	0.000372244	0.998938348	0.432478499	CN_Excitatory-A
Actr10	0	0.201319718	0.345615762	0.582495766	0.853429639	0.759702655	8.46E-05	0.998938348	0.560232793	CN_Excitatory-A
Actr1a	0	0.117001694	0.433921475	0.269637942	0.90133573	0.856984968	9.49E-05	0.998938348	0.787438807	CN_Excitatory-A
Actr1b	0.355652632	-0.421940264	0.431763254	-0.97724913	0.150973453	0.753009759	8.06E-05	0.998938348	0.328445831	CN_Excitatory-A
Actr2	0.336756782	-0.652069228	0.392954807	-1.659400054	0.058108351	0.602590738	0.00011292	0.985397845	0.097035205	CN_Excitatory-A
Actr8	0	0.219415465	0.725306083	0.302514304	0.63706342	0.823732528	3.76E-05	0.998938348	0.762260031	CN_Excitatory-A
Acyp1	0	-0.822084047	0.378177232	-2.17380629	0.846307926	0.867848289	4.50E-05	0.937481269	0.029719686	CN_Excitatory-A
Acyp2	0.073357684	-0.03587998	0.369692581	-0.097053556	0.47294467	0.961860564	0.000249896	0.998938348	0.922683864	CN_Excitatory-A
Adam22	0	0.914519094	0.813802731	1.123760168	0.986518251	0.773482264	0.00065986	0.998938348	0.261114784	CN_Excitatory-A
Adam23	0	0.190678913	0.421140943	0.452767455	0.794160786	1	0.000792908	0.998938348	0.650716201	CN_Excitatory-A
Adarb1	0.355720479	-0.206020292	0.411907547	-0.50016149	0.157895556	0.94790568	0.00043824	0.998938348	0.616961372	CN_Excitatory-A
Adcy1	0.258178632	1.160357015	0.710184386	1.633881339	0.52649699	0.556501203	0.000200345	0.985397845	0.102283769	CN_Excitatory-A
Adcy5	0	-0.343222821	0.655678185	-0.523462315	0.85606875	0.57065867	7.40E-05	0.998938348	0.600652569	CN_Excitatory-A
Adcyap1r1	0	-0.266323476	0.509057206	-0.523170035	0.849863877	0.798401856	7.20E-05	0.998938348	0.600855932	CN_Excitatory-A
Add1	0	-0.140890501	0.547969735	-0.257113654	0.792113879	0.536473124	0.000206709	0.998938348	0.797091038	CN_Excitatory-A
Add2	0.520227268	-0.648825277	0.476169158	-1.362594082	0.017441739	0.696312499	0.000235808	0.985397845	0.173010475	CN_Excitatory-A
Adgra1	0	-2.624016852	2.565838685	-1.022674133	0.917180298	0.972438734	0.000133707	0.998938348	0.306461946	CN_Excitatory-A
Adss	0.441670992	-1.456988881	0.838021209	-1.738606214	0.283876218	0.503779397	8.04E-05	0.985397845	0.082104053	CN_Excitatory-A
Aebp2	0.556902444	0.089531657	0.744948842	0.120184974	0.209815289	0.638358006	5.67E-05	0.998938348	0.904336621	CN_Excitatory-A
Aff4	0.549238616	0.820172231	0.870979009	0.941667047	0.275117645	1	0.000305298	0.998938348	0.346363131	CN_Excitatory-A
Agap3	0.094847779	-0.535009805	0.471387015	-1.134969331	0.535619174	0.744569115	5.16E-05	0.998938348	0.256388169	CN_Excitatory-A
Aggf1	0	-0.344092928	0.800911622	-0.429626589	0.613333895	0.688998344	4.45E-05	0.998938348	0.667467292	CN_Excitatory-A
Ago1	0.467421639	0.571834443	0.712660921	0.802393434	0.273579075	0.572572806	4.69E-05	0.998938348	0.42232541	CN_Excitatory-A
Agpat3	0	-0.330599764	0.397919791	-0.83082011	0.966277608	0.518093742	6.56E-05	0.998938348	0.406075261	CN_Excitatory-A
Agps	0	-0.711178858	1.150686253	-0.618047583	0.666637472	0.794401589	0.000112842	0.998938348	0.536543973	CN_Excitatory-A
Agtpbp1	0.20944634	-0.385483579	0.498944768	-0.772597698	0.495763416	0.993190024	0.000178191	0.998938348	0.439760507	CN_Excitatory-A
Ahi1	0	-0.480879969	0.643758767	-0.746987837	0.765450055	0.509004812	0.000422327	0.998938348	0.455070903	CN_Excitatory-A
Aifm1	0	-0.208526088	0.739996334	-0.281793406	0.833521354	0.897173601	0.000141839	0.998938348	0.778101927	CN_Excitatory-A
Aifm3	0	0.374517632	0.538657072	0.695280266	0.721317409	0.864436761	0.000121204	0.998938348	0.486879679	CN_Excitatory-A
Aig1	0	0.663764019	0.690956176	0.960645612	0.668395831	0.675914305	0.00040821	0.998938348	0.336730387	CN_Excitatory-A
Ak1	0	-0.608695017	0.397311991	-1.532032837	0.761602993	0.707868938	4.73E-05	0.985397845	0.125514332	CN_Excitatory-A
Akap11	0	0.640828876	0.55427933	1.156147888	0.647985621	0.66098132	8.54E-05	0.998938348	0.247620671	CN_Excitatory-A
Akr1a1	0.001618408	0.599883536	0.32823207	1.827620123	0.60896293	0.67363525	0.000141433	0.985397845	0.067606584	CN_Excitatory-A
Akt3	0	-1.456291728	0.637742219	-2.283511557	0.839245705	0.926790804	0.000436345	0.858009686	0.022400253	CN_Excitatory-A
Aktip	0	-0.25310392	0.725331557	-0.348949273	0.884859275	0.803181388	6.38E-05	0.998938348	0.727127393	CN_Excitatory-A
Aldh3a2	0	-0.589523622	0.797498609	-0.739215863	0.958497125	0.81476422	2.80E-05	0.998938348	0.45977593	CN_Excitatory-A
Alg2	0	-0.116946519	0.545037306	-0.214566081	0.356822957	0.631762531	3.06E-05	0.998938348	0.830105641	CN_Excitatory-A
Alkbh6	0	-1.272110229	0.877605975	-1.44952321	0.722049482	0.661792979	7.83E-05	0.985397845	0.147191523	CN_Excitatory-A
Amfr	0	-0.462834151	1.162888852	-0.398003773	0.38710158	0.610652947	4.65E-05	0.998938348	0.690627404	CN_Excitatory-A
Ampd2	0	-0.519440837	0.503707746	-1.031234562	0.873174363	0.679717356	2.15E-05	0.998938348	0.302430837	CN_Excitatory-A
Amph	0	0.711042748	0.439421648	1.61813318	0.474323934	0.965835658	0.000496075	0.985397845	0.105633899	CN_Excitatory-A
Anapc2	0	0.03370658	0.548024087	0.061505654	0.864871084	0.757371531	4.13E-05	0.998938348	0.950956511	CN_Excitatory-A
Anapc5	0	-0.459499318	0.668890811	-0.68695714	0.798479487	0.601306348	0.000180195	0.998938348	0.492109738	CN_Excitatory-A
Ank2	0	-0.789707004	0.307828054	-2.565415965	0.95487191	0.951224125	0.002558794	0.795359979	0.010305218	CN_Excitatory-A
Ank3	0.346641425	-0.408004737	0.453771198	-0.899141989	0.190617475	0.700436118	0.001499351	0.998938348	0.368577035	CN_Excitatory-A
Ankrd10	0	-0.669698363	1.141932166	-0.586460722	0.801118385	0.806386184	0.000212568	0.998938348	0.557565949	CN_Excitatory-A
Ankrd13c	0.455265394	-0.607573477	0.847111044	-0.717230027	0.360990259	0.628315237	5.61E-05	0.998938348	0.473232175	CN_Excitatory-A
Ankrd17	0	-0.581602077	0.443633847	-1.310995726	0.825975531	0.987976613	0.000416849	0.991245566	0.189859208	CN_Excitatory-A
Ankrd34b	0	0.627972479	0.47823141	1.31311425	0.66373822	0.769608582	1.76E-05	0.991245566	0.189144453	CN_Excitatory-A
Ankrd46	0	0.462105266	0.694316886	0.665553835	0.907078115	0.925679397	4.94E-05	0.998938348	0.505696322	CN_Excitatory-A
Anks3	0	-1.513638214	1.043837575	-1.450070634	0.450942381	0.846517844	7.92E-05	0.985397845	0.147038823	CN_Excitatory-A
Anxa6	0.151251276	-0.072012969	0.32073284	-0.224526335	0.226486372	0.941817767	0.000142596	0.998938348	0.822347778	CN_Excitatory-A
Anxa7	0.338377362	0.465073934	0.788042262	0.590163697	0.613567599	0.913805291	8.44E-05	0.998938348	0.555080908	CN_Excitatory-A
Ap1g1	0.410917174	0.106517818	0.760969579	0.139976448	0.257933486	0.987519395	0.000103898	0.998938348	0.888678599	CN_Excitatory-A
Ap1s1	0.560074562	-0.354377904	0.689142298	-0.514230378	0.139465546	0.74896285	2.57E-05	0.998938348	0.607090931	CN_Excitatory-A
Ap1s2	0.31130422	-0.450966614	0.419299151	-1.075524749	0.229275372	0.57181429	5.14E-05	0.998938348	0.282139858	CN_Excitatory-A
Ap2b1	0	-0.092975148	0.55766316	-0.166722772	0.699438322	1	0.000257258	0.998938348	0.867588187	CN_Excitatory-A
Ap2m1	0	-0.341461603	0.359220088	-0.950563774	0.798477993	0.688873841	4.11E-05	0.998938348	0.341825866	CN_Excitatory-A
Ap2s1	0	0.013038598	0.327389003	0.03982601	0.569407713	0.661010056	3.85E-05	0.998938348	0.968231839	CN_Excitatory-A
Ap3d1	0	-0.865881691	0.378726779	-2.286296454	0.933160291	0.799778863	7.71E-05	0.858009686	0.022236921	CN_Excitatory-A
Ap3s2	0	-0.447244512	0.515372024	-0.867809061	0.685957637	0.632567313	6.17E-05	0.998938348	0.385498869	CN_Excitatory-A
Apbb1	0.000775815	-0.416032544	0.344410607	-1.207955086	0.456831991	0.863648043	7.12E-05	0.998938348	0.227064539	CN_Excitatory-A
Apc	0.228991385	-0.598053878	0.522808815	-1.143924626	0.381476787	1	0.000484021	0.998938348	0.252654897	CN_Excitatory-A
Aplp2	0	-0.324653283	0.264874548	-1.225686973	0.76969486	0.788836125	0.000296167	0.998938348	0.220316494	CN_Excitatory-A
App	0.001391711	0.038369158	0.147678458	0.259815541	0.442313316	0.667580129	0.000761191	0.998938348	0.795006063	CN_Excitatory-A
Appbp2	0.34199581	-0.598604555	0.569304829	-1.051465796	0.374144676	0.66049978	0.000103612	0.998938348	0.293044711	CN_Excitatory-A
Araf	0	-0.266798932	0.309886268	-0.860957585	0.799485827	0.515597078	0.000231931	0.998938348	0.389261404	CN_Excitatory-A
Arcn1	0	0.246434312	0.757160438	0.325471723	0.702088785	0.55393969	5.14E-05	0.998938348	0.74482408	CN_Excitatory-A
Arf3	0.372007058	-0.001462001	0.440757825	-0.003317016	0.168092819	0.916032582	5.42E-05	0.998938348	0.997353409	CN_Excitatory-A
Arfgef1	0.369712485	0.133006424	0.62674765	0.212216869	0.367901594	0.867044356	0.000158087	0.998938348	0.831937847	CN_Excitatory-A
Arfgef3	0	-0.923782577	0.730357659	-1.264835885	0.826191418	0.716329935	0.000156219	0.991646006	0.205930165	CN_Excitatory-A
Arglu1	0	-0.598816101	0.42411593	-1.411916081	0.892715017	0.651731235	0.000218216	0.985397845	0.157974672	CN_Excitatory-A
Arhgap32	0.001981398	-1.010310653	0.425736918	-2.373086782	0.490945411	0.963296105	0.000375559	0.822566408	0.017640119	CN_Excitatory-A
Arhgap35	0	0.406890458	0.660142095	0.616367993	0.997702151	0.866167796	0.000331372	0.998938348	0.537651673	CN_Excitatory-A
Arhgap44	0	-0.370656829	0.452868675	-0.818464268	0.688052894	0.948254393	0.000466684	0.998938348	0.413092137	CN_Excitatory-A
Arhgdig	0	0.404846282	0.388151586	1.043010764	0.900512489	0.770868334	7.28E-05	0.998938348	0.296943308	CN_Excitatory-A
Arhgef7	0	-0.005379387	0.730660933	-0.007362358	0.438426825	0.769218916	0.000170808	0.998938348	0.994125741	CN_Excitatory-A
Arhgef9	0	-0.5273695	0.334807121	-1.575144215	0.511442592	0.972768695	0.000136516	0.985397845	0.11522316	CN_Excitatory-A
Arid5b	0	-1.639887391	2.081166475	-0.787965504	0.534934179	0.834449682	0.000306955	0.998938348	0.430716884	CN_Excitatory-A
Arih1	0.671462053	0.063131933	1.102103108	0.057283146	0.215514607	0.670634376	0.000246996	0.998938348	0.954319646	CN_Excitatory-A
Arl16	0	-1.540912645	1.163861567	-1.323965572	0.721856185	0.749769044	3.01E-05	0.991245566	0.185514479	CN_Excitatory-A
Arl2	0	-0.083382587	0.682739762	-0.122129385	0.90480638	0.528023203	3.98E-05	0.998938348	0.90279655	CN_Excitatory-A
Arl6ip1	0	0.352642636	0.270093893	1.305629801	0.927769857	0.695493112	0.000178564	0.991245566	0.191678481	CN_Excitatory-A
Arl6ip4	0	0.463414414	0.593126265	0.781308199	0.798948919	0.506710903	3.01E-05	0.998938348	0.434621249	CN_Excitatory-A
Arl8b	0.21742679	-0.637612539	0.376208627	-1.694837633	0.194564153	0.766774221	6.62E-05	0.985397845	0.090106226	CN_Excitatory-A
Armc1	0	0.305230518	0.468267847	0.651828904	0.680725539	0.723275016	4.48E-05	0.998938348	0.514511553	CN_Excitatory-A
Armc8	0	-0.990137675	0.926619915	-1.068547803	0.58310131	0.743562857	0.000124966	0.998938348	0.285273479	CN_Excitatory-A
Armcx1	0	-0.430099598	0.412915745	-1.041615882	0.81166902	1	3.27E-05	0.998938348	0.297589803	CN_Excitatory-A
Arpc5l	0.313911912	0.290101435	0.450889861	0.643397556	0.320853017	0.674049222	5.18E-05	0.998938348	0.519966169	CN_Excitatory-A
Arpp19	0	-0.042045974	0.504571292	-0.083330096	0.644856266	0.585131006	5.23E-05	0.998938348	0.93358907	CN_Excitatory-A
Arrb1	0	-0.374829832	0.370525549	-1.011616698	0.874915998	0.780424786	0.000131753	0.998938348	0.311721359	CN_Excitatory-A
Asap1	0	-0.12514293	0.595286908	-0.210222882	0.645481632	0.947149334	0.00071062	0.998938348	0.833493721	CN_Excitatory-A
Ash2l	0.429870465	-1.692038124	2.233168338	-0.757684988	0.269037189	0.879598417	3.65E-05	0.998938348	0.448639588	CN_Excitatory-A
Asns	0.419786698	0.493493576	0.623333221	0.791701067	0.220483262	0.748194542	7.52E-05	0.998938348	0.428535	CN_Excitatory-A
Asph	0.002278906	-0.61685956	0.343454784	-1.796042996	0.492604536	0.821583837	0.000226916	0.985397845	0.072487679	CN_Excitatory-A
Atad3a	0	-0.285599745	0.547577939	-0.521569122	0.751677847	1	8.55E-05	0.998938348	0.601970367	CN_Excitatory-A
Atf2	0	0.796008495	0.770371348	1.033278947	0.846748353	0.918657127	0.000125921	0.998938348	0.301473377	CN_Excitatory-A
Atf4	0.242884067	0.392712018	0.396613053	0.990164129	0.304943902	0.552142728	3.61E-05	0.998938348	0.322093902	CN_Excitatory-A
Atf6b	0	-0.639138884	0.483515158	-1.321859044	0.69708912	0.554902472	9.86E-06	0.991245566	0.186215093	CN_Excitatory-A
Atf7ip	0	0.258635809	0.533585911	0.48471259	0.430976973	0.547185637	0.00012321	0.998938348	0.627880235	CN_Excitatory-A
Atg3	0	0.838848124	0.697573272	1.202523315	0.963952879	0.892422762	9.50E-05	0.998938348	0.229160838	CN_Excitatory-A
Atg4b	0	-0.494273326	1.100089466	-0.449302844	0.557383797	0.963169777	0.000108072	0.998938348	0.653213206	CN_Excitatory-A
Atp11b	0.727699403	-0.112198265	0.815814196	-0.13752919	0.064776731	0.95645304	0.000260234	0.998938348	0.890612522	CN_Excitatory-A
Atp1a3	0.168579016	0.095342686	0.167362952	0.569676172	0.05265279	0.756983593	0.001117338	0.998938348	0.568897354	CN_Excitatory-A
Atp1b1	0.126114857	0.232894147	0.18412363	1.264879185	0.258081076	0.805009103	0.000718247	0.991646006	0.20591464	CN_Excitatory-A
Atp2b1	0	-0.360302988	0.579251006	-0.6220153	0.987685604	0.6361427	0.000317181	0.998938348	0.533931808	CN_Excitatory-A
Atp2b2	0.251678804	-0.451271979	0.286624643	-1.574435382	0.0767313	1	0.000602311	0.985397845	0.115386829	CN_Excitatory-A
Atp5b	0.090548783	0.06183196	0.16294595	0.379463007	0.361506692	0.730520408	0.000468493	0.998938348	0.70434407	CN_Excitatory-A
Atp5c1	0	-0.017397687	0.28863997	-0.060274697	0.878349753	0.790831026	0.00019411	0.998938348	0.951936854	CN_Excitatory-A
Atp5g3	0	0.131595568	0.152960323	0.860324857	0.876245562	0.743867241	0.000150537	0.998938348	0.389609994	CN_Excitatory-A
Atp5h	0.000786861	0.023537988	0.271631567	0.086654097	0.377362012	0.768032433	8.57E-05	0.998938348	0.930946465	CN_Excitatory-A
Atp5j	0.122152679	0.080175202	0.297498777	0.269497585	0.323934563	0.617000611	0.000153619	0.998938348	0.787546801	CN_Excitatory-A
Atp5j2	0	-0.274684259	0.205707577	-1.335314252	0.640481257	0.759868473	0.000128889	0.987375714	0.181773516	CN_Excitatory-A
Atp5k	0.592741146	0.423612493	0.603093166	0.702399756	0.008593274	0.803493106	6.82E-05	0.998938348	0.482429897	CN_Excitatory-A
Atp6ap1	0.329865706	-0.239378134	0.345066201	-0.693716549	0.085630026	0.627543626	0.000203961	0.998938348	0.487859986	CN_Excitatory-A
Atp6ap2	0.347989865	0.255840122	0.406228941	0.629792946	0.080537024	0.6151535	0.000166656	0.998938348	0.528830061	CN_Excitatory-A
Atp6v0a1	0	-0.403639142	0.36089397	-1.118442468	0.69477867	1	0.000456032	0.998938348	0.263378065	CN_Excitatory-A
Atp6v0d1	0.239371243	-0.433823783	0.459760044	-0.943587397	0.299432382	0.649525992	6.21E-05	0.998938348	0.345380535	CN_Excitatory-A
Atp6v1a	0.00131617	0.021983235	0.225952608	0.097291355	0.441630427	0.869036235	0.000165391	0.998938348	0.922495021	CN_Excitatory-A
Atp6v1b2	0.000532687	0.31774842	0.228622922	1.38983623	0.315236297	0.804167313	0.00020319	0.985397845	0.164578614	CN_Excitatory-A
Atp6v1d	0	0.288215721	0.32908176	0.875817977	0.571394611	0.943561777	0.000193924	0.998938348	0.381128996	CN_Excitatory-A
Atp6v1e1	0	0.067482769	0.220180271	0.306488716	0.892040814	0.708140224	0.000121368	0.998938348	0.75923257	CN_Excitatory-A
Atp6v1f	0	-0.252590448	0.413284272	-0.611178467	0.825719701	0.606685417	6.40E-05	0.998938348	0.541081437	CN_Excitatory-A
Atp6v1g2	0.260077184	-0.056466873	0.278986959	-0.202399686	0.081423385	0.847122677	0.000195649	0.998938348	0.839604274	CN_Excitatory-A
Atp6v1h	0	0.397638306	0.370613796	1.072918252	0.64998799	1	0.000439347	0.998938348	0.283307796	CN_Excitatory-A
Atp9a	0.479310388	-0.251781105	0.510597507	-0.493110721	0.099834371	0.549080486	0.000135452	0.998938348	0.621934356	CN_Excitatory-A
Atpaf1	0	-0.054201581	0.474574569	-0.114210883	0.722119937	0.939133367	8.66E-05	0.998938348	0.909070625	CN_Excitatory-A
Atrn	0	-0.365720103	0.524244833	-0.697613176	0.703803207	0.520325649	0.000185478	0.998938348	0.485419139	CN_Excitatory-A
Atrx	0	-1.156071185	0.815139161	-1.418250086	0.989501722	0.652780042	0.000258604	0.985397845	0.156117764	CN_Excitatory-A
Atxn10	0.054587086	0.176174125	0.303235617	0.580980977	0.315509345	0.928581893	0.000257739	0.998938348	0.561253275	CN_Excitatory-A
Atxn2	0	-0.731256925	0.573563762	-1.274935715	0.542545628	0.913512396	0.000208419	0.991646006	0.202331996	CN_Excitatory-A
Atxn2l	0	-0.566020635	0.527818852	-1.072376694	0.710092975	0.680567626	7.23E-05	0.998938348	0.283550872	CN_Excitatory-A
Auh	0.30384411	-0.088632675	0.318873513	-0.277955589	0.072162037	0.992306245	0.000229246	0.998938348	0.78104645	CN_Excitatory-A
Azin1	0.517493711	-0.59769139	0.658095857	-0.908213269	0.296711965	0.601258337	5.10E-05	0.998938348	0.363765555	CN_Excitatory-A
BC031181	0	-0.154938181	0.363409245	-0.426346284	0.904947717	0.812417149	0.000105569	0.998938348	0.669855537	CN_Excitatory-A
Bag1	0.418071741	-0.299490035	0.440684801	-0.679601462	0.088440194	0.62649498	3.43E-05	0.998938348	0.496756844	CN_Excitatory-A
Bag6	0.256037384	-0.093237702	0.469748217	-0.198484419	0.312263727	0.887119321	3.19E-05	0.998938348	0.842666074	CN_Excitatory-A
Baz1b	0	-0.738617533	0.917076737	-0.805404284	0.789810241	0.576820424	7.92E-05	0.998938348	0.420586421	CN_Excitatory-A
Bbip1	0	0.004036245	1.120509843	0.00360215	0.959363179	0.541801395	6.91E-05	0.998938348	0.997125906	CN_Excitatory-A
Bcap31	0.279644796	0.286508842	0.537508116	0.533031657	0.319231306	0.76793064	9.11E-05	0.998938348	0.594011667	CN_Excitatory-A
Bckdhb	0.192614192	-0.163371914	0.399362639	-0.409081615	0.51214129	0.91196107	0.000339905	0.998938348	0.682479768	CN_Excitatory-A
Bclaf1	0	0.00909544	0.685732393	0.013263833	0.932007355	0.748435027	0.000183369	0.998938348	0.989417303	CN_Excitatory-A
Bcr	0	-0.959875811	1.351824408	-0.710059536	0.593543549	0.814265211	6.47E-05	0.998938348	0.477667218	CN_Excitatory-A
Bend6	0.198303286	0.795138746	0.417017147	1.906729138	0.508061663	0.90811419	0.000271951	0.985397845	0.056555672	CN_Excitatory-A
Bex2	0.142945219	-0.100080529	0.261348634	-0.382938787	0.470078362	0.54236381	0.000121201	0.998938348	0.701765152	CN_Excitatory-A
Bfar	0	-0.761688997	0.579485949	-1.314421857	0.718992255	0.869894802	7.87E-05	0.991245566	0.188704279	CN_Excitatory-A
Birc6	0	0.144340613	0.531790699	0.271423725	0.577363726	0.890758235	0.000333258	0.998938348	0.786065156	CN_Excitatory-A
Blmh	0	-0.143388642	0.694891779	-0.206346724	0.870013495	0.671324119	4.45E-05	0.998938348	0.836520084	CN_Excitatory-A
Blvra	0.262678503	-0.166388043	0.56970672	-0.29205912	0.500623808	0.919668069	4.44E-05	0.998938348	0.770241423	CN_Excitatory-A
Bod1l	0	-0.377003499	0.709821317	-0.531124511	0.784722854	0.677275816	9.98E-05	0.998938348	0.5953325	CN_Excitatory-A
Bola2	0.304091594	-0.666669747	0.601463148	-1.108413289	0.466262589	0.78711148	1.93E-05	0.998938348	0.267683368	CN_Excitatory-A
Bola3	0	-0.295785445	0.490145557	-0.603464503	0.796115639	0.659915493	2.79E-05	0.998938348	0.546199723	CN_Excitatory-A
Bptf	0	-0.761975125	0.535239463	-1.423615368	0.856017296	0.546824816	0.00015518	0.985397845	0.154557845	CN_Excitatory-A
Brcc3	0.986104961	0.725946691	1.888427296	0.38441866	0.377175336	0.942996815	3.74E-05	0.998938348	0.700668172	CN_Excitatory-A
Brd7	0.399023455	-0.928639358	0.72244004	-1.285420667	0.289093407	0.812572805	6.23E-05	0.991646006	0.198645323	CN_Excitatory-A
Brd9	0.870976996	-0.763618206	1.336356934	-0.57141785	0.078461133	0.811304753	7.62E-05	0.998938348	0.567716432	CN_Excitatory-A
Brms1l	0.35273063	-0.753654427	0.593553547	-1.269732833	0.33781232	1	0.000180754	0.991646006	0.204179813	CN_Excitatory-A
Brox	0.598644811	0.070130182	1.178003037	0.059533108	0.324574495	0.799053094	3.68E-05	0.998938348	0.952527496	CN_Excitatory-A
Brsk2	0	-0.175549868	0.47430493	-0.370120268	0.57555816	0.809566411	3.77E-05	0.998938348	0.711292881	CN_Excitatory-A
Btbd9	0.845563348	-1.542842611	1.36991857	-1.126229431	0.285705866	0.875272237	0.000304854	0.998938348	0.260068419	CN_Excitatory-A
C1qbp	0	-0.092719709	0.463894747	-0.199872299	0.532918573	0.767237867	2.75E-05	0.998938348	0.841580456	CN_Excitatory-A
Cabp7	0.170029052	-0.340431792	0.271945275	-1.251839335	0.313754413	1	1.85E-05	0.991646006	0.210628414	CN_Excitatory-A
Cacna2d2	0.48284698	0.7099304	0.747196774	0.950125087	0.169311346	0.53505815	7.44E-05	0.998938348	0.342048697	CN_Excitatory-A
Cacnb4	0.506743678	-0.34468564	0.663927706	-0.519161404	0.274065979	0.977512048	0.000458197	0.998938348	0.603648191	CN_Excitatory-A
Cacng2	0	-0.194500685	0.443379054	-0.438678109	0.986902954	0.703117275	0.000107938	0.998938348	0.660894791	CN_Excitatory-A
Cacybp	0.34710513	0.529737112	0.418405528	1.266085356	0.119677131	0.658053186	7.80E-05	0.991646006	0.205482525	CN_Excitatory-A
Cadm2	0.458949706	0.045154291	0.586091138	0.077043122	0.156242425	0.695775541	0.002377967	0.998938348	0.93858924	CN_Excitatory-A
Cadm3	0	0.604167364	0.323011774	1.870419013	0.632623508	0.757487972	0.00011005	0.985397845	0.061425654	CN_Excitatory-A
Cadps	0	0.233187851	0.186734742	1.248765219	0.744617719	0.955805964	0.001775772	0.991646006	0.211750959	CN_Excitatory-A
Calm1	0.002224661	0.00214498	0.140408368	0.015276728	0.37969171	0.608194354	0.000760473	0.998938348	0.987811409	CN_Excitatory-A
Calm2	0.001748277	0.195898419	0.149068088	1.314153966	0.23316048	0.947794546	0.000761995	0.991245566	0.188794396	CN_Excitatory-A
Caln1	0	-0.439170194	0.250452774	-1.753505014	0.768970654	0.968699691	0.001432712	0.985397845	0.07951536	CN_Excitatory-A
Calu	0	-0.430574471	0.986752524	-0.436355075	0.99422107	0.689588455	4.72E-05	0.998938348	0.662579129	CN_Excitatory-A
Camk2b	0	-0.417586494	0.299011135	-1.39655834	0.667093958	0.800693032	0.00017374	0.985397845	0.162546426	CN_Excitatory-A
Camk2d	0.324284958	0.097352228	0.609951993	0.159606377	0.335466638	0.582199741	0.000283555	0.998938348	0.873191155	CN_Excitatory-A
Camkk1	0	0.14872244	0.761879776	0.195204605	0.791765165	1	5.10E-05	0.998938348	0.845232774	CN_Excitatory-A
Camta1	0.200478561	-0.214558777	0.31334807	-0.684729851	0.240945553	1	0.001834612	0.998938348	0.493514409	CN_Excitatory-A
Cand1	0.192853176	-0.544389496	0.419749471	-1.296939089	0.381885359	0.981644779	8.18E-05	0.991646006	0.194652146	CN_Excitatory-A
Caprin1	0	0.199759439	0.490400618	0.407339289	0.895048329	0.683616437	0.000116085	0.998938348	0.68375881	CN_Excitatory-A
Capzb	0	-0.463103747	0.374250638	-1.237416052	0.7067808	0.735721607	9.68E-05	0.991810623	0.215932662	CN_Excitatory-A
Casc3	0	0.19368737	0.561931434	0.344681502	0.888879437	0.683870817	4.58E-05	0.998938348	0.730333826	CN_Excitatory-A
Cbr1	0.610391791	0.330689639	0.716408144	0.461593914	0.127476243	0.526543063	3.19E-05	0.998938348	0.64437256	CN_Excitatory-A
Cbx5	0.455608238	-0.51343619	0.533623427	-0.962169508	0.144699614	0.566840587	0.000113867	0.998938348	0.335964463	CN_Excitatory-A
Ccar1	0.377987914	-0.684698752	0.695542472	-0.984409695	0.276735728	0.87526846	0.00014328	0.998938348	0.324914113	CN_Excitatory-A
Ccdc124	0	0.210275014	0.410339123	0.512442031	0.949471605	0.73443235	3.97E-05	0.998938348	0.608341681	CN_Excitatory-A
Ccdc136	0	-0.048409505	0.338066175	-0.143195353	0.82545988	0.905250461	0.00018442	0.998938348	0.8861359	CN_Excitatory-A
Ccdc174	0	0.320132798	0.852544691	0.375502658	0.751959775	0.916894153	8.03E-05	0.998938348	0.70728667	CN_Excitatory-A
Ccdc184	0.414741173	-0.061109687	0.622788534	-0.098122691	0.127823938	0.989203696	2.44E-05	0.998938348	0.92183487	CN_Excitatory-A
Ccdc25	0.393705206	-0.507733252	0.519779729	-0.97682388	0.303925405	0.780417557	4.24E-05	0.998938348	0.328656351	CN_Excitatory-A
Ccdc28a	0.365648164	-0.414594222	0.496597958	-0.834868963	0.17928638	1	8.90E-05	0.998938348	0.403791492	CN_Excitatory-A
Ccdc47	0.306341043	0.345699236	0.518560914	0.666651162	0.338701797	0.513598259	4.62E-05	0.998938348	0.504994981	CN_Excitatory-A
Ccdc88a	0	-0.122680743	0.571569953	-0.214638195	0.725846774	0.778774171	0.000376719	0.998938348	0.830049413	CN_Excitatory-A
Ccdc91	0.103065077	-0.906249046	0.405608148	-2.234296946	0.458062857	0.730764307	6.88E-05	0.883350268	0.025463541	CN_Excitatory-A
Ccdc92	0.408088959	0.275008112	0.479148634	0.573951573	0.127666834	1	0.000155533	0.998938348	0.566000572	CN_Excitatory-A
Ccni	0.436566121	-0.916212605	0.61911459	-1.479875649	0.331859691	0.616937856	5.97E-05	0.985397845	0.138906435	CN_Excitatory-A
Ccnk	0.000934935	-0.515823152	1.320057307	-0.39075815	0.379394495	0.650323447	3.36E-05	0.998938348	0.695976012	CN_Excitatory-A
Ccs	0	-1.297887446	2.783188825	-0.466331078	0.595433359	0.560977212	3.82E-05	0.998938348	0.640978537	CN_Excitatory-A
Cct3	0	0.092841257	0.402808899	0.230484623	0.979014124	0.500362682	7.12E-05	0.998938348	0.817715211	CN_Excitatory-A
Cct5	0	0.254674541	0.519007611	0.490695195	0.973916203	0.987849497	0.000108312	0.998938348	0.623642046	CN_Excitatory-A
Cct7	0.338405903	-0.178577176	0.460457424	-0.387825598	0.26089976	0.723137593	9.06E-05	0.998938348	0.698145101	CN_Excitatory-A
Cct8	0.000770944	-0.398778287	0.291285322	-1.369029802	0.405568988	0.858636351	0.000138897	0.985397845	0.170989959	CN_Excitatory-A
Cd99l2	0	-0.418536495	0.590135075	-0.709221521	0.747154222	1	8.79E-05	0.998938348	0.47818702	CN_Excitatory-A
Cdc123	0	-0.184655443	0.399805924	-0.461862698	0.475540838	0.840847908	0.000129192	0.998938348	0.644179785	CN_Excitatory-A
Cdc34	0.638158815	-1.736919612	1.148219422	-1.512707048	0.299529805	1	1.53E-05	0.985397845	0.130354089	CN_Excitatory-A
Cdc5l	0	1.135635136	0.945152108	1.201536902	0.932628893	0.63958776	4.32E-05	0.998938348	0.229543001	CN_Excitatory-A
Cdip1	0	-0.241823611	0.341804369	-0.70749128	0.444859541	0.55291133	0.000128167	0.998938348	0.47926123	CN_Excitatory-A
Cdk14	0.001569982	-0.658648431	0.471558287	-1.396748714	0.512355965	0.514706481	0.000605112	0.985397845	0.16248915	CN_Excitatory-A
Cdk16	0	-0.915424968	0.539869527	-1.695641119	0.816713252	0.959412377	8.25E-05	0.985397845	0.089953866	CN_Excitatory-A
Cdk4	0	-0.231809635	0.56983546	-0.406801	0.807069766	0.802764782	3.37E-05	0.998938348	0.684154152	CN_Excitatory-A
Cdk5	0.243041191	-0.450794626	0.481834294	-0.935580202	0.335438482	0.914012032	8.75E-05	0.998938348	0.349489372	CN_Excitatory-A
Cdk5r1	0.000720537	0.510867364	0.439066678	1.163530257	0.678598036	0.901132854	1.54E-05	0.998938348	0.24461443	CN_Excitatory-A
Cdkn2d	0	-0.656585254	0.42463054	-1.546250663	0.970443965	0.852584545	3.38E-05	0.985397845	0.122044042	CN_Excitatory-A
Cds1	0	-0.299084543	0.227555888	-1.314334449	0.757745693	0.887529232	0.000172763	0.991245566	0.188733679	CN_Excitatory-A
Cds2	0.221937171	0.311254102	0.36867746	0.844245	0.26109092	0.771459227	0.000156911	0.998938348	0.398532513	CN_Excitatory-A
Cend1	0.168988957	-0.026987903	0.221247841	-0.121980411	0.184710882	1	0.000182537	0.998938348	0.902914532	CN_Excitatory-A
Cep120	0	-1.917997023	0.997032942	-1.923704767	0.815916133	1	0.000124672	0.985397845	0.0543916	CN_Excitatory-A
Cep19	0	0.299943371	0.557217203	0.538288067	0.876198085	0.598082669	4.60E-05	0.998938348	0.590378188	CN_Excitatory-A
Cfdp1	0	0.93826398	0.787450473	1.19152126	0.828899948	0.525012358	9.16E-05	0.998938348	0.233449016	CN_Excitatory-A
Chchd1	0	-0.59950398	0.458922545	-1.306329329	0.901656159	0.503080353	2.20E-05	0.991245566	0.191440587	CN_Excitatory-A
Chchd3	0.302725358	-0.274419431	0.632829038	-0.433639126	0.572916755	0.925616089	0.000476025	0.998938348	0.664550518	CN_Excitatory-A
Chchd6	0	-0.435540723	0.507488386	-0.858227961	0.684565564	0.797667653	0.000147301	0.998938348	0.390766599	CN_Excitatory-A
Chchd7	0	-0.223706488	0.542668161	-0.412234408	0.566700598	0.708522628	0.000136888	0.998938348	0.68016762	CN_Excitatory-A
Chd2	0	0.687829637	0.652910232	1.053482704	0.754155483	1	0.000494995	0.998938348	0.292119817	CN_Excitatory-A
Chd8	0	-0.792902065	0.765383935	-1.035953368	0.345158597	0.858739946	8.08E-05	0.998938348	0.300223898	CN_Excitatory-A
Chga	0.169882191	0.408036023	0.288840679	1.412668137	0.394407664	1	0.000147882	0.985397845	0.157753324	CN_Excitatory-A
Chgb	0.287520068	0.079152236	0.305276755	0.259280259	0.063381367	0.951678911	8.24E-05	0.998938348	0.79541901	CN_Excitatory-A
Chka	0	-0.392311673	0.662692025	-0.591996974	0.935713927	0.832565123	0.000228171	0.998938348	0.553852615	CN_Excitatory-A
Chmp7	0	-0.237224903	0.78810136	-0.301008113	0.996483753	0.805649767	3.66E-05	0.998938348	0.763408308	CN_Excitatory-A
Chn1	0.239308171	0.488253593	0.410470979	1.189496015	0.372916954	0.611830802	0.000100149	0.998938348	0.234244538	CN_Excitatory-A
Chordc1	0	-0.440858877	0.410302264	-1.07447342	0.880456972	0.819360812	8.91E-05	0.998938348	0.282610551	CN_Excitatory-A
Chp1	0.770085126	-0.490559307	0.666015657	-0.73655822	0.001200547	0.615780725	6.08E-05	0.998938348	0.46139105	CN_Excitatory-A
Ciao1	0.316800616	0.166842151	0.612193307	0.272531811	0.299402666	0.659726918	2.68E-05	0.998938348	0.785213135	CN_Excitatory-A
Ciapin1	0	-0.463820662	0.520796962	-0.890597865	0.482231761	0.996349317	8.67E-05	0.998938348	0.373144945	CN_Excitatory-A
Cisd1	0.39961303	-0.258154028	0.575840281	-0.448308388	0.16099545	0.71695447	0.000105299	0.998938348	0.653930648	CN_Excitatory-A
Cisd2	0	-0.15258072	0.749891179	-0.203470482	0.698782471	0.869802038	9.82E-05	0.998938348	0.838767315	CN_Excitatory-A
Cit	0.168092419	0.2060206	0.533209582	0.386378277	0.641184552	0.923724391	0.000303164	0.998938348	0.699216536	CN_Excitatory-A
Ckmt1	0.132030697	0.119628328	0.178655976	0.669601604	0.188163043	1	0.00021387	0.998938348	0.503111791	CN_Excitatory-A
Clasp1	0	0.075955468	0.395281643	0.192155313	0.554067248	0.977151668	0.000422547	0.998938348	0.847620548	CN_Excitatory-A
Clasp2	0	-0.157366063	0.796706462	-0.197520756	0.846965716	0.792459106	0.000818936	0.998938348	0.84342004	CN_Excitatory-A
Clcn3	0.266235422	0.55129946	0.772130084	0.71399816	0.57144983	0.900061796	0.000154203	0.998938348	0.475228317	CN_Excitatory-A
Clcn6	0	-1.015849094	0.496579302	-2.045693586	0.678874658	0.741879346	3.63E-05	0.947731086	0.040786527	CN_Excitatory-A
Clec2l	0.000533654	-0.608453319	0.497192649	-1.223777787	0.422129284	0.871674748	5.70E-05	0.998938348	0.221036066	CN_Excitatory-A
Clip4	0	-0.172526062	0.459962837	-0.375086959	0.747269885	0.933103023	0.00020905	0.998938348	0.707595795	CN_Excitatory-A
Clns1a	0	-0.435509608	0.418897931	-1.039655667	0.539149165	0.888633916	4.85E-05	0.998938348	0.298499904	CN_Excitatory-A
Clptm1	0	-0.188812504	0.425653759	-0.443582371	0.610677768	0.888669441	7.10E-05	0.998938348	0.657344554	CN_Excitatory-A
Clstn1	0	0.065203668	0.217030072	0.300436101	0.701570033	0.903842566	0.000259453	0.998938348	0.76384453	CN_Excitatory-A
Clstn3	0.000622266	-0.493761004	0.226265311	-2.1822214	0.360335048	0.782978341	8.82E-05	0.937481269	0.029093197	CN_Excitatory-A
Cltb	0.315668014	-0.650550043	0.377745785	-1.722190079	0.179396602	0.903691414	0.000114011	0.985397845	0.085035091	CN_Excitatory-A
Cltc	0.414748959	0.067214949	0.445621555	0.15083415	0.059976577	1	0.000354545	0.998938348	0.880106547	CN_Excitatory-A
Cluh	0	-0.519046627	0.504690131	-1.028446159	0.855098813	0.912167633	4.14E-05	0.998938348	0.303740005	CN_Excitatory-A
Cmas	0.042300845	0.405543648	0.37526276	1.080692495	0.411397148	0.864166879	7.21E-05	0.998938348	0.279833923	CN_Excitatory-A
Cnot4	0	-0.577803419	1.075489993	-0.537246671	0.434643118	0.911692546	0.000343482	0.998938348	0.591097237	CN_Excitatory-A
Coa5	0	0.920540226	0.804720819	1.143924955	0.963951736	0.556607127	9.03E-06	0.998938348	0.252654761	CN_Excitatory-A
Cog4	0.623546552	0.017468741	0.881835979	0.019809513	0.148150092	0.513421515	4.08E-05	0.998938348	0.984195329	CN_Excitatory-A
Col16a1	0	0.229022603	1.212426059	0.18889614	0.613136621	0.76444055	3.74E-05	0.998938348	0.850174219	CN_Excitatory-A
Commd3	0.185348798	0.320543277	0.579858613	0.552795578	0.505862247	0.674966171	6.09E-05	0.998938348	0.580403397	CN_Excitatory-A
Commd4	0	0.121075873	1.489918594	0.081263415	0.679263998	0.598571327	6.05E-05	0.998938348	0.935232468	CN_Excitatory-A
Copa	0	-0.18192257	0.554177223	-0.328275076	0.675615597	0.808274728	0.000106639	0.998938348	0.742703687	CN_Excitatory-A
Cope	0	0.056219958	0.367696656	0.152897659	0.456522435	0.853941518	0.000120774	0.998938348	0.878478982	CN_Excitatory-A
Copg1	0.242222083	-0.022639631	0.314931958	-0.071887373	0.173863647	1	0.000101009	0.998938348	0.942691539	CN_Excitatory-A
Coprs	0.033357466	0.306310374	0.44193647	0.693109518	0.541940279	0.885796952	3.88E-05	0.998938348	0.488240825	CN_Excitatory-A
Cops2	0.503303756	0.413349056	0.712995548	0.579735817	0.204724577	0.881849897	0.000268324	0.998938348	0.562092786	CN_Excitatory-A
Cops6	0	-0.728110245	0.354092996	-2.05626842	0.978970419	0.801513099	4.29E-05	0.947731086	0.039756651	CN_Excitatory-A
Cops7a	0	1.035523313	0.888222317	1.165837981	0.871197163	0.865739866	4.82E-05	0.998938348	0.243679958	CN_Excitatory-A
Coq7	0.294857915	0.001015656	0.454055866	0.002236852	0.209760971	0.610076681	4.50E-05	0.998938348	0.998215252	CN_Excitatory-A
Coq9	0.574614424	0.65585756	0.783228848	0.837376665	0.218681863	0.879917107	8.56E-05	0.998938348	0.402380878	CN_Excitatory-A
Cox14	0.292313607	-0.020345216	0.387898777	-0.052449806	0.176075433	0.842202549	6.28E-05	0.998938348	0.958170289	CN_Excitatory-A
Cox5b	0.071350971	-0.224691323	0.211675195	-1.061491042	0.350736433	0.813081032	9.81E-05	0.998938348	0.288466802	CN_Excitatory-A
Cox6a1	0.001403777	-0.023280411	0.273465831	-0.085130967	0.314539022	0.617258038	0.000104155	0.998938348	0.932157271	CN_Excitatory-A
Cox6b1	0.275789372	-0.173759034	0.300161572	-0.578885008	0.104300523	0.791740336	0.000143863	0.998938348	0.562666767	CN_Excitatory-A
Cox6c	0.183437276	-0.205850562	0.2321329	-0.886778919	0.201087476	0.698980095	0.000130786	0.998938348	0.375197939	CN_Excitatory-A
Cox7a2	0	-0.612867764	0.311382696	-1.968213942	0.838460708	0.538511455	7.67E-05	0.947731086	0.049043427	CN_Excitatory-A
Cox7b	0.098169026	-0.230309602	0.179489887	-1.283134138	0.315543493	0.876259387	0.000236602	0.991646006	0.199445085	CN_Excitatory-A
Cpe	0.111509114	0.148987693	0.290023534	0.513708976	0.271886281	0.608871513	0.000422282	0.998938348	0.607455476	CN_Excitatory-A
Cpeb1	0	0.203399619	0.50679364	0.401346037	0.918269148	1	0.000149387	0.998938348	0.688165373	CN_Excitatory-A
Cpeb4	0	0.096290072	2.05186715	0.046928025	0.910109845	1	0.000201284	0.998938348	0.962570592	CN_Excitatory-A
Cplx1	0.000888315	0.002174128	0.151525924	0.014348225	0.556885714	1	0.00036749	0.998938348	0.988552166	CN_Excitatory-A
Cpsf6	0	0.534998848	0.712696114	0.750668957	0.949233492	0.664979343	0.000135719	0.998938348	0.45285191	CN_Excitatory-A
Crebbp	0.311470924	-0.703765312	0.643275826	-1.094033514	0.550595098	0.730606807	0.000224966	0.998938348	0.27394028	CN_Excitatory-A
Creld1	0	-0.860344069	0.616545207	-1.395427391	0.579853051	1	4.00E-05	0.985397845	0.162886996	CN_Excitatory-A
Crmp1	0	0.431075598	0.457587232	0.942062121	0.932752525	0.681861334	7.02E-05	0.998938348	0.346160836	CN_Excitatory-A
Cs	0.349063574	0.181290148	0.484771976	0.373969942	0.181360632	0.630964554	9.79E-05	0.998938348	0.708426679	CN_Excitatory-A
Csde1	0.473604715	0.053612729	0.636296983	0.084257399	0.310739568	0.553191433	9.13E-05	0.998938348	0.932851782	CN_Excitatory-A
Csnk1e	0	-0.358074884	0.795800113	-0.44995581	0.787390507	0.539752372	5.52E-05	0.998938348	0.652742304	CN_Excitatory-A
Csnk1g3	0	0.024740244	0.731167215	0.033836643	0.512431092	0.665739006	0.000121399	0.998938348	0.973007416	CN_Excitatory-A
Csnk2a1	0.453551665	-0.105622	0.665539807	-0.158701251	0.236041036	0.534860476	5.07E-05	0.998938348	0.873904253	CN_Excitatory-A
Ctnna2	0	-0.509390055	0.608505649	-0.837116394	0.656261102	0.972042587	0.002302439	0.998938348	0.402527146	CN_Excitatory-A
Ctnnbip1	0.500833139	-0.294009088	0.709224889	-0.414549874	0.283438133	0.562234315	6.43E-05	0.998938348	0.67847145	CN_Excitatory-A
Ctsa	0	-0.606830153	0.748176153	-0.811079251	0.94927962	0.844692398	9.52E-05	0.998938348	0.417320161	CN_Excitatory-A
Ctsb	0	0.126244409	0.228064593	0.553546726	0.700661845	0.874820197	0.000371525	0.998938348	0.579889094	CN_Excitatory-A
Cttnbp2	0.297521918	-0.528934811	0.713678177	-0.741139113	0.353340685	0.647449806	0.000322372	0.998938348	0.458609096	CN_Excitatory-A
Cuedc2	0	-0.509315485	0.319244349	-1.595378231	0.947909296	0.715692954	5.51E-05	0.985397845	0.110627681	CN_Excitatory-A
Cul1	0	-0.049092671	0.571783216	-0.085858888	0.959603956	0.889960307	0.000211248	0.998938348	0.931578594	CN_Excitatory-A
Cul3	0	0.070377058	0.386249799	0.182206072	0.892385206	0.556028554	8.65E-05	0.998938348	0.855421008	CN_Excitatory-A
Cul4a	0	-1.381027343	1.07482203	-1.284889315	0.661291256	0.900809524	6.10E-05	0.991646006	0.198830965	CN_Excitatory-A
Cuta	0	0.534314118	0.640456202	0.834271127	0.796803605	0.769800156	4.93E-05	0.998938348	0.404128218	CN_Excitatory-A
Cyb5b	0	-1.188336523	0.71963392	-1.651306989	0.404232468	0.699779124	6.82E-05	0.985397845	0.098675906	CN_Excitatory-A
Cyc1	0	0.52434121	0.258243517	2.030413838	0.807538807	0.643946153	0.000125526	0.947731086	0.042314491	CN_Excitatory-A
Cyfip2	0.424120916	-0.125541816	0.430818573	-0.291402981	0.070036371	0.760161858	0.000336005	0.998938348	0.770743135	CN_Excitatory-A
Cygb	0.129455568	0.030209408	0.311696061	0.09691944	0.410409243	0.563036548	3.49E-05	0.998938348	0.922790371	CN_Excitatory-A
Cyhr1	0	-0.245955513	0.431979288	-0.569368763	0.921558901	0.503373474	5.85E-05	0.998938348	0.569105911	CN_Excitatory-A
Dad1	0.707057402	-0.549524811	0.680882439	-0.807077375	0.01836863	0.506751064	0.000100066	0.998938348	0.419621906	CN_Excitatory-A
Dap3	0.411125167	-0.004503282	0.639994064	-0.007036444	0.271139698	0.820005521	7.97E-05	0.998938348	0.994385777	CN_Excitatory-A
Dazap2	0	0.245039935	0.649153063	0.37747636	0.976746667	0.631226781	5.09E-05	0.998938348	0.705819629	CN_Excitatory-A
Dcaf8	0	0.642255368	0.441483057	1.454767876	0.765236354	0.583002965	0.000110956	0.985397845	0.145733534	CN_Excitatory-A
Dclk1	0.001095669	-0.353084064	0.360220028	-0.980189985	0.444139501	0.571731047	0.000351778	0.998938348	0.326992347	CN_Excitatory-A
Dctn6	0.421783468	-0.849643966	0.608263496	-1.396835371	0.33493899	0.519518588	4.24E-05	0.985397845	0.162463083	CN_Excitatory-A
Dcun1d1	0.124561548	-0.352983272	0.711337446	-0.496224787	0.387275849	0.918221856	6.96E-05	0.998938348	0.619735825	CN_Excitatory-A
Ddb1	0.515127192	-0.33173686	0.544582684	-0.609157929	0.079584241	0.702368216	3.55E-05	0.998938348	0.542419763	CN_Excitatory-A
Ddhd2	0	-0.707145378	0.77184567	-0.916174574	0.890718045	0.830137306	0.000168429	0.998938348	0.359575339	CN_Excitatory-A
Ddi2	0	0.63835226	1.141721671	0.559113728	0.488645912	0.619626796	5.07E-05	0.998938348	0.576084106	CN_Excitatory-A
Ddx1	0.081717075	0.252095769	0.431715138	0.583940073	0.462135758	0.764988226	6.66E-05	0.998938348	0.559260631	CN_Excitatory-A
Ddx17	0	0.08917794	0.423052312	0.210796484	0.996116758	0.898960419	0.000189722	0.998938348	0.833046082	CN_Excitatory-A
[truncated: 14,295 more rows]
