# Supplementary material for: Cerebellar microRNA-206 tunes Purkinje neuron firing dynamics to control sensorimotor gating
Source: bioRxiv. 2026 Jun 30:2026.06.29.734826. Preprint. [Version 1] doi: 10.64898/2026.06.29.734826 (PMC13345198; doi:10.64898/2026.06.29.734826)
Supplement: Supplement 1 — Supplemental Table 1. Differential gene expression in miR-206 KO cerebellar cell types, by pseudobulk edgeR-LRT analysis of snRNA-seq data. Supplemental Table 2. Differential gene expression in miR-206 KO Purkinje cell subtypes, by pseudobulk edgeR-LRT analysis of snRNA-seq data. Supplemental Table 3. Differential gene expression in miR-206 KO cerebellar cortex cell types, by C-SIDE analysis of spatial transcriptomics data. Supplemental Table 4. Differential gene expression in miR-206 KO cerebellar nuclei cell types, by C-SIDE analysis of spatial transcriptomics data. Supplemental Table 5. Differential gene expression of AGO2-bound RNAs in Pvalb-expressing cerebellar neurons with miR-206 deletion, by edgeR-LRT. RNA biotype annotation from Ensembl via BioMart. Supplemental Table 6. Differential gene expression of AGO2-bound RNAs in Pcp2-expressing cerebellar neurons with miR-206 deletion, by edgeR-LRT. RNA biotype annotation from Ensembl via BioMart. Supplemental Table 7. dCLIP predictions of miR-206 binding sites in Pvalb-expressing cerebellar neurons. Supplemental Table 8. dCLIP predictions of miR-206 binding sites in Pcp2-expressing cerebellar neurons. Supplemental Table 9. dCLIP predictions of miR-206 binding sites shared between Pvalb- and Pcp2-expressing cerebellar neurons. Supplemental Table 10. Predicted targets of miR-1/miR-206 in Mus musculus by TargetScan 8.0. Supplemental Table 11. Differential gene expression of ribosome-bound RNAs in Pcp2-expressing cerebellar neurons with miR-206 deletion, by edgeR-QLF. Supplemental Table 12. Summary statistics. Supplemental Table 13. Oligonucleotide sequences. [file media-1.zip › Table S5 Pvalb-Cre CLIP biotype.csv]

gene_id	logFC	logCPM	LR	PValue	FDR	ensembl_gene_id	gene_biotype
Mir206	-9.823384415	11.87951588	244.7657502	3.59E-55	3.35E-51	ENSMUSG00000065559	miRNA
Hjurp	-1.38435873	1.496804208	42.22157186	8.15E-11	3.80E-07	ENSMUSG00000044783	protein_coding
5330434G04Rik	0.879703849	1.216339969	19.42962037	1.04E-05	0.032439949	ENSMUSG00000087620	lncRNA
LOC105243139	-0.838737643	1.127936026	13.90475869	0.000192311	0.399800859	NA	NA
Uggt2	0.611322848	1.863536364	13.70053481	0.000214393	0.399800859	ENSMUSG00000042104	protein_coding
Mir3059	1.352485051	-0.198916942	12.37400156	0.000435354	0.616042552	ENSMUSG00000092952	miRNA
Fntb	0.728754765	0.811930251	12.26111771	0.000462494	0.616042552	ENSMUSG00000033373	protein_coding
Mir708	0.732477813	3.146555896	11.15734239	0.000836997	0.975520477	ENSMUSG00000076143	miRNA
Ccdc141	0.754470441	0.594214125	10.7999784	0.001015013	0.998923353	ENSMUSG00000044033	protein_coding
Nfe2l3	1.040333653	0.096254247	10.5339655	0.001172005	0.998923353	ENSMUSG00000029832	protein_coding
Mir369	0.945478421	3.537763873	10.14497267	0.001446953	0.998923353	ENSMUSG00000065561	miRNA
Trabd	-0.544756918	2.187501655	10.09856661	0.001483847	0.998923353	ENSMUSG00000015363	protein_coding
Ccdc84	0.829513659	0.117243083	9.86446022	0.001685021	0.998923353	NA	NA
Nkd1	-0.66790582	1.364324729	9.738699537	0.001804285	0.998923353	ENSMUSG00000031661	protein_coding
Efhd2	-0.560866921	1.383626976	9.667033268	0.00187604	0.998923353	ENSMUSG00000040659	protein_coding
Slc11a2	0.709323148	1.122399283	9.512404685	0.002040875	0.998923353	ENSMUSG00000023030	protein_coding
Angel1	-0.698564732	0.700790403	9.367926635	0.002208151	0.998923353	ENSMUSG00000021257	protein_coding
Mir1188	0.857806935	0.871736098	9.242585659	0.002364508	0.998923353	ENSMUSG00000080406	miRNA
A230057D06Rik	0.911393947	-0.144552265	9.037976912	0.002644281	0.998923353	ENSMUSG00000109394	lncRNA
Nup205	0.489816617	1.513238439	8.864335176	0.002907961	0.998923353	ENSMUSG00000038759	protein_coding
Pdap1	-0.562325664	1.948894876	8.821413202	0.00297716	0.998923353	ENSMUSG00000029623	protein_coding
Pgap1	0.744028274	0.584611394	8.817866418	0.002982952	0.998923353	ENSMUSG00000073678	protein_coding
Fxr1	0.523129459	1.533171902	8.766331825	0.003068419	0.998923353	ENSMUSG00000027680	protein_coding
Scfd1	0.749295135	0.288155537	8.766164514	0.003068701	0.998923353	ENSMUSG00000020952	protein_coding
Map6d1	0.83761579	0.429753931	8.750094343	0.00309586	0.998923353	ENSMUSG00000041205	protein_coding
Abhd13	0.706548678	0.659137878	8.709634059	0.003165327	0.998923353	ENSMUSG00000040396	protein_coding
Gm28499	-0.580836868	0.996009015	8.651540618	0.003267849	0.998923353	ENSMUSG00000101662	lncRNA
Tceb1	0.886447017	0.024703444	8.617345607	0.003329767	0.998923353	NA	NA
Ubap1	0.46780796	1.557625535	8.317988182	0.003925437	0.998923353	ENSMUSG00000028437	protein_coding
Ankrd13a	0.495782543	2.214467207	8.1774999	0.004241318	0.998923353	ENSMUSG00000041870	protein_coding
Mir143	0.89814499	1.77165118	8.145425987	0.004316991	0.998923353	ENSMUSG00000065445	miRNA
Stau2	0.550411444	1.251403917	8.085840462	0.004461244	0.998923353	ENSMUSG00000025920	protein_coding
Ltbp4	0.494923453	1.843734827	7.976394466	0.004739124	0.998923353	ENSMUSG00000040488	protein_coding
Lrrc51	-1.009536984	-0.318204699	7.804360666	0.00521203	0.998923353	ENSMUSG00000064307	protein_coding
Trmt2a	0.413272984	1.693830513	7.792798283	0.005245489	0.998923353	ENSMUSG00000022721	protein_coding
Ifrd2	0.731122457	0.130116295	7.778006567	0.005288612	0.998923353	ENSMUSG00000010048	protein_coding
Cdc37	-0.541152484	3.304686847	7.724768314	0.005446835	0.998923353	ENSMUSG00000019471	protein_coding
Eps8l1	-1.076271831	0.552478905	7.679183328	0.005586144	0.998923353	ENSMUSG00000006154	protein_coding
Gm25380	0.856958788	0.329462635	7.483739328	0.006225864	0.998923353	ENSMUSG00000119848	snRNA
Rnps1	-0.600096458	0.627868973	7.474952836	0.00625632	0.998923353	ENSMUSG00000034681	protein_coding
Pias3	0.56835713	0.720763139	7.463217529	0.006297235	0.998923353	ENSMUSG00000028101	protein_coding
Rit1	0.726577653	0.073154268	7.37009387	0.006631747	0.998923353	ENSMUSG00000028057	protein_coding
4632427E13Rik	0.877003362	0.203068275	7.244352468	0.007112436	0.998923353	ENSMUSG00000074024	lncRNA
Tpgs1	-0.72363972	0.425294686	7.240137646	0.007129151	0.998923353	ENSMUSG00000020308	protein_coding
Cdc123	0.622562934	1.100508736	7.156941994	0.00746744	0.998923353	ENSMUSG00000039128	protein_coding
Hgh1	-0.704818454	0.172686887	7.146704233	0.007510187	0.998923353	ENSMUSG00000022554	protein_coding
G6pdx	-0.686480213	0.32285045	7.085607246	0.007770548	0.998923353	ENSMUSG00000031400	protein_coding
Mir344b	1.040091635	0.756646111	7.075884639	0.007812824	0.998923353	ENSMUSG00000092921	miRNA
Tbl2	-0.635397024	0.940790743	7.075487652	0.007814555	0.998923353	ENSMUSG00000005374	protein_coding
Haus6	0.613642056	0.475780696	7.022123444	0.00805087	0.998923353	ENSMUSG00000038047	protein_coding
Gm12977	-0.548244036	0.81027011	7.008259878	0.00811345	0.998923353	ENSMUSG00000085009	lncRNA
9430041J12Rik	-0.704442916	0.40339621	6.982189805	0.008232482	0.998923353	ENSMUSG00000086155	lncRNA
Capn1	0.571954229	1.014915147	6.937520919	0.008440602	0.998923353	ENSMUSG00000024942	protein_coding
Mir148a	0.755214057	2.163245483	6.829780596	0.008965028	0.998923353	ENSMUSG00000065505	miRNA
Wscd1	-0.423160855	2.905212862	6.808912022	0.009070401	0.998923353	ENSMUSG00000020811	protein_coding
Thumpd1	-0.688714493	0.226692447	6.803818679	0.009096312	0.998923353	ENSMUSG00000030942	protein_coding
Bcas2	-0.63428235	0.951238718	6.780097588	0.009217985	0.998923353	ENSMUSG00000005687	protein_coding
Plin4	0.560358762	0.619694406	6.732222053	0.009468657	0.998923353	ENSMUSG00000002831	protein_coding
Xrcc1	0.490338032	1.141249669	6.670445118	0.00980247	0.998923353	ENSMUSG00000051768	protein_coding
Vps18	-0.411976732	1.672397064	6.64507098	0.009943052	0.998923353	ENSMUSG00000034216	protein_coding
Synpo2	0.799201974	0.069295914	6.64447767	0.009946363	0.998923353	ENSMUSG00000050315	protein_coding
Ykt6	-0.422214906	1.654001332	6.639995677	0.009971418	0.998923353	ENSMUSG00000002741	protein_coding
Srprb	0.526237645	1.185045404	6.629630263	0.010029608	0.998923353	ENSMUSG00000032553	protein_coding
Gm35339	0.598192729	1.287937005	6.598037812	0.010209122	0.998923353	NA	NA
Slc10a1	0.817025142	-0.109648774	6.564440082	0.010403647	0.998923353	ENSMUSG00000021135	protein_coding
Acrbp	0.666178867	0.361743321	6.545998796	0.01051203	0.998923353	ENSMUSG00000072770	protein_coding
Lrtm2	-0.664468227	0.698802489	6.545342443	0.010515909	0.998923353	ENSMUSG00000055003	protein_coding
Smtn	0.739815757	0.439316581	6.533702651	0.010584939	0.998923353	ENSMUSG00000020439	protein_coding
Ppp3cc	0.797298173	0.686961194	6.467070118	0.010989155	0.998923353	ENSMUSG00000022092	protein_coding
Glo1	0.760572925	0.227919731	6.460259603	0.011031353	0.998923353	ENSMUSG00000024026	protein_coding
Irgq	-0.444876149	1.874654211	6.455865699	0.011058665	0.998923353	ENSMUSG00000041037	protein_coding
Tmem130	0.434295267	1.330800474	6.448958589	0.01110174	0.998923353	ENSMUSG00000043388	protein_coding
Lrig2	0.431753092	1.670355249	6.436598984	0.011179248	0.998923353	ENSMUSG00000032913	protein_coding
Pnpla2	0.759464924	0.238949434	6.409798199	0.011349231	0.998923353	ENSMUSG00000025509	protein_coding
LOC108167700	-1.039956024	0.135511139	6.374497503	0.011577182	0.998923353	NA	NA
Pfkfb4	-0.586802383	0.801151216	6.296576916	0.012097135	0.998923353	ENSMUSG00000025648	protein_coding
Psmc5	-0.452745767	3.085521064	6.280256709	0.012209041	0.998923353	ENSMUSG00000020708	protein_coding
Exoc2	0.613785076	0.366570283	6.211957094	0.012689027	0.998923353	ENSMUSG00000021357	protein_coding
Zfp697	0.644422087	0.611561116	6.164943112	0.013030656	0.998923353	ENSMUSG00000050064	protein_coding
Mir34a	0.861952449	1.026429231	6.137807616	0.013232127	0.998923353	ENSMUSG00000065493	miRNA
Golga1	0.470986887	1.246817819	6.067292347	0.01377079	0.998923353	ENSMUSG00000026754	protein_coding
Mettl3	0.541655314	0.626000495	6.060475723	0.013824044	0.998923353	ENSMUSG00000022160	protein_coding
Park2	0.459910974	1.124069162	6.048338058	0.013919392	0.998923353	NA	NA
Gpr17	-0.564641606	0.744615146	5.992519469	0.014366668	0.998923353	ENSMUSG00000052229	protein_coding
Ctxn3	-0.916336667	1.030275367	5.959969401	0.014634295	0.998923353	ENSMUSG00000069372	protein_coding
Mmd2	0.467055762	1.271957627	5.939786453	0.014802812	0.998923353	ENSMUSG00000039533	protein_coding
Morf4l1	-0.714092449	0.333993099	5.893727013	0.015194909	0.998923353	ENSMUSG00000062270	protein_coding
Cdc42se2	0.640357634	0.117801279	5.891295072	0.015215906	0.998923353	ENSMUSG00000052298	protein_coding
LOC108167846	0.642837957	0.455583367	5.881297271	0.015302543	0.998923353	NA	NA
2810474O19Rik	0.744926173	-0.036978955	5.872470639	0.015379453	0.998923353	NA	NA
Trpc3	-0.351376468	2.584901812	5.840333853	0.015662854	0.998923353	ENSMUSG00000027716	protein_coding
Man2b2	0.642831958	0.32845005	5.817572969	0.015866824	0.998923353	ENSMUSG00000029119	protein_coding
Dgke	-0.318958253	3.134949195	5.774311216	0.016262092	0.998923353	ENSMUSG00000000276	protein_coding
Prosc	0.47614814	1.314596845	5.764243108	0.016355528	0.998923353	NA	NA
Atp7a	0.706867445	0.212448364	5.723189548	0.01674229	0.998923353	ENSMUSG00000033792	protein_coding
Psmd9	-0.563730499	0.439853366	5.716639593	0.016804863	0.998923353	ENSMUSG00000029440	protein_coding
Ascc2	-0.478092035	1.108399786	5.714235658	0.016827889	0.998923353	ENSMUSG00000020412	protein_coding
A230046K03Rik	0.424996262	1.15912839	5.712387494	0.016845614	0.998923353	NA	NA
Qars	-0.473668256	0.875529446	5.69730931	0.016990941	0.998923353	NA	NA
Mir93	0.843785603	2.17947879	5.688210523	0.017079262	0.998923353	ENSMUSG00000065527	miRNA
Nol9	0.553714638	0.419703554	5.660539732	0.017350783	0.998923353	ENSMUSG00000028948	protein_coding
Mir125b-1	0.822293865	1.625367172	5.656850205	0.017387321	0.998923353	ENSMUSG00000093354	miRNA
Ptgfrn	-0.588585628	0.597206032	5.652848797	0.017427039	0.998923353	ENSMUSG00000027864	protein_coding
Mrc2	-0.568571236	0.766644189	5.644582555	0.017509384	0.998923353	ENSMUSG00000020695	protein_coding
Sbsn	-0.622346776	0.837608432	5.63218514	0.017633637	0.998923353	ENSMUSG00000046056	protein_coding
Frmpd1	0.757034934	0.004813334	5.629688408	0.01765877	0.998923353	ENSMUSG00000035615	protein_coding
Zfp334	0.522093563	0.57870441	5.621879613	0.017737616	0.998923353	ENSMUSG00000017667	protein_coding
Mex3b	0.718010101	-0.176223288	5.593527841	0.018026954	0.998923353	ENSMUSG00000057706	protein_coding
LOC108169077	0.712717913	-0.11341526	5.59116879	0.018051248	0.998923353	NA	NA
Cgnl1	-0.365136301	3.787307892	5.56859613	0.018285416	0.998923353	ENSMUSG00000032232	protein_coding
Mir148b	0.765331458	3.133447866	5.529282571	0.018700772	0.998923353	ENSMUSG00000065560	miRNA
Mir6958	0.759838432	0.492268402	5.510422718	0.018903478	0.998923353	ENSMUSG00000098663	miRNA
C030006K11Rik	-0.745013699	0.119129997	5.502330316	0.01899115	0.998923353	ENSMUSG00000116138	protein_coding
Pcdhga8	0.545726265	1.507492389	5.496046711	0.019059515	0.998923353	ENSMUSG00000103897	protein_coding
Fam49a	0.52794335	0.732573215	5.467829615	0.019369666	0.998923353	NA	NA
Chpf	-0.419120817	1.793761578	5.438846033	0.019693676	0.998923353	ENSMUSG00000032997	protein_coding
Mir140	0.906524746	3.269311175	5.435855841	0.019727421	0.998923353	ENSMUSG00000065439	miRNA
Srpk3	-0.593682159	0.601844822	5.428767153	0.019807658	0.998923353	ENSMUSG00000002007	protein_coding
Gm40780	0.730525368	0.016307592	5.423035328	0.019872783	0.998923353	NA	NA
Gm36461	-0.635625263	0.610903661	5.422811944	0.019875325	0.998923353	NA	NA
Ttl	0.432055139	1.52879073	5.409205995	0.020030825	0.998923353	ENSMUSG00000027394	protein_coding
Zfp830	-0.49038223	1.28963441	5.40712864	0.020054677	0.998923353	ENSMUSG00000046010	protein_coding
Mir101b	1.091746547	3.530141071	5.391272106	0.020237712	0.998923353	ENSMUSG00000065556	miRNA
Cadm1	0.35553097	2.500472122	5.366325246	0.020529184	0.998923353	ENSMUSG00000032076	protein_coding
Fmn2	-0.339994763	3.314472625	5.351720647	0.020701831	0.998923353	ENSMUSG00000028354	protein_coding
Imp4	0.5492069	1.022416632	5.298355403	0.021345569	0.998923353	ENSMUSG00000026127	protein_coding
Pfdn5	-0.717565744	0.093952212	5.290116562	0.021446785	0.998923353	ENSMUSG00000001289	protein_coding
Kitl	0.472874381	0.75396629	5.283744693	0.021525404	0.998923353	ENSMUSG00000019966	protein_coding
Tmem127	-0.318397159	3.073899357	5.27958976	0.021576831	0.998923353	ENSMUSG00000034850	protein_coding
Phkg2	0.668485823	-0.140883601	5.244097493	0.022021348	0.998923353	ENSMUSG00000030815	protein_coding
Ap2m1	-0.52497313	0.515277578	5.204363046	0.022530268	0.998923353	ENSMUSG00000022841	protein_coding
Ccdc61	0.651883611	-0.084598673	5.192339469	0.022686657	0.998923353	ENSMUSG00000074358	protein_coding
Kif17	0.774699661	-0.23452147	5.184114766	0.022794281	0.998923353	ENSMUSG00000028758	protein_coding
LOC105244416	0.467587982	0.98464002	5.183308847	0.022804856	0.998923353	NA	NA
Mrpl15	-0.465513754	0.776442307	5.158208014	0.023136757	0.998923353	ENSMUSG00000033845	protein_coding
Tusc3	-0.618725846	0.652379983	5.150125008	0.0232447	0.998923353	ENSMUSG00000118664	protein_coding
LOC102636700	-0.652118422	0.278605354	5.142753369	0.023343597	0.998923353	NA	NA
Gosr1	0.478076442	0.931899961	5.129500441	0.023522497	0.998923353	ENSMUSG00000010392	protein_coding
Ckmt1	-0.289579899	3.16904162	5.112396737	0.023755481	0.998923353	ENSMUSG00000000308	protein_coding
Rmdn3	-0.376192307	3.562486828	5.107967259	0.023816209	0.998923353	ENSMUSG00000070730	protein_coding
Pcdhgb7	0.439635488	1.291826071	5.067781877	0.024374554	0.998923353	ENSMUSG00000104063	protein_coding
Med28	0.662873797	0.306588946	5.067369317	0.024380356	0.998923353	ENSMUSG00000015804	protein_coding
Isyna1	0.785673212	-0.42030304	5.053740895	0.02457283	0.998923353	ENSMUSG00000019139	protein_coding
Abtb1	0.453787858	1.8833957	5.034915451	0.024841299	0.998923353	ENSMUSG00000030083	protein_coding
Mir153	0.740005867	-0.029862911	5.028079138	0.024939544	0.998923353	ENSMUSG00000065538	miRNA
Rad9a	0.580096065	0.149802044	5.004581904	0.025280309	0.998923353	ENSMUSG00000024824	protein_coding
Phka1	0.369685473	2.012147926	5.003047069	0.025302735	0.998923353	ENSMUSG00000034055	protein_coding
Mylip	-0.637688789	-0.037014806	5.002318018	0.025313395	0.998923353	ENSMUSG00000038175	protein_coding
Hmgcs1	0.375364	2.008451696	5.000178661	0.025344702	0.998923353	ENSMUSG00000093930	protein_coding
Gm6524	0.81035551	-0.124833057	4.998433026	0.025370278	0.998923353	ENSMUSG00000110177	processed_pseudogene
Mest	-0.645639073	0.107415348	4.978659588	0.025661859	0.998923353	ENSMUSG00000051855	protein_coding
Rrnad1	-0.384250832	1.840187257	4.960795737	0.025928273	0.998923353	NA	NA
Dock6	0.47909146	1.604474625	4.955051594	0.026014549	0.998923353	ENSMUSG00000032198	protein_coding
Farsb	0.511702996	0.574274489	4.9519769	0.026060852	0.998923353	ENSMUSG00000026245	protein_coding
Mpzl1	0.445156766	1.349377447	4.944751523	0.02617	0.998923353	ENSMUSG00000026566	protein_coding
Wdr45	0.447683558	0.83004497	4.941501918	0.026219244	0.998923353	ENSMUSG00000039382	protein_coding
Efnb1	-0.658596164	0.116898088	4.908888434	0.02671883	0.998923353	ENSMUSG00000031217	protein_coding
Rab6a	0.361998617	1.869921298	4.86298264	0.027438861	0.998923353	ENSMUSG00000030704	protein_coding
Wbp1l	-0.40525448	1.940755816	4.862232614	0.027450791	0.998923353	ENSMUSG00000047731	protein_coding
Xdh	0.601061409	0.346983162	4.857992438	0.027518339	0.998923353	ENSMUSG00000024066	protein_coding
Utp14a	0.521116078	0.470694865	4.854358816	0.027576362	0.998923353	ENSMUSG00000063785	protein_coding
Stau1	0.332741106	1.664034475	4.843905803	0.027743989	0.998923353	ENSMUSG00000039536	protein_coding
Chordc1	0.689880051	0.487579571	4.835347387	0.027882023	0.998923353	ENSMUSG00000001774	protein_coding
Mir340	0.971480375	5.858902642	4.817556137	0.02817126	0.998923353	ENSMUSG00000065417	miRNA
Dnajb12	0.573941316	0.171455284	4.763449137	0.029070238	0.998923353	ENSMUSG00000020109	protein_coding
Exoc3l	0.626653557	-0.104874881	4.755706926	0.029201296	0.998923353	ENSMUSG00000043251	protein_coding
Gid4	-0.409066208	1.953099747	4.744464418	0.029392702	0.998923353	ENSMUSG00000018415	protein_coding
Gm10791	-0.691847155	-0.106137761	4.73055005	0.029631408	0.998923353	ENSMUSG00000115518	lncRNA
Twf1	0.6454487	-0.001838076	4.710889041	0.029972148	0.998923353	ENSMUSG00000022451	protein_coding
Coro7	0.415049388	1.288105458	4.695202287	0.030246938	0.998923353	ENSMUSG00000039637	protein_coding
Prkag2	0.414240824	1.41047607	4.633487953	0.031353761	0.998923353	ENSMUSG00000028944	protein_coding
Hpca	-0.548476904	0.218444592	4.629914166	0.031419135	0.998923353	ENSMUSG00000028785	protein_coding
Ppm1k	0.422303041	1.168151621	4.624446562	0.031519428	0.998923353	ENSMUSG00000037826	protein_coding
Sec23a	-0.562222172	0.523639178	4.618878548	0.031621906	0.998923353	ENSMUSG00000020986	protein_coding
Gm39897	0.517365767	0.632664599	4.611566928	0.031757003	0.998923353	NA	NA
Mospd3	-0.654356157	-0.045689016	4.600163509	0.031968907	0.998923353	ENSMUSG00000037221	protein_coding
AW549877	0.429817629	1.32958428	4.59953443	0.03198064	0.998923353	NA	NA
Cbarp	0.484492952	2.477845551	4.58E+00	0.032276021	0.998923353	ENSMUSG00000035640	protein_coding
Krit1	-0.422055784	1.451563232	4.58E+00	0.032316981	0.998923353	ENSMUSG00000000600	protein_coding
Dcun1d4	0.503320979	0.604663372	4.573011405	0.032479423	0.998923353	ENSMUSG00000051674	protein_coding
Arhgef28	0.519443656	0.289432882	4.566732589	0.032598685	0.998923353	ENSMUSG00000021662	protein_coding
Fam117a	-0.63519431	0.182010333	4.563815644	0.032654245	0.998923353	ENSMUSG00000038893	protein_coding
Clns1a	0.492104564	0.444453825	4.563782771	0.032654872	0.998923353	ENSMUSG00000025439	protein_coding
Hdac10	0.508545609	0.359537157	4.563441015	0.032661388	0.998923353	ENSMUSG00000062906	protein_coding
Gm10277	-0.39757537	1.176186715	4.547051418	0.032975486	0.998923353	ENSMUSG00000069804	protein_coding
Dap	-0.6039534	0.002220777	4.539340541	0.033124351	0.998923353	ENSMUSG00000039168	protein_coding
A830010M20Rik	0.431836778	1.224031689	4.530152683	0.033302646	0.998923353	NA	NA
Ercc6	0.366644809	2.175622131	4.521514121	0.033471197	0.998923353	ENSMUSG00000054051	protein_coding
Brd3	-0.312154705	2.719876249	4.496786088	0.033958621	0.998923353	ENSMUSG00000026918	protein_coding
Cdk8	0.638699189	0.088668249	4.494952097	0.033995066	0.998923353	ENSMUSG00000029635	protein_coding
Dlg3	-0.368747599	2.679823836	4.468576352	0.034523746	0.998923353	ENSMUSG00000000881	protein_coding
Bace1	-0.473955412	1.351339768	4.461576451	0.034665491	0.998923353	ENSMUSG00000032086	protein_coding
Dhx15	-0.373810445	2.160551628	4.459807107	0.034701416	0.998923353	ENSMUSG00000029169	protein_coding
B4galt7	0.608283538	0.124244292	4.455249333	0.034794136	0.998923353	ENSMUSG00000021504	protein_coding
Syne4	-0.543992302	0.193833816	4.455142647	0.03479631	0.998923353	ENSMUSG00000019737	protein_coding
Commd5	-0.552658089	0.148710777	4.41974073	0.035525434	0.998923353	ENSMUSG00000055041	protein_coding
Mir455	0.632991533	0.290888094	4.413909226	0.035647062	0.998923353	ENSMUSG00000070102	miRNA
Pls3	0.304122893	2.001007221	4.412625691	0.035673891	0.998923353	ENSMUSG00000016382	protein_coding
Acox3	0.491853627	0.975822243	4.405688663	0.03581926	0.998923353	ENSMUSG00000029098	protein_coding
Aldh6a1	0.618406213	0.255107459	4.404530979	0.03584358	0.998923353	ENSMUSG00000021238	protein_coding
Tmc7	-0.580791706	0.110476682	4.401851827	0.035899928	0.998923353	ENSMUSG00000042246	protein_coding
Phyhd1	0.541138259	0.681161443	4.399891872	0.035941209	0.998923353	ENSMUSG00000079484	protein_coding
Slc38a10	-0.344984234	3.162119705	4.397857781	0.035984104	0.998923353	ENSMUSG00000061306	protein_coding
Srsf3	0.563801918	0.219232615	4.39291336	0.036088596	0.998923353	ENSMUSG00000071172	protein_coding
Zfp846	0.528476017	0.492592659	4.384810373	0.036260525	0.998923353	ENSMUSG00000058192	protein_coding
Zfp777	-0.405508279	1.676981682	4.357428099	0.036847896	0.998923353	ENSMUSG00000071477	protein_coding
Slc25a42	0.517401434	0.905762918	4.357012011	0.036856898	0.998923353	ENSMUSG00000002346	protein_coding
Slc25a18	-0.530204509	0.590310585	4.325298718	0.037549823	0.998923353	ENSMUSG00000004902	protein_coding
0610007P14Rik	-0.531337109	0.221942066	4.320363439	0.037658878	0.998923353	NA	NA
Slx4	-0.290222781	2.421854548	4.307490307	0.037944902	0.998923353	ENSMUSG00000039738	protein_coding
Ino80d	0.303440846	2.513961267	4.290596466	0.038323719	0.998923353	ENSMUSG00000040865	protein_coding
Nadk	0.433969926	1.050294552	4.28889972	0.038361984	0.998923353	ENSMUSG00000029063	protein_coding
Fam98a	0.444612846	0.834716391	4.266939707	0.038860858	0.998923353	ENSMUSG00000002017	protein_coding
Zw10	0.43458608	0.788354935	4.265844183	0.038885923	0.998923353	ENSMUSG00000032264	protein_coding
Gm2694	0.611907603	0.017796683	4.260516086	0.039008069	0.998923353	NA	NA
Wrn	0.658910496	-0.086135623	4.259796377	0.039024599	0.998923353	ENSMUSG00000031583	protein_coding
E2f4	-0.436304387	0.713766334	4.257966356	0.039066663	0.998923353	ENSMUSG00000014859	protein_coding
Wdr44	-0.609214512	-0.131066962	4.251425711	0.039217394	0.998923353	ENSMUSG00000036769	protein_coding
Gpn1	-0.685618782	0.351633404	4.246795373	0.03932447	0.998923353	ENSMUSG00000064037	protein_coding
Rbm3	0.70014161	0.190379018	4.24029975	0.039475197	0.998923353	ENSMUSG00000031167	protein_coding
Mir339	0.748261136	0.079689927	4.23691535	0.03955397	0.998923353	ENSMUSG00000065593	miRNA
Hps1	0.734454182	0.00383619	4.212742358	0.040121424	0.998923353	ENSMUSG00000025188	protein_coding
Nubp1	0.618660795	-0.004924352	4.207863502	0.040236986	0.998923353	ENSMUSG00000022503	protein_coding
Tunar	-0.436928719	0.934943068	4.196435964	0.040509032	0.998923353	ENSMUSG00000097929	protein_coding
Srxn1	-0.452942608	1.161444141	4.185743883	0.040765319	0.998923353	ENSMUSG00000032802	protein_coding
Aldh4a1	0.431945166	1.10557495	4.171347025	0.041113101	0.998923353	ENSMUSG00000028737	protein_coding
Morc3	-0.47658409	0.852431848	4.168314376	0.041186756	0.998923353	ENSMUSG00000039456	protein_coding
Exoc8	-0.35138308	2.161842781	4.16411192	0.041289053	0.998923353	ENSMUSG00000074030	protein_coding
Tmed9	-0.376724424	1.400603934	4.16297679	0.04131673	0.998923353	ENSMUSG00000058569	protein_coding
Lrrc26	0.521749571	0.592922843	4.153019907	0.04156034	0.998923353	ENSMUSG00000026961	protein_coding
Trhde	-0.318164474	2.733508412	4.146001641	0.041732958	0.998923353	ENSMUSG00000050663	protein_coding
2310015A10Rik	-0.428485323	0.850768581	4.140484305	0.041869189	0.998923353	ENSMUSG00000097729	lncRNA
Yars	-0.350168873	2.847655132	4.137962572	0.04193161	0.998923353	NA	NA
Shtn1	0.4174853	1.423197476	4.124345678	0.042270364	0.998923353	ENSMUSG00000041362	protein_coding
Siah2	-0.573018104	0.353058234	4.118585046	0.042414539	0.998923353	ENSMUSG00000036432	protein_coding
Dtna	0.271104918	3.800515035	4.113754505	0.042535835	0.998923353	ENSMUSG00000024302	protein_coding
Pcmt1	0.450236479	1.223390962	4.107909342	0.042683095	0.998923353	ENSMUSG00000019795	protein_coding
Amdhd2	-0.457341545	0.950604053	4.095533124	0.042996668	0.998923353	ENSMUSG00000036820	protein_coding
Mat2a	-0.463243717	1.006823229	4.095242805	0.043004053	0.998923353	ENSMUSG00000053907	protein_coding
Nap1l1	-0.430076617	1.303878501	4.094383003	0.043025931	0.998923353	ENSMUSG00000058799	protein_coding
Csnk1g3	0.51652683	0.690309539	4.093185134	0.043056431	0.998923353	ENSMUSG00000073563	protein_coding
Mir504	0.576162968	0.043497897	4.09228838	0.043079279	0.998923353	ENSMUSG00000070110	miRNA
Syt9	0.297466779	1.903146455	4.080059082	0.043392142	0.998923353	ENSMUSG00000062542	protein_coding
Gabpa	0.426150279	1.006149095	4.078200413	0.043439901	0.998923353	ENSMUSG00000008976	protein_coding
Dnmt1	-0.277602232	3.018481657	4.075639229	0.043505802	0.998923353	ENSMUSG00000004099	protein_coding
Klc4	-0.319107542	1.991212854	4.060299979	0.0439027	0.998923353	ENSMUSG00000003546	protein_coding
Lypla2	0.690088957	0.519309426	4.055018355	0.04404024	0.998923353	ENSMUSG00000028670	protein_coding
Mir186	0.65617564	3.092880609	4.050428986	0.044160122	0.998923353	ENSMUSG00000065431	miRNA
Rela	-0.382440867	1.18588172	4.049935689	0.044173028	0.998923353	ENSMUSG00000024927	protein_coding
Rorb	0.580321489	0.008124488	4.046951184	0.044251196	0.998923353	ENSMUSG00000036192	protein_coding
Top1mt	-0.675160487	-0.196409127	4.045138219	0.044298751	0.998923353	ENSMUSG00000000934	protein_coding
C2cd3	-0.387411216	1.428217444	4.044771657	0.044308373	0.998923353	ENSMUSG00000047248	protein_coding
Prkar1b	-0.273051695	2.607401439	4.034914442	0.044567935	0.998923353	ENSMUSG00000025855	protein_coding
2700060E02Rik	0.527674092	0.525660699	4.033798236	0.044597428	0.998923353	NA	NA
Ints6	0.372175818	1.264514099	4.027467582	0.044765089	0.998923353	ENSMUSG00000035161	protein_coding
Bcl2l13	-0.395912571	1.541303552	4.022069655	0.044908572	0.998923353	ENSMUSG00000009112	protein_coding
Ifrd1	0.665427763	-0.211500619	4.019942215	0.044965254	0.998923353	ENSMUSG00000001627	protein_coding
Mir125b-2	0.659662784	0.885491374	4.018433802	0.045005489	0.998923353	ENSMUSG00000065472	miRNA
Stac2	0.387973079	1.410936184	4.009091692	0.045255525	0.998923353	ENSMUSG00000017400	protein_coding
Usp54	0.286733563	2.406193692	4.002697827	0.045427496	0.998923353	ENSMUSG00000034235	protein_coding
Adck2	-0.458640683	0.897345857	3.981565104	0.046000802	0.998923353	ENSMUSG00000046947	protein_coding
Mt1	0.472272953	2.004450778	3.975825846	0.046157814	0.998923353	ENSMUSG00000031765	protein_coding
Cept1	0.631862942	-0.013437504	3.962410816	0.046527023	0.998923353	ENSMUSG00000040774	protein_coding
Arl4a	0.601602928	0.008780308	3.961671408	0.046547464	0.998923353	ENSMUSG00000047446	protein_coding
Pcyt1b	0.523344613	0.353358704	3.95734906	0.046667141	0.998923353	ENSMUSG00000035246	protein_coding
Col15a1	-0.786026643	-0.086367145	3.956089515	0.046702077	0.998923353	ENSMUSG00000028339	protein_coding
Pigz	-0.550797411	0.385330279	3.946912093	0.04695746	0.998923353	ENSMUSG00000045625	protein_coding
Rrn3	0.327844627	1.868825318	3.938043519	0.047205649	0.998923353	ENSMUSG00000022682	protein_coding
Skor2	-0.61010114	0.355898776	3.936566223	0.047247125	0.998923353	ENSMUSG00000091519	protein_coding
Mir194-2	0.67209378	0.742911731	3.935072784	0.047289094	0.998923353	ENSMUSG00000065582	miRNA
Rnf126	-0.374202506	1.575314844	3.927024243	0.047515954	0.998923353	ENSMUSG00000035890	protein_coding
Fyttd1	0.447476224	0.489687167	3.919780688	0.047721105	0.998923353	ENSMUSG00000022800	protein_coding
Rnpepl1	0.315756938	2.033098712	3.907746846	0.048063996	0.998923353	ENSMUSG00000026269	protein_coding
Pdrg1	0.502640897	0.662157363	3.900508925	0.048271483	0.998923353	ENSMUSG00000027472	protein_coding
Taf1b	0.460305738	0.417509667	3.893823827	0.048463963	0.998923353	ENSMUSG00000059669	protein_coding
Armc9	-0.432229526	1.287428807	3.889901982	0.048577259	0.998923353	ENSMUSG00000062590	protein_coding
Zfp324	0.438097497	0.547280556	3.888703327	0.048611942	0.998923353	ENSMUSG00000004500	protein_coding
Tmem208	0.598513665	-0.036000396	3.875233473	0.049003494	0.998923353	ENSMUSG00000014856	protein_coding
Mir381	0.612642723	5.714354717	3.870876033	0.049130871	0.998923353	ENSMUSG00000098838	miRNA
Ugp2	0.48112494	0.282910569	3.854096704	0.049624641	0.998923353	ENSMUSG00000001891	protein_coding
Tldc2	-0.372889068	2.727145825	3.852067272	0.049684717	0.998923353	ENSMUSG00000074628	protein_coding
Gm42351	-0.587333265	-0.145640578	3.849709646	0.049754603	0.998923353	NA	NA
Klhl26	-0.341456904	1.413433379	3.844897561	0.04989757	0.998923353	ENSMUSG00000055707	protein_coding
Rtn2	-0.392482316	1.329134034	3.833650722	0.050233407	0.998923353	ENSMUSG00000030401	protein_coding
Scn4b	-0.280262564	2.533446416	3.832972825	0.050253726	0.998923353	ENSMUSG00000046480	protein_coding
Btbd3	0.27470384	3.161796815	3.832720704	0.050261285	0.998923353	ENSMUSG00000062098	protein_coding
Dok3	0.438191526	0.70698839	3.832361197	0.050272065	0.998923353	ENSMUSG00000035711	protein_coding
Pigv	-0.418504842	1.049414627	3.825067476	0.050491315	0.998923353	ENSMUSG00000043257	protein_coding
Armcx1	-0.41696479	1.333584585	3.82303825	0.050552493	0.998923353	ENSMUSG00000033460	protein_coding
Kbtbd2	0.404199661	1.421035833	3.822997281	0.050553729	0.998923353	ENSMUSG00000059486	protein_coding
Pip4k2a	-0.319990728	1.650653472	3.82249893	0.050568766	0.998923353	ENSMUSG00000026737	protein_coding
Gatad1	0.555446693	0.14977355	3.819754242	0.050651667	0.998923353	ENSMUSG00000007415	protein_coding
Pcif1	-0.378881271	1.597566404	3.816392843	0.050753391	0.998923353	ENSMUSG00000039849	protein_coding
Kiz	-0.455040233	0.850976161	3.815928127	0.050767471	0.998923353	ENSMUSG00000074749	protein_coding
Blcap	0.479762889	0.608568352	3.814206223	0.050819679	0.998923353	ENSMUSG00000067787	protein_coding
Entpd6	0.385874037	0.990128595	3.813771713	0.050832863	0.998923353	ENSMUSG00000033068	protein_coding
Marf1	0.258048081	3.505990332	3.813539291	0.050839916	0.998923353	ENSMUSG00000060657	protein_coding
Ogdhl	0.236355378	3.097642004	3.801957064	0.051192715	0.998923353	ENSMUSG00000021913	protein_coding
Plcl2	-0.266797764	2.448776018	3.796610904	0.051356433	0.998923353	ENSMUSG00000038910	protein_coding
Ap4e1	-0.367613769	1.679186946	3.791588909	0.051510729	0.998923353	ENSMUSG00000001998	protein_coding
Synm	-0.301700374	2.127780519	3.786205184	0.051676683	0.998923353	ENSMUSG00000030554	protein_coding
Pprc1	0.449636227	0.958188245	3.778057993	0.051928898	0.998923353	ENSMUSG00000055491	protein_coding
Pold1	0.54179408	0.674390915	3.776028738	0.05199192	0.998923353	ENSMUSG00000038644	protein_coding
Stom	0.557239279	0.139657018	3.775586346	0.052005671	0.998923353	ENSMUSG00000026880	protein_coding
Atxn10	0.344795813	1.609958963	3.770774008	0.052155493	0.998923353	ENSMUSG00000016541	protein_coding
Ubxn1	-0.354087417	2.688770128	3.770628519	0.05216003	0.998923353	ENSMUSG00000071655	protein_coding
Zbtb34	-0.443898725	0.656260771	3.770051312	0.052178032	0.998923353	ENSMUSG00000068966	protein_coding
Ube2l3	0.548564403	0.751973236	3.768459292	0.05222772	0.998923353	ENSMUSG00000038965	protein_coding
Susd4	-0.37938959	1.528067888	3.76749071	0.052257974	0.998923353	ENSMUSG00000038576	protein_coding
Parm1	-0.401985332	1.027752625	3.766882171	0.052276992	0.998923353	ENSMUSG00000034981	protein_coding
Uqcrfs1	-0.498045687	0.558733319	3.766291434	0.05229546	0.998923353	ENSMUSG00000038462	protein_coding
Rnf38	-0.30114248	1.666643618	3.759532504	0.052507257	0.998923353	ENSMUSG00000035696	protein_coding
Chmp3	-0.372145743	1.292509711	3.755918835	0.052620867	0.998923353	ENSMUSG00000053119	protein_coding
Psma7	0.457010593	1.184744611	3.754981183	0.052650388	0.998923353	ENSMUSG00000027566	protein_coding
Fhl1	0.402897251	0.714538532	3.741853993	0.053065534	0.998923353	ENSMUSG00000023092	protein_coding
Wfikkn1	-0.63603665	0.154073803	3.733731098	0.053324154	0.998923353	ENSMUSG00000071192	protein_coding
Llgl1	0.256905409	2.385035312	3.733402576	0.053334642	0.998923353	ENSMUSG00000020536	protein_coding
Rab22a	-0.502068939	0.246510474	3.733301699	0.053337863	0.998923353	ENSMUSG00000027519	protein_coding
Map4k3	0.278561056	2.441379435	3.730654581	0.053422454	0.998923353	ENSMUSG00000024242	protein_coding
Sdk2	-0.398568873	1.346185872	3.727536842	0.053522267	0.998923353	ENSMUSG00000041592	protein_coding
Arpc4	0.395679581	1.621381807	3.722849662	0.053672696	0.998923353	ENSMUSG00000079426	protein_coding
Fam214a	0.279130201	2.424809504	3.721980652	0.053700635	0.998923353	NA	NA
Stk10	-0.299662181	2.422066139	3.721229209	0.053724806	0.998923353	ENSMUSG00000020272	protein_coding
LOC108168907	0.363534686	1.297915945	3.721209604	0.053725437	0.998923353	NA	NA
Zfand2a	0.443419075	0.53582945	3.720602837	0.053744964	0.998923353	ENSMUSG00000053581	protein_coding
Adamts18	0.362993716	0.969638521	3.714942246	0.05392749	0.998923353	ENSMUSG00000053399	protein_coding
Slc25a44	-0.335639812	1.773277087	3.71183741	0.054027885	0.998923353	ENSMUSG00000050144	protein_coding
Mllt11	-0.394370139	0.798627357	3.707783251	0.054159274	0.998923353	ENSMUSG00000053192	protein_coding
Vps41	-0.3341328	2.317007082	3.703944146	0.054284006	0.998923353	ENSMUSG00000041236	protein_coding
Gm13630	0.712448067	0.064784041	3.697982892	0.05447829	0.998923353	ENSMUSG00000085386	lncRNA
Acvr1b	0.29765098	2.317217237	3.683444977	0.054955193	0.998923353	ENSMUSG00000000532	protein_coding
Cbs	0.390678937	0.820586567	3.678876493	0.055105971	0.998923353	ENSMUSG00000024039	protein_coding
LOC108169046	-0.47529334	0.553039711	3.676231155	0.055193477	0.998923353	NA	NA
Ptpn9	0.55448312	-0.081381207	3.666748926	0.055508358	0.998923353	ENSMUSG00000032290	protein_coding
Ero1l	0.470432926	0.44709218	3.661433148	0.055685714	0.998923353	NA	NA
Eif4a3	-0.535638647	0.458911946	3.661309983	0.055689831	0.998923353	ENSMUSG00000025580	protein_coding
Gm42056	0.497601529	0.310210556	3.657570793	0.055814956	0.998923353	ENSMUSG00000120218	lncRNA
Raph1	0.383528881	1.484257245	3.653234038	0.05596045	0.998923353	ENSMUSG00000026014	protein_coding
Iars2	-0.355990259	1.440627378	3.652513386	0.055984666	0.998923353	ENSMUSG00000026618	protein_coding
Cyth2	-0.330590757	1.63895696	3.652193644	0.055995414	0.998923353	ENSMUSG00000003269	protein_coding
Mrpl2	-0.450852913	0.58529772	3.645867156	0.056208526	0.998923353	ENSMUSG00000002767	protein_coding
Slc35e2	0.34426329	2.028066393	3.644633928	0.056250168	0.998923353	ENSMUSG00000042202	protein_coding
Fkbp9	-0.444723974	1.153841444	3.641832948	0.05634487	0.998923353	ENSMUSG00000029781	protein_coding
Zfp672	0.343353966	2.239858025	3.638140452	0.056469973	0.998923353	ENSMUSG00000049755	protein_coding
Depdc5	0.398017908	2.02935598	3.628106434	0.05681142	0.998923353	ENSMUSG00000037426	protein_coding
Zfp24	0.472678787	0.768322946	3.611634384	0.057376706	0.998923353	ENSMUSG00000051469	protein_coding
Sqstm1	-0.283352115	3.080451698	3.605021842	0.057605312	0.998923353	ENSMUSG00000015837	protein_coding
Mcu	0.37442115	1.156097032	3.599712226	0.057789574	0.998923353	ENSMUSG00000009647	protein_coding
Srsf7	0.426272667	0.508513409	3.59653017	0.057900302	0.998923353	ENSMUSG00000024097	protein_coding
Lgi2	0.462190557	1.24959769	3.59497116	0.057954634	0.998923353	ENSMUSG00000039252	protein_coding
Itfg1	0.392269677	1.678621467	3.594437372	0.057973249	0.998923353	ENSMUSG00000031703	protein_coding
Ptpn22	0.273694543	2.197927555	3.589991549	0.058128539	0.998923353	ENSMUSG00000027843	protein_coding
Park7	-0.406447526	0.658219542	3.586550318	0.058249042	0.998923353	ENSMUSG00000028964	protein_coding
Anln	-0.512886148	1.316508843	3.585665189	0.05828008	0.998923353	ENSMUSG00000036777	protein_coding
Myl12a	0.630694711	0.377682483	3.582569918	0.058388756	0.998923353	ENSMUSG00000024048	protein_coding
Doc2b	-0.354624175	1.812900677	3.582184418	0.058402307	0.998923353	ENSMUSG00000020848	protein_coding
Itch	0.366300456	1.504616904	3.578493198	0.058532221	0.998923353	ENSMUSG00000027598	protein_coding
Tbc1d32	0.511242939	0.292660754	3.55823957	0.059250545	0.998923353	ENSMUSG00000038122	protein_coding
Mir872	0.767566307	2.158632046	3.557793433	0.059266473	0.998923353	ENSMUSG00000077921	miRNA
Lancl3	0.510348626	0.657206221	3.557164318	0.059288942	0.998923353	ENSMUSG00000047344	protein_coding
Dync1li2	-0.255024898	4.141793573	3.557039805	0.05929339	0.998923353	ENSMUSG00000035770	protein_coding
Ptpn12	0.415952529	0.804572849	3.554900055	0.059369883	0.998923353	ENSMUSG00000028771	protein_coding
F3	-0.526768401	0.002641021	3.549291077	0.059570896	0.998923353	ENSMUSG00000028128	protein_coding
Mir187	0.401876516	1.689575815	3.545536206	0.059705867	0.998923353	ENSMUSG00000065532	miRNA
Mfsd14b	0.470619955	0.827886116	3.544574744	0.059740479	0.998923353	ENSMUSG00000038212	protein_coding
Impact	-0.322121918	2.530056569	3.544369575	0.059747868	0.998923353	ENSMUSG00000024423	protein_coding
Sulf2	-0.396992526	0.871684291	3.540466962	0.059888599	0.998923353	ENSMUSG00000006800	protein_coding
Chmp6	-0.565859183	0.304863886	3.539690411	0.059916644	0.998923353	ENSMUSG00000025371	protein_coding
Grm7	0.489298032	0.754784964	3.531615361	0.060209102	0.998923353	ENSMUSG00000056755	protein_coding
Bag5	-0.554599753	0.690355431	3.527243192	0.060368084	0.998923353	ENSMUSG00000049792	protein_coding
Atf4	-0.399592166	1.089488066	3.520016475	0.060631845	0.998923353	ENSMUSG00000042406	protein_coding
Syt4	0.267734079	3.103503987	3.519284273	0.060658637	0.998923353	ENSMUSG00000024261	protein_coding
Arsg	0.50189276	0.40195459	3.514360398	0.060839136	0.998923353	ENSMUSG00000020604	protein_coding
Pip4k2b	-0.280516055	1.937707873	3.512592585	0.060904079	0.998923353	ENSMUSG00000018547	protein_coding
Fchsd1	0.506097671	0.030789619	3.509997337	0.060999554	0.998923353	ENSMUSG00000038524	protein_coding
Hmg20a	0.277206992	2.095133249	3.507454914	0.061093239	0.998923353	ENSMUSG00000032329	protein_coding
Ankrd23	-0.605842621	0.157246043	3.504247303	0.061211655	0.998923353	ENSMUSG00000067653	protein_coding
Rara	-0.465908439	0.403542945	3.501849734	0.061300326	0.998923353	ENSMUSG00000037992	protein_coding
Foxp1	-0.342401456	1.481542263	3.501135972	0.06132675	0.998923353	ENSMUSG00000030067	protein_coding
Rnf6	-0.29787241	1.809127878	3.500085357	0.061365666	0.998923353	ENSMUSG00000029634	protein_coding
Fam32a	-0.389169982	2.152680128	3.49011253	0.061736388	0.998923353	ENSMUSG00000003039	protein_coding
Gm34159	-0.518588431	0.412794734	3.489059459	0.061775673	0.998923353	NA	NA
Alg10b	0.541556514	0.494700034	3.486481497	0.061871957	0.998923353	ENSMUSG00000075470	protein_coding
Zfp106	0.269125048	3.793753115	3.484688684	0.061939011	0.998923353	ENSMUSG00000027288	protein_coding
Hbp1	0.470066598	0.30459614	3.484586564	0.061942832	0.998923353	ENSMUSG00000002996	protein_coding
Aatf	-0.308930203	3.043185993	3.480589858	0.062092603	0.998923353	ENSMUSG00000018697	protein_coding
Mpv17l2	0.44002036	0.558163845	3.478323176	0.062177715	0.998923353	ENSMUSG00000035559	protein_coding
Gm42372	-0.349539582	1.006256004	3.477060558	0.062225179	0.998923353	NA	NA
Pld5	0.266688625	2.33339434	3.467874447	0.062571666	0.998923353	ENSMUSG00000055214	protein_coding
Nrip3	0.416478268	1.121571826	3.46571816	0.062653295	0.998923353	ENSMUSG00000034825	protein_coding
Kpnb1	-0.242923782	3.247300617	3.463948081	0.062720389	0.998923353	ENSMUSG00000001440	protein_coding
Nefh	-0.310892826	2.431586779	3.459497651	0.062889419	0.998923353	ENSMUSG00000020396	protein_coding
Skil	0.384293404	1.052066465	3.458683729	0.062920384	0.998923353	ENSMUSG00000027660	protein_coding
Ric1	0.314213494	1.78958482	3.458561721	0.062925027	0.998923353	ENSMUSG00000038658	protein_coding
Unk	-0.348718446	1.092642814	3.454641007	0.06307443	0.998923353	ENSMUSG00000020770	protein_coding
Slc16a1	-0.357304396	1.70405961	3.454022211	0.063098045	0.998923353	ENSMUSG00000032902	protein_coding
Fam179b	-0.388323671	0.984158456	3.451323422	0.063201146	0.998923353	NA	NA
Ccdc64	-0.26597002	2.751957767	3.447983111	0.063329004	0.998923353	NA	NA
Sirt2	-0.376286969	2.401378243	3.447516881	0.063346871	0.998923353	ENSMUSG00000015149	protein_coding
Letmd1	0.423202702	0.848501907	3.442412729	0.063542836	0.998923353	ENSMUSG00000037353	protein_coding
Brap	-0.3176655	1.792059233	3.442239549	0.063549496	0.998923353	ENSMUSG00000029458	protein_coding
Pdcd2l	0.526911713	0.166855951	3.437494632	0.063732268	0.998923353	ENSMUSG00000002635	protein_coding
Nom1	-0.331229455	1.787180729	3.433557692	0.063884343	0.998923353	ENSMUSG00000001569	protein_coding
Radil	0.459529206	1.101593824	3.427182689	0.064131416	0.998923353	ENSMUSG00000029576	protein_coding
Ciita	0.447516672	0.788331928	3.426022167	0.064176503	0.998923353	ENSMUSG00000022504	protein_coding
Gosr2	0.447172573	0.547888757	3.422813638	0.064301333	0.998923353	ENSMUSG00000020946	protein_coding
Lsr	0.397872779	0.840483951	3.418658266	0.064463386	0.998923353	ENSMUSG00000001247	protein_coding
Phtf1	0.390776085	1.065296797	3.415312471	0.064594184	0.998923353	ENSMUSG00000058388	protein_coding
Foxk1	-0.291294104	1.714673668	3.414929828	0.06460916	0.998923353	ENSMUSG00000056493	protein_coding
Sf3a2	-0.47000313	0.491505159	3.403102433	0.065073919	0.998923353	ENSMUSG00000020211	protein_coding
Cldnd1	0.388972575	0.788681921	3.399711123	0.065207838	0.998923353	ENSMUSG00000022744	protein_coding
Hexdc	0.366059463	1.133528538	3.397080296	0.065311929	0.998923353	NA	NA
Mir3099	0.536367074	2.272701138	3.385072211	0.065789297	0.998923353	ENSMUSG00000092815	miRNA
Mir181c	0.615788363	2.187872587	3.385015092	0.065791577	0.998923353	ENSMUSG00000065483	miRNA
Zfp385c	0.363069871	1.047531064	3.376074848	0.066149418	0.998923353	ENSMUSG00000014198	protein_coding
C530008M17Rik	-0.375603275	1.963410301	3.374370772	0.066217861	0.998923353	NA	NA
Rnf34	0.398995163	1.029612531	3.363896518	0.066640215	0.998923353	ENSMUSG00000029474	protein_coding
Satb1	-0.369420007	1.802380499	3.363729034	0.066646992	0.998923353	ENSMUSG00000023927	protein_coding
Pim3	-0.313738495	1.702660637	3.360716197	0.066769024	0.998923353	ENSMUSG00000035828	protein_coding
Rnf103	-0.39847205	1.362356972	3.351941295	0.067125807	0.998923353	ENSMUSG00000052656	protein_coding
Aldh3a2	0.320833323	1.539773983	3.344411024	0.067433607	0.998923353	ENSMUSG00000010025	protein_coding
Tmem44	0.728786762	0.421785395	3.344167352	0.067443593	0.998923353	ENSMUSG00000022537	protein_coding
Pgp	0.740766336	0.0889385	3.334240636	0.06785172	0.998923353	ENSMUSG00000043445	protein_coding
Lpin2	0.291993671	1.846735457	3.327155865	0.068144619	0.998923353	ENSMUSG00000024052	protein_coding
Cep250	-0.30044406	4.319421949	3.327138054	0.068145357	0.998923353	ENSMUSG00000038241	protein_coding
Smim13	0.461888165	0.369238772	3.324440067	0.068257253	0.998923353	ENSMUSG00000091264	protein_coding
Mir10b	0.818896286	3.094371192	3.317435687	0.068548672	0.998923353	ENSMUSG00000065500	miRNA
3110056K07Rik	-0.569855635	-0.244275501	3.316558643	0.068585255	0.998923353	ENSMUSG00000085622	lncRNA
Fgf9	0.37032881	0.901031	3.31278551	0.068742878	0.998923353	ENSMUSG00000021974	protein_coding
Dctn3	-0.432771533	0.888699608	3.303480391	0.06913326	0.998923353	ENSMUSG00000028447	protein_coding
Akr1a1	-0.311903493	2.502105139	3.29948527	0.069301596	0.998923353	ENSMUSG00000028692	protein_coding
Kcnmb4	0.551159067	-0.007685106	3.298432369	0.069346034	0.998923353	ENSMUSG00000054934	protein_coding
Ncald	-0.332480031	1.384654283	3.297678139	0.069377885	0.998923353	ENSMUSG00000051359	protein_coding
Wdr77	-0.494904397	0.12303312	3.293768239	0.069543249	0.998923353	ENSMUSG00000000561	protein_coding
Puf60	-0.287335326	2.645550928	3.293485619	0.069555219	0.998923353	ENSMUSG00000002524	protein_coding
Gm40309	0.476015673	0.595108996	3.292202382	0.069609594	0.998923353	ENSMUSG00000107362	TEC
Sec24a	0.478875914	0.858118298	3.289807969	0.069711175	0.998923353	ENSMUSG00000036391	protein_coding
Tbrg4	0.332326134	1.224967483	3.281784349	0.070052729	0.998923353	ENSMUSG00000000384	protein_coding
Dscr3	-0.451222243	0.279335873	3.280824618	0.070093703	0.998923353	NA	NA
2310036O22Rik	-0.309160097	1.726819202	3.27646884	0.070279988	0.998923353	NA	NA
Mrpl24	0.422113571	0.406844953	3.276023065	0.070299083	0.998923353	ENSMUSG00000019710	protein_coding
LOC108167940	-0.253823003	3.434165159	3.261973452	0.070903748	0.998923353	NA	NA
Kcnk10	0.265560914	2.800282522	3.259526205	0.071009641	0.998923353	ENSMUSG00000033854	protein_coding
Hgsnat	-0.311235578	1.625614012	3.25165387	0.071351429	0.998923353	ENSMUSG00000037260	protein_coding
Rbl2	-0.293861304	1.794522615	3.250267009	0.071411824	0.998923353	ENSMUSG00000031666	protein_coding
Arhgap39	0.322678816	1.657107467	3.245662729	0.071612724	0.998923353	ENSMUSG00000033697	protein_coding
Mir488	0.707605177	0.738425282	3.240735475	0.071828387	0.998923353	ENSMUSG00000070103	miRNA
Mtf1	-0.332734006	1.389644687	3.239165788	0.071897238	0.998923353	ENSMUSG00000028890	protein_coding
Casp8ap2	0.383298802	1.127620102	3.237573331	0.071967159	0.998923353	ENSMUSG00000028282	protein_coding
Mgat4b	0.358049334	1.411910554	3.237434569	0.071973256	0.998923353	ENSMUSG00000036620	protein_coding
Lnx2	0.398974215	0.890239775	3.229020031	0.072343967	0.998923353	ENSMUSG00000016520	protein_coding
Cfap99	-0.441603137	0.531597463	3.227964377	0.07239062	0.998923353	ENSMUSG00000109572	protein_coding
Serinc2	0.291921164	1.762534609	3.225572764	0.072496431	0.998923353	ENSMUSG00000023232	protein_coding
Mtif2	0.458527491	0.396255619	3.223792183	0.072575317	0.998923353	ENSMUSG00000020459	protein_coding
Pnn	-0.271523073	4.08632397	3.221389362	0.072681916	0.998923353	ENSMUSG00000020994	protein_coding
Mthfd2	-0.549941178	0.010787259	3.220448436	0.072723705	0.998923353	ENSMUSG00000005667	protein_coding
Etv5	-0.521746	0.537374957	3.21710918	0.072872218	0.998923353	ENSMUSG00000013089	protein_coding
Zfp385a	-0.288796215	2.09227836	3.216072894	0.072918373	0.998923353	ENSMUSG00000000552	protein_coding
Eif2s1	-0.559192962	0.109574442	3.210874337	0.073150384	0.998923353	ENSMUSG00000021116	protein_coding
Letm2	0.38635239	0.906179756	3.207057977	0.073321212	0.998923353	ENSMUSG00000037363	protein_coding
Nelfe	0.618865621	0.015225417	3.202183834	0.073540011	0.998923353	ENSMUSG00000024369	protein_coding
Mir487b	0.504382484	1.718561268	3.200364229	0.073621872	0.998923353	ENSMUSG00000076219	miRNA
Trub2	0.576672501	0.485295475	3.187556051	0.074200867	0.998923353	ENSMUSG00000039826	protein_coding
Ldhb	0.259126828	3.105869	3.184124935	0.074356799	0.998923353	ENSMUSG00000030246	protein_coding
Mid1ip1	-0.283879528	2.250170693	3.183937611	0.074365323	0.998923353	ENSMUSG00000008035	protein_coding
Bzw1	0.504825823	0.700775777	3.177965707	0.074637599	0.998923353	ENSMUSG00000051223	protein_coding
Mlycd	-0.42708275	0.564329892	3.17790352	0.07464044	0.998923353	ENSMUSG00000074064	protein_coding
Tdrkh	0.399752527	1.240625474	3.173271238	0.074852385	0.998923353	ENSMUSG00000041912	protein_coding
Fam161b	-0.512509497	0.009959588	3.172015298	0.074909961	0.998923353	ENSMUSG00000021234	protein_coding
Exoc5	0.523730792	0.629478863	3.170050034	0.075000149	0.998923353	ENSMUSG00000061244	protein_coding
Mta2	0.284871499	1.698372988	3.169470126	0.075026784	0.998923353	ENSMUSG00000071646	protein_coding
Snord88c	0.730213774	2.626206393	3.16788324	0.075099721	0.998923353	ENSMUSG00000118729	snoRNA
Ncam2	0.379479422	0.963461215	3.16745316	0.075119501	0.998923353	ENSMUSG00000022762	protein_coding
Klhl18	-0.349507946	1.455744003	3.162917241	0.075328462	0.998923353	ENSMUSG00000054792	protein_coding
Tatdn3	0.420277061	0.643674514	3.162366461	0.075353878	0.998923353	ENSMUSG00000026632	protein_coding
Lxn	-0.541377585	-0.069179665	3.160190346	0.075454385	0.998923353	ENSMUSG00000047557	protein_coding
Ift27	0.505006069	-0.091901918	3.159633733	0.075480116	0.998923353	ENSMUSG00000016637	protein_coding
Rpl8	-0.506209357	3.922677958	3.157302139	0.075588004	0.998923353	ENSMUSG00000003970	protein_coding
Rfc1	0.354770081	1.134739002	3.151400073	0.075861846	0.998923353	ENSMUSG00000029191	protein_coding
Dopey1	0.291589023	2.422801645	3.148292613	0.076006454	0.998923353	NA	NA
Ulk2	0.369925765	1.451312527	3.144328415	0.07619136	0.998923353	ENSMUSG00000004798	protein_coding
Nomo1	-0.24071698	4.106464666	3.141623106	0.076317825	0.998923353	ENSMUSG00000030835	protein_coding
Pou3f2	0.534466953	-0.024013114	3.140393475	0.07637538	0.998923353	ENSMUSG00000095139	protein_coding
Naglu	0.500119431	-0.062596582	3.13464633	0.076645009	0.998923353	ENSMUSG00000001751	protein_coding
ND4L	-0.641412289	-0.111044324	3.132328409	0.076754044	0.998923353	NA	NA
Mcm7	0.586461338	0.050290908	3.131363818	0.076799467	0.998923353	ENSMUSG00000029730	protein_coding
Dhx34	-0.457467516	0.914754282	3.124980323	0.077100803	0.998923353	ENSMUSG00000006019	protein_coding
Nos3	0.786845314	-0.197565768	3.12129419	0.077275387	0.998923353	ENSMUSG00000028978	protein_coding
Aff1	0.26448579	2.029798228	3.118089247	0.077427526	0.998923353	ENSMUSG00000029313	protein_coding
Rnf168	-0.412511537	0.895035594	3.11703247	0.077477763	0.998923353	ENSMUSG00000014074	protein_coding
Map3k14	-0.390180809	1.106189585	3.115315354	0.077559464	0.998923353	ENSMUSG00000020941	protein_coding
Smad4	0.236768756	2.596587648	3.10055645	0.078265538	0.998923353	ENSMUSG00000024515	protein_coding
Srf	0.401163501	1.002771666	3.100074377	0.078288717	0.998923353	ENSMUSG00000015605	protein_coding
Bud13	-0.575315379	-0.058784859	3.098563699	0.078361402	0.998923353	ENSMUSG00000032077	protein_coding
Perm1	-0.583828176	-0.108141884	3.097408852	0.078417014	0.998923353	ENSMUSG00000078486	protein_coding
Ryr1	-0.285854487	4.167000626	3.091660243	0.078694478	0.998923353	ENSMUSG00000030592	protein_coding
Wdhd1	-0.597240378	-0.025665992	3.084944688	0.079019952	0.998923353	ENSMUSG00000037572	protein_coding
Vim	-0.356402135	3.40873798	3.084709217	0.07903139	0.998923353	ENSMUSG00000026728	protein_coding
Laptm4a	0.398968754	1.5054717	3.081993008	0.079163465	0.998923353	ENSMUSG00000020585	protein_coding
Ss18l1	0.581890088	0.013512099	3.081476984	0.079188584	0.998923353	ENSMUSG00000039086	protein_coding
Nelfcd	-0.373128979	1.072849348	3.080884317	0.079217443	0.998923353	ENSMUSG00000016253	protein_coding
Synpr	0.503754011	0.757801471	3.078481822	0.079334548	0.998923353	ENSMUSG00000056296	protein_coding
Tstd2	0.540415685	-0.039996353	3.076298652	0.079441124	0.998923353	ENSMUSG00000035495	protein_coding
Sec23b	0.450802055	0.224299313	3.076153856	0.079448198	0.998923353	ENSMUSG00000027429	protein_coding
Klf7	0.280766201	2.452683446	3.075532125	0.079478581	0.998923353	ENSMUSG00000025959	protein_coding
Carm1	0.321119811	1.068182396	3.073045433	0.079600223	0.998923353	ENSMUSG00000032185	protein_coding
Acvr1c	0.461194569	0.375929755	3.069692912	0.079764538	0.998923353	ENSMUSG00000026834	protein_coding
Tmem5	-0.443120524	0.60047549	3.06920388	0.079788537	0.998923353	NA	NA
Chst11	0.348085743	0.840010227	3.068800863	0.079808321	0.998923353	ENSMUSG00000034612	protein_coding
Nid1	-0.506559207	0.152893151	3.063140223	0.080086757	0.998923353	ENSMUSG00000005397	protein_coding
Lpcat1	0.363117707	1.360225048	3.059506364	0.080266051	0.998923353	ENSMUSG00000021608	protein_coding
5730405O15Rik	-0.544322134	-0.134848674	3.059064938	0.08028786	0.998923353	ENSMUSG00000087424	lncRNA
Ccnh	0.601225943	-0.17586478	3.057501313	0.080365165	0.998923353	ENSMUSG00000021548	protein_coding
Pygm	-0.289002162	1.996218956	3.057451697	0.080367619	0.998923353	ENSMUSG00000032648	protein_coding
Gab1	-0.301931149	1.689440228	3.052742697	0.080600922	0.998923353	ENSMUSG00000031714	protein_coding
Ssb	0.346139213	1.446996296	3.046021199	0.080935198	0.998923353	ENSMUSG00000068882	protein_coding
Parg	0.409910934	1.278554457	3.045396057	0.080966364	0.998923353	ENSMUSG00000021911	protein_coding
Irf2bpl	-0.272573983	2.141030348	3.03706185	0.081383095	0.998923353	ENSMUSG00000034168	protein_coding
Cald1	-0.349392915	2.739432679	3.031967809	0.081638949	0.998923353	ENSMUSG00000029761	protein_coding
Slitrk5	-0.354903249	0.94923085	3.031449834	0.081665013	0.998923353	ENSMUSG00000033214	protein_coding
Gpatch4	-0.376148434	1.110507788	3.03084247	0.081695587	0.998923353	ENSMUSG00000028069	protein_coding
St18	-0.359349612	2.709529017	3.025637274	0.081958117	0.998923353	ENSMUSG00000033740	protein_coding
Slc9a3	-0.351659348	0.99238001	3.025143387	0.081983074	0.998923353	ENSMUSG00000036123	protein_coding
Gm30807	0.398328445	0.442418509	3.012704921	0.082614323	0.998923353	ENSMUSG00000137292	lncRNA
Ppcdc	-0.454004997	0.154592662	3.011622303	0.082669514	0.998923353	ENSMUSG00000063849	protein_coding
Aldh9a1	0.455355436	0.374171748	3.010290009	0.082737487	0.998923353	ENSMUSG00000026687	protein_coding
Maea	-0.3285931	1.194719367	3.0092733	0.0827894	0.998923353	ENSMUSG00000079562	protein_coding
Ahsa1	-0.374722141	1.61989128	3.008810536	0.08281304	0.998923353	ENSMUSG00000021037	protein_coding
Cstf2t	-0.276258619	2.75917189	3.007320227	0.082889221	0.998923353	ENSMUSG00000053536	protein_coding
Lrrtm2	0.451764573	0.17916049	3.006484381	0.082931981	0.998923353	ENSMUSG00000071862	protein_coding
Nbl1	-0.345357061	2.537936803	3.00160678	0.083181983	0.998923353	ENSMUSG00000041120	protein_coding
Lpin1	-0.270668374	1.565237727	3.000136231	0.083257516	0.998923353	ENSMUSG00000020593	protein_coding
Suz12	0.353285547	1.714197134	2.99473938	0.083535353	0.998923353	ENSMUSG00000017548	protein_coding
Brca2	-0.466085709	0.399498709	2.991602665	0.083697295	0.998923353	ENSMUSG00000041147	protein_coding
Rilpl2	-0.602304646	0.466204625	2.98886271	0.083839031	0.998923353	ENSMUSG00000029401	protein_coding
Zfp326	0.328287666	1.4208551	2.987551065	0.083906973	0.998923353	ENSMUSG00000029290	protein_coding
Clptm1l	0.404150893	0.406907306	2.984079172	0.084087102	0.998923353	ENSMUSG00000021610	protein_coding
Clec2l	-0.349853717	1.557910854	2.983640717	0.08410988	0.998923353	ENSMUSG00000079598	protein_coding
Mir30a	0.773093427	7.909383041	2.982154254	0.084187151	0.998923353	ENSMUSG00000065405	miRNA
Tcf20	-0.243827832	3.764611758	2.981760294	0.084207643	0.998923353	ENSMUSG00000041852	protein_coding
Gga2	0.406198489	0.392349762	2.974874598	0.084566681	0.998923353	ENSMUSG00000030872	protein_coding
Gm31134	-0.317453306	1.24717843	2.97391333	0.084616935	0.998923353	NA	NA
Hacd3	0.216662654	2.779264626	2.971728286	0.084731288	0.998923353	ENSMUSG00000033629	protein_coding
Ino80dos	-0.457876443	0.322143776	2.971323375	0.084752497	0.998923353	ENSMUSG00000084799	lncRNA
Polg	0.293546202	2.392631558	2.971238955	0.084756919	0.998923353	ENSMUSG00000039176	protein_coding
Gpi1	-0.206340271	3.173447677	2.96974426	0.084835265	0.998923353	ENSMUSG00000036427	protein_coding
Npc2	0.399399941	0.705884322	2.965814341	0.085041628	0.998923353	ENSMUSG00000021242	protein_coding
Copb2	0.335661167	1.815509468	2.963982596	0.085138	0.998923353	ENSMUSG00000032458	protein_coding
Abi2	0.36641002	2.085853918	2.963347178	0.085171459	0.998923353	ENSMUSG00000026782	protein_coding
Snapc4	0.262809424	2.358390615	2.956581712	0.085528581	0.998923353	ENSMUSG00000036281	protein_coding
Plcd4	-0.433494513	0.934183478	2.950112108	0.085871601	0.998923353	ENSMUSG00000026173	protein_coding
Sfr1	-0.404327821	0.860067614	2.946822347	0.086046596	0.998923353	ENSMUSG00000025066	protein_coding
Exoc6	-0.475662719	0.360487873	2.941589203	0.086325762	0.998923353	ENSMUSG00000053799	protein_coding
Kif13a	-0.244186592	3.831245322	2.94140218	0.086335757	0.998923353	ENSMUSG00000021375	protein_coding
Prpf4	0.464385294	0.29251363	2.939369269	0.086444482	0.998923353	ENSMUSG00000066148	protein_coding
Sf3b3	0.285039256	2.123211336	2.939266255	0.086449995	0.998923353	ENSMUSG00000033732	protein_coding
N4bp2	0.433031538	0.539923079	2.936089079	0.086620227	0.998923353	ENSMUSG00000037795	protein_coding
Lin7a	-0.243789975	2.670629056	2.93219058	0.086829603	0.998923353	ENSMUSG00000019906	protein_coding
Ano4	0.44736294	0.535672052	2.92966397	0.086965592	0.998923353	ENSMUSG00000035189	protein_coding
Gdpd5	0.267736047	2.37526451	2.928980127	0.087002438	0.998923353	ENSMUSG00000035314	protein_coding
Sox12	-0.37633516	0.887614833	2.92686966	0.087116258	0.998923353	ENSMUSG00000051817	protein_coding
Dpf1	-0.36140781	0.892050389	2.921313982	0.087416653	0.998923353	ENSMUSG00000030584	protein_coding
Atmin	0.382701612	0.805090191	2.919011527	0.087541475	0.998923353	ENSMUSG00000047388	protein_coding
Cgn	0.328796044	1.496335241	2.917587284	0.087618784	0.998923353	ENSMUSG00000068876	protein_coding
Fbxo46	0.523427602	-0.041709805	2.914475304	0.087787962	0.998923353	ENSMUSG00000050428	protein_coding
Zbtb48	0.492734188	0.570954637	2.908138109	0.088133568	0.998923353	ENSMUSG00000028952	protein_coding
Mfn1	-0.223214345	3.031562926	2.906400293	0.088228599	0.998923353	ENSMUSG00000027668	protein_coding
Ddx55	0.279844811	2.108666774	2.904821358	0.088315038	0.998923353	ENSMUSG00000029389	protein_coding
Zfp30	0.471546038	0.192369246	2.903155402	0.088406341	0.998923353	ENSMUSG00000047473	protein_coding
Dpp10	-0.366839528	1.902768293	2.90287108	0.088421933	0.998923353	ENSMUSG00000036815	protein_coding
Mir300	0.678780491	4.768931814	2.901377261	0.088503904	0.998923353	ENSMUSG00000098807	miRNA
Polr3k	-0.545564028	0.213560408	2.898563491	0.08865853	0.998923353	ENSMUSG00000038628	protein_coding
Dusp28	-0.450696637	0.212064247	2.896864323	0.088752046	0.998923353	ENSMUSG00000047067	protein_coding
Elovl6	0.293807464	1.456487816	2.89648198	0.088773104	0.998923353	ENSMUSG00000041220	protein_coding
Hcfc2	0.359907678	0.806076441	2.891866149	0.089027749	0.998923353	ENSMUSG00000020246	protein_coding
Ilk	-0.445623034	0.337916625	2.889332276	0.089167874	0.998923353	ENSMUSG00000030890	protein_coding
Actn4	0.230973951	2.757077277	2.880869331	0.089637617	0.998923353	ENSMUSG00000054808	protein_coding
Ddah2	-0.605286645	0.621764314	2.874544532	0.089990433	0.998923353	ENSMUSG00000007039	protein_coding
Mau2	0.327773283	2.242412237	2.871932897	0.090136556	0.998923353	ENSMUSG00000031858	protein_coding
Lrrc8c	0.566149903	0.061491712	2.87152921	0.090159166	0.998923353	ENSMUSG00000054720	protein_coding
Phactr4	0.345191632	1.008269916	2.871116259	0.090182301	0.998923353	ENSMUSG00000066043	protein_coding
Scube3	-0.454371859	0.260802344	2.870655494	0.090208122	0.998923353	ENSMUSG00000038677	protein_coding
Ech1	0.531894646	-0.183868637	2.870466042	0.090218741	0.998923353	ENSMUSG00000053898	protein_coding
Ppil2	0.349516574	0.794990638	2.867597072	0.090379719	0.998923353	ENSMUSG00000022771	protein_coding
Tpst1	0.501909085	0.496118205	2.867076162	0.090408981	0.998923353	ENSMUSG00000034118	protein_coding
Zfp451	0.352983933	1.477005938	2.866443755	0.09044452	0.998923353	ENSMUSG00000042197	protein_coding
Senp3	-0.315139598	1.824250443	2.863256966	0.090623835	0.998923353	ENSMUSG00000005204	protein_coding
Heatr1	0.300638998	1.447245655	2.860803971	0.090762124	0.998923353	ENSMUSG00000050244	protein_coding
Mir138-1	0.516407487	0.879796477	2.859887845	0.09081383	0.998923353	ENSMUSG00000065414	miRNA
Ndufb11	0.459414561	0.449460361	2.853081548	0.091198978	0.998923353	ENSMUSG00000031059	protein_coding
Dzip3	0.327409685	1.686025505	2.852112662	0.091253949	0.998923353	ENSMUSG00000064061	protein_coding
Prpf19	-0.275878761	2.474899066	2.849933899	0.091377694	0.998923353	ENSMUSG00000024735	protein_coding
Zfp939	0.418655136	0.27317921	2.848975885	0.091432163	0.998923353	ENSMUSG00000030424	transcribed_unprocessed_pseudogene
Zfp939	0.418655136	0.27317921	2.848975885	0.091432163	0.998923353	ENSMUSG00000121502	lncRNA
Mir7-1	0.669053622	5.324726311	2.846689443	0.091562304	0.998923353	ENSMUSG00000065434	miRNA
Zkscan8	0.419036316	0.658724695	2.844298034	0.091698635	0.998923353	ENSMUSG00000063894	protein_coding
Brinp2	-0.402633054	0.468594592	2.831909557	0.092408423	0.998923353	ENSMUSG00000004031	protein_coding
Plekha3	0.462285907	0.002233434	2.828565244	0.092601054	0.998923353	ENSMUSG00000002733	protein_coding
Dzip1	-0.260891757	2.704592859	2.827662468	0.092653129	0.998923353	ENSMUSG00000042156	protein_coding
Fam63a	0.280526649	1.776011204	2.827333091	0.092672136	0.998923353	NA	NA
Psg16	0.33225528	1.458723665	2.82387289	0.092872069	0.998923353	ENSMUSG00000066760	protein_coding
Slc6a7	0.564583781	0.361683179	2.818202957	0.093200696	0.998923353	ENSMUSG00000052026	protein_coding
Nudt16l1	0.384531165	0.557999897	2.817889642	0.093218892	0.998923353	ENSMUSG00000022516	protein_coding
Mras	-0.315944157	1.520062422	2.817674591	0.093231384	0.998923353	ENSMUSG00000032470	protein_coding
Gtf2a1	0.381986827	0.85960959	2.816477432	0.093300957	0.998923353	ENSMUSG00000020962	protein_coding
Atg4b	-0.329726473	1.081443208	2.814659816	0.093406697	0.998923353	ENSMUSG00000026280	protein_coding
Tram1	0.469210515	0.388311042	2.813258953	0.09348828	0.998923353	ENSMUSG00000025935	protein_coding
Sirt6	-0.501602792	0.022783162	2.813194487	0.093492037	0.998923353	ENSMUSG00000034748	protein_coding
Atp11c	0.498395335	0.490580063	2.810930239	0.093624072	0.998923353	ENSMUSG00000062949	protein_coding
Sipa1l2	-0.285855314	2.333696787	2.810437494	0.093652832	0.998923353	ENSMUSG00000001995	protein_coding
2310033P09Rik	-0.431237203	0.197631677	2.808733478	0.093752366	0.998923353	ENSMUSG00000020441	protein_coding
Adam1a	0.317981565	1.522402723	2.808583332	0.093761141	0.998923353	ENSMUSG00000072647	protein_coding
Mlc1	-0.275736328	2.677382428	2.808138395	0.093787152	0.998923353	ENSMUSG00000035805	protein_coding
Ttc14	0.230096375	2.707866206	2.805600107	0.09393569	0.998923353	ENSMUSG00000027677	protein_coding
Myl6b	-0.533982941	-0.097015957	2.803492238	0.094059234	0.998923353	ENSMUSG00000039824	protein_coding
Acsl4	0.374233333	1.137518519	2.800283996	0.094247612	0.998923353	ENSMUSG00000031278	protein_coding
Cnnm3	0.343735296	1.992380683	2.798462522	0.094354746	0.998923353	ENSMUSG00000001138	protein_coding
Dhx16	-0.285457689	2.599948122	2.798154593	0.09437287	0.998923353	ENSMUSG00000024422	protein_coding
Hnrnpll	-0.315323907	1.61542492	2.798148145	0.09437325	0.998923353	ENSMUSG00000024095	protein_coding
Gpd1l	-0.321489013	1.709352009	2.797372667	0.094418911	0.998923353	ENSMUSG00000050627	protein_coding
Cdkl5	0.550094476	0.132564387	2.793405123	0.094652902	0.998923353	ENSMUSG00000031292	protein_coding
Aldh2	0.36297947	1.602017679	2.789542524	0.094881311	0.998923353	ENSMUSG00000029455	protein_coding
Gas1	0.426081239	0.82967447	2.787666844	0.094992442	0.998923353	ENSMUSG00000052957	protein_coding
Rasip1	-0.362323817	0.628950611	2.787627414	0.09499478	0.998923353	ENSMUSG00000044562	protein_coding
Anapc7	-0.362137436	1.040303668	2.786469587	0.095063452	0.998923353	ENSMUSG00000029466	protein_coding
Pak2	0.337218321	0.786248286	2.785061615	0.095147034	0.998923353	ENSMUSG00000022781	protein_coding
Nnat	0.418940443	0.792440662	2.784347385	0.095189463	0.998923353	ENSMUSG00000067786	protein_coding
Pik3c2b	-0.280687675	1.963951995	2.78168258	0.095347951	0.998923353	ENSMUSG00000026447	protein_coding
Hnrnpul2	-0.266467582	4.68454246	2.776178209	0.095676229	0.998923353	ENSMUSG00000071659	protein_coding
Trip6	0.469058682	0.680307983	2.775001325	0.095746577	0.998923353	ENSMUSG00000023348	protein_coding
Mir6988	-0.507730967	0.061344537	2.774190207	0.095795095	0.998923353	ENSMUSG00000098928	miRNA
Tmem33	0.371082425	1.250856897	2.770871041	0.095993912	0.998923353	ENSMUSG00000037720	protein_coding
Reep2	-0.270896398	2.846446106	2.769810711	0.09605752	0.998923353	ENSMUSG00000038555	protein_coding
Rnf130	-0.221107526	3.530216269	2.765627928	0.096308889	0.998923353	ENSMUSG00000020376	protein_coding
Peo1	-0.463663168	0.401119984	2.761220217	0.096574551	0.998923353	NA	NA
Tfdp2	0.340784553	0.948905168	2.751184022	0.097182438	0.998923353	ENSMUSG00000032411	protein_coding
Ndufa8	-0.454935644	1.018632514	2.742384972	0.097718825	0.998923353	ENSMUSG00000026895	protein_coding
Kctd3	-0.259348327	2.192268508	2.737256213	0.09803296	0.998923353	ENSMUSG00000026608	protein_coding
Pdia4	-0.28143056	1.53018369	2.732752678	0.098309709	0.998923353	ENSMUSG00000025823	protein_coding
Mid2	0.387125114	0.881282304	2.732648721	0.098316107	0.998923353	ENSMUSG00000000266	protein_coding
4732440D04Rik	-0.48481004	-0.111077609	2.732174975	0.098345271	0.998923353	ENSMUSG00000090031	lncRNA
Mir7b	0.715102832	5.034350493	2.732103525	0.098349671	0.998923353	ENSMUSG00000065491	miRNA
Pla2g4e	0.709943555	0.282305165	2.726457969	0.098697958	0.998923353	ENSMUSG00000050211	protein_coding
Zbtb11	0.402334687	0.805828428	2.721272491	0.099019047	0.998923353	ENSMUSG00000022601	protein_coding
Dhx36	-0.2915943	2.349286076	2.721211112	0.099022855	0.998923353	ENSMUSG00000027770	protein_coding
Wasf1	0.349805758	1.989376407	2.719718196	0.099115513	0.998923353	ENSMUSG00000019831	protein_coding
Aqp4	-0.247928645	3.767120371	2.719506639	0.099128651	0.998923353	ENSMUSG00000024411	protein_coding
Gnb1	-0.20833458	3.558796514	2.718560368	0.099187439	0.998923353	ENSMUSG00000029064	protein_coding
Timeless	-0.438031235	0.666798094	2.717810401	0.099234058	0.998923353	ENSMUSG00000039994	protein_coding
Zfp606	0.352146721	0.842316862	2.713683345	0.099491032	0.998923353	ENSMUSG00000030386	protein_coding
Kank4	0.468875897	-0.04385944	2.71145087	0.099630341	0.998923353	ENSMUSG00000035407	protein_coding
Rlim	-0.232056741	2.519089943	2.711199632	0.099646032	0.998923353	ENSMUSG00000056537	protein_coding
Cfp	0.402817787	1.264020894	2.710552746	0.099686445	0.998923353	ENSMUSG00000001128	protein_coding
Nat10	0.301153324	2.015760227	2.706857614	0.099917637	0.998923353	ENSMUSG00000027185	protein_coding
Ppp1r3c	-0.407655549	0.748131382	2.702391953	0.100197819	0.998923353	ENSMUSG00000067279	protein_coding
Bzw2	0.446169692	0.27144361	2.698651475	0.100433163	0.998923353	ENSMUSG00000020547	protein_coding
Sumo3	-0.301162766	1.099872836	2.694033555	0.100724547	0.998923353	ENSMUSG00000020265	protein_coding
Gm31305	-0.335325974	0.779940008	2.693799597	0.100739334	0.998923353	ENSMUSG00000105245	lncRNA
Klhdc8a	-0.382452219	0.443388421	2.69371388	0.100744752	0.998923353	ENSMUSG00000042115	protein_coding
Rpl11	-0.453525495	0.404176269	2.692903937	0.100795964	0.998923353	ENSMUSG00000059291	protein_coding
Dhx38	-0.234379369	2.657323754	2.686527264	0.101200156	0.998923353	ENSMUSG00000037993	protein_coding
Smim12	-0.434140604	0.478609351	2.686480135	0.10120315	0.998923353	ENSMUSG00000042380	protein_coding
Flt1	0.221272617	2.866581674	2.685776566	0.101247856	0.998923353	ENSMUSG00000029648	protein_coding
Gm36572	-0.513761287	-0.172553532	2.685361502	0.10127424	0.998923353	NA	NA
Prr5l	0.406448013	1.046422071	2.682834135	0.101435058	0.998923353	ENSMUSG00000032841	protein_coding
Cdk4	-0.414732901	0.306697699	2.679908662	0.101621557	0.998923353	ENSMUSG00000006728	protein_coding
Trabd2b	-0.36787196	1.014005929	2.679803816	0.101628248	0.998923353	ENSMUSG00000070867	protein_coding
1700020I14Rik	-0.294858072	2.912253154	2.67713687	0.101798604	0.998923353	NA	NA
Ndufaf1	-0.529118263	-0.104931262	2.676350915	0.101848868	0.998923353	ENSMUSG00000027305	protein_coding
Sp3	0.403176016	0.724090644	2.676120032	0.101863639	0.998923353	ENSMUSG00000027109	protein_coding
Pcdhgb8	0.339028361	0.962708082	2.667338101	0.102427206	0.998923353	ENSMUSG00000103081	protein_coding
Macrod2	-0.393584271	0.883985503	2.667005623	0.10244861	0.998923353	ENSMUSG00000068205	protein_coding
LOC102641065	0.367068098	1.058853668	2.664454312	0.102613013	0.998923353	NA	NA
Ust	-0.229154659	2.458885568	2.663495885	0.102674847	0.998923353	ENSMUSG00000047712	protein_coding
Igflr1	0.412680708	0.344610623	2.663384232	0.102682053	0.998923353	ENSMUSG00000036826	protein_coding
Ppp2r1a	0.254802532	3.135947151	2.661325183	0.102815043	0.998923353	ENSMUSG00000007564	protein_coding
Zfp292	0.281618088	2.295719748	2.656855773	0.103104364	0.998923353	ENSMUSG00000039967	protein_coding
Cdk7	0.458138628	0.93457439	2.655765349	0.103175086	0.998923353	ENSMUSG00000069089	protein_coding
Syt10	-0.62065413	-0.052950644	2.654017739	0.103288543	0.998923353	ENSMUSG00000063260	protein_coding
Gltscr1l	0.322986979	2.138327741	2.651465843	0.103454459	0.998923353	NA	NA
Unc5a	0.415985036	1.643215161	2.65033691	0.103527952	0.998923353	ENSMUSG00000025876	protein_coding
Gm31629	-0.611128162	-0.325282695	2.649209783	0.103601385	0.998923353	NA	NA
Tmed1	0.512697347	-0.11368731	2.64750455	0.103712589	0.998923353	ENSMUSG00000032180	protein_coding
Snrk	-0.234634033	3.537657847	2.645151362	0.103866264	0.998923353	ENSMUSG00000038145	protein_coding
Lonrf3	-0.300460012	1.364526098	2.643822931	0.103953127	0.998923353	ENSMUSG00000016239	protein_coding
Gm31336	0.642686144	0.205880676	2.64348613	0.103975162	0.998923353	ENSMUSG00000141889	lncRNA
Ccdc191	-0.443772579	0.582419578	2.641336607	0.104115916	0.998923353	ENSMUSG00000022701	protein_coding
Egfl7	-0.516131841	0.131525229	2.641108225	0.104130883	0.998923353	ENSMUSG00000026921	protein_coding
Arcn1	0.462673759	0.424305268	2.640449654	0.104174056	0.998923353	ENSMUSG00000032096	protein_coding
Mrps9	-0.405955125	0.496529925	2.637929214	0.104339464	0.998923353	ENSMUSG00000060679	protein_coding
Tuba4a	-0.224595507	2.513627915	2.637821949	0.10434651	0.998923353	ENSMUSG00000026202	protein_coding
Atp6v0c	0.564543461	0.362931339	2.636719683	0.104418944	0.998923353	ENSMUSG00000024121	protein_coding
Elmsan1	-0.270379483	1.944541713	2.636317189	0.104445407	0.998923353	NA	NA
Ankrd50	-0.25679178	2.121752327	2.636281102	0.10444778	0.998923353	ENSMUSG00000044864	protein_coding
Arhgef18	-0.246233495	2.240023482	2.634026433	0.10459616	0.998923353	ENSMUSG00000004568	protein_coding
Dhx8	-0.259446903	1.879156155	2.633772075	0.104612914	0.998923353	ENSMUSG00000034931	protein_coding
Selm	0.379705061	1.12844403	2.631735197	0.104747182	0.998923353	NA	NA
Mir107	0.571808725	3.949668749	2.631722782	0.104748001	0.998923353	ENSMUSG00000065594	miRNA
Tbc1d23	0.39956209	0.259548898	2.63034754	0.104838763	0.998923353	ENSMUSG00000022749	protein_coding
Fuca2	0.375806808	0.62393555	2.629855811	0.104871237	0.998923353	ENSMUSG00000019810	protein_coding
Ndufa10	0.541673362	0.029557256	2.628509491	0.104960204	0.998923353	ENSMUSG00000026260	protein_coding
Rbm4	0.417142238	0.272006758	2.625767922	0.105141626	0.998923353	ENSMUSG00000094936	protein_coding
Morc2b	0.393044738	0.562311288	2.618929139	0.105595681	0.998923353	ENSMUSG00000048602	protein_coding
Fis1	0.308330521	1.341101435	2.614056569	0.105920503	0.998923353	ENSMUSG00000019054	protein_coding
Hecw2	0.253227683	2.66390954	2.612101925	0.106051113	0.998923353	ENSMUSG00000042807	protein_coding
Ctsa	0.431687775	1.481154726	2.611487523	0.106092204	0.998923353	ENSMUSG00000017760	protein_coding
St6gal1	0.493630985	0.036303699	2.608960324	0.106261407	0.998923353	ENSMUSG00000022885	protein_coding
Mllt10	0.281994025	2.451720526	2.60806173	0.106321642	0.998923353	ENSMUSG00000026743	protein_coding
Nsun5	0.46707511	0.290590675	2.606922959	0.10639803	0.998923353	ENSMUSG00000000916	protein_coding
Kbtbd11	-0.217780111	3.424509865	2.606822289	0.106404786	0.998923353	ENSMUSG00000055675	protein_coding
Actl6b	0.326586859	1.253145313	2.598621091	0.106956736	0.998923353	ENSMUSG00000029712	protein_coding
Phlpp2	-0.282827434	1.70422975	2.598122031	0.106990425	0.998923353	ENSMUSG00000031732	protein_coding
Ttll1	-0.445643746	0.034498009	2.595688693	0.107154852	0.998923353	ENSMUSG00000022442	protein_coding
Stard3	-0.337235189	1.036790988	2.594665862	0.107224051	0.998923353	ENSMUSG00000018167	protein_coding
Slc38a2	0.300452838	2.117613356	2.594591502	0.107229083	0.998923353	ENSMUSG00000022462	protein_coding
Serinc3	0.239739444	2.534620938	2.587970429	0.107678234	0.998923353	ENSMUSG00000017707	protein_coding
Nipal2	0.616473955	-0.381706731	2.587014983	0.107743218	0.998923353	ENSMUSG00000038879	protein_coding
Zbtb17	-0.322131112	1.399466724	2.586142467	0.1078026	0.998923353	ENSMUSG00000006215	protein_coding
Snx13	0.288517367	2.014434635	2.585137436	0.107871045	0.998923353	ENSMUSG00000020590	protein_coding
Klhl3	-0.238156843	2.36840137	2.580329278	0.108199152	0.998923353	ENSMUSG00000014164	protein_coding
Sh3gl1	-0.33516101	2.141058113	2.577927125	0.108363485	0.998923353	ENSMUSG00000003200	protein_coding
Slc25a33	-0.38832919	1.784591919	2.577445289	0.10839648	0.998923353	ENSMUSG00000028982	protein_coding
Penk	0.391612362	1.11546803	2.577199887	0.10841329	0.998923353	ENSMUSG00000045573	protein_coding
Gm34178	-0.356392154	0.864330812	2.57600721	0.108495024	0.998923353	NA	NA
Heatr5b	0.25219642	2.172005561	2.56886979	0.108985572	0.998923353	ENSMUSG00000039414	protein_coding
Ehd2	0.481865166	0.045946965	2.568602465	0.109003993	0.998923353	ENSMUSG00000074364	protein_coding
Adamts15	-0.289555428	1.398081252	2.566337822	0.109160177	0.998923353	ENSMUSG00000033453	protein_coding
Gm35466	0.223456041	2.13911351	2.566087964	0.109177424	0.998923353	NA	NA
Trim23	0.478120801	0.668854724	2.561574171	0.109489513	0.998923353	ENSMUSG00000021712	protein_coding
Gm31485	-0.579390552	-0.266369696	2.56071644	0.109548928	0.998923353	NA	NA
Synpo	0.354061848	0.557235415	2.560671083	0.109552071	0.998923353	ENSMUSG00000043079	protein_coding
Fgf12	0.296425215	2.058180187	2.560260676	0.109580514	0.998923353	ENSMUSG00000022523	protein_coding
Pgs1	-0.318283568	0.851815215	2.559942229	0.109602588	0.998923353	ENSMUSG00000017715	protein_coding
Ecm2	-0.479977667	0.01549642	2.557244368	0.109789802	0.998923353	ENSMUSG00000043631	protein_coding
Gm41609	-0.468011186	0.320279175	2.554675216	0.109968411	0.998923353	ENSMUSG00000117231	lncRNA
Riok3	0.262047847	2.18041846	2.554077678	0.110009998	0.998923353	ENSMUSG00000024404	protein_coding
Sec24b	0.288223644	1.517851923	2.55336196	0.110059833	0.998923353	ENSMUSG00000001052	protein_coding
Slc32a1	-0.253118649	2.498018766	2.552551802	0.110116273	0.998923353	ENSMUSG00000037771	protein_coding
Tbc1d31	0.380078476	0.434414814	2.551619833	0.110181239	0.998923353	ENSMUSG00000022364	protein_coding
Dcp1b	-0.523658721	-0.182448024	2.551564784	0.110185078	0.998923353	ENSMUSG00000041477	protein_coding
Slc6a6	-0.211873176	3.068718488	2.551147445	0.110214185	0.998923353	ENSMUSG00000030096	protein_coding
Gm38850	0.558146688	0.459554931	2.550722017	0.110243864	0.998923353	NA	NA
Limk2	-0.218887442	3.149293527	2.550402844	0.110266137	0.998923353	ENSMUSG00000020451	protein_coding
Casp2	0.346733313	1.010269022	2.545198544	0.110630003	0.998923353	ENSMUSG00000029863	protein_coding
Ctnnbip1	0.506599941	0.155612613	2.542857612	0.110794104	0.998923353	ENSMUSG00000028988	protein_coding
Dcp2	-0.281134329	2.266499548	2.542290844	0.110833874	0.998923353	ENSMUSG00000024472	protein_coding
Tubgcp3	0.258986631	1.956181615	2.540741118	0.110942701	0.998923353	ENSMUSG00000000759	protein_coding
Pik3c2a	0.3242056	1.861049108	2.539744486	0.11101275	0.998923353	ENSMUSG00000030660	protein_coding
Gm39710	0.403218351	0.382975208	2.539127512	0.111056139	0.998923353	NA	NA
Zfp839	-0.518527149	0.4117983	2.536361173	0.111250911	0.998923353	ENSMUSG00000021271	protein_coding
Cdan1	0.288168215	2.062333895	2.535878104	0.111284962	0.998923353	ENSMUSG00000027284	protein_coding
Dnajc13	0.230673829	2.51077123	2.535825055	0.111288702	0.998923353	ENSMUSG00000032560	protein_coding
Mir7-2	0.780379027	2.234389861	2.532416387	0.111529306	0.998923353	ENSMUSG00000065609	miRNA
Fam126a	-0.455398186	-0.070850419	2.527520616	0.111875882	0.998923353	NA	NA
Nudt3	-0.245866209	4.005767513	2.522797328	0.112211372	0.998923353	ENSMUSG00000024213	protein_coding
Gad2	0.282618092	1.835197916	2.518155606	0.112542147	0.998923353	ENSMUSG00000026787	protein_coding
Nosip	-0.363112963	0.561998297	2.517696413	0.112574928	0.998923353	ENSMUSG00000003421	protein_coding
Rnf169	0.216950615	3.504577111	2.517314085	0.11260223	0.998923353	ENSMUSG00000058761	protein_coding
Rps15a	-0.377475816	0.856673999	2.51564808	0.112721284	0.998923353	ENSMUSG00000008683	protein_coding
Rmnd5a	-0.239364554	2.820979899	2.513076491	0.112905323	0.998923353	ENSMUSG00000002222	protein_coding
Unc5c	-0.217965977	3.518866752	2.512804744	0.11292479	0.998923353	ENSMUSG00000059921	protein_coding
B3gat3	0.434870864	1.65792229	2.511824071	0.112995074	0.998923353	ENSMUSG00000071649	protein_coding
Fam83h	-0.464508681	0.450258292	2.508697374	0.113219483	0.998923353	ENSMUSG00000046761	protein_coding
Gpr137	0.363344426	2.284517365	2.503244614	0.113612014	0.998923353	ENSMUSG00000024958	protein_coding
Ipo13	0.251257767	2.881700233	2.501448925	0.11374161	0.998923353	ENSMUSG00000033365	protein_coding
Mkrn1	-0.232803025	2.243924613	2.500888366	0.113782099	0.998923353	ENSMUSG00000029922	protein_coding
Ets2	0.320172412	0.852849648	2.498949764	0.113922246	0.998923353	ENSMUSG00000022895	protein_coding
Actr1a	0.245471786	2.150861057	2.498456323	0.113957949	0.998923353	ENSMUSG00000025228	protein_coding
Plekhg4	0.394875185	0.869864192	2.49832602	0.113967379	0.998923353	ENSMUSG00000014782	protein_coding
Usp21	-0.312911292	0.86894258	2.498097717	0.113983904	0.998923353	ENSMUSG00000053483	protein_coding
Armcx2	-0.287992469	1.338827603	2.494492076	0.114245229	0.998923353	ENSMUSG00000033436	protein_coding
Zfp319	0.414583127	0.356038833	2.492194649	0.114412083	0.998923353	ENSMUSG00000046556	protein_coding
Scx	0.527726382	-0.271581145	2.487854277	0.114728044	0.998923353	ENSMUSG00000034161	protein_coding
Rrp8	-0.375223379	0.413497517	2.487131054	0.114780785	0.998923353	ENSMUSG00000030888	protein_coding
Rps24	0.508748269	-0.227009914	2.486923932	0.114795895	0.998923353	ENSMUSG00000025290	protein_coding
Sesn3	0.331996369	1.637339927	2.486637948	0.114816761	0.998923353	ENSMUSG00000032009	protein_coding
Atp6v1e1	0.448284651	0.566330425	2.485359238	0.114910108	0.998923353	ENSMUSG00000019210	protein_coding
Larp1	-0.219599872	3.467233368	2.484672701	0.114960261	0.998923353	ENSMUSG00000037331	protein_coding
Fars2	0.403325618	0.223292312	2.484040845	0.115006441	0.998923353	ENSMUSG00000021420	protein_coding
Stk35	-0.306855202	1.920826194	2.48239593	0.115126756	0.998923353	ENSMUSG00000037885	protein_coding
Smpd2	0.456186144	-0.130334729	2.480795271	0.115243968	0.998923353	ENSMUSG00000019822	protein_coding
Tmem56	0.341062292	0.858243567	2.479530808	0.115336655	0.998923353	NA	NA
Ergic3	0.286092115	1.615159703	2.478456691	0.115415453	0.998923353	ENSMUSG00000005881	protein_coding
Pank2	-0.248017105	2.062137544	2.478227515	0.115432273	0.998923353	ENSMUSG00000037514	protein_coding
Traf3ip1	-0.284322596	1.831345606	2.472187057	0.115876587	0.998923353	ENSMUSG00000034292	protein_coding
Cxxc4	0.341484912	1.207868567	2.470191145	0.116023814	0.998923353	ENSMUSG00000044365	protein_coding
Mir29a	0.542156544	7.220320977	2.468193075	0.116171407	0.998923353	ENSMUSG00000065610	miRNA
LOC108168283	0.209617684	3.839380304	2.462805749	0.11657039	0.998923353	NA	NA
Gm39038	-0.24090516	3.411243669	2.462193599	0.116615821	0.998923353	ENSMUSG00000108390	lncRNA
LOC108167377	-0.358456446	0.480704453	2.460635312	0.116731559	0.998923353	NA	NA
Mrpl21	-0.432896014	0.244689321	2.458841998	0.116864911	0.998923353	ENSMUSG00000024829	protein_coding
Smim10l1	-0.396046284	1.007682393	2.458479059	0.116891919	0.998923353	ENSMUSG00000072704	protein_coding
Ibtk	-0.253485277	1.588435815	2.454065532	0.117220911	0.998923353	ENSMUSG00000035941	protein_coding
Sfxn4	0.415429551	0.377306659	2.453632941	0.117253212	0.998923353	ENSMUSG00000063698	protein_coding
Carns1	0.446163409	-0.054896909	2.450441042	0.117491852	0.998923353	ENSMUSG00000075289	protein_coding
Mapre1	0.325853066	1.073466544	2.444926768	0.117905388	0.998923353	ENSMUSG00000027479	protein_coding
Tmtc3	0.501402505	0.150285301	2.444009042	0.117974367	0.998923353	ENSMUSG00000036676	protein_coding
Gm26721	-0.333958819	0.839981333	2.443246763	0.118031697	0.998923353	ENSMUSG00000143537	lncRNA
Dpysl5	-0.419964667	0.083854884	2.442089788	0.11811877	0.998923353	ENSMUSG00000029168	protein_coding
Npr1	-0.342602881	0.608507844	2.441817904	0.118139242	0.998923353	ENSMUSG00000027931	protein_coding
Eml1	-0.275654031	1.855220305	2.44133594	0.118175542	0.998923353	ENSMUSG00000058070	protein_coding
Pde7a	-0.365606037	0.785817099	2.440385238	0.118247182	0.998923353	ENSMUSG00000069094	protein_coding
Tns1	0.228792897	2.710333699	2.440198236	0.11826128	0.998923353	ENSMUSG00000055322	protein_coding
Pcdh1	0.219594019	2.668877478	2.438843575	0.118363457	0.998923353	ENSMUSG00000051375	protein_coding
Cecr5	0.234017541	1.864985827	2.438582957	0.118383125	0.998923353	NA	NA
Adam9	-0.276003255	2.678525987	2.438557754	0.118385028	0.998923353	ENSMUSG00000031555	protein_coding
Decr1	0.44888216	0.041832464	2.430498485	0.118995053	0.998923353	ENSMUSG00000028223	protein_coding
Telo2	0.296487914	1.825121048	2.425190357	0.119398737	0.998923353	ENSMUSG00000024170	protein_coding
Arhgef19	-0.392685172	0.740976453	2.420754644	0.119737236	0.998923353	ENSMUSG00000028919	protein_coding
Wdr86	0.464048137	0.132788077	2.419459018	0.119836309	0.998923353	ENSMUSG00000055235	protein_coding
Zfp512	-0.276456555	1.605967039	2.419231504	0.119853715	0.998923353	ENSMUSG00000062761	protein_coding
Prcc	-0.31233717	1.370603913	2.418620038	0.119900511	0.998923353	ENSMUSG00000004895	protein_coding
Amfr	-0.203849936	3.269233387	2.416419246	0.120069107	0.998923353	ENSMUSG00000031751	protein_coding
Tenm2	0.263007499	2.378383074	2.413410874	0.120299993	0.998923353	ENSMUSG00000049336	protein_coding
Cpeb1	0.326931553	0.867948577	2.413379225	0.120302425	0.998923353	ENSMUSG00000025586	protein_coding
Tab2	-0.300017003	1.605874617	2.411148734	0.120473932	0.998923353	ENSMUSG00000015755	protein_coding
Copa	-0.207260909	3.495125077	2.411054324	0.120481197	0.998923353	ENSMUSG00000026553	protein_coding
Brpf3	0.33106196	2.004628694	2.410219514	0.120545461	0.998923353	ENSMUSG00000063952	protein_coding
Ak3	0.325313882	1.228443422	2.409591245	0.120593851	0.998923353	ENSMUSG00000024782	protein_coding
Mon1b	0.43121093	0.940920374	2.409403402	0.120608323	0.998923353	ENSMUSG00000078908	protein_coding
Stard10	0.42822928	0.999828677	2.409398718	0.120608684	0.998923353	ENSMUSG00000030688	protein_coding
Tle4	0.348047939	1.067940282	2.408114442	0.12070768	0.998923353	ENSMUSG00000024642	protein_coding
Aamp	-0.241623728	2.335910159	2.40584875	0.120882546	0.998923353	ENSMUSG00000006299	protein_coding
Msantd4	-0.276540494	2.57976126	2.405418323	0.120915798	0.998923353	ENSMUSG00000041124	protein_coding
Prkg1	-0.311783488	1.723076872	2.403723303	0.121046843	0.998923353	ENSMUSG00000052920	protein_coding
Tmem183a	0.382614225	0.664551521	2.399767923	0.121353252	0.998923353	ENSMUSG00000042305	protein_coding
Nrp2	0.365147024	1.000611611	2.398201153	0.121474862	0.998923353	ENSMUSG00000025969	protein_coding
Prkab2	0.420324371	0.337993165	2.393167608	0.121866472	0.998923353	ENSMUSG00000038205	protein_coding
Ttc8	0.424530913	0.293173198	2.390547881	0.12207084	0.998923353	ENSMUSG00000021013	protein_coding
Far1	0.305319316	1.447772629	2.385933728	0.12243172	0.998923353	ENSMUSG00000030759	protein_coding
Smarce1	-0.366628152	1.065364494	2.385883938	0.122435621	0.998923353	ENSMUSG00000037935	protein_coding
Got2	-0.426119947	0.276425447	2.385479554	0.122467306	0.998923353	ENSMUSG00000031672	protein_coding
Podxl	-0.277898649	2.018369351	2.385300294	0.122481354	0.998923353	ENSMUSG00000025608	protein_coding
Ngly1	-0.392149612	0.22215739	2.384108213	0.122574823	0.998923353	ENSMUSG00000021785	protein_coding
Egln2	0.323606298	2.168927312	2.380300396	0.122873917	0.998923353	ENSMUSG00000058709	protein_coding
Sorcs1	-0.352935707	0.870734206	2.379865901	0.122908097	0.998923353	ENSMUSG00000043531	protein_coding
Mir582	0.765250877	0.377970295	2.379066592	0.122971003	0.998923353	ENSMUSG00000076946	miRNA
Ulk1	0.244913599	2.363506031	2.378908792	0.122983426	0.998923353	ENSMUSG00000029512	protein_coding
Hif1a	0.268099125	2.006792523	2.37871854	0.122998406	0.998923353	ENSMUSG00000021109	protein_coding
Vimp	-0.436685909	0.512106067	2.374845696	0.123303781	0.998923353	NA	NA
Adamts2	-0.324530792	1.081540028	2.371358284	0.123579485	0.998923353	ENSMUSG00000036545	protein_coding
Vps72	-0.329149254	0.671061488	2.369741289	0.123707551	0.998923353	ENSMUSG00000008958	protein_coding
Cndp2	-0.318249172	1.038213146	2.368320058	0.123820235	0.998923353	ENSMUSG00000024644	protein_coding
Csrp2bp	-0.271982725	2.072834663	2.365212858	0.124066989	0.998923353	NA	NA
Reck	0.377483894	0.288165715	2.365046193	0.12408024	0.998923353	ENSMUSG00000028476	protein_coding
Drosha	-0.220774558	3.36771985	2.362662447	0.124269935	0.998923353	ENSMUSG00000022191	protein_coding
Plekhg3	-0.243995987	1.838969207	2.362420964	0.12428917	0.998923353	ENSMUSG00000052609	protein_coding
Srrt	-0.296082817	4.50814225	2.362112847	0.124313717	0.998923353	ENSMUSG00000037364	protein_coding
Kcnip1	0.564164016	-0.064552894	2.35710788	0.124713209	0.998923353	ENSMUSG00000053519	protein_coding
Elp5	-0.464427547	0.207033807	2.356006976	0.124801274	0.998923353	ENSMUSG00000018565	protein_coding
Micu2	-0.45037055	0.455995162	2.351784144	0.125139711	0.998923353	ENSMUSG00000021973	protein_coding
Agpat5	0.333089805	1.631330658	2.347349932	0.125496188	0.998923353	ENSMUSG00000031467	protein_coding
Brms1l	0.269864612	2.24436692	2.331077319	0.126814085	0.998923353	ENSMUSG00000012076	protein_coding
Prune2	-0.220692301	3.485874646	2.330779561	0.126838343	0.998923353	ENSMUSG00000039126	protein_coding
Pnpla7	0.329180734	1.27755518	2.330272718	0.126879647	0.998923353	ENSMUSG00000036833	protein_coding
LOC105243453	0.386995481	0.318274223	2.329684901	0.126927568	0.998923353	NA	NA
Cabp7	-0.449675442	0.932269798	2.329204799	0.126966723	0.998923353	ENSMUSG00000009075	protein_coding
Tbc1d15	-0.444505448	0.336692407	2.326897028	0.127155121	0.998923353	ENSMUSG00000020130	protein_coding
Rab4a	0.435613091	0.262973323	2.325337913	0.127282577	0.998923353	ENSMUSG00000019478	protein_coding
Mdh2	-0.227380279	2.693165511	2.325171617	0.12729618	0.998923353	ENSMUSG00000019179	protein_coding
Man1b1	-0.254740787	1.875928302	2.32282348	0.12748843	0.998923353	ENSMUSG00000036646	protein_coding
Abcf3	-0.249098313	2.456094318	2.319495216	0.12776148	0.998923353	ENSMUSG00000003234	protein_coding
Ubb	0.620947791	0.665282553	2.31777195	0.127903112	0.998923353	ENSMUSG00000019505	protein_coding
Bax	-0.400291987	1.037427314	2.31619535	0.128032843	0.998923353	ENSMUSG00000003873	protein_coding
Polr3b	0.399273689	0.353014226	2.315515247	0.128088851	0.998923353	ENSMUSG00000034453	protein_coding
Hemk1	-0.431484583	0.815918025	2.31539349	0.128098881	0.998923353	ENSMUSG00000032579	protein_coding
H2-K1	-0.352376102	0.693944458	2.31226899	0.128356562	0.998923353	ENSMUSG00000061232	protein_coding
Anxa7	0.365371829	0.771075101	2.307998954	0.128709651	0.998923353	ENSMUSG00000021814	protein_coding
Repin1	-0.312575594	0.965479009	2.304983349	0.128959663	0.998923353	ENSMUSG00000052751	protein_coding
Papd5	0.328747307	1.035916782	2.303335976	0.129096468	0.998923353	NA	NA
Tbrg3	0.412158417	0.271462375	2.30256397	0.129160635	0.998923353	NA	NA
Lrp12	0.321914206	1.096225368	2.300661321	0.129318929	0.998923353	ENSMUSG00000022305	protein_coding
Tfip11	-0.259040785	2.361611008	2.296846852	0.129636931	0.998923353	ENSMUSG00000029345	protein_coding
Stap2	0.299075778	1.196681052	2.296321456	0.1296808	0.998923353	ENSMUSG00000038781	protein_coding
Edf1	-0.269129301	2.731800575	2.296139603	0.129695988	0.998923353	ENSMUSG00000015092	protein_coding
Rab11fip2	0.335320273	1.458834423	2.295813863	0.129723198	0.998923353	ENSMUSG00000040022	protein_coding
Gm26871	0.65539342	0.009317466	2.294273271	0.129851976	0.998923353	ENSMUSG00000097311	lncRNA
Papd7	0.226379193	2.127481943	2.293297094	0.129933648	0.998923353	NA	NA
Pitpnc1	-0.280824672	1.571434077	2.291066552	0.130120481	0.998923353	ENSMUSG00000040430	protein_coding
Urb2	-0.426263784	0.882042603	2.288178851	0.130362804	0.998923353	ENSMUSG00000031976	protein_coding
Rnf13	0.401154727	0.400951703	2.286453417	0.130507836	0.998923353	ENSMUSG00000036503	protein_coding
Fam175b	-0.470753511	0.086157282	2.283120197	0.130788519	0.998923353	NA	NA
Qtrtd1	0.464060483	-0.023569697	2.281131283	0.130956321	0.998923353	NA	NA
Azin2	-0.333972311	1.283927556	2.28069488	0.130993172	0.998923353	ENSMUSG00000028789	protein_coding
Pde4a	0.355301667	1.327861032	2.280224102	0.131032939	0.998923353	ENSMUSG00000032177	protein_coding
Golm1	-0.356653932	1.613762565	2.279379901	0.131104283	0.998923353	ENSMUSG00000021556	protein_coding
Scamp1	0.280786098	1.797243261	2.276254745	0.131368767	0.998923353	ENSMUSG00000021687	protein_coding
Pvalb	-0.271902392	3.882189354	2.275982448	0.13139184	0.998923353	ENSMUSG00000005716	protein_coding
Nap1l3	0.400638499	0.811860973	2.274160064	0.131546375	0.998923353	ENSMUSG00000055733	protein_coding
Ccdc120	0.260758057	1.721650918	2.273543424	0.131598711	0.998923353	ENSMUSG00000031150	protein_coding
Bub3	-0.436972697	0.004258965	2.272480845	0.13168895	0.998923353	ENSMUSG00000066979	protein_coding
Gmcl1	0.385051469	0.642890356	2.272438444	0.131692552	0.998923353	ENSMUSG00000001157	protein_coding
Chd1l	0.366822488	0.377761035	2.270680866	0.131841969	0.998923353	ENSMUSG00000028089	protein_coding
Sdccag8	-0.355828907	1.171359652	2.26984367	0.131913208	0.998923353	ENSMUSG00000026504	protein_coding
Mir877	0.371161145	1.980605328	2.269033418	0.131982195	0.998923353	ENSMUSG00000077931	miRNA
Gm16897	0.332647731	0.589079473	2.267868096	0.132081485	0.998923353	ENSMUSG00000097325	lncRNA
Nefl	-0.23360138	3.667740042	2.267022117	0.132153617	0.998923353	ENSMUSG00000022055	protein_coding
Psmd12	-0.343311138	1.368800158	2.262494005	0.132540457	0.998923353	ENSMUSG00000020720	protein_coding
Cog1	0.328553497	1.352259013	2.260989814	0.13266924	0.998923353	ENSMUSG00000018661	protein_coding
LOC108167924	-0.467017979	0.276358006	2.257239724	0.132990919	0.998923353	NA	NA
Brd2	-0.220732045	3.809068134	2.257103262	0.133002641	0.998923353	ENSMUSG00000024335	protein_coding
Mief1	-0.285560204	1.024112311	2.255680513	0.133124923	0.998923353	ENSMUSG00000022412	protein_coding
Ppt1	0.27950604	1.240239494	2.254643469	0.133214133	0.998923353	ENSMUSG00000028657	protein_coding
Notch3	0.241275438	2.126147054	2.252197429	0.133424816	0.998923353	ENSMUSG00000038146	protein_coding
Ranbp1	-0.265255049	1.172539324	2.251945711	0.133446518	0.998923353	ENSMUSG00000005732	protein_coding
Ccnl1	0.282711586	1.572874698	2.249819296	0.133630006	0.998923353	ENSMUSG00000027829	protein_coding
Mir346	0.439605442	4.190026642	2.248219275	0.133768258	0.998923353	ENSMUSG00000065481	miRNA
Xrcc6	0.27955504	2.277753313	2.245411472	0.134011257	0.998923353	ENSMUSG00000022471	protein_coding
Clstn2	-0.218951286	3.935955252	2.243594092	0.134168803	0.998923353	ENSMUSG00000032452	protein_coding
Hnrnpk	-0.322889521	1.405059934	2.240322641	0.134452923	0.998923353	ENSMUSG00000021546	protein_coding
Rabac1	-0.308251461	1.742856973	2.239477409	0.134526439	0.998923353	ENSMUSG00000003380	protein_coding
Phb2	0.40351796	0.251885188	2.23788198	0.134665328	0.998923353	ENSMUSG00000004264	protein_coding
Ephb6	0.346651135	0.833367013	2.237588179	0.134690923	0.998923353	ENSMUSG00000029869	protein_coding
Tor1aip2	0.331893888	1.124001535	2.237213632	0.134723559	0.998923353	ENSMUSG00000050565	protein_coding
March4	0.315298416	0.992974055	2.235979904	0.134831122	0.998923353	NA	NA
Slc48a1	0.306653999	1.43671347	2.23420082	0.134986402	0.998923353	ENSMUSG00000081534	protein_coding
Nfkb1	-0.243893273	1.634793645	2.233618286	0.13503729	0.998923353	ENSMUSG00000028163	protein_coding
Mir10a	0.6245344	2.183501801	2.23193806	0.135184187	0.998923353	ENSMUSG00000065519	miRNA
Epha8	-0.234435856	2.304870662	2.228613672	0.135475355	0.998923353	ENSMUSG00000028661	protein_coding
Tor1b	0.387693611	0.987557896	2.228019373	0.135527481	0.998923353	ENSMUSG00000026848	protein_coding
Vash1	-0.238364915	3.965421642	2.227241388	0.135595752	0.998923353	ENSMUSG00000021256	protein_coding
Dip2c	-0.209691093	2.81286425	2.226038938	0.135701347	0.998923353	ENSMUSG00000048264	protein_coding
Lrrc8d	-0.336125165	0.716854267	2.221940656	0.136061936	0.998923353	ENSMUSG00000046079	protein_coding
Cpt1c	0.283845596	2.474192154	2.219652306	0.136263744	0.998923353	ENSMUSG00000007783	protein_coding
Acbd3	-0.25644217	1.471924495	2.218853381	0.13633428	0.998923353	ENSMUSG00000026499	protein_coding
Fip1l1	0.230387334	2.395455596	2.21794392	0.136414624	0.998923353	ENSMUSG00000029227	protein_coding
Cdc42ep1	-0.313426878	0.960033733	2.216347661	0.13655577	0.998923353	ENSMUSG00000049521	protein_coding
Wwtr1	0.354749356	0.510214136	2.215156486	0.136661204	0.998923353	ENSMUSG00000027803	protein_coding
Manbal	0.360444961	0.652733502	2.213259487	0.136829301	0.998923353	ENSMUSG00000063019	protein_coding
Clgn	-0.452321415	0.077641128	2.212196615	0.136923585	0.998923353	ENSMUSG00000002190	protein_coding
Pex1	0.338143151	1.13809228	2.211694872	0.136968118	0.998923353	ENSMUSG00000005907	protein_coding
Edil3	-0.400630886	0.78743566	2.211226539	0.137009701	0.998923353	ENSMUSG00000034488	protein_coding
Ldlr	0.301505133	1.384027023	2.208690143	0.13723515	0.998923353	ENSMUSG00000032193	protein_coding
Mir1198	0.42304521	1.529343352	2.208017019	0.137295051	0.998923353	ENSMUSG00000080645	miRNA
Ppp1r18	-0.413632298	0.100011229	2.207881524	0.137307112	0.998923353	ENSMUSG00000034595	protein_coding
Fastk	0.34836523	2.084652366	2.206876881	0.137396578	0.998923353	ENSMUSG00000028959	protein_coding
Smc1a	-0.228975108	3.663118589	2.204794465	0.13758223	0.998923353	ENSMUSG00000041133	protein_coding
Ogfr	-0.257338697	1.875177133	2.203089967	0.137734399	0.998923353	ENSMUSG00000049401	protein_coding
Tenm3	0.411412568	0.835568987	2.202964667	0.137745593	0.998923353	ENSMUSG00000031561	protein_coding
Amph	-0.184868049	3.086928024	2.200919376	0.137928452	0.998923353	ENSMUSG00000021314	protein_coding
Stx3	-0.224606255	2.368520572	2.198374607	0.138156347	0.998923353	ENSMUSG00000041488	protein_coding
Lhfp	-0.184689039	3.103855909	2.197340634	0.138249064	0.998923353	NA	NA
Oplah	-0.245146327	1.601067691	2.196178719	0.138353338	0.998923353	ENSMUSG00000022562	protein_coding
Golga2	-0.268967549	3.683338496	2.195420665	0.138421415	0.998923353	ENSMUSG00000002546	protein_coding
Dars	0.34469931	0.859721931	2.195119311	0.138448489	0.998923353	NA	NA
Cnksr2	0.205373132	3.44747493	2.191382155	0.138784728	0.998923353	ENSMUSG00000025658	protein_coding
Wrb	0.36944024	0.768509947	2.191274685	0.138794411	0.998923353	NA	NA
Ap3m2	-0.26226915	2.226186408	2.190238114	0.138887843	0.998923353	ENSMUSG00000031539	protein_coding
Atxn7l3b	0.303524361	1.061564434	2.189362724	0.138966802	0.998923353	ENSMUSG00000074748	protein_coding
Mib1	0.205062822	3.522855046	2.18900156	0.138999393	0.998923353	ENSMUSG00000024294	protein_coding
Gopc	-0.234061988	1.740286156	2.188937182	0.139005203	0.998923353	ENSMUSG00000019861	protein_coding
Ndel1	-0.348834362	0.697100123	2.184939358	0.139366553	0.998923353	ENSMUSG00000018736	protein_coding
Zfp382	-0.310673553	1.082733331	2.183278883	0.139516948	0.998923353	ENSMUSG00000074220	protein_coding
9530034E10Rik	0.372171533	0.609957003	2.183234575	0.139520963	0.998923353	ENSMUSG00000086554	lncRNA
4632415L05Rik	0.318266249	0.827069872	2.182314974	0.139604335	0.998923353	ENSMUSG00000048106	transcribed_unprocessed_pseudogene
Ppfia3	-0.238073054	4.026758635	2.181240013	0.139701864	0.998923353	ENSMUSG00000003863	protein_coding
Rasgrp2	0.444487696	0.113128229	2.179147869	0.139891898	0.998923353	ENSMUSG00000032946	protein_coding
Ypel2	0.213347989	2.195016993	2.177777189	0.140016557	0.998923353	ENSMUSG00000018427	protein_coding
Magi3	-0.306813278	0.842446709	2.174215149	0.140341097	0.998923353	ENSMUSG00000052539	protein_coding
Cerk	-0.191858238	3.138769194	2.17409872	0.140351719	0.998923353	ENSMUSG00000035891	protein_coding
Zfp664	-0.206092225	2.612001344	2.172764647	0.140473495	0.998923353	ENSMUSG00000079215	protein_coding
Msh2	-0.287886201	1.414607777	2.171124	0.140623418	0.998923353	ENSMUSG00000024151	protein_coding
Rbm12	0.483392872	0.209781499	2.171063701	0.140628932	0.998923353	ENSMUSG00000089824	protein_coding
Rcbtb1	0.289490874	1.828288446	2.169061888	0.14081211	0.998923353	ENSMUSG00000035469	protein_coding
Fancg	0.406371986	0.011159855	2.168895188	0.140827377	0.998923353	ENSMUSG00000028453	protein_coding
Sart3	-0.239187698	3.039816639	2.166486321	0.141048185	0.998923353	ENSMUSG00000018974	protein_coding
Maged1	-0.205624921	3.383000204	2.165460369	0.141142347	0.998923353	ENSMUSG00000025151	protein_coding
Bcl7c	-0.259277693	1.484500222	2.163016999	0.141366884	0.998923353	ENSMUSG00000030814	protein_coding
Spryd3	-0.226962292	2.600834207	2.161231258	0.141531242	0.998923353	ENSMUSG00000036966	protein_coding
LOC108167751	-0.396597167	0.493885634	2.161063542	0.141546689	0.998923353	NA	NA
Tarsl2	-0.459573396	0.158471953	2.161041626	0.141548708	0.998923353	NA	NA
Gm33219	-0.336163038	0.525703006	2.160855397	0.141565863	0.998923353	NA	NA
Gm42139	0.545861097	-0.086973732	2.160847286	0.14156661	0.998923353	NA	NA
Dapk1	0.393382193	0.566005576	2.155753177	0.142036779	0.998923353	ENSMUSG00000021559	protein_coding
Mir379	0.68554643	6.638835533	2.155165252	0.142091155	0.998923353	ENSMUSG00000065498	miRNA
Nub1	-0.257156217	2.24398225	2.150840456	0.14249187	0.998923353	ENSMUSG00000028954	protein_coding
Aagab	0.301405008	1.742680889	2.147031913	0.142845803	0.998923353	ENSMUSG00000037257	protein_coding
Ndufv1	-0.238674884	2.033822657	2.144689081	0.143064017	0.998923353	ENSMUSG00000037916	protein_coding
Arhgap29	0.376282605	0.232932726	2.144421826	0.143088934	0.998923353	ENSMUSG00000039831	protein_coding
2610035F20Rik	0.445060531	0.159756954	2.140257057	0.143477848	0.998923353	ENSMUSG00000085555	lncRNA
Abhd3	0.262652597	1.363404105	2.140016098	0.143500386	0.998923353	ENSMUSG00000002475	protein_coding
Kyat1	0.292345553	1.005120403	2.139463162	0.143552118	0.998923353	ENSMUSG00000039648	protein_coding
Pcyt2	0.34354499	1.890603287	2.138635068	0.143629634	0.998923353	ENSMUSG00000025137	protein_coding
Psmb4	-0.318194531	1.403706309	2.138349782	0.14365635	0.998923353	ENSMUSG00000005779	protein_coding
Cep131	-0.314767617	2.707802366	2.138034587	0.143685873	0.998923353	ENSMUSG00000039781	protein_coding
Lsm6	-0.342980977	0.510252688	2.135520259	0.143921626	0.998923353	ENSMUSG00000031683	protein_coding
Mir383	0.486148509	4.983454075	2.135453354	0.143927905	0.998923353	ENSMUSG00000065457	miRNA
Zscan22	0.42468503	0.316311395	2.134678512	0.144000649	0.998923353	ENSMUSG00000054715	protein_coding
Syne3	-0.433257364	0.33221163	2.127273597	0.144697927	0.998923353	ENSMUSG00000054150	protein_coding
Lemd3	-0.231028062	2.268374235	2.12677494	0.144745019	0.998923353	ENSMUSG00000048661	protein_coding
Rb1	0.315596593	1.444811192	2.12455095	0.144955258	0.998923353	ENSMUSG00000022105	protein_coding
Tmem180	0.445417842	0.223701597	2.122802364	0.145120798	0.998923353	NA	NA
Dmtf1	0.286479418	1.912326239	2.122355134	0.145163172	0.998923353	ENSMUSG00000042508	protein_coding
Glis2	0.296189224	0.930484659	2.121151141	0.145277316	0.998923353	ENSMUSG00000014303	protein_coding
Zfhx2os	-0.348178436	0.905311373	2.119300378	0.145452974	0.998923353	ENSMUSG00000093452	lncRNA
Slc10a7	-0.338748079	0.48965921	2.118354944	0.145542799	0.998923353	ENSMUSG00000031684	protein_coding
Eif3f	0.37310145	0.945643228	2.117105909	0.145661564	0.998923353	ENSMUSG00000031029	protein_coding
Psat1	-0.394933872	0.553484634	2.117029407	0.145668842	0.998923353	ENSMUSG00000024640	protein_coding
A830082K12Rik	-0.596241758	-0.058197886	2.116973219	0.145674188	0.998923353	ENSMUSG00000087143	lncRNA
Rexo4	-0.273452431	1.353075199	2.116135266	0.145753934	0.998923353	ENSMUSG00000052406	protein_coding
Lman1	0.250194118	1.330792191	2.111755401	0.146171559	0.998923353	ENSMUSG00000041891	protein_coding
Snord16a	0.466630569	4.712454894	2.111086438	0.146235465	0.998923353	ENSMUSG00000119388	snoRNA
Lsm1	-0.545571847	0.14743644	2.110851742	0.146257892	0.998923353	ENSMUSG00000037296	protein_coding
Ugdh	0.517082922	0.082366513	2.109983364	0.146340908	0.998923353	ENSMUSG00000029201	protein_coding
Lncpint	0.298469675	1.123334239	2.107470346	0.146581451	0.998923353	ENSMUSG00000044471	lncRNA
Tril	-0.254578622	2.402002335	2.106725002	0.14665288	0.998923353	ENSMUSG00000043496	protein_coding
Lrp10	0.394263264	0.816747455	2.106263396	0.146697137	0.998923353	ENSMUSG00000022175	protein_coding
Mpst	0.475332774	-0.036963959	2.10532176	0.146787464	0.998923353	ENSMUSG00000071711	protein_coding
P4ha2	0.460541933	0.068568216	2.102670924	0.147042084	0.998923353	ENSMUSG00000018906	protein_coding
Suclg1	0.360062579	0.90843841	2.098049475	0.147487181	0.998923353	ENSMUSG00000052738	protein_coding
Wasl	0.283288704	1.45201937	2.097940678	0.147497678	0.998923353	ENSMUSG00000029684	protein_coding
Bod1	0.570352688	-0.145930624	2.097463219	0.147543752	0.998923353	ENSMUSG00000044502	protein_coding
Lcat	0.492232583	0.204966514	2.097292293	0.147560251	0.998923353	ENSMUSG00000035237	protein_coding
Itga3	0.276403621	2.386244861	2.09549504	0.147733854	0.998923353	ENSMUSG00000001507	protein_coding
Zcchc3	-0.375884971	0.159065917	2.095046279	0.147777237	0.998923353	ENSMUSG00000074682	protein_coding
Cfap69	0.318931563	0.54378019	2.094473366	0.147832643	0.998923353	ENSMUSG00000040473	protein_coding
Srp72	-0.318394935	1.198522535	2.093784593	0.147899286	0.998923353	ENSMUSG00000036323	protein_coding
Zbtb45	-0.428660105	0.312138612	2.093068454	0.147968612	0.998923353	ENSMUSG00000049600	protein_coding
Rassf8	-0.238398845	2.008558274	2.092819823	0.147992689	0.998923353	ENSMUSG00000030259	protein_coding
Cyp26b1	-0.327278301	1.250739227	2.092365311	0.148036715	0.998923353	ENSMUSG00000063415	protein_coding
Dfna5	0.447408829	0.02399542	2.092068849	0.14806544	0.998923353	NA	NA
Rhbdf1	0.34995428	0.413460209	2.090657827	0.148202243	0.998923353	ENSMUSG00000020282	protein_coding
Rbm22	0.390324874	0.457590529	2.090498999	0.148217651	0.998923353	ENSMUSG00000024604	protein_coding
Cog7	0.31986544	0.550306065	2.089918197	0.14827401	0.998923353	ENSMUSG00000034951	protein_coding
Scly	-0.440834	0.03807024	2.08849215	0.14841249	0.998923353	ENSMUSG00000026307	protein_coding
Shisa4	-0.345104003	1.018868473	2.087749126	0.148484701	0.998923353	ENSMUSG00000041889	protein_coding
Hist2h4	-0.378616755	1.962682374	2.082709808	0.1489755	0.998923353	NA	NA
Pcdhga10	0.318365473	1.266036064	2.082489657	0.148996983	0.998923353	ENSMUSG00000102222	protein_coding
Fnta	-0.420659463	0.249253054	2.081858939	0.14905855	0.998923353	ENSMUSG00000015994	protein_coding
Cse1l	0.378730849	0.259469709	2.080004224	0.149239763	0.998923353	ENSMUSG00000002718	protein_coding
Hint2	-0.431059707	0.017371132	2.079278951	0.149310693	0.998923353	ENSMUSG00000028470	protein_coding
Trip10	0.444634725	-0.192858856	2.076757001	0.14955763	0.998923353	ENSMUSG00000019487	protein_coding
Klhdc8b	-0.409081611	0.425221725	2.076160822	0.149616073	0.998923353	ENSMUSG00000032609	protein_coding
Ythdc2	-0.276588316	1.360254404	2.075634233	0.149667715	0.998923353	ENSMUSG00000034653	protein_coding
2210016L21Rik	0.269752381	1.334765297	2.073640054	0.149863464	0.998923353	ENSMUSG00000029559	protein_coding
Ercc5	0.22789479	1.867115988	2.073398202	0.149887224	0.998923353	ENSMUSG00000026048	protein_coding
Cfap36	-0.327865597	0.999874151	2.0720983	0.150015002	0.998923353	ENSMUSG00000020462	protein_coding
Ncapd2	-0.252550117	2.534975002	2.070394335	0.150182685	0.998923353	ENSMUSG00000038252	protein_coding
Klhl42	0.302036652	0.964835454	2.069963547	0.150225112	0.998923353	ENSMUSG00000040102	protein_coding
Acd	-0.442589035	0.392076786	2.068813627	0.150338429	0.998923353	ENSMUSG00000038000	protein_coding
LOC108167679	-0.426118377	0.263096442	2.06633311	0.150583196	0.998923353	NA	NA
Mir135a-2	0.623457439	1.194647473	2.063346396	0.150878512	0.998923353	ENSMUSG00000065524	miRNA
Mir598	0.460201835	2.37884862	2.061344658	0.151076803	0.998923353	ENSMUSG00000076049	miRNA
Ppp2r5d	-0.219239675	2.367766831	2.06104805	0.15110621	0.998923353	ENSMUSG00000059409	protein_coding
Xpo5	0.233113626	1.844003161	2.060799102	0.151130897	0.998923353	ENSMUSG00000067150	protein_coding
Herpud2	-0.287336065	1.053173237	2.060247688	0.151185594	0.998923353	ENSMUSG00000008429	protein_coding
Lgi3	0.221434695	2.797273701	2.059729019	0.151237063	0.998923353	ENSMUSG00000033595	protein_coding
Nphp4	0.335503259	1.042306251	2.059312341	0.151278426	0.998923353	ENSMUSG00000039577	protein_coding
Tnks1bp1	-0.236483652	2.855367397	2.059166928	0.151292864	0.998923353	ENSMUSG00000033955	protein_coding
Tubgcp5	-0.286333599	0.970770722	2.058505784	0.151358527	0.998923353	ENSMUSG00000033790	protein_coding
Uqcc1	-0.240503248	1.583205202	2.05756009	0.151452508	0.998923353	ENSMUSG00000005882	protein_coding
Pdgfrb	0.293299628	1.342643002	2.055518301	0.151655641	0.998923353	ENSMUSG00000024620	protein_coding
Zfp563	0.398592966	0.076813885	2.052346783	0.15197178	0.998923353	ENSMUSG00000067424	protein_coding
Ptbp1	0.338712852	0.526336217	2.051785921	0.152027765	0.998923353	ENSMUSG00000006498	protein_coding
Bcl2l2	-0.229837058	3.047084722	2.050123992	0.152193795	0.998923353	ENSMUSG00000089682	protein_coding
Mettl21a	-0.428822705	-0.181510284	2.050035564	0.152202634	0.998923353	ENSMUSG00000025956	protein_coding
Glmp	0.460853565	0.154932752	2.048276536	0.1523786	0.998923353	ENSMUSG00000001418	protein_coding
Kcnb1	-0.274564333	2.527764379	2.045552938	0.152651511	0.998923353	ENSMUSG00000050556	protein_coding
Nipbl	0.209992729	3.057731659	2.04479946	0.152727109	0.998923353	ENSMUSG00000022141	protein_coding
Crim1	0.257696907	2.068982245	2.044313819	0.152775857	0.998923353	ENSMUSG00000024074	protein_coding
Acbd6	-0.339666299	0.57714579	2.043871099	0.152820312	0.998923353	ENSMUSG00000033701	protein_coding
Flrt2	-0.385305279	0.38240656	2.041464064	0.153062266	0.998923353	ENSMUSG00000047414	protein_coding
Mir182	0.611440143	2.452923911	2.040044547	0.15320516	0.998923353	ENSMUSG00000076361	miRNA
Fam21	-0.237185319	4.714508788	2.035919772	0.153621231	0.998923353	NA	NA
Mir411	0.457705754	5.96400827	2.034809824	0.153733412	0.998923353	ENSMUSG00000065477	miRNA
Rimbp2	-0.483436217	0.803526357	2.033162968	0.153900028	0.998923353	ENSMUSG00000029420	protein_coding
Ikzf2	-0.389617275	0.751285462	2.031185752	0.154100338	0.998923353	ENSMUSG00000025997	protein_coding
Trmu	0.306913494	1.144277993	2.029861447	0.154234667	0.998923353	ENSMUSG00000022386	protein_coding
Heatr5a	0.331962151	0.886733328	2.029324877	0.154289132	0.998923353	ENSMUSG00000035181	protein_coding
2700081O15Rik	0.355944522	0.304724423	2.028182711	0.154405139	0.998923353	NA	NA
Plekhj1	-0.280308157	0.890725902	2.0278981	0.154434062	0.998923353	ENSMUSG00000035278	protein_coding
Tug1	0.301172842	0.905316338	2.027634622	0.154460843	0.998923353	ENSMUSG00000056579	protein_coding
Nbea	-0.239681965	4.971298196	2.026981422	0.154527259	0.998923353	ENSMUSG00000027799	protein_coding
Slc6a8	0.255386779	2.885266455	2.026147108	0.154612137	0.998923353	ENSMUSG00000019558	protein_coding
Eme2	0.385628094	0.933974423	2.025688972	0.154658768	0.998923353	ENSMUSG00000073436	protein_coding
Wnk4	0.420362079	-0.062589132	2.019582124	0.15528187	0.998923353	ENSMUSG00000035112	protein_coding
Hira	-0.2019223	2.307549505	2.016605604	0.155586606	0.998923353	ENSMUSG00000022702	protein_coding
Dcp1a	-0.360037405	0.512206787	2.013713214	0.15588338	0.998923353	ENSMUSG00000021962	protein_coding
9130019P16Rik	-0.261659809	1.761668547	2.013699675	0.155884771	0.998923353	ENSMUSG00000073067	lncRNA
Coro6	0.288865089	1.494699962	2.013484545	0.15590687	0.998923353	ENSMUSG00000020836	protein_coding
Akirin2	0.310291455	1.08578754	2.013063364	0.155950147	0.998923353	ENSMUSG00000028291	protein_coding
Otud7a	-0.209838154	3.578303955	2.01113688	0.156148267	0.998923353	ENSMUSG00000033510	protein_coding
Bcl2	-0.328379425	0.875366174	2.01062118	0.15620135	0.998923353	ENSMUSG00000057329	protein_coding
Stam	-0.47282001	0.08247457	2.009520156	0.156314752	0.998923353	ENSMUSG00000026718	protein_coding
Arpc5l	-0.291910265	1.307513965	2.009009348	0.156367395	0.998923353	ENSMUSG00000026755	protein_coding
Clmp	0.330153639	1.795157295	2.008050454	0.156466272	0.998923353	ENSMUSG00000032024	protein_coding
Gas8	-0.241367623	2.801197243	2.007541373	0.156518795	0.998923353	ENSMUSG00000040220	protein_coding
Gm40346	0.4502831	0.246396945	2.004771645	0.156804905	0.998923353	NA	NA
Lrfn1	-0.363928582	0.742084548	2.004492028	0.156833823	0.998923353	ENSMUSG00000030600	protein_coding
Zfp236	0.185346646	2.899124207	2.004138983	0.156870342	0.998923353	ENSMUSG00000041258	protein_coding
Ptov1	0.259037479	2.076393552	2.003825044	0.156902825	0.998923353	ENSMUSG00000038502	protein_coding
Tmpo	0.233559122	1.334463696	1.99892497	0.157410815	0.998923353	ENSMUSG00000019961	protein_coding
Pan2	0.209986242	2.242405517	1.998492598	0.157455729	0.998923353	ENSMUSG00000005682	protein_coding
Igsf21	-0.298030804	1.414880322	1.997721784	0.157535835	0.998923353	ENSMUSG00000040972	protein_coding
Dapk3	-0.27824407	1.097757379	1.997470284	0.157561982	0.998923353	ENSMUSG00000034974	protein_coding
Pbrm1	-0.217228937	2.910272069	1.99656157	0.157656497	0.998923353	ENSMUSG00000042323	protein_coding
Slc9a6	0.330067632	1.276314254	1.993913005	0.157932341	0.998923353	ENSMUSG00000060681	protein_coding
Nup62	0.405941288	0.528602234	1.993414053	0.157984367	0.998923353	ENSMUSG00000109511	protein_coding
Ccdc92	-0.278356158	2.710548434	1.992331376	0.158097327	0.998923353	ENSMUSG00000037979	protein_coding
Plekhn1	0.372890306	0.084823342	1.991728465	0.15816027	0.998923353	ENSMUSG00000078485	protein_coding
Zc3h12b	-0.393922379	-0.01413961	1.99155505	0.15817838	0.998923353	ENSMUSG00000035045	protein_coding
Glul	0.211493906	3.981551158	1.991439171	0.158190483	0.998923353	ENSMUSG00000026473	protein_coding
Eapp	0.372852726	0.08548651	1.991332518	0.158201623	0.998923353	ENSMUSG00000054302	protein_coding
Oaz2	0.325852663	0.433435351	1.991123521	0.158223455	0.998923353	ENSMUSG00000040652	protein_coding
Stat3	-0.260936327	1.410800052	1.989181573	0.158426479	0.998923353	ENSMUSG00000004040	protein_coding
Hirip3	-0.293638042	2.099629098	1.98723422	0.158630367	0.998923353	ENSMUSG00000042606	protein_coding
Gmpr	-0.450624447	0.072676086	1.986723967	0.158683839	0.998923353	ENSMUSG00000000253	protein_coding
Wbscr17	0.214501615	2.530114231	1.984771369	0.158888654	0.998923353	NA	NA
Phf14	0.254096176	1.95774875	1.984084567	0.158960767	0.998923353	ENSMUSG00000029629	protein_coding
Zfp467	-0.276782155	2.154073796	1.983596596	0.159012025	0.998923353	ENSMUSG00000068551	protein_coding
Fcho2	0.500051943	0.045683064	1.983167572	0.159057107	0.998923353	ENSMUSG00000041685	protein_coding
Lsm14b	0.233382343	1.316675056	1.982916997	0.159083444	0.998923353	ENSMUSG00000039108	protein_coding
Zfp383	0.442093683	0.088379646	1.982726439	0.159103476	0.998923353	ENSMUSG00000099689	protein_coding
Slc20a2	0.219888435	3.065226763	1.982145779	0.159164536	0.998923353	ENSMUSG00000037656	protein_coding
Ccdc167	0.292266302	1.489988677	1.981729479	0.159208328	0.998923353	ENSMUSG00000024018	protein_coding
Gpd2	0.224958538	2.075726991	1.981618426	0.159220013	0.998923353	ENSMUSG00000026827	protein_coding
Gzf1	-0.321790383	1.038514417	1.980996617	0.159285455	0.998923353	ENSMUSG00000027439	protein_coding
Shc3	-0.379229567	0.40796611	1.980867287	0.15929907	0.998923353	ENSMUSG00000021448	protein_coding
Fam219b	-0.306723394	1.179577223	1.979823984	0.159408951	0.998923353	ENSMUSG00000032305	protein_coding
Dtnbp1	-0.270454915	1.511147875	1.978808945	0.159515938	0.998923353	ENSMUSG00000057531	protein_coding
Dnajc11	0.246672577	2.294778327	1.976967888	0.159710198	0.998923353	ENSMUSG00000039768	protein_coding
Setd4	-0.367502067	0.964728821	1.974260496	0.15999636	0.998923353	ENSMUSG00000022948	protein_coding
Pikfyve	-0.248424106	2.318124109	1.973868964	0.160037791	0.998923353	ENSMUSG00000025949	protein_coding
Acsl1	0.387088915	0.789993374	1.972382925	0.160195155	0.998923353	ENSMUSG00000018796	protein_coding
Mrps10	-0.409378487	-0.093478873	1.971363453	0.160303214	0.998923353	ENSMUSG00000034729	protein_coding
Smap1	0.307317853	1.800445041	1.97092507	0.160349705	0.998923353	ENSMUSG00000026155	protein_coding
Raver1	-0.379689503	0.072089107	1.969636633	0.160486437	0.998923353	ENSMUSG00000010205	protein_coding
Tada2b	-0.333332915	0.678882764	1.969364165	0.160515368	0.998923353	ENSMUSG00000029196	protein_coding
Sorbs1	0.214321393	3.371641461	1.967539017	0.160709324	0.998923353	ENSMUSG00000025006	protein_coding
Tmem120b	0.286790676	0.984509441	1.966023909	0.160870535	0.998923353	ENSMUSG00000054434	protein_coding
Fam91a1	0.443478591	0.176796827	1.962650779	0.161230106	0.998923353	ENSMUSG00000037119	protein_coding
Zkscan6	0.435533441	0.099410677	1.962584312	0.1612372	0.998923353	ENSMUSG00000018347	protein_coding
Max	-0.334906103	1.362005381	1.962031264	0.161296245	0.998923353	ENSMUSG00000059436	protein_coding
Mapk1	0.230220373	1.80596048	1.961264569	0.16137814	0.998923353	ENSMUSG00000063358	protein_coding
Nup98	0.278062837	1.662980199	1.960984504	0.161408067	0.998923353	ENSMUSG00000063550	protein_coding
Pik3r4	0.264165815	1.460276784	1.959632798	0.161552596	0.998923353	ENSMUSG00000032571	protein_coding
LOC108168393	0.382390659	0.958491866	1.959552751	0.161561159	0.998923353	NA	NA
D6Wsu163e	0.450191802	0.264673262	1.958630954	0.161659811	0.998923353	ENSMUSG00000030347	protein_coding
Prmt5	0.339977778	0.589585722	1.958521273	0.161671554	0.998923353	ENSMUSG00000023110	protein_coding
Rcor3	0.322819034	1.389659	1.957323939	0.161799808	0.998923353	ENSMUSG00000037395	protein_coding
Fbxl5	0.251373044	1.900646031	1.956614369	0.161875869	0.998923353	ENSMUSG00000039753	protein_coding
Trpm4	-0.448282331	0.057852883	1.956504871	0.16188761	0.998923353	ENSMUSG00000038260	protein_coding
Cyp46a1	-0.367778685	1.02335394	1.956496471	0.161888511	0.998923353	ENSMUSG00000021259	protein_coding
Chd1	0.246531456	2.010847352	1.954526129	0.162099951	0.998923353	ENSMUSG00000023852	protein_coding
Pdss1	0.406265948	0.0623999	1.95387775	0.162169598	0.998923353	ENSMUSG00000026784	protein_coding
Spry3	0.453560131	0.418707786	1.952318402	0.16233724	0.998923353	NA	NA
Gm41694	0.294460731	1.951763338	1.952118866	0.162358706	0.998923353	NA	NA
Mfsd10	0.328675964	0.387141838	1.948257284	0.162774769	0.998923353	ENSMUSG00000001082	protein_coding
4930471G03Rik	-0.366932424	0.483802777	1.948182336	0.162782856	0.998923353	ENSMUSG00000117852	lncRNA
Gucd1	0.370101602	0.262393968	1.947848221	0.162818914	0.998923353	ENSMUSG00000033416	protein_coding
Tle2	0.248232363	3.327316205	1.947129104	0.162896553	0.998923353	ENSMUSG00000034771	protein_coding
Hus1	-0.435550616	0.322509681	1.945893092	0.163030097	0.998923353	ENSMUSG00000020413	protein_coding
Gls	-0.219948429	3.853671659	1.943797094	0.163256844	0.998923353	ENSMUSG00000026103	protein_coding
Fkrp	-0.344035028	1.244363695	1.942231801	0.163426413	0.998923353	ENSMUSG00000048920	protein_coding
Znrf3	0.363256181	0.353095019	1.941620582	0.163492682	0.998923353	ENSMUSG00000041961	protein_coding
Afap1l2	-0.23475116	3.503137238	1.940640181	0.163599041	0.998923353	ENSMUSG00000025083	protein_coding
Ttc17	0.254030653	2.213048638	1.94062679	0.163600494	0.998923353	ENSMUSG00000027194	protein_coding
Zmiz1	0.18940261	3.795762224	1.939314818	0.163742949	0.998923353	ENSMUSG00000007817	protein_coding
Ica1	-0.255147593	2.081274313	1.939116395	0.163764507	0.998923353	ENSMUSG00000062995	protein_coding
Fam134b	-0.348478698	0.304517489	1.937462262	0.163944343	0.998923353	NA	NA
Cd81	0.253252521	3.215441362	1.936584444	0.16403987	0.998923353	ENSMUSG00000037706	protein_coding
Kdm6a	-0.270305577	1.470405796	1.936020438	0.164101281	0.998923353	ENSMUSG00000037369	protein_coding
Mir323	0.276075738	3.827953447	1.933406553	0.164386232	0.998923353	ENSMUSG00000065617	miRNA
Lrch2	-0.314144738	0.852450133	1.933369637	0.164390261	0.998923353	ENSMUSG00000031290	protein_coding
Tlk2	-0.237343393	1.967925746	1.933131585	0.164416241	0.998923353	ENSMUSG00000020694	protein_coding
Adamts4	-0.291494598	1.169799044	1.930955329	0.164653965	0.998923353	ENSMUSG00000006403	protein_coding
Inpp4b	-0.242061258	1.880834537	1.929446391	0.164819025	0.998923353	ENSMUSG00000037940	protein_coding
Spata2l	0.384634765	0.546531521	1.928455092	0.164927565	0.998923353	ENSMUSG00000033594	protein_coding
Ilf3	0.19055144	2.978235467	1.927889462	0.164989533	0.998923353	ENSMUSG00000032178	protein_coding
Mir666	0.547089189	0.668785403	1.926287178	0.165165219	0.998923353	ENSMUSG00000076272	miRNA
Ccdc73	-0.343485721	0.436129408	1.925487335	0.165253	0.998923353	ENSMUSG00000045106	protein_coding
Nsmf	0.244028592	2.049198342	1.925134452	0.165291745	0.998923353	ENSMUSG00000006476	protein_coding
Acsl3	0.222146304	2.135007364	1.925117679	0.165293587	0.998923353	ENSMUSG00000032883	protein_coding
Fez1	-0.226302791	3.870696742	1.923835308	0.165434474	0.998923353	ENSMUSG00000032118	protein_coding
Ddx27	-0.215490941	2.080903195	1.923344529	0.16548843	0.998923353	ENSMUSG00000017999	protein_coding
Trappc5	-0.314279737	0.511959149	1.921163176	0.165728489	0.998923353	ENSMUSG00000040236	protein_coding
Galnt1	-0.357329194	1.379607669	1.920095751	0.165846105	0.998923353	ENSMUSG00000000420	protein_coding
Sstr3	0.361468754	0.568291879	1.919685527	0.165891332	0.998923353	ENSMUSG00000044933	protein_coding
Gm10538	-0.395692843	0.98815751	1.919570264	0.165904042	0.998923353	ENSMUSG00000101126	lncRNA
Gm15722	-0.610805231	-0.31498836	1.918174415	0.166058051	0.998923353	ENSMUSG00000089680	lncRNA
3632451O06Rik	0.197829951	2.506165182	1.915814968	0.166318751	0.998923353	NA	NA
Sec13	0.371223994	0.083159963	1.914422864	0.166472786	0.998923353	ENSMUSG00000030298	protein_coding
Tmem201	0.221818239	3.455876597	1.914399767	0.166475343	0.998923353	ENSMUSG00000044700	protein_coding
Snord116	1.337129789	0.273149809	1.914256289	0.166491229	0.998923353	NA	NA
Ccser1	0.262084143	1.887916213	1.911519223	0.166794598	0.998923353	ENSMUSG00000039578	protein_coding
Fam43a	-0.342214991	0.56641315	1.910408967	0.166917837	0.998923353	ENSMUSG00000046546	protein_coding
Plcb3	-0.24602793	2.187997489	1.908045026	0.167180582	0.998923353	ENSMUSG00000024960	protein_coding
Tuba8	-0.436082728	-0.049735603	1.908031783	0.167182055	0.998923353	ENSMUSG00000030137	protein_coding
AI837181	-0.5061634	0.160233288	1.906973434	0.167299842	0.998923353	ENSMUSG00000047423	protein_coding
Zfp783	-0.396400814	0.235263201	1.902755198	0.167770249	0.998923353	ENSMUSG00000072653	transcribed_unprocessed_pseudogene
Zfp783	-0.396400814	0.235263201	1.902755198	0.167770249	0.998923353	ENSMUSG00000121486	lncRNA
Synrg	0.251224208	1.648697867	1.900703571	0.167999588	0.998923353	ENSMUSG00000034940	protein_coding
LOC108168256	0.440850527	-0.106197046	1.900693289	0.168000738	0.998923353	NA	NA
Phf20	-0.26307843	1.861502753	1.9000379	0.168074077	0.998923353	ENSMUSG00000038116	protein_coding
Gpn3	0.443220669	-0.185769762	1.899433491	0.168141743	0.998923353	ENSMUSG00000029464	protein_coding
Gabrb1	0.271685528	1.406272359	1.897588496	0.168348492	0.998923353	ENSMUSG00000029212	protein_coding
Snord70	0.453235445	3.484660763	1.894460181	0.168699714	0.998923353	ENSMUSG00000077345	snoRNA
Btaf1	0.282087372	1.674111444	1.893672685	0.16878826	0.998923353	ENSMUSG00000040565	protein_coding
Gsr	0.394409786	-0.104382206	1.892815867	0.168884661	0.998923353	ENSMUSG00000031584	protein_coding
Mir592	0.654774187	0.434632117	1.891213264	0.169065141	0.998923353	ENSMUSG00000076067	miRNA
Armc1	-0.250870314	1.588118582	1.890900939	0.16910034	0.998923353	ENSMUSG00000027599	protein_coding
Poc5	0.232419441	1.325603303	1.889286937	0.16928237	0.998923353	ENSMUSG00000021671	protein_coding
Mrpl19	0.389080081	-0.078503211	1.889135372	0.169299475	0.998923353	ENSMUSG00000030045	protein_coding
Frg1	0.368621143	1.093951704	1.888403905	0.169382055	0.998923353	ENSMUSG00000031590	protein_coding
Dxo	-0.396794945	0.024796848	1.887668442	0.169465133	0.998923353	ENSMUSG00000040482	protein_coding
Nol7	-0.286671489	1.697509714	1.886957663	0.169545466	0.998923353	ENSMUSG00000063200	protein_coding
Slc35c1	0.363381586	0.440424244	1.886705917	0.16957393	0.998923353	ENSMUSG00000049922	protein_coding
Ezr	-0.469627936	0.985852795	1.885989574	0.169654952	0.998923353	ENSMUSG00000052397	protein_coding
Ndufs4	-0.404166323	1.188974211	1.885663964	0.169691795	0.998923353	ENSMUSG00000021764	protein_coding
Daglb	0.284740685	1.056275557	1.885315678	0.169731214	0.998923353	ENSMUSG00000039206	protein_coding
Pfkfb2	0.207757049	2.056741589	1.885271924	0.169736167	0.998923353	ENSMUSG00000026409	protein_coding
Golim4	-0.267831548	1.95972228	1.88523434	0.169740421	0.998923353	ENSMUSG00000034109	protein_coding
Xpo1	0.259909639	1.439264093	1.884935564	0.169774247	0.998923353	ENSMUSG00000020290	protein_coding
Foxn2	0.313710015	1.471839989	1.884864215	0.169782326	0.998923353	ENSMUSG00000034998	protein_coding
Zfp950	0.338141147	0.646815539	1.884323197	0.169843601	0.998923353	ENSMUSG00000074733	protein_coding
Tmem115	-0.287268163	1.268494197	1.881081476	0.170211282	0.998923353	ENSMUSG00000010045	protein_coding
Msantd3	0.469263301	0.162406929	1.880840788	0.170238617	0.998923353	ENSMUSG00000039693	protein_coding
Ift43	-0.297165459	0.688234178	1.879462577	0.170395242	0.998923353	ENSMUSG00000007867	protein_coding
Agt	0.236539664	1.994844451	1.877623025	0.170604553	0.998923353	ENSMUSG00000031980	protein_coding
Rhot1	0.337842243	1.309385517	1.87675974	0.170702882	0.998923353	ENSMUSG00000017686	protein_coding
Nr2c2	0.238779768	1.841523757	1.876389581	0.170745063	0.998923353	ENSMUSG00000005893	protein_coding
Tox4	0.250118786	1.455813177	1.876303625	0.17075486	0.998923353	ENSMUSG00000016831	protein_coding
Thrsp	-0.346788489	0.556431562	1.874604939	0.170948601	0.998923353	ENSMUSG00000035686	protein_coding
LOC102643247	-0.390950051	0.088981669	1.874013815	0.171016079	0.998923353	NA	NA
Ttyh3	0.294072356	3.157752967	1.873827784	0.171037322	0.998923353	ENSMUSG00000036565	protein_coding
Fam212b	-0.311960015	1.308461608	1.873270713	0.17110095	0.998923353	NA	NA
Abcb1a	-0.322671547	0.571518538	1.872978259	0.171134365	0.998923353	ENSMUSG00000040584	protein_coding
Cdkn2aip	0.355838937	0.253704869	1.871749708	0.171274818	0.998923353	ENSMUSG00000038069	protein_coding
Cul1	0.306985642	1.676223398	1.869440612	0.171539161	0.998923353	ENSMUSG00000029686	protein_coding
Slc3a2	0.2211306	2.734772488	1.868585447	0.171637178	0.998923353	ENSMUSG00000010095	protein_coding
Dennd4c	0.23861212	1.772941531	1.867862536	0.171720087	0.998923353	ENSMUSG00000038024	protein_coding
C1qtnf4	0.315102349	1.245305621	1.867115343	0.171805829	0.998923353	ENSMUSG00000040794	protein_coding
Lrrc24	0.40434226	0.180997667	1.866838423	0.171837619	0.998923353	ENSMUSG00000033707	protein_coding
Pja2	-0.215913976	3.094459712	1.866730134	0.171850052	0.998923353	ENSMUSG00000024083	protein_coding
Ctnnb1	-0.204744976	3.559082866	1.866578287	0.171867488	0.998923353	ENSMUSG00000006932	protein_coding
Scand1	-0.511338086	-0.201233934	1.866171406	0.171914218	0.998923353	ENSMUSG00000046229	protein_coding
Tspan17	0.377266294	1.340200393	1.8659021	0.171945156	0.998923353	ENSMUSG00000025875	protein_coding
Rbck1	0.295219464	1.725283325	1.864980152	0.172051118	0.998923353	ENSMUSG00000027466	protein_coding
Caskin2	0.276230629	1.110747519	1.863305705	0.172243759	0.998923353	ENSMUSG00000034471	protein_coding
Sh3pxd2b	-0.280510075	0.951413057	1.862682038	0.172315573	0.998923353	ENSMUSG00000040711	protein_coding
Cntrob	-0.250757273	1.478506448	1.861615514	0.172438463	0.998923353	ENSMUSG00000032782	protein_coding
Csdc2	0.206413663	2.707555063	1.86055378	0.1725609	0.998923353	ENSMUSG00000042109	protein_coding
Tmem214	0.303280183	1.524198452	1.860057566	0.172618156	0.998923353	ENSMUSG00000038828	protein_coding
Kdm1a	0.29228344	0.789961371	1.858157439	0.172837609	0.998923353	ENSMUSG00000036940	protein_coding
Ldlrad3	0.367912191	0.464626764	1.857900707	0.172867284	0.998923353	ENSMUSG00000048058	protein_coding
Cep126	-0.320786435	0.425179613	1.856604594	0.173017191	0.998923353	ENSMUSG00000040729	protein_coding
Gpc6	0.259399515	1.359956675	1.856181695	0.173066135	0.998923353	ENSMUSG00000058571	protein_coding
Mfsd1	-0.399752863	-0.133707322	1.855054984	0.173196613	0.998923353	ENSMUSG00000027775	protein_coding
Supt7l	-0.481190779	0.052754313	1.85292823	0.173443208	0.998923353	ENSMUSG00000053134	protein_coding
Wwc1	-0.223320201	1.807910003	1.852460467	0.173497498	0.998923353	ENSMUSG00000018849	protein_coding
Nap1l5	-0.295856727	3.747612196	1.852267117	0.173519945	0.998923353	ENSMUSG00000055430	protein_coding
5031425E22Rik	-0.46195271	0.393883196	1.852191858	0.173528683	0.998923353	ENSMUSG00000073147	lncRNA
Taf15	-0.256388064	2.707476556	1.85203434	0.173546974	0.998923353	ENSMUSG00000020680	protein_coding
Dcaf8	-0.197771359	3.879987301	1.85129197	0.173633205	0.998923353	ENSMUSG00000026554	protein_coding
Naa10	-0.302941534	0.967271298	1.850961293	0.173671632	0.998923353	ENSMUSG00000031388	protein_coding
Zfp622	-0.333900772	0.594697893	1.850446698	0.17373145	0.998923353	ENSMUSG00000052253	protein_coding
Clip2	-0.177805952	3.31645262	1.850246519	0.173754725	0.998923353	ENSMUSG00000063146	protein_coding
Vdac1	0.252689264	1.377249236	1.849860406	0.173799631	0.998923353	ENSMUSG00000020402	protein_coding
Cltb	-0.213267914	3.509552892	1.849691697	0.173819256	0.998923353	ENSMUSG00000047547	protein_coding
Gm34076	0.47937	0.145599958	1.847089432	0.17412229	0.998923353	NA	NA
Gm35395	-0.296991435	1.395968928	1.846575215	0.174182243	0.998923353	NA	NA
Nicn1	-0.36465853	0.660330776	1.845795072	0.174273245	0.998923353	ENSMUSG00000032606	protein_coding
Midn	0.376412706	0.821500533	1.843152005	0.174581962	0.998923353	ENSMUSG00000035621	protein_coding
5730408K05Rik	0.660892207	5.07151413	1.842798819	0.174623263	0.998923353	NA	NA
Gm32135	0.325953584	0.655011522	1.842619865	0.174644193	0.998923353	NA	NA
Exo5	-0.395417954	-0.019684214	1.842499652	0.174658255	0.998923353	ENSMUSG00000028629	protein_coding
Gm26944	0.304154426	1.143561869	1.841739884	0.174747159	0.998923353	ENSMUSG00000098066	lncRNA
Gm17296	0.275865904	2.047688813	1.840289117	0.174917065	0.998923353	NA	NA
Gtpbp1	0.238053012	1.555495368	1.839360876	0.175025875	0.998923353	ENSMUSG00000042535	protein_coding
LOC108168226	0.337739439	0.237949789	1.838825279	0.175088694	0.998923353	NA	NA
Ppp1r26	-0.315237144	0.610946265	1.838028756	0.175182165	0.998923353	ENSMUSG00000035829	protein_coding
LOC108168959	0.456124824	0.059031149	1.837671956	0.175224054	0.998923353	NA	NA
Serpine2	0.324984198	0.731698622	1.837427017	0.175252816	0.998923353	ENSMUSG00000026249	protein_coding
Larp1b	0.251982818	1.000635475	1.836914455	0.175313023	0.998923353	ENSMUSG00000025762	protein_coding
Gm38675	0.303048434	0.530645756	1.835171509	0.175517932	0.998923353	NA	NA
D230025D16Rik	-0.419673797	-0.036070056	1.834091077	0.175645091	0.998923353	NA	NA
Bap1	-0.191817212	2.980994653	1.832666142	0.175812958	0.998923353	ENSMUSG00000021901	protein_coding
Ei24	0.255130871	1.262710423	1.831692783	0.175927733	0.998923353	ENSMUSG00000062762	protein_coding
Thy1	0.218818622	2.719168096	1.831300337	0.175974033	0.998923353	ENSMUSG00000032011	protein_coding
Col5a3	-0.280625823	0.754765411	1.830097931	0.176115979	0.998923353	ENSMUSG00000004098	protein_coding
Slc35a4	0.516714816	-0.042540983	1.829093441	0.176234661	0.998923353	ENSMUSG00000033272	protein_coding
Ept1	0.239449173	1.864843046	1.828343339	0.176323347	0.998923353	NA	NA
LOC108168421	0.429327167	-0.163733269	1.827707131	0.176398608	0.998923353	NA	NA
Cstf3	0.30908214	0.625762409	1.82716537	0.176462725	0.998923353	ENSMUSG00000027176	protein_coding
Aph1b	0.410850249	0.20978634	1.822185612	0.177053337	0.998923353	ENSMUSG00000032375	protein_coding
Ptpdc1	-0.257406897	1.317836929	1.818992374	0.177433264	0.998923353	ENSMUSG00000038042	protein_coding
Cdh11	0.394550776	0.087751391	1.812961413	0.178153389	0.998923353	ENSMUSG00000031673	protein_coding
Atp5d	0.24420524	1.422914289	1.812093029	0.178257355	0.998923353	NA	NA
Krt222	-0.209751783	1.767785795	1.808675715	0.178667172	0.998923353	ENSMUSG00000035849	protein_coding
Slc7a2	0.335558123	0.736932051	1.808335123	0.178708077	0.998923353	ENSMUSG00000031596	protein_coding
Gm7936	-0.398096361	0.273578238	1.805882908	0.179002904	0.998923353	ENSMUSG00000055771	processed_pseudogene
Sypl	0.461375955	-0.349321281	1.804268872	0.179197265	0.998923353	NA	NA
Timm22	0.363609699	0.125572869	1.80303702	0.179345767	0.998923353	ENSMUSG00000020843	protein_coding
Rbm27	0.264721126	1.658632865	1.802098893	0.179458956	0.998923353	ENSMUSG00000024491	protein_coding
Bcat1	-0.28637818	1.947697197	1.800943895	0.179598424	0.998923353	ENSMUSG00000030268	protein_coding
Scg2	-0.201344411	2.343639365	1.799773952	0.179739825	0.998923353	ENSMUSG00000050711	protein_coding
LOC100503338	-0.401099031	-0.135799753	1.799413766	0.179783384	0.998923353	NA	NA
Mak16	-0.337359223	0.231349207	1.798961113	0.179838142	0.998923353	ENSMUSG00000031578	protein_coding
Hnrnpa1	-0.298457719	1.698078506	1.798216391	0.179928274	0.998923353	ENSMUSG00000046434	protein_coding
Me2	-0.285920112	1.038134218	1.795239501	0.180289083	0.998923353	ENSMUSG00000024556	protein_coding
Hap1	-0.237381932	2.081887937	1.794435378	0.180386689	0.998923353	ENSMUSG00000006930	protein_coding
Spock1	-0.195475546	3.811006337	1.791507963	0.180742541	0.998923353	ENSMUSG00000056222	protein_coding
Frs3	0.407617471	-0.094267391	1.790458933	0.180870257	0.998923353	ENSMUSG00000023266	protein_coding
Asb7	-0.36256026	1.304633764	1.79037518	0.180880458	0.998923353	ENSMUSG00000030509	protein_coding
Gm30822	-0.394429686	0.12891722	1.789733922	0.180958585	0.998923353	NA	NA
Sik2	-0.313826238	0.919503494	1.787389874	0.181244505	0.998923353	ENSMUSG00000037112	protein_coding
Asun	0.260628139	1.460739928	1.786392712	0.181366294	0.998923353	NA	NA
Mir27a	0.35771052	3.699563698	1.785883659	0.181428504	0.998923353	ENSMUSG00000065444	miRNA
Arl2bp	-0.279796661	0.914803085	1.785737254	0.1814464	0.998923353	ENSMUSG00000031776	protein_coding
Tia1	0.206228265	1.876807393	1.785216877	0.181510027	0.998923353	ENSMUSG00000071337	protein_coding
Creld1	-0.294631378	2.240333476	1.78454208	0.181592573	0.998923353	ENSMUSG00000030284	protein_coding
Supv3l1	-0.306660664	0.940247188	1.783228327	0.181753406	0.998923353	ENSMUSG00000020079	protein_coding
Fam168a	-0.180630305	3.664545004	1.780890094	0.182040066	0.998923353	ENSMUSG00000029461	protein_coding
Chtop	-0.299026595	1.749853998	1.780709701	0.182062203	0.998923353	ENSMUSG00000001017	protein_coding
Grid2ip	0.215867641	3.007858159	1.778085015	0.182384652	0.998923353	ENSMUSG00000010825	protein_coding
Tmem263	-0.424951017	-0.223204301	1.774634899	0.182809512	0.998923353	ENSMUSG00000060935	protein_coding
Cbfa2t2	0.236929634	1.39296299	1.772799144	0.183036042	0.998923353	ENSMUSG00000038533	protein_coding
Dhcr7	0.344661139	0.159278515	1.772784728	0.183037822	0.998923353	ENSMUSG00000058454	protein_coding
Gdf10	0.230274859	1.83817751	1.771571543	0.183187708	0.998923353	ENSMUSG00000021943	protein_coding
Pdp1	-0.4402159	-0.024913868	1.769963406	0.183386608	0.998923353	ENSMUSG00000049225	protein_coding
Hbs1l	0.374379713	0.830702191	1.769834442	0.183402569	0.998923353	ENSMUSG00000019977	protein_coding
Rims3	-0.206689954	3.816145105	1.769827153	0.183403472	0.998923353	ENSMUSG00000032890	protein_coding
Spr	-0.388948079	0.269765248	1.765130217	0.183985903	0.998923353	ENSMUSG00000033735	protein_coding
Map9	0.283758037	1.172589478	1.764852311	0.184020431	0.998923353	ENSMUSG00000033900	protein_coding
Lrrc29	-0.372161009	-0.040757082	1.764778598	0.184029591	0.998923353	NA	NA
Usp45	0.196459893	1.874118726	1.763054936	0.184243926	0.998923353	ENSMUSG00000040455	protein_coding
Zmiz2	0.248075434	3.066217289	1.761257509	0.184467742	0.998923353	ENSMUSG00000041164	protein_coding
Cul4a	-0.214367053	2.489106715	1.761036967	0.184495226	0.998923353	ENSMUSG00000031446	protein_coding
2010111I01Rik	0.205894654	3.224107382	1.759376611	0.184702291	0.998923353	NA	NA
D11Wsu47e	0.346097522	0.109302529	1.75892355	0.184758839	0.998923353	NA	NA
Pisd-ps1	0.503819616	0.941115844	1.75844684	0.184818361	0.998923353	ENSMUSG00000082286	transcribed_unprocessed_pseudogene
Edrf1	0.258966231	1.373594148	1.758246377	0.184843397	0.998923353	ENSMUSG00000039990	protein_coding
Brdt	0.287354457	1.250916673	1.757758668	0.184904325	0.998923353	ENSMUSG00000029279	protein_coding
Ttc5	-0.295554487	1.380307877	1.757642938	0.184918786	0.998923353	ENSMUSG00000006288	protein_coding
Hdgf	-0.202294389	3.20041683	1.757350666	0.184955313	0.998923353	ENSMUSG00000004897	protein_coding
Gm39212	0.3419235	0.874727462	1.754745587	0.185281257	0.998923353	ENSMUSG00000136298	lncRNA
Luc7l	-0.214837382	2.894219315	1.75270937	0.185536489	0.998923353	ENSMUSG00000024188	protein_coding
Gm22496	-0.268105662	3.188373268	1.751228213	0.185722403	0.998923353	ENSMUSG00000077681	snoRNA
S100a1	0.245877756	1.610934563	1.750317122	0.185836871	0.998923353	ENSMUSG00000044080	protein_coding
Col18a1	-0.207451848	2.939776129	1.750121086	0.185861511	0.998923353	ENSMUSG00000001435	protein_coding
Nefm	-0.320155507	4.016089473	1.7499371	0.18588464	0.998923353	ENSMUSG00000022054	protein_coding
Rce1	0.413656787	0.12219851	1.749891254	0.185890404	0.998923353	ENSMUSG00000024889	protein_coding
Fam8a1	0.406415014	0.204760856	1.749011546	0.186001043	0.998923353	ENSMUSG00000069237	protein_coding
Mir212	0.382518241	1.758480627	1.748880089	0.186017583	0.998923353	ENSMUSG00000065590	miRNA
Mir30c-1	0.385123629	7.101078459	1.748652029	0.186046281	0.998923353	ENSMUSG00000065490	miRNA
Slc9a3r1	-0.267919245	1.157760192	1.746487121	0.18631896	0.998923353	NA	NA
Prdx6	0.225290398	1.433058668	1.745990966	0.186381519	0.998923353	ENSMUSG00000026701	protein_coding
Rnf121	-0.20551189	2.438018103	1.745727288	0.186414775	0.998923353	ENSMUSG00000070426	protein_coding
Gprc5c	0.213330044	2.6278525	1.744641117	0.186551839	0.998923353	ENSMUSG00000051043	protein_coding
Ppfia1	-0.201000456	4.154151486	1.74017495	0.187116661	0.998923353	ENSMUSG00000037519	protein_coding
Cadm2	0.200594083	2.525897283	1.739548517	0.187196043	0.998923353	ENSMUSG00000064115	protein_coding
Tbc1d22b	-0.250150963	1.748281129	1.736668766	0.18756147	0.998923353	ENSMUSG00000042203	protein_coding
Tmem169	-0.309405272	0.559937736	1.736520271	0.187580336	0.998923353	ENSMUSG00000026188	protein_coding
Apod	0.293214431	1.28449163	1.735462227	0.187714821	0.998923353	ENSMUSG00000022548	protein_coding
Gm39424	-0.637535047	3.432590414	1.735037191	0.187768878	0.998923353	NA	NA
Nat14	-0.356037216	0.402308672	1.73304828	0.188022072	0.998923353	ENSMUSG00000035285	protein_coding
Safb	-0.195438683	4.001447524	1.730590857	0.188335457	0.998923353	ENSMUSG00000071054	protein_coding
Ncstn	0.211910676	1.851064421	1.729779653	0.18843904	0.998923353	ENSMUSG00000003458	protein_coding
Atxn2	0.200321333	2.464220652	1.728310483	0.188626808	0.998923353	ENSMUSG00000042605	protein_coding
Dennd4a	0.172985398	2.400011529	1.727878542	0.188682054	0.998923353	ENSMUSG00000053641	protein_coding
Nasp	0.267776727	1.180511344	1.727193019	0.188769772	0.998923353	ENSMUSG00000028693	protein_coding
Grb2	0.214548101	1.723739108	1.726631416	0.188841669	0.998923353	ENSMUSG00000059923	protein_coding
Zbtb12	-0.375935568	0.240005464	1.726325054	0.188880903	0.998923353	ENSMUSG00000049823	protein_coding
Lrrc45	-0.213345147	3.120898051	1.722525416	0.189368293	0.998923353	ENSMUSG00000025145	protein_coding
Gm39041	-0.389749105	-0.16348662	1.721159609	0.189543846	0.998923353	ENSMUSG00000108460	TEC
Ehmt2	0.23532181	3.298156113	1.720785756	0.189591932	0.998923353	ENSMUSG00000013787	protein_coding
Sltm	-0.255523734	3.762954402	1.720718262	0.189600615	0.998923353	ENSMUSG00000032212	protein_coding
Polr2f	-0.309713387	0.467948174	1.719949424	0.189699555	0.998923353	ENSMUSG00000033020	protein_coding
Lamb2	0.257145965	2.023621016	1.717478351	0.19001796	0.998923353	ENSMUSG00000052911	protein_coding
Shoc2	-0.249651935	1.76140153	1.717318708	0.190038552	0.998923353	ENSMUSG00000024976	protein_coding
Atp1b2	0.233161268	5.19799561	1.716569533	0.190135221	0.998923353	ENSMUSG00000041329	protein_coding
Edem1	0.342623151	0.169392318	1.716438625	0.190152118	0.998923353	ENSMUSG00000030104	protein_coding
Ralb	0.476230004	-0.158038618	1.712548602	0.190655036	0.998923353	ENSMUSG00000004451	protein_coding
Wdr73	-0.403909128	0.217464981	1.712492542	0.190662295	0.998923353	ENSMUSG00000025722	protein_coding
Rapgef3	-0.214242075	1.787576325	1.712240895	0.190694884	0.998923353	ENSMUSG00000022469	protein_coding
Srrm3	-0.177195887	3.897806269	1.710884018	0.190870714	0.998923353	ENSMUSG00000039860	protein_coding
Filip1	-0.359907739	0.199205029	1.710696385	0.190895043	0.998923353	ENSMUSG00000034898	protein_coding
Ndufb10	-0.229316623	2.63685418	1.708253293	0.191212154	0.998923353	ENSMUSG00000040048	protein_coding
Ttf1	-0.244967994	1.470327	1.708222441	0.191216162	0.998923353	ENSMUSG00000026803	protein_coding
Ccdc66	0.274386324	1.251509274	1.707338558	0.191331043	0.998923353	ENSMUSG00000046753	protein_coding
Mthfr	-0.25251519	1.810423457	1.706591024	0.191428266	0.998923353	ENSMUSG00000029009	protein_coding
Mir7073	0.615215122	-0.133365973	1.703868064	0.191782895	0.998923353	ENSMUSG00000106145	miRNA
Pofut1	0.217892587	1.658541253	1.702264848	0.191992051	0.998923353	ENSMUSG00000046020	protein_coding
Fbxo27	-0.38478558	0.51035821	1.70221989	0.19199792	0.998923353	ENSMUSG00000037463	protein_coding
Aptx	-0.2937377	1.086664721	1.700891203	0.192171468	0.998923353	ENSMUSG00000028411	protein_coding
Nae1	-0.438912911	0.199530864	1.700582568	0.192211808	0.998923353	ENSMUSG00000031878	protein_coding
Klhl34	-0.279802942	1.039732611	1.700210755	0.192260417	0.998923353	ENSMUSG00000047485	protein_coding
Mt2	0.24371622	2.038518799	1.699369461	0.192370459	0.998923353	ENSMUSG00000031762	protein_coding
Itgb1bp1	-0.352748458	0.413623747	1.699189206	0.192394045	0.998923353	ENSMUSG00000062352	protein_coding
Sharpin	0.278383796	0.751637238	1.695712411	0.192849656	0.998923353	ENSMUSG00000022552	protein_coding
Proser2	-0.419541982	-0.277742235	1.695101197	0.192929882	0.998923353	ENSMUSG00000045319	protein_coding
Abcb7	0.401820437	0.443908565	1.694254425	0.193041091	0.998923353	ENSMUSG00000031333	protein_coding
Mir30b	0.454857084	3.639516152	1.693728854	0.193110153	0.998923353	ENSMUSG00000065476	miRNA
Ppargc1a	0.291352555	1.535009098	1.692816358	0.193230127	0.998923353	ENSMUSG00000029167	protein_coding
Nudt4	-0.222118348	2.121848324	1.692737052	0.193240558	0.998923353	ENSMUSG00000020029	protein_coding
Prkag1	-0.277567827	0.737058348	1.692250897	0.193304517	0.998923353	ENSMUSG00000067713	protein_coding
Tmem198	0.374804131	1.059993211	1.691014465	0.193467294	0.998923353	ENSMUSG00000051703	protein_coding
Gm32267	0.394554672	0.178662211	1.690808464	0.19349443	0.998923353	NA	NA
Rab5a	-0.390326789	1.106543701	1.688583424	0.19378781	0.998923353	ENSMUSG00000017831	protein_coding
Gm42061	0.344825906	0.649904771	1.688034688	0.193860243	0.998923353	NA	NA
Plcd3	-0.287474715	0.581123469	1.687919857	0.193875405	0.998923353	ENSMUSG00000020937	protein_coding
Casd1	0.307064226	0.497857839	1.68760152	0.193917444	0.998923353	ENSMUSG00000015189	protein_coding
Eid1	-0.19860372	2.419610453	1.68638033	0.194078809	0.998923353	ENSMUSG00000091337	protein_coding
Myh10	-0.267510494	5.736302467	1.685530156	0.194191243	0.998923353	ENSMUSG00000020900	protein_coding
Qsox1	0.40788202	0.198908228	1.685436311	0.194203658	0.998923353	ENSMUSG00000033684	protein_coding
Xpo6	0.177462593	3.00405454	1.685048751	0.194254941	0.998923353	ENSMUSG00000000131	protein_coding
Aasdh	0.401675213	0.402399033	1.68495417	0.194267458	0.998923353	ENSMUSG00000055923	protein_coding
Mri1	0.391992713	0.151406485	1.683751775	0.194426675	0.998923353	ENSMUSG00000004996	protein_coding
Nova1	0.291680773	1.27418127	1.683534714	0.194455433	0.998923353	ENSMUSG00000021047	protein_coding
Uhrf1bp1	0.204404158	2.091332023	1.683406478	0.194472426	0.998923353	NA	NA
Epha7	-0.239624672	1.133594384	1.682062233	0.194650656	0.998923353	ENSMUSG00000028289	protein_coding
Ubxn11	0.40093943	0.227875071	1.681045183	0.19478563	0.998923353	ENSMUSG00000012126	protein_coding
Srbd1	-0.29521616	1.17225853	1.679325776	0.195014065	0.998923353	ENSMUSG00000024135	protein_coding
Kcna6	0.192155392	2.773094106	1.678514846	0.195121911	0.998923353	ENSMUSG00000038077	protein_coding
Cdh7	-0.226044155	2.564468285	1.678413016	0.195135459	0.998923353	ENSMUSG00000026312	protein_coding
Wfs1	0.270167239	1.109630648	1.677886391	0.195205538	0.998923353	ENSMUSG00000039474	protein_coding
Rasgrp1	0.345692887	0.148503247	1.677622863	0.195240618	0.998923353	ENSMUSG00000027347	protein_coding
Tmem229b	0.283160661	1.743925569	1.677214491	0.195294993	0.998923353	ENSMUSG00000046157	protein_coding
Gm29975	0.184597682	3.029995832	1.67541553	0.195534736	0.998923353	NA	NA
Stx8	-0.335836735	0.272088179	1.674515635	0.195654792	0.998923353	ENSMUSG00000020903	protein_coding
Crebzf	-0.202618639	3.349445523	1.673448545	0.195797266	0.998923353	ENSMUSG00000051451	protein_coding
Tsc2	0.173543588	2.743786626	1.672876273	0.195873724	0.998923353	ENSMUSG00000002496	protein_coding
Fam107b	0.208853767	1.810692816	1.672342938	0.195945011	0.998923353	ENSMUSG00000026655	protein_coding
Tmem57	-0.288127136	3.115028949	1.67231142	0.195949225	0.998923353	NA	NA
Cul3	0.186603317	2.68450761	1.671919397	0.196001644	0.998923353	ENSMUSG00000004364	protein_coding
Tmeff1	0.36215146	0.544631839	1.669982843	0.196260832	0.998923353	ENSMUSG00000028347	protein_coding
Nckap1	-0.169283346	3.04267796	1.669285218	0.196354301	0.998923353	ENSMUSG00000027002	protein_coding
Ndc1	0.358213487	-0.025857148	1.669140335	0.196373719	0.998923353	ENSMUSG00000028614	protein_coding
Atp5k	-0.34506305	0.706057723	1.669130034	0.1963751	0.998923353	NA	NA
Tmem181b-ps	0.412864108	0.398753409	1.666563438	0.196719467	0.998923353	ENSMUSG00000096780	transcribed_unprocessed_pseudogene
Rtfdc1	-0.26025293	1.563721701	1.666059384	0.19678718	0.998923353	NA	NA
Cdc73	0.337740495	1.187738387	1.664151382	0.197043744	0.998923353	ENSMUSG00000026361	protein_coding
Cyth1	0.178877791	3.797978656	1.663845002	0.197084978	0.998923353	ENSMUSG00000017132	protein_coding
Tbc1d4	-0.210826847	2.701142144	1.663570877	0.19712188	0.998923353	ENSMUSG00000033083	protein_coding
St8sia5	0.216685221	3.077447418	1.663219235	0.197169229	0.998923353	ENSMUSG00000025425	protein_coding
Srfbp1	-0.456522378	-0.009074684	1.662895214	0.197212871	0.998923353	ENSMUSG00000024528	protein_coding
Nktr	-0.192811796	4.184561378	1.662290062	0.197294408	0.998923353	ENSMUSG00000032525	protein_coding
Fam227a	0.312968857	0.295648512	1.660968869	0.19747256	0.998923353	ENSMUSG00000042564	protein_coding
Gm16108	-0.337336795	0.56342855	1.660867884	0.197486185	0.998923353	NA	NA
Dhx37	-0.226211316	1.462095277	1.66068284	0.197511153	0.998923353	ENSMUSG00000029480	protein_coding
Mybpc3	0.304257862	1.722220567	1.660525979	0.197532322	0.998923353	ENSMUSG00000002100	protein_coding
Mtmr9	0.291228394	1.46323537	1.660242007	0.197570652	0.998923353	ENSMUSG00000035078	protein_coding
Kcnk2	-0.393023132	-0.237169499	1.660119122	0.197587241	0.998923353	ENSMUSG00000037624	protein_coding
Scarna10	0.479191444	5.635440737	1.659022878	0.197735305	0.998923353	ENSMUSG00000089617	snoRNA
ND4	0.194900752	3.007150596	1.658795411	0.197766044	0.998923353	NA	NA
Slc9a3r2	0.222025305	2.186835995	1.658370648	0.197823459	0.998923353	NA	NA
Rps6kl1	0.286250949	0.925727446	1.657948126	0.197880592	0.998923353	ENSMUSG00000019235	protein_coding
Rnf144a	0.25503247	0.931560495	1.657175695	0.197985088	0.998923353	ENSMUSG00000020642	protein_coding
Rbm42	0.386687823	1.07953814	1.656436273	0.198085179	0.998923353	ENSMUSG00000036733	protein_coding
Rny1	0.482363543	10.40612802	1.656019667	0.198141598	0.998923353	ENSMUSG00000065701	misc_RNA
Rny1	0.482363543	10.40612802	1.656019667	0.198141598	0.998923353	ENSMUSG00000138036	lncRNA
Napg	-0.200636391	2.147973674	1.654002792	0.198415004	0.998923353	ENSMUSG00000024581	protein_coding
Skida1	-0.319557321	0.276744182	1.653787471	0.198444219	0.998923353	ENSMUSG00000054074	protein_coding
AI314180	0.199965927	3.174124573	1.652878259	0.198567637	0.998923353	NA	NA
Tardbp	0.159930809	3.090009184	1.652842553	0.198572486	0.998923353	ENSMUSG00000041459	protein_coding
Vps28	0.286097851	0.528784145	1.652144975	0.19866724	0.998923353	ENSMUSG00000115987	protein_coding
Rad21	0.186490033	2.372841091	1.651611251	0.198739773	0.998923353	ENSMUSG00000022314	protein_coding
Smyd2	0.328610377	0.632137368	1.65046157	0.198896121	0.998923353	ENSMUSG00000026603	protein_coding
Nbeal2	0.216708513	1.82406252	1.648681448	0.199138488	0.998923353	ENSMUSG00000056724	protein_coding
Fam76b	0.332426644	0.441541321	1.648341216	0.199184851	0.998923353	ENSMUSG00000037808	protein_coding
Atp2b4	0.262359096	2.241072478	1.647474584	0.199303002	0.998923353	ENSMUSG00000026463	protein_coding
Clcn2	0.218301532	2.185242766	1.646667289	0.199413139	0.998923353	ENSMUSG00000022843	protein_coding
Slc27a1	0.199154077	2.981745945	1.646535976	0.19943106	0.998923353	ENSMUSG00000031808	protein_coding
Tacc2	-0.183818409	3.22824162	1.645631107	0.199554605	0.998923353	ENSMUSG00000030852	protein_coding
Iqsec3	-0.156901771	3.106527026	1.643409965	0.199858249	0.998923353	ENSMUSG00000040797	protein_coding
Trim46	-0.236663741	2.323522412	1.643164016	0.199891905	0.998923353	ENSMUSG00000042766	protein_coding
Tmem135	0.359588284	0.563615118	1.640975826	0.200191633	0.998923353	ENSMUSG00000039428	protein_coding
Bscl2	0.203869274	1.612526228	1.640671964	0.200233297	0.998923353	ENSMUSG00000071657	protein_coding
Cyp2j6	-0.298444613	0.718831647	1.639011319	0.200461173	0.998923353	ENSMUSG00000052914	protein_coding
Zdhhc21	-0.259078518	1.660092943	1.638626996	0.200513954	0.998923353	ENSMUSG00000028403	protein_coding
Ppp4r2	-0.321191363	0.271736701	1.637621493	0.200652121	0.998923353	ENSMUSG00000052144	protein_coding
Fkbp8	-0.208019796	3.709087801	1.636671626	0.200782747	0.998923353	ENSMUSG00000019428	protein_coding
Pnkd	-0.248437686	1.809797848	1.636280542	0.200836557	0.998923353	ENSMUSG00000026179	protein_coding
Rpap2	-0.413929141	-0.094378071	1.635573024	0.200933951	0.998923353	ENSMUSG00000033773	protein_coding
Rae1	0.313931848	0.31598283	1.635152832	0.200991818	0.998923353	ENSMUSG00000027509	protein_coding
Ankrd13d	-0.215980828	1.568324279	1.634321753	0.20110633	0.998923353	ENSMUSG00000005986	protein_coding
Sema3c	0.407856809	0.125752208	1.632619526	0.201341114	0.998923353	ENSMUSG00000028780	protein_coding
Steap2	-0.235723294	2.250734339	1.631663794	0.201473077	0.998923353	ENSMUSG00000015653	protein_coding
Akt1s1	-0.232883939	1.580502461	1.63124277	0.201531242	0.998923353	ENSMUSG00000011096	protein_coding
Pcdhb16	0.307953391	0.475764444	1.630974132	0.201568365	0.998923353	ENSMUSG00000047910	protein_coding
Usp42	0.317476951	0.829366154	1.628952547	0.201847987	0.998923353	ENSMUSG00000051306	protein_coding
Dpy19l1	0.282357557	0.756842534	1.628335558	0.201933419	0.998923353	ENSMUSG00000043067	protein_coding
Nrf1	0.209807503	1.594500039	1.627868752	0.201998084	0.998923353	ENSMUSG00000058440	protein_coding
Ptdss1	-0.286040072	1.434798507	1.62676623	0.202150908	0.998923353	ENSMUSG00000021518	protein_coding
Tomm40l	-0.286299267	0.530066703	1.626418959	0.202199073	0.998923353	ENSMUSG00000005674	protein_coding
Whamm	-0.338005805	0.816371601	1.62639779	0.20220201	0.998923353	ENSMUSG00000045795	protein_coding
Mettl16	-0.251263515	1.415082439	1.622396024	0.20275802	0.998923353	ENSMUSG00000010554	protein_coding
Ube2z	-0.245783922	2.092272822	1.622126953	0.202795469	0.998923353	ENSMUSG00000014349	protein_coding
Gm36803	-0.307335522	0.57130648	1.621583841	0.202871085	0.998923353	NA	NA
Lbr	-0.326055607	1.307791877	1.621497685	0.202883083	0.998923353	ENSMUSG00000004880	protein_coding
Ccdc47	-0.27518581	3.766234384	1.620007811	0.203090698	0.998923353	ENSMUSG00000078622	protein_coding
Map3k5	0.179779722	2.12689762	1.619705778	0.203132818	0.998923353	ENSMUSG00000071369	protein_coding
Gm41283	0.366596022	-0.134144641	1.619413138	0.203173637	0.998923353	NA	NA
Pisd-ps3	0.44253484	4.243352715	1.616679523	0.203555403	0.998923353	NA	NA
Rbm45	0.381171076	0.058936024	1.614854389	0.203810765	0.998923353	ENSMUSG00000042369	protein_coding
Dusp15	0.231420397	1.426630721	1.61400928	0.203929135	0.998923353	ENSMUSG00000042662	protein_coding
Rogdi	0.266132081	1.267623338	1.612490375	0.204142085	0.998923353	ENSMUSG00000022540	protein_coding
Msn	-0.265068674	2.180020522	1.609113522	0.204616458	0.998923353	ENSMUSG00000031207	protein_coding
Ddx1	-0.215915221	3.050027214	1.608872841	0.204650318	0.998923353	ENSMUSG00000037149	protein_coding
Idh2	0.265814432	0.922406449	1.605522272	0.205122377	0.998923353	ENSMUSG00000030541	protein_coding
Orc3	0.253633354	1.668631509	1.604500298	0.205266617	0.998923353	ENSMUSG00000040044	protein_coding
Dscam	0.253600892	1.22883575	1.60274489	0.205514653	0.998923353	ENSMUSG00000050272	protein_coding
Pcdhga12	0.208532957	2.629566643	1.602320477	0.205574675	0.998923353	ENSMUSG00000102428	protein_coding
Nectin1	-0.206341129	2.400528875	1.602011824	0.205618339	0.998923353	ENSMUSG00000032012	protein_coding
Uqcc2	-0.350595967	0.771762639	1.600277226	0.205863928	0.998923353	ENSMUSG00000024208	protein_coding
Armcx4	-0.176970457	3.43851848	1.600258952	0.205866517	0.998923353	ENSMUSG00000049804	protein_coding
Gpr62	-0.297725638	0.944063911	1.599267126	0.206007101	0.998923353	ENSMUSG00000091735	protein_coding
Atpif1	-0.343875913	0.738466862	1.598877218	0.206062398	0.998923353	NA	NA
Cacng5	0.30905701	0.62194383	1.598684197	0.206089779	0.998923353	ENSMUSG00000040373	protein_coding
Mtif3	-0.348691683	0.267432472	1.598041531	0.206180975	0.998923353	ENSMUSG00000016510	protein_coding
Ece2	-0.199915738	3.367333592	1.597393938	0.206272919	0.998923353	ENSMUSG00000022842	protein_coding
Gm31333	0.371490006	-0.170660951	1.596794752	0.206358033	0.998923353	ENSMUSG00000113986	lncRNA
Extl2	-0.261400405	1.554215811	1.594500701	0.206684286	0.998923353	ENSMUSG00000027963	protein_coding
Ahcyl1	0.167629838	3.61234338	1.593083879	0.206886086	0.998923353	ENSMUSG00000027893	protein_coding
Ncoa2	-0.18095233	3.076361421	1.592995195	0.206898726	0.998923353	ENSMUSG00000005886	protein_coding
Lmln	-0.32087854	0.936836319	1.591933972	0.207050041	0.998923353	ENSMUSG00000022802	protein_coding
Porcn	0.226949324	3.176498918	1.591375304	0.207129751	0.998923353	ENSMUSG00000031169	protein_coding
Mir192	0.574156895	1.560599307	1.590930031	0.207193309	0.998923353	ENSMUSG00000065523	miRNA
Rny3	0.329764467	6.792133874	1.590584698	0.207242617	0.998923353	ENSMUSG00000064945	misc_RNA
Dbi	0.333863771	0.937226598	1.590304875	0.207282581	0.998923353	ENSMUSG00000026385	protein_coding
Ddx19a	-0.266166572	1.305901851	1.589539652	0.207391917	0.998923353	ENSMUSG00000015023	protein_coding
Dhrs4	-0.391129505	-0.118850785	1.589524555	0.207394075	0.998923353	ENSMUSG00000022210	protein_coding
Kcng4	-0.218005761	2.843555452	1.58894108	0.207477489	0.998923353	ENSMUSG00000045246	protein_coding
Limk1	-0.351900403	0.78168093	1.58886301	0.207488653	0.998923353	ENSMUSG00000029674	protein_coding
Ebf4	0.365065829	0.010424379	1.588831537	0.207493154	0.998923353	ENSMUSG00000053552	protein_coding
Gm36313	-0.302784892	0.583358812	1.588458029	0.207546577	0.998923353	ENSMUSG00000133174	lncRNA
Evi5l	-0.165644535	2.543460667	1.588096989	0.207598232	0.998923353	ENSMUSG00000011832	protein_coding
Dolpp1	-0.289080859	0.888457606	1.587355757	0.20770433	0.998923353	ENSMUSG00000026856	protein_coding
Epc2	0.205821692	1.784991259	1.585422046	0.207981417	0.998923353	ENSMUSG00000069495	protein_coding
Senp2	-0.203878514	2.275192653	1.583938512	0.208194294	0.998923353	ENSMUSG00000022855	protein_coding
Cic	-0.183026207	4.365829794	1.582476086	0.208404393	0.998923353	ENSMUSG00000005442	protein_coding
Nr2c1	-0.400778768	-0.241369847	1.5817672	0.208506326	0.998923353	ENSMUSG00000005897	protein_coding
Coasy	0.305371468	0.450498513	1.581754928	0.208508091	0.998923353	ENSMUSG00000001755	protein_coding
Osbpl6	0.160675825	3.001684238	1.580724517	0.208656364	0.998923353	ENSMUSG00000042359	protein_coding
Ccdc177	-0.287872031	0.733677845	1.580307557	0.208716398	0.998923353	ENSMUSG00000062961	protein_coding
Reln	0.19707422	5.002510335	1.579473567	0.208836538	0.998923353	ENSMUSG00000042453	protein_coding
Zmat2	-0.217275653	2.606002864	1.576271791	0.20929853	0.998923353	ENSMUSG00000001383	protein_coding
Lonp1	-0.210209079	3.328104501	1.576159161	0.209314804	0.998923353	ENSMUSG00000041168	protein_coding
Hspa8	-0.302937783	2.07522409	1.575729252	0.209376934	0.998923353	ENSMUSG00000015656	protein_coding
Nova2	0.210723679	2.489985456	1.575689937	0.209382617	0.998923353	ENSMUSG00000030411	protein_coding
Kdsr	0.310291714	1.529683982	1.575416146	0.209422198	0.998923353	ENSMUSG00000009905	protein_coding
Sgk1	0.258025272	0.906242999	1.574246826	0.209591342	0.998923353	ENSMUSG00000019970	protein_coding
Arl5b	0.381426106	0.430087334	1.574151267	0.209605172	0.998923353	ENSMUSG00000017418	protein_coding
Dyrk1b	0.20644395	3.643693169	1.574113236	0.209610676	0.998923353	ENSMUSG00000002409	protein_coding
Rffl	0.294616276	0.57349289	1.572908325	0.209785157	0.998923353	ENSMUSG00000020696	protein_coding
Htatsf1	-0.229370032	3.795343236	1.571489624	0.209990816	0.998923353	ENSMUSG00000067873	protein_coding
6430571L13Rik	-0.204834782	1.644739354	1.57077264	0.210094843	0.998923353	ENSMUSG00000037977	protein_coding
Ppil4	-0.271831732	1.608409169	1.569250779	0.210315852	0.998923353	ENSMUSG00000015757	protein_coding
Mir3064	0.449544915	1.688304481	1.568119791	0.210480276	0.998923353	ENSMUSG00000093273	miRNA
Slc25a17	0.413520952	-0.153614807	1.567643838	0.210549516	0.998923353	ENSMUSG00000022404	protein_coding
Tubb4a	-0.22190743	4.613294931	1.565643855	0.210840761	0.998923353	ENSMUSG00000062591	protein_coding
Tfcp2	0.203776935	1.72536026	1.56514525	0.210913444	0.998923353	ENSMUSG00000009733	protein_coding
Mir384	0.532520372	3.917378371	1.56401847	0.211077808	0.998923353	ENSMUSG00000065499	miRNA
Trp53bp1	-0.186687652	3.382495418	1.563727542	0.21112027	0.998923353	ENSMUSG00000043909	protein_coding
Mical1	0.438244269	-0.057232978	1.560983417	0.211521287	0.998923353	ENSMUSG00000019823	protein_coding
Fstl5	-0.305274959	0.934874631	1.560362393	0.211612167	0.998923353	ENSMUSG00000034098	protein_coding
Smchd1	0.251068956	1.717696551	1.560048371	0.211658138	0.998923353	ENSMUSG00000024054	protein_coding
Pcp2	-0.254725188	2.460566401	1.559299389	0.211767833	0.998923353	ENSMUSG00000004630	protein_coding
Eno1	-0.318768284	1.13616144	1.559141361	0.211790986	0.998923353	ENSMUSG00000063524	protein_coding
Aimp1	-0.303642886	0.484948558	1.558500506	0.21188491	0.998923353	ENSMUSG00000028029	protein_coding
Mir9-3	0.571450409	0.965402826	1.557958021	0.211964456	0.998923353	ENSMUSG00000093238	miRNA
Slc9a7	-0.22250478	2.244593285	1.557078725	0.212093464	0.998923353	ENSMUSG00000037341	protein_coding
Vamp4	0.220798732	2.112592364	1.553202969	0.212663218	0.998923353	ENSMUSG00000026696	protein_coding
Pik3ip1	-0.187486104	2.5643018	1.552985452	0.212695248	0.998923353	ENSMUSG00000034614	protein_coding
Dym	0.252456779	1.078470242	1.550719654	0.213029232	0.998923353	ENSMUSG00000035765	protein_coding
Taf1c	0.349656487	0.161435777	1.54818405	0.213403725	0.998923353	ENSMUSG00000031832	protein_coding
Zfp446	0.289119597	0.42585442	1.547303271	0.213533993	0.998923353	ENSMUSG00000033961	protein_coding
Gm39679	0.28907296	0.416372726	1.546811637	0.213606748	0.998923353	NA	NA
Taf2	0.277432307	1.247681043	1.546437678	0.213662107	0.998923353	ENSMUSG00000037343	protein_coding
Gm38785	0.320591226	0.134409174	1.54610701	0.213711073	0.998923353	NA	NA
Pfas	-0.199993371	2.320115537	1.544876541	0.213893399	0.998923353	ENSMUSG00000020899	protein_coding
Rcn2	0.308756447	1.014387771	1.544350685	0.213971374	0.998923353	ENSMUSG00000032320	protein_coding
Fn3k	0.243022634	1.134813893	1.543821582	0.214049865	0.998923353	ENSMUSG00000025175	protein_coding
Pgm5	-0.303247958	0.310170338	1.543298629	0.214127478	0.998923353	ENSMUSG00000041731	protein_coding
Adam17	-0.23721108	1.160865886	1.541292951	0.214425455	0.998923353	ENSMUSG00000052593	protein_coding
Spred3	0.219328558	1.628030588	1.541069237	0.214458722	0.998923353	ENSMUSG00000037239	protein_coding
Gm38621	-0.337478229	0.398541586	1.540777412	0.214502126	0.998923353	ENSMUSG00000129439	lncRNA
Arf6	0.319059972	1.016323097	1.540739853	0.214507713	0.998923353	ENSMUSG00000044147	protein_coding
Casc3	-0.205958111	2.757659599	1.538956599	0.21477318	0.998923353	ENSMUSG00000078676	protein_coding
Mir146	0.449399702	0.007157424	1.538720675	0.214808331	0.998923353	ENSMUSG00000065601	miRNA
Phf1	-0.198235944	1.964739389	1.536739559	0.215103768	0.998923353	ENSMUSG00000024193	protein_coding
Tjap1	-0.232361444	1.885560636	1.536734464	0.215104529	0.998923353	ENSMUSG00000012296	protein_coding
Slc17a5	0.273759134	0.742991882	1.536229396	0.215179926	0.998923353	ENSMUSG00000049624	protein_coding
Oaz1-ps	-0.473034499	0.021333194	1.535416337	0.215301366	0.998923353	ENSMUSG00000043801	processed_pseudogene
Cacna2d1	-0.218329529	2.738192448	1.535403848	0.215303232	0.998923353	ENSMUSG00000040118	protein_coding
Zfp251	-0.345500877	1.239522013	1.534402908	0.215452848	0.998923353	ENSMUSG00000022526	protein_coding
Tomm40	-0.291047374	0.897506459	1.533549313	0.215580537	0.998923353	ENSMUSG00000002984	protein_coding
Ccdc50	-0.233319763	1.723925073	1.53340934	0.215601484	0.998923353	ENSMUSG00000038127	protein_coding
Rtn4r	0.428125255	0.678450188	1.532068496	0.215802266	0.998923353	ENSMUSG00000043811	protein_coding
Cd47	0.224163573	2.004032589	1.531312939	0.215915503	0.998923353	ENSMUSG00000055447	protein_coding
Wash1	-0.326377609	1.40774553	1.530769269	0.215997028	0.998923353	NA	NA
Rn7s2	-0.297011621	6.210238749	1.530425262	0.216048632	0.998923353	ENSMUSG00000118841	misc_RNA
LOC108167563	-0.365560398	-0.116219325	1.530310461	0.216065856	0.998923353	NA	NA
Rbpj	0.372059799	-0.169218298	1.529923909	0.216123865	0.998923353	ENSMUSG00000039191	protein_coding
Slc7a14	0.194826678	2.32290475	1.529695787	0.216158107	0.998923353	ENSMUSG00000069072	protein_coding
Sar1a	-0.183101557	1.997901537	1.528523594	0.216334162	0.998923353	ENSMUSG00000020088	protein_coding
Mir92b	0.376706741	3.252916792	1.525187997	0.21683608	0.998923353	ENSMUSG00000076255	miRNA
Myt1l	-0.162328366	4.163845143	1.524482943	0.216942349	0.998923353	ENSMUSG00000061911	protein_coding
Fam49b	0.17333598	2.068601151	1.523569584	0.217080107	0.998923353	NA	NA
Ppp1r35	-0.353027493	0.061471372	1.523301661	0.217120537	0.998923353	ENSMUSG00000029725	protein_coding
Wdr81	-0.222480879	2.044036545	1.523231206	0.21713117	0.998923353	ENSMUSG00000045374	protein_coding
Pde2a	0.284611883	1.472757878	1.522720857	0.21720821	0.998923353	ENSMUSG00000110195	protein_coding
Lnx1	-0.333602456	0.14833916	1.521326347	0.217418888	0.998923353	ENSMUSG00000029228	protein_coding
Chuk	0.223099672	1.449996949	1.51944113	0.217704086	0.998923353	ENSMUSG00000025199	protein_coding
Nup153	0.241824815	1.706631222	1.517672385	0.217972071	0.998923353	ENSMUSG00000021374	protein_coding
Gmeb1	0.214131749	1.78097237	1.516549801	0.218142359	0.998923353	ENSMUSG00000028901	protein_coding
Ints10	-0.272407179	1.248945109	1.515345423	0.218325231	0.998923353	ENSMUSG00000031864	protein_coding
Nuak1	-0.175418848	2.785774572	1.51317575	0.218655134	0.998923353	ENSMUSG00000020032	protein_coding
Zfp335	0.17066806	2.79561795	1.512684136	0.218729967	0.998923353	ENSMUSG00000039834	protein_coding
Sema6d	0.169220007	2.629548	1.512514402	0.218755812	0.998923353	ENSMUSG00000027200	protein_coding
Elp2	0.186658668	1.677841219	1.511182525	0.218958732	0.998923353	ENSMUSG00000024271	protein_coding
Gm30541	0.322792309	0.212373037	1.510949984	0.218994185	0.998923353	ENSMUSG00000118369	lncRNA
Atl3	-0.249071271	1.535563359	1.510617655	0.219044862	0.998923353	ENSMUSG00000024759	protein_coding
Alas2	-0.361976481	-0.111872443	1.509868364	0.219159174	0.998923353	ENSMUSG00000025270	protein_coding
Snord89	0.332865109	5.727136402	1.509674816	0.219188713	0.998923353	ENSMUSG00000077704	snoRNA
Ndufa4	0.385337482	0.341740993	1.508942206	0.219300567	0.998923353	ENSMUSG00000029632	protein_coding
Rtcb	-0.212219626	1.772464166	1.508640844	0.219346599	0.998923353	ENSMUSG00000001783	protein_coding
Mir29b-1	0.403598061	1.16205312	1.508136877	0.219423603	0.998923353	ENSMUSG00000065604	miRNA
BC030336	-0.336474514	0.337487216	1.508104319	0.219428579	0.998923353	NA	NA
Rnf225	0.319599846	0.869058742	1.507754065	0.219482116	0.998923353	ENSMUSG00000033967	protein_coding
9530068E07Rik	0.315686644	0.261291885	1.507485221	0.219523221	0.998923353	ENSMUSG00000036275	protein_coding
Ankrd13c	-0.215275567	1.787920212	1.506889149	0.219614389	0.998923353	ENSMUSG00000039988	protein_coding
Abcf1	-0.169198335	3.081383446	1.505224318	0.219869262	0.998923353	ENSMUSG00000038762	protein_coding
Naa30	-0.226845737	1.361540086	1.505196183	0.219873572	0.998923353	ENSMUSG00000036282	protein_coding
Lifr	0.240778175	1.732579509	1.504381159	0.219998478	0.998923353	ENSMUSG00000054263	protein_coding
Hexa	0.30570959	0.917885662	1.503790637	0.22008903	0.998923353	ENSMUSG00000025232	protein_coding
Kcnj16	0.268634751	0.589023427	1.502116278	0.220346025	0.998923353	ENSMUSG00000051497	protein_coding
Mt3	-0.172470033	2.527350894	1.501893004	0.220380322	0.998923353	ENSMUSG00000031760	protein_coding
Snord13	0.530360104	3.551585207	1.500494851	0.220595237	0.998923353	ENSMUSG00000088252	snoRNA
Rap2a	0.285156086	0.971722075	1.499038176	0.220819414	0.998923353	ENSMUSG00000051615	protein_coding
Pycr2	-0.334442947	0.187250783	1.496199146	0.221257113	0.998923353	ENSMUSG00000026520	protein_coding
Klf9	-0.188658411	2.531999501	1.496021771	0.221284494	0.998923353	ENSMUSG00000033863	protein_coding
Vps45	0.31341026	0.985517909	1.495969119	0.221292622	0.998923353	ENSMUSG00000015747	protein_coding
Lmbr1l	-0.307247702	1.428434151	1.495893468	0.221304302	0.998923353	ENSMUSG00000022999	protein_coding
Anks1	0.190876917	3.087386379	1.49508778	0.221428737	0.998923353	ENSMUSG00000024219	protein_coding
Tmem198b	-0.320189386	0.277358838	1.494765065	0.221478602	0.998923353	ENSMUSG00000047090	protein_coding
Rhobtb2	-0.199004821	2.835534813	1.494317244	0.221547821	0.998923353	ENSMUSG00000022075	protein_coding
Rplp2	0.379965572	0.648835871	1.493283604	0.221707688	0.998923353	ENSMUSG00000025508	protein_coding
Mlh1	0.282197605	0.792222698	1.492231318	0.221870581	0.998923353	ENSMUSG00000032498	protein_coding
Agk	0.377246365	0.202363692	1.490283556	0.22217247	0.998923353	ENSMUSG00000029916	protein_coding
Ifngr1	-0.420021135	-0.044154901	1.489329782	0.222320477	0.998923353	ENSMUSG00000020009	protein_coding
Ankrd40	-0.172885769	2.750677986	1.489111593	0.222354352	0.998923353	ENSMUSG00000020864	protein_coding
Srsf6	0.266232796	1.737439261	1.488894674	0.222388037	0.998923353	ENSMUSG00000016921	protein_coding
Slc25a46	0.266845014	0.761146414	1.487945625	0.222535482	0.998923353	ENSMUSG00000024259	protein_coding
Trappc12	0.207268515	1.484945902	1.487573754	0.222593287	0.998923353	ENSMUSG00000020628	protein_coding
Snord52	0.530549769	8.478535333	1.487221036	0.222648133	0.998923353	ENSMUSG00000093009	snoRNA
Klhl24	-0.216400034	1.858950302	1.486629533	0.222740144	0.998923353	ENSMUSG00000062901	protein_coding
Mtmr14	0.313216243	0.272042402	1.486615168	0.222742379	0.998923353	ENSMUSG00000030269	protein_coding
Agbl5	0.25324374	0.821889898	1.484212149	0.223116654	0.998923353	ENSMUSG00000029165	protein_coding
Zfp263	-0.241691949	1.832590438	1.483417586	0.223240574	0.998923353	ENSMUSG00000022529	protein_coding
Foxo1	0.387524447	0.207376176	1.482957762	0.223312326	0.998923353	ENSMUSG00000044167	protein_coding
Ccdc149	0.238334209	1.342083534	1.482630071	0.223363476	0.998923353	ENSMUSG00000045790	protein_coding
Map7d2	-0.204862501	3.617402601	1.482625759	0.223364149	0.998923353	ENSMUSG00000041020	protein_coding
Dus2	-0.36223413	0.447384976	1.481710735	0.223507054	0.998923353	ENSMUSG00000031901	protein_coding
Ap2a1	0.16128411	3.05566124	1.481186108	0.223589037	0.998923353	ENSMUSG00000060279	protein_coding
Ppp1r21	-0.199518515	2.030949776	1.480961815	0.223624098	0.998923353	ENSMUSG00000034709	protein_coding
Pnkp	0.238755009	0.879738801	1.480324564	0.223723748	0.998923353	ENSMUSG00000002963	protein_coding
Nudc	-0.17808308	2.239869111	1.480109221	0.223757434	0.998923353	ENSMUSG00000028851	protein_coding
Chst15	-0.197309369	1.608235272	1.479769601	0.223810574	0.998923353	ENSMUSG00000030930	protein_coding
Suv39h1	-0.338611089	-0.019531398	1.478282698	0.224043404	0.998923353	ENSMUSG00000039231	protein_coding
Prdm8	0.302140258	0.487272286	1.477587781	0.224152318	0.998923353	ENSMUSG00000035456	protein_coding
Fbxl16	0.191588603	3.314100443	1.476640007	0.224300965	0.998923353	ENSMUSG00000025738	protein_coding
Whsc1l1	0.176926823	3.968425249	1.475062796	0.224548594	0.998923353	NA	NA
Zfp827	0.235451318	2.27874429	1.474481256	0.224639981	0.998923353	ENSMUSG00000071064	protein_coding
LOC108168911	-0.327807609	0.064340691	1.474338863	0.224662365	0.998923353	NA	NA
Med15	0.256228137	1.392404068	1.474233028	0.224679003	0.998923353	ENSMUSG00000012114	protein_coding
Trmt1	0.229939846	1.892843796	1.474043696	0.224708772	0.998923353	ENSMUSG00000001909	protein_coding
Nckap5l	-0.283066836	0.848043743	1.472876212	0.22489244	0.998923353	ENSMUSG00000023009	protein_coding
Tm9sf4	-0.168026413	2.11770505	1.472463597	0.224957396	0.998923353	ENSMUSG00000068040	protein_coding
Mir485	0.39230811	7.172811582	1.471517052	0.22510649	0.998923353	ENSMUSG00000070128	miRNA
LOC108167845	-0.357772154	0.01320697	1.470817619	0.225216736	0.998923353	NA	NA
Npas3	0.32231669	0.140434007	1.469279688	0.225459377	0.998923353	ENSMUSG00000021010	protein_coding
Ccdc77	-0.357403502	0.252568539	1.468414481	0.22559602	0.998923353	ENSMUSG00000030177	protein_coding
Ppp2r2cos	0.235717263	1.236224294	1.46762913	0.225720136	0.998923353	ENSMUSG00000087487	lncRNA
Ccdc22	0.27590364	1.215480627	1.466968495	0.225824607	0.998923353	ENSMUSG00000031143	protein_coding
Prpf3	0.362874789	0.763997863	1.464885047	0.226154455	0.998923353	ENSMUSG00000015748	protein_coding
Dcaf17	0.330700898	0.826742978	1.464241007	0.226256536	0.998923353	ENSMUSG00000041966	protein_coding
Mdga2	0.252357475	1.181230399	1.463729058	0.226337719	0.998923353	ENSMUSG00000034912	protein_coding
Gm11753	0.252047105	1.505137202	1.463301198	0.226405595	0.998923353	ENSMUSG00000085548	lncRNA
Lmnb1	0.267406868	1.285690375	1.462859215	0.226475737	0.998923353	ENSMUSG00000024590	protein_coding
Gap43	-0.207007323	2.687808363	1.462684717	0.226503437	0.998923353	ENSMUSG00000047261	protein_coding
Nsmce2	-0.270410613	0.793789558	1.462632379	0.226511746	0.998923353	ENSMUSG00000059586	protein_coding
Gid8	0.294935115	0.51934982	1.456873401	0.227428251	0.998923353	ENSMUSG00000027573	protein_coding
Gm42013	-0.27159767	0.525662252	1.456601875	0.227471573	0.998923353	NA	NA
AI846148	0.250301706	0.822546429	1.453698124	0.227935483	0.998923353	NA	NA
Rars	-0.279521239	0.64623639	1.452771706	0.228083729	0.998923353	NA	NA
Lztfl1	0.373499671	0.11753517	1.451977154	0.228210966	0.998923353	ENSMUSG00000025245	protein_coding
Dpf2	-0.228331943	2.034092242	1.45034941	0.228471895	0.998923353	ENSMUSG00000024826	protein_coding
Rpap1	0.234074366	1.326373975	1.449473916	0.228612386	0.998923353	ENSMUSG00000034032	protein_coding
Kxd1	-0.379202214	-0.109852058	1.447869887	0.228870055	0.998923353	ENSMUSG00000055553	protein_coding
Polk	0.305964354	0.344440453	1.44637084	0.229111176	0.998923353	ENSMUSG00000021668	protein_coding
Maneal	0.30751602	0.661773977	1.44635162	0.229114269	0.998923353	ENSMUSG00000042763	protein_coding
Arap2	0.222224958	1.572422729	1.44284528	0.229679467	0.998923353	ENSMUSG00000037999	protein_coding
Rab5b	-0.367647235	0.12734613	1.442634983	0.229713418	0.998923353	ENSMUSG00000000711	protein_coding
Flrt3	0.362647747	0.618941229	1.44255907	0.229725676	0.998923353	ENSMUSG00000051379	protein_coding
R3hcc1	-0.302769261	1.658893729	1.442095824	0.229800491	0.998923353	ENSMUSG00000034194	protein_coding
Neb	-0.317716739	1.057762358	1.441050943	0.229969351	0.998923353	ENSMUSG00000026950	protein_coding
Zfp280b	-0.342595508	0.343834116	1.440691609	0.230027456	0.998923353	ENSMUSG00000049764	protein_coding
Mrpl27	-0.308166039	0.375241611	1.44054559	0.230051072	0.998923353	ENSMUSG00000024414	protein_coding
Arhgap1	0.366407604	-0.149374297	1.439938151	0.230149349	0.998923353	ENSMUSG00000027247	protein_coding
Morn1	0.172617497	2.608779731	1.43671366	0.230671883	0.998923353	ENSMUSG00000029049	protein_coding
Atp6v0d1	0.254710347	1.031971107	1.436655755	0.23068128	0.998923353	ENSMUSG00000013160	protein_coding
Slc12a6	-0.165038623	2.528644141	1.43586991	0.23080885	0.998923353	ENSMUSG00000027130	protein_coding
Rps5	0.280430147	1.022900046	1.433033567	0.231269996	0.998923353	ENSMUSG00000012848	protein_coding
Dopey2	0.175325362	3.827330281	1.432220808	0.231402343	0.998923353	NA	NA
Tmem8b	-0.307454666	1.30805523	1.431681121	0.231490274	0.998923353	ENSMUSG00000078716	protein_coding
Klhl9	0.221368566	1.742393771	1.431324913	0.231548334	0.998923353	ENSMUSG00000070923	protein_coding
Star	0.326801972	0.06977974	1.430605838	0.231665591	0.998923353	ENSMUSG00000031574	protein_coding
Arpc2	0.331623911	0.325957421	1.430007028	0.231763291	0.998923353	ENSMUSG00000006304	protein_coding
Gatm	0.333979623	0.507499578	1.429827143	0.231792651	0.998923353	ENSMUSG00000027199	protein_coding
Gm32059	-0.364033757	-0.07378753	1.429112583	0.23190932	0.998923353	ENSMUSG00000140746	lncRNA
Gm20491	0.238665432	1.304969716	1.428491143	0.232010843	0.998923353	ENSMUSG00000092549	processed_pseudogene
Efnb3	0.206037706	1.814698849	1.428410026	0.232024098	0.998923353	ENSMUSG00000003934	protein_coding
Cnot9	0.315341305	0.418585354	1.428389777	0.232027408	0.998923353	ENSMUSG00000026174	protein_coding
Gm39531	-0.463291231	0.03250629	1.42733245	0.232200278	0.998923353	NA	NA
Tpi1	-0.179836617	2.709153843	1.426609729	0.23231853	0.998923353	ENSMUSG00000023456	protein_coding
Mag	0.193738876	3.186642566	1.425797621	0.232451495	0.998923353	ENSMUSG00000036634	protein_coding
Srebf2	0.194423333	3.358522615	1.424625409	0.232643581	0.998923353	ENSMUSG00000022463	protein_coding
Cntn4	0.279599864	1.675415312	1.424353185	0.232688217	0.998923353	ENSMUSG00000064293	protein_coding
Cops6	-0.298797615	0.4335883	1.422971784	0.232914881	0.998923353	ENSMUSG00000019494	protein_coding
Becn1	-0.1583509	2.429557589	1.422781118	0.232946187	0.998923353	ENSMUSG00000035086	protein_coding
6330408A02Rik	-0.28755979	1.23816419	1.42148672	0.233158851	0.998923353	NA	NA
Grm3	0.269335952	0.48119398	1.420678239	0.233291801	0.998923353	ENSMUSG00000003974	protein_coding
Zfp113	-0.423956876	0.508722831	1.416404767	0.233996068	0.998923353	ENSMUSG00000037007	protein_coding
Abcd3	-0.1769461	2.458726032	1.414555571	0.234301612	0.998923353	ENSMUSG00000028127	protein_coding
Clcn5	0.325962084	0.531024026	1.412927938	0.234570946	0.998923353	ENSMUSG00000004317	protein_coding
Cramp1l	-0.185839619	2.019159362	1.4108305	0.234918574	0.998923353	NA	NA
Pcp4l1	-0.333007189	0.400165184	1.410517979	0.234970425	0.998923353	ENSMUSG00000038370	protein_coding
Wdr70	0.23903152	1.042581231	1.41039073	0.234991541	0.998923353	ENSMUSG00000039828	protein_coding
Fam168b	-0.166082055	3.458208705	1.409582223	0.235125759	0.998923353	ENSMUSG00000037503	protein_coding
Tmem39a	-0.402845076	0.189997288	1.40898984	0.235224158	0.998923353	ENSMUSG00000002845	protein_coding
Slc25a39	0.233603391	1.252000098	1.407841192	0.235415099	0.998923353	ENSMUSG00000018677	protein_coding
Rgl1	-0.21852863	2.03285549	1.407697265	0.235439037	0.998923353	ENSMUSG00000026482	protein_coding
Gm39272	0.333544692	-0.065535325	1.407230086	0.235516759	0.998923353	ENSMUSG00000133923	lncRNA
Nol4l	0.213443752	1.998592016	1.406882631	0.235574584	0.998923353	ENSMUSG00000061411	protein_coding
Tmem204	0.424347012	-0.275816563	1.406492581	0.235639519	0.998923353	ENSMUSG00000024168	protein_coding
Rrm1	-0.265240046	0.546567187	1.406303739	0.235670964	0.998923353	ENSMUSG00000030978	protein_coding
Phrf1	-0.16431225	3.196291578	1.406217982	0.235685246	0.998923353	ENSMUSG00000038611	protein_coding
Gpr158	-0.176653694	3.730343781	1.406166009	0.235693902	0.998923353	ENSMUSG00000045967	protein_coding
Myh14	-0.24483598	4.899089097	1.405296988	0.235838692	0.998923353	ENSMUSG00000030739	protein_coding
Tfe3	-0.265816509	0.650248281	1.405129047	0.235866685	0.998923353	ENSMUSG00000000134	protein_coding
Npc1	0.237483531	1.908355029	1.40415203	0.236029621	0.998923353	ENSMUSG00000024413	protein_coding
Golph3	0.244272726	0.866473354	1.403804451	0.236087619	0.998923353	ENSMUSG00000022200	protein_coding
Slc9a9	0.31443044	0.482896295	1.401522838	0.236468764	0.998923353	ENSMUSG00000031129	protein_coding
B3gat1	-0.311177915	1.614841021	1.401020253	0.236552822	0.998923353	ENSMUSG00000045994	protein_coding
1500004A13Rik	-0.354107232	0.251383536	1.400847857	0.236581663	0.998923353	ENSMUSG00000098912	lncRNA
Tmem51	0.337808265	0.482916506	1.400042767	0.23671641	0.998923353	ENSMUSG00000040616	protein_coding
Dixdc1	-0.151923161	3.539324619	1.399571899	0.236795262	0.998923353	ENSMUSG00000032064	protein_coding
Snord35a	0.292075052	0.493215043	1.398668443	0.236946644	0.998923353	ENSMUSG00000065818	snoRNA
Ubxn6	-0.230528162	2.123890819	1.397444484	0.237151916	0.998923353	ENSMUSG00000019578	protein_coding
Slc35e1	0.229872056	1.686574943	1.396720871	0.237273376	0.998923353	ENSMUSG00000019731	protein_coding
Tm7sf2	-0.269961576	0.471711216	1.396657582	0.237284003	0.998923353	ENSMUSG00000024799	protein_coding
Rnf32	0.37998639	-0.251897866	1.396273917	0.237348436	0.998923353	ENSMUSG00000029130	protein_coding
Hcn3	0.385333578	0.085846848	1.396154808	0.237368444	0.998923353	ENSMUSG00000028051	protein_coding
Snrnp70	-0.266174248	6.324633984	1.394340923	0.237673387	0.998923353	ENSMUSG00000063511	protein_coding
Thsd7a	-0.192993382	2.635940358	1.394188617	0.237699014	0.998923353	ENSMUSG00000032625	protein_coding
Fbxo25	0.298575425	1.386180663	1.394180702	0.237700346	0.998923353	ENSMUSG00000038365	protein_coding
Gm40402	0.335098411	-0.095608817	1.393482915	0.237817798	0.998923353	ENSMUSG00000128889	lncRNA
Vars	0.185254477	2.568692063	1.392206865	0.238032766	0.998923353	NA	NA
Got1	-0.160549596	3.131792217	1.391571319	0.238139921	0.998923353	ENSMUSG00000025190	protein_coding
Gtf2h1	0.269675668	1.086217804	1.391088621	0.238221344	0.998923353	ENSMUSG00000006599	protein_coding
Slc36a4	-0.267105028	2.273260055	1.391043162	0.238229014	0.998923353	ENSMUSG00000043885	protein_coding
Ephb1	-0.196589768	2.551422398	1.390695713	0.238287645	0.998923353	ENSMUSG00000032537	protein_coding
Crot	0.355496245	0.29433685	1.389310506	0.238521573	0.998923353	ENSMUSG00000003623	protein_coding
Zfp12	0.222930739	1.6095409	1.389072528	0.23856179	0.998923353	ENSMUSG00000029587	protein_coding
Paqr4	0.303234935	1.285415714	1.388112945	0.238724037	0.998923353	ENSMUSG00000023909	protein_coding
Slc31a2	0.2174359	1.067827524	1.386917522	0.238926347	0.998923353	ENSMUSG00000066152	protein_coding
Mirlet7i	0.486261019	9.155578576	1.386816673	0.238943424	0.998923353	ENSMUSG00000065406	miRNA
Bmyc	-0.449041256	-0.196465623	1.38665945	0.23897005	0.998923353	ENSMUSG00000049086	protein_coding
Sox8	0.423152701	-0.311901267	1.382446813	0.239684805	0.998923353	ENSMUSG00000024176	protein_coding
P4ha1	0.304088618	1.32170171	1.379726741	0.240147699	0.998923353	ENSMUSG00000019916	protein_coding
Sep15	-0.266969138	0.576744342	1.379549495	0.2401779	0.998923353	NA	NA
Ints1	-0.157975233	3.771493014	1.378503376	0.240356241	0.998923353	ENSMUSG00000029547	protein_coding
Mpdz	-0.223540829	2.60491192	1.378368118	0.240379312	0.998923353	ENSMUSG00000028402	protein_coding
Atad3a	0.219481002	1.825974806	1.378057805	0.240432251	0.998923353	ENSMUSG00000029036	protein_coding
Wrnip1	0.237387773	1.538547039	1.377897918	0.240459533	0.998923353	ENSMUSG00000021400	protein_coding
Smim14	0.17859095	1.839747875	1.377644828	0.240502727	0.998923353	ENSMUSG00000037822	protein_coding
Csmd1	0.259555799	2.106152083	1.37659287	0.240682359	0.998923353	ENSMUSG00000060924	protein_coding
Msantd1	-0.346918458	0.170875748	1.37593928	0.240794048	0.998923353	ENSMUSG00000051246	protein_coding
AI593442	0.365971626	0.300685207	1.373989534	0.241127608	0.998923353	ENSMUSG00000078307	protein_coding
Anapc16	-0.330038335	0.230895137	1.373910276	0.241141179	0.998923353	ENSMUSG00000020107	protein_coding
Nudt18	-0.267204825	0.748588631	1.37308953	0.241281768	0.998923353	ENSMUSG00000045211	protein_coding
Tmem184c	-0.327943485	0.155823321	1.37286559	0.241320145	0.998923353	ENSMUSG00000031617	protein_coding
Apcdd1	0.351928613	0.383582903	1.372332156	0.241411591	0.998923353	ENSMUSG00000071847	protein_coding
Csgalnact2	0.317690295	0.505348972	1.369455526	0.241905454	0.998923353	ENSMUSG00000042042	protein_coding
Brms1	-0.31276451	0.681157218	1.369117504	0.241963567	0.998923353	ENSMUSG00000080268	protein_coding
Smyd3	-0.22363373	2.25019122	1.368879728	0.242004455	0.998923353	ENSMUSG00000055067	protein_coding
Rpl13a	0.32203251	0.624339347	1.36816347	0.242127676	0.998923353	ENSMUSG00000074129	protein_coding
Snx27	-0.186816797	3.130600192	1.367751714	0.242198546	0.998923353	ENSMUSG00000028136	protein_coding
Snord100	0.593290474	7.380479065	1.367543858	0.242234331	0.998923353	ENSMUSG00002076971	snoRNA
Casc4	-0.185460457	1.620050225	1.367473032	0.242246527	0.998923353	NA	NA
Ppm1f	-0.188192035	1.628685648	1.367465683	0.242247792	0.998923353	ENSMUSG00000026181	protein_coding
Exoc6b	0.183106114	2.573995528	1.367461892	0.242248445	0.998923353	ENSMUSG00000033769	protein_coding
Lncppara	0.298217381	0.424264506	1.367432431	0.242253518	0.998923353	ENSMUSG00000116305	lncRNA
Tagln3	0.186101764	2.139562072	1.36738784	0.242261196	0.998923353	ENSMUSG00000022658	protein_coding
LOC108167420	-0.340824776	0.200396389	1.367119238	0.242307456	0.998923353	NA	NA
Ptgds	0.201857106	3.349226248	1.366307647	0.242447295	0.998923353	ENSMUSG00000015090	protein_coding
Zfp275	0.288285311	0.776215506	1.366003463	0.242499733	0.998923353	ENSMUSG00000031365	protein_coding
Susd6	-0.172301103	2.746290419	1.365871019	0.242522568	0.998923353	ENSMUSG00000021133	protein_coding
Pstk	0.294723207	0.23595888	1.365367654	0.242609382	0.998923353	ENSMUSG00000063179	protein_coding
Gpr155	0.358220217	0.269692777	1.364423142	0.242772381	0.998923353	ENSMUSG00000041762	protein_coding
Brinp1	-0.193364611	3.361996596	1.362630606	0.243082094	0.998923353	ENSMUSG00000028351	protein_coding
Tapbp	0.202246836	1.397473397	1.362008768	0.243189648	0.998923353	ENSMUSG00000024308	protein_coding
Celf3	-0.198358541	2.66635479	1.36066036	0.243423068	0.998923353	ENSMUSG00000028137	protein_coding
S100a16	-0.414687295	0.516875292	1.360485394	0.243453376	0.998923353	ENSMUSG00000074457	protein_coding
Snap91	0.175870889	2.838912545	1.359420717	0.243637902	0.998923353	ENSMUSG00000033419	protein_coding
Smu1	0.213677078	1.235658926	1.359174412	0.243680614	0.998923353	ENSMUSG00000028409	protein_coding
Mir328	0.40924035	7.61865508	1.357577401	0.243957781	0.998923353	ENSMUSG00000070130	miRNA
9530036M11Rik	-0.197128704	2.920892042	1.357268321	0.244011467	0.998923353	ENSMUSG00000087670	lncRNA
Zfhx4	0.309913611	0.767115159	1.356886216	0.244077857	0.998923353	ENSMUSG00000025255	protein_coding
Zbtb18	-0.166765002	4.443533251	1.356363392	0.244168733	0.998923353	ENSMUSG00000063659	protein_coding
Rilpl1	-0.290281449	0.532348382	1.355729505	0.244278969	0.998923353	ENSMUSG00000029392	protein_coding
Nectin4	0.346260459	0.480111984	1.355715724	0.244281366	0.998923353	ENSMUSG00000006411	protein_coding
Ldlrad4	0.153175837	2.898953849	1.354626117	0.244470998	0.998923353	ENSMUSG00000024544	protein_coding
Klhl2	0.27422999	1.332560261	1.354404514	0.244509587	0.998923353	ENSMUSG00000031605	protein_coding
Gm31326	-0.230243624	1.391254038	1.353589743	0.244651532	0.998923353	ENSMUSG00000103026	TEC
Wdr61	0.253822006	0.991679334	1.351694662	0.244982072	0.998923353	NA	NA
Snord19	0.344832899	4.161354667	1.351614226	0.244996114	0.998923353	ENSMUSG00000077797	snoRNA
Add2	-0.147741848	3.653726959	1.351550675	0.245007209	0.998923353	ENSMUSG00000030000	protein_coding
Mdn1	-0.170079792	4.06020642	1.350851103	0.245129381	0.998923353	ENSMUSG00000058006	protein_coding
Nabp1	0.335738051	-0.127082658	1.350825525	0.245133849	0.998923353	ENSMUSG00000026107	protein_coding
Ssrp1	-0.173712447	3.342314292	1.350154555	0.245251099	0.998923353	ENSMUSG00000027067	protein_coding
Ccnjl	0.41849749	-0.024413503	1.349952427	0.245286434	0.998923353	ENSMUSG00000044707	protein_coding
Scg3	0.183522387	2.805267484	1.349240161	0.245410997	0.998923353	ENSMUSG00000032181	protein_coding
D8Ertd82e	0.220240016	2.389810713	1.34775919	0.245670241	0.998923353	NA	NA
BC034090	0.321386823	0.160714281	1.347557044	0.245705652	0.998923353	ENSMUSG00000033722	protein_coding
Thap11	-0.340289016	0.427464843	1.347049421	0.245794604	0.998923353	ENSMUSG00000036442	protein_coding
Ctif	-0.20495658	2.017606863	1.345976795	0.245982692	0.998923353	ENSMUSG00000052928	protein_coding
Shisa9	-0.288261451	0.406883149	1.345344309	0.246093683	0.998923353	ENSMUSG00000022494	protein_coding
Gm39256	0.220094451	1.691206443	1.345172145	0.246123905	0.998923353	NA	NA
Fsd1	0.288345657	0.312456414	1.345017164	0.246151115	0.998923353	ENSMUSG00000011589	protein_coding
H2afz	-0.384729492	0.045421196	1.343988313	0.246331844	0.998923353	NA	NA
Mir669c	0.456663411	1.607058793	1.343522363	0.246413746	0.998923353	ENSMUSG00000076118	miRNA
Ccz1	0.340132584	-0.165408083	1.343176774	0.246474514	0.998923353	ENSMUSG00000029617	protein_coding
Gm4651	-0.334277924	0.357261474	1.342334809	0.246622639	0.998923353	ENSMUSG00000097011	lncRNA
Sdc2	0.353800849	0.070799636	1.341544218	0.246761826	0.998923353	ENSMUSG00000022261	protein_coding
Efl1	-0.313794426	0.244764395	1.340755035	0.24690086	0.998923353	ENSMUSG00000038563	protein_coding
Zscan18	-0.320846533	0.134800192	1.340217443	0.246995625	0.998923353	ENSMUSG00000070822	protein_coding
Agpat4	-0.300130771	0.926610884	1.340150433	0.247007441	0.998923353	ENSMUSG00000023827	protein_coding
Idua	0.251808359	0.605363745	1.340103854	0.247015654	0.998923353	ENSMUSG00000033540	protein_coding
B230219D22Rik	0.226223164	0.948519544	1.338397519	0.247316767	0.998923353	ENSMUSG00000045767	protein_coding
Hnrnpdl	-0.250875519	3.987023377	1.338285477	0.247336554	0.998923353	ENSMUSG00000029328	protein_coding
Mtmr10	-0.318467087	0.781565235	1.336798158	0.24759941	0.998923353	ENSMUSG00000030522	protein_coding
Numb	0.256488391	1.039976411	1.335374281	0.247851373	0.998923353	ENSMUSG00000021224	protein_coding
Pop1	0.287861126	0.414210833	1.334765472	0.247959202	0.998923353	ENSMUSG00000022325	protein_coding
Cst3	0.199784769	2.924935004	1.334594535	0.247989487	0.998923353	ENSMUSG00000027447	protein_coding
Mal	0.186365791	2.981073454	1.333123479	0.248250307	0.998923353	ENSMUSG00000027375	protein_coding
Rabggta	-0.25982828	0.618843349	1.33283646	0.248301235	0.998923353	ENSMUSG00000040472	protein_coding
Ncbp1	0.217829465	1.41731408	1.332821758	0.248303844	0.998923353	ENSMUSG00000028330	protein_coding
Ftsj3	-0.237517821	0.99788189	1.331963516	0.248456206	0.998923353	ENSMUSG00000020706	protein_coding
Gm35165	-0.336398079	0.084894748	1.331129964	0.248604295	0.998923353	NA	NA
A430046D13Rik	0.27063234	0.401598307	1.329298556	0.248930044	0.998923353	ENSMUSG00000119994	lncRNA
Ptbp2	0.228130722	1.407565627	1.326763434	0.249381823	0.998923353	ENSMUSG00000028134	protein_coding
Gm32645	-0.306760158	1.065183494	1.326619295	0.24940754	0.998923353	ENSMUSG00000131864	lncRNA
Snora23	0.276739899	4.220930654	1.325821352	0.249549966	0.998923353	ENSMUSG00000064451	snoRNA
Ikbkb	0.181249523	1.988489332	1.325064859	0.249685086	0.998923353	ENSMUSG00000031537	protein_coding
Ide	0.295983878	1.535211606	1.324844805	0.249724407	0.998923353	ENSMUSG00000056999	protein_coding
Gpbp1l1	0.28168329	1.956723999	1.324369551	0.249809356	0.998923353	ENSMUSG00000034042	protein_coding
Strada	-0.249871632	0.608773046	1.323783234	0.249914205	0.998923353	ENSMUSG00000069631	protein_coding
Bbs4	-0.368484499	0.686575067	1.323580883	0.249950404	0.998923353	ENSMUSG00000025235	protein_coding
Fam222a	-0.35082725	0.115378392	1.323263295	0.25000723	0.998923353	ENSMUSG00000041930	protein_coding
Zc3h15	0.313875685	0.615343699	1.322330835	0.250174167	0.998923353	ENSMUSG00000027091	protein_coding
Cgrrf1	-0.307283877	0.288518573	1.321044238	0.250404729	0.998923353	ENSMUSG00000055128	protein_coding
Mast1	0.167108611	3.17948021	1.321034927	0.250406398	0.998923353	ENSMUSG00000053693	protein_coding
Slc39a14	-0.208323105	1.732531675	1.320969229	0.250418178	0.998923353	ENSMUSG00000022094	protein_coding
Iqce	-0.178825219	1.960690921	1.319777331	0.250632017	0.998923353	ENSMUSG00000036555	protein_coding
Alg1	-0.334990877	0.046933964	1.318793328	0.250808725	0.998923353	ENSMUSG00000039427	protein_coding
Pcsk7	-0.204631084	2.185952252	1.318763832	0.250814025	0.998923353	ENSMUSG00000035382	protein_coding
Efhd1	-0.30674432	0.494920274	1.318134862	0.250927059	0.998923353	ENSMUSG00000026255	protein_coding
Slc7a11	0.35324427	0.125863903	1.317897617	0.250969711	0.998923353	ENSMUSG00000027737	protein_coding
Krcc1	-0.291532103	1.312801101	1.317518257	0.251037932	0.998923353	ENSMUSG00000053012	protein_coding
Wdr6	-0.242479249	2.307762387	1.317492514	0.251042562	0.998923353	ENSMUSG00000066357	protein_coding
Ankrd9	0.353723051	0.269552784	1.317343651	0.251069339	0.998923353	ENSMUSG00000037904	protein_coding
Gbas	0.289440281	0.512443886	1.317074049	0.251117843	0.998923353	NA	NA
Hepacam	0.188727611	2.815716222	1.315313338	0.251434895	0.998923353	ENSMUSG00000046240	protein_coding
Snord85	0.416007828	7.168673382	1.314663248	0.251552081	0.998923353	ENSMUSG00000065196	snoRNA
Gprin1	-0.185782358	2.414213461	1.314114801	0.251650997	0.998923353	ENSMUSG00000069227	protein_coding
Dmxl1	0.250606668	2.474735284	1.314057283	0.251661374	0.998923353	ENSMUSG00000037416	protein_coding
Gne	-0.284477457	0.978887945	1.314028241	0.251666614	0.998923353	ENSMUSG00000028479	protein_coding
Prelp	0.428700094	0.319711006	1.313253519	0.251806432	0.998923353	ENSMUSG00000041577	protein_coding
AU040320	0.161115885	2.812885042	1.309673534	0.252453772	0.998923353	ENSMUSG00000028830	protein_coding
Fam160b2	0.198647233	1.757746658	1.30955323	0.252475561	0.998923353	NA	NA
Rell1	-0.236572588	1.252322248	1.309253726	0.252529817	0.998923353	ENSMUSG00000047881	protein_coding
Hapln4	-0.218688783	2.088452165	1.308773062	0.252616919	0.998923353	ENSMUSG00000007594	protein_coding
Rnf213	-0.235894698	2.197111731	1.308599849	0.252648317	0.998923353	ENSMUSG00000070327	protein_coding
Cox4i1	-0.183943866	3.659154326	1.307044049	0.252930545	0.998923353	ENSMUSG00000031818	protein_coding
Uqcc3	-0.368225179	0.245700113	1.30624994	0.253074748	0.998923353	ENSMUSG00000071654	protein_coding
Mir380	0.455753578	1.018491819	1.306248221	0.253075061	0.998923353	ENSMUSG00000104582	miRNA
Emc7	0.232683771	1.72672259	1.305842075	0.253148853	0.998923353	ENSMUSG00000055943	protein_coding
Asic1	0.183108485	3.146750297	1.305609241	0.253191168	0.998923353	ENSMUSG00000023017	protein_coding
Snora31	0.377792319	3.493386271	1.305560281	0.253200067	0.998923353	ENSMUSG00000065147	snoRNA
Fbxl12	-0.319528568	0.932680117	1.305325002	0.253242837	0.998923353	ENSMUSG00000066892	protein_coding
Tmem184b	0.180271858	2.381629957	1.304872354	0.253325146	0.998923353	ENSMUSG00000009035	protein_coding
Gm15496	0.289428967	1.561212747	1.30330146	0.253611053	0.998923353	ENSMUSG00000085953	lncRNA
Gm39257	0.322882455	0.395960857	1.30279929	0.253702534	0.998923353	NA	NA
Ikbkap	0.161518982	2.499360225	1.301821251	0.253880819	0.998923353	NA	NA
Usf1	-0.289582403	0.402246553	1.300983374	0.254033677	0.998923353	ENSMUSG00000026641	protein_coding
Chgb	-0.258320143	6.048953363	1.298792032	0.254433991	0.998923353	ENSMUSG00000027350	protein_coding
Fam234b	0.148915131	2.861359611	1.298559677	0.254476483	0.998923353	ENSMUSG00000030207	protein_coding
Ociad1	0.175337934	2.572481891	1.296631029	0.254829523	0.998923353	ENSMUSG00000029152	protein_coding
Wdr48	0.233326991	1.124548663	1.294419354	0.255235115	0.998923353	ENSMUSG00000032512	protein_coding
Hsd17b12	0.315597286	0.088707713	1.294406343	0.255237503	0.998923353	ENSMUSG00000027195	protein_coding
Col6a1	-0.26816653	0.737268742	1.294285243	0.255259734	0.998923353	ENSMUSG00000001119	protein_coding
Sart1	-0.161085169	3.688453276	1.293918239	0.255327123	0.998923353	ENSMUSG00000039148	protein_coding
P2ry14	0.299282796	0.092481696	1.293703302	0.255366599	0.998923353	ENSMUSG00000036381	protein_coding
Snap23	0.251545191	0.543152358	1.291944591	0.255689896	0.998923353	ENSMUSG00000027287	protein_coding
Ldha	-0.320175737	0.627327553	1.289436025	0.25615191	0.998923353	ENSMUSG00000063229	protein_coding
Mir181d	0.41392154	5.138592999	1.288563154	0.256312912	0.998923353	ENSMUSG00000076338	miRNA
Kcnip4	0.18576885	2.669710335	1.288268555	0.256367279	0.998923353	ENSMUSG00000029088	protein_coding
Mzf1	-0.394602053	0.000748314	1.28801006	0.256414995	0.998923353	ENSMUSG00000030380	protein_coding
Eif1b	0.353785445	0.238379499	1.28772276	0.256468042	0.998923353	ENSMUSG00000006941	protein_coding
Trib2	-0.255717107	1.092573593	1.287308431	0.256544566	0.998923353	ENSMUSG00000020601	protein_coding
Clip1	-0.209731374	5.081772006	1.287045595	0.256593124	0.998923353	ENSMUSG00000049550	protein_coding
Kirrel3os	0.19464318	2.195123796	1.286113501	0.25676542	0.998923353	ENSMUSG00000053889	lncRNA
Rgs3	-0.207950858	1.440103529	1.283669806	0.25721781	0.998923353	ENSMUSG00000059810	protein_coding
Sema4d	0.178419517	3.010690759	1.283279999	0.257290065	0.998923353	ENSMUSG00000021451	protein_coding
Cfap100	0.354531591	0.239884152	1.283215173	0.257302083	0.998923353	ENSMUSG00000048794	protein_coding
Taf7	-0.327368709	-0.113202441	1.282999194	0.25734213	0.998923353	ENSMUSG00000051316	protein_coding
St6galnac6	-0.200764487	2.326994905	1.282167762	0.257496365	0.998923353	ENSMUSG00000026811	protein_coding
Heatr3	0.266027168	0.933224967	1.281866923	0.257552201	0.998923353	ENSMUSG00000031657	protein_coding
Panx2	0.17368036	2.660071525	1.28095174	0.25772215	0.998923353	ENSMUSG00000058441	protein_coding
Nol10	-0.220960709	1.021213937	1.279755982	0.257944411	0.998923353	ENSMUSG00000061458	protein_coding
Ttbk2	-0.165084334	3.761544391	1.278807782	0.258120826	0.998923353	ENSMUSG00000090100	protein_coding
Med12l	0.149803081	3.082146059	1.278038565	0.25826405	0.998923353	ENSMUSG00000056476	protein_coding
Copg1	0.146522449	2.820341608	1.277594112	0.258346849	0.998923353	ENSMUSG00000030058	protein_coding
Acvr1	0.289842872	0.948716135	1.277091234	0.258440572	0.998923353	ENSMUSG00000026836	protein_coding
Mir3070b	-0.359198163	-0.16250031	1.276871536	0.258481532	0.998923353	ENSMUSG00000119223	miRNA
Ccdc134	0.332518531	0.39153249	1.275397389	0.25875657	0.998923353	ENSMUSG00000068114	protein_coding
Jakmip1	-0.227032365	2.250391684	1.274562616	0.258912478	0.998923353	ENSMUSG00000063646	protein_coding
Tnfrsf19	-0.329895924	0.036296788	1.274358093	0.258950694	0.998923353	ENSMUSG00000060548	protein_coding
Srsf1	0.182177675	4.174141636	1.273811009	0.259052953	0.998923353	ENSMUSG00000018379	protein_coding
Rock2	0.23304887	2.993910927	1.27374252	0.259065758	0.998923353	ENSMUSG00000020580	protein_coding
Ablim3	-0.168748308	3.058987927	1.273557232	0.259100405	0.998923353	ENSMUSG00000032735	protein_coding
Ufl1	-0.203260064	1.377129219	1.272893053	0.259224646	0.998923353	ENSMUSG00000040359	protein_coding
Anks1b	-0.19470394	5.005203506	1.272840494	0.259234481	0.998923353	ENSMUSG00000058589	protein_coding
Sae1	-0.256004462	1.614712017	1.271490803	0.259487193	0.998923353	ENSMUSG00000052833	protein_coding
Mat2b	0.325052014	0.194109919	1.269798158	0.259804549	0.998923353	ENSMUSG00000042032	protein_coding
D10Jhu81e	-0.254846481	0.869095892	1.268470949	0.260053725	0.998923353	NA	NA
Ice1	-0.167683017	3.852960785	1.268215478	0.260101722	0.998923353	ENSMUSG00000034525	protein_coding
Ccpg1	-0.185931377	4.136405095	1.26771524	0.260195737	0.998923353	ENSMUSG00000034563	protein_coding
Rnf215	0.330587398	0.37790407	1.266976256	0.2603347	0.998923353	ENSMUSG00000003581	protein_coding
Wdr36	0.396928605	-0.161711397	1.266512933	0.260421872	0.998923353	ENSMUSG00000038299	protein_coding
Pcdhgc4	0.30809472	1.036401175	1.264981178	0.260710323	0.998923353	ENSMUSG00000023036	protein_coding
Zfp609	-0.222339216	4.922781117	1.264449947	0.260810454	0.998923353	ENSMUSG00000040524	protein_coding
Lmna	-0.21105966	1.770142891	1.263329764	0.261021752	0.998923353	ENSMUSG00000028063	protein_coding
Tssc1	-0.278537143	0.899714603	1.263101363	0.26106486	0.998923353	NA	NA
LOC105244413	0.301046551	0.095419277	1.262627825	0.261154265	0.998923353	NA	NA
Pttg1	-0.36005253	-0.080519466	1.2624404	0.261189661	0.998923353	ENSMUSG00000020415	protein_coding
Dynll2	-0.185652299	5.252583314	1.260747068	0.261509728	0.998923353	ENSMUSG00000020483	protein_coding
Rundc1	0.340681029	0.718344974	1.260437291	0.261568334	0.998923353	ENSMUSG00000035007	protein_coding
Nsg1	-0.188415326	3.748959384	1.260371112	0.261580856	0.998923353	ENSMUSG00000029126	protein_coding
Wbscr22	0.383699817	-0.134310223	1.260262345	0.261601438	0.998923353	NA	NA
Gpatch11	0.228788657	1.296239456	1.259692363	0.26170933	0.998923353	ENSMUSG00000050668	protein_coding
Wdr3	0.234339642	0.884180525	1.259553171	0.261735686	0.998923353	ENSMUSG00000033285	protein_coding
Rbm34	-0.290101842	0.56619096	1.259311626	0.261781431	0.998923353	ENSMUSG00000033931	protein_coding
Tssc4	-0.224281897	1.335053883	1.258448946	0.261944888	0.998923353	ENSMUSG00000045752	protein_coding
Vps4a	-0.303061246	1.065375861	1.257437923	0.262136615	0.998923353	ENSMUSG00000031913	protein_coding
Klhdc4	-0.181658877	1.693209216	1.256566312	0.262302043	0.998923353	ENSMUSG00000040263	protein_coding
Sema4b	0.306954805	0.233243679	1.255984211	0.262412596	0.998923353	ENSMUSG00000030539	protein_coding
Adprh	0.194564037	1.323864929	1.255486566	0.262507154	0.998923353	ENSMUSG00000002844	protein_coding
Kdm4c	0.274569911	1.300147765	1.255143493	0.262572367	0.998923353	ENSMUSG00000028397	protein_coding
Tvp23a	-0.235595033	0.69424505	1.254965966	0.26260612	0.998923353	ENSMUSG00000050908	protein_coding
Osbpl3	-0.227234607	1.282392013	1.254728787	0.262651223	0.998923353	ENSMUSG00000029822	protein_coding
Prkd3	-0.283329835	0.910263762	1.254560046	0.262683317	0.998923353	ENSMUSG00000024070	protein_coding
Rc3h2	0.190990823	2.176719722	1.254535582	0.26268797	0.998923353	ENSMUSG00000075376	protein_coding
Snrnp40	0.321651439	0.183452921	1.254478438	0.26269884	0.998923353	ENSMUSG00000074088	protein_coding
Zfp568	0.271853951	0.308623254	1.25294178	0.262991356	0.998923353	ENSMUSG00000074221	protein_coding
Ppp1r12b	-0.158146669	3.993875985	1.252242441	0.263124615	0.998923353	ENSMUSG00000073557	protein_coding
Uggt1	0.140806386	3.18702251	1.252206669	0.263131434	0.998923353	ENSMUSG00000037470	protein_coding
Trp53inp2	0.146032906	3.041146072	1.251823391	0.263204505	0.998923353	ENSMUSG00000038375	protein_coding
Ophn1	0.195398203	2.489261843	1.25176938	0.263214804	0.998923353	ENSMUSG00000031214	protein_coding
Phf23	-0.223031712	0.888704438	1.251472946	0.263271339	0.998923353	ENSMUSG00000018572	protein_coding
Chtf8	-0.269957575	0.978225076	1.250243516	0.263505972	0.998923353	ENSMUSG00000046691	protein_coding
Map1b	-0.243383936	6.70771165	1.249997163	0.263553019	0.998923353	ENSMUSG00000052727	protein_coding
Hmcn1	-0.247111848	0.744779161	1.248971054	0.263749091	0.998923353	ENSMUSG00000066842	protein_coding
Lrrc4	-0.173887363	2.688867243	1.248734608	0.263794298	0.998923353	ENSMUSG00000049939	protein_coding
Apbb1	-0.16648408	4.323281087	1.247445785	0.26404088	0.998923353	ENSMUSG00000037032	protein_coding
Serinc5	-0.284940865	1.448818805	1.247284907	0.26407168	0.998923353	ENSMUSG00000021703	protein_coding
Zfp40	0.40812536	0.022274247	1.246961247	0.264133657	0.998923353	ENSMUSG00000002617	protein_coding
Galt	-0.329101894	0.136136195	1.246960861	0.264133731	0.998923353	ENSMUSG00000036073	protein_coding
Plod3	0.232538133	1.140547353	1.245350628	0.264442343	0.998923353	ENSMUSG00000004846	protein_coding
Tada3	-0.302998953	0.812294949	1.245009924	0.264507699	0.998923353	ENSMUSG00000048930	protein_coding
Kif3c	-0.176553339	4.196204844	1.244025662	0.264696619	0.998923353	ENSMUSG00000020668	protein_coding
Cnrip1	0.296330631	0.157650731	1.243327025	0.264830817	0.998923353	ENSMUSG00000044629	protein_coding
Zfp518b	0.293477378	0.498338539	1.242960075	0.264901337	0.998923353	ENSMUSG00000046572	protein_coding
Ncl	-0.218283219	5.345477835	1.24293687	0.264905797	0.998923353	ENSMUSG00000026234	protein_coding
Tbl1x	0.197625333	1.13292802	1.239598965	0.265548357	0.998923353	ENSMUSG00000025246	protein_coding
Abhd17b	-0.282541985	0.218366007	1.239107629	0.265643105	0.998923353	ENSMUSG00000047368	protein_coding
3110039I08Rik	0.25508954	0.581195067	1.238779985	0.26570631	0.998923353	NA	NA
Pygo2	0.223820753	0.787926676	1.237923792	0.265871565	0.998923353	ENSMUSG00000047824	protein_coding
Cemip	-0.168614503	2.240556452	1.235693417	0.266302654	0.998923353	ENSMUSG00000052353	protein_coding
Prpf40b	-0.178311304	3.10326178	1.23526067	0.266386397	0.998923353	ENSMUSG00000023007	protein_coding
E4f1	0.232304948	1.736630257	1.235109646	0.26641563	0.998923353	ENSMUSG00000024137	protein_coding
Cend1	-0.171803501	2.102290764	1.232264907	0.266967019	0.998923353	ENSMUSG00000060240	protein_coding
Cttnbp2	-0.19882248	2.602317761	1.2313119	0.267152056	0.998923353	ENSMUSG00000000416	protein_coding
Timp2	-0.213658871	1.253619679	1.22977925	0.267449973	0.998923353	ENSMUSG00000017466	protein_coding
Mmp23	0.286967021	0.431281274	1.229001313	0.267601347	0.998923353	ENSMUSG00000029061	protein_coding
Dync2h1	0.188627234	2.568310952	1.228914937	0.267618161	0.998923353	ENSMUSG00000047193	protein_coding
Ubp1	0.166840106	3.071315019	1.228908683	0.267619378	0.998923353	ENSMUSG00000009741	protein_coding
[truncated: 7,344 more rows]
