# Supplementary material for: Cerebellar microRNA-206 tunes Purkinje neuron firing dynamics to control sensorimotor gating
Source: bioRxiv. 2026 Jun 30:2026.06.29.734826. Preprint. [Version 1] doi: 10.64898/2026.06.29.734826 (PMC13345198; doi:10.64898/2026.06.29.734826)
Supplement: Supplement 1 — Supplemental Table 1. Differential gene expression in miR-206 KO cerebellar cell types, by pseudobulk edgeR-LRT analysis of snRNA-seq data. Supplemental Table 2. Differential gene expression in miR-206 KO Purkinje cell subtypes, by pseudobulk edgeR-LRT analysis of snRNA-seq data. Supplemental Table 3. Differential gene expression in miR-206 KO cerebellar cortex cell types, by C-SIDE analysis of spatial transcriptomics data. Supplemental Table 4. Differential gene expression in miR-206 KO cerebellar nuclei cell types, by C-SIDE analysis of spatial transcriptomics data. Supplemental Table 5. Differential gene expression of AGO2-bound RNAs in Pvalb-expressing cerebellar neurons with miR-206 deletion, by edgeR-LRT. RNA biotype annotation from Ensembl via BioMart. Supplemental Table 6. Differential gene expression of AGO2-bound RNAs in Pcp2-expressing cerebellar neurons with miR-206 deletion, by edgeR-LRT. RNA biotype annotation from Ensembl via BioMart. Supplemental Table 7. dCLIP predictions of miR-206 binding sites in Pvalb-expressing cerebellar neurons. Supplemental Table 8. dCLIP predictions of miR-206 binding sites in Pcp2-expressing cerebellar neurons. Supplemental Table 9. dCLIP predictions of miR-206 binding sites shared between Pvalb- and Pcp2-expressing cerebellar neurons. Supplemental Table 10. Predicted targets of miR-1/miR-206 in Mus musculus by TargetScan 8.0. Supplemental Table 11. Differential gene expression of ribosome-bound RNAs in Pcp2-expressing cerebellar neurons with miR-206 deletion, by edgeR-QLF. Supplemental Table 12. Summary statistics. Supplemental Table 13. Oligonucleotide sequences. [file media-1.zip › Table S6 Pcp2-Cre CLIP biotype.csv]

gene_id	logFC	logCPM	LR	PValue	FDR	ensembl_gene_id	gene_biotype
Mir206	-6.720177991	6.379643056	453.7939567	1.08E-100	7.09E-97	ENSMUSG00000065559	miRNA
Mir301	-1.636386443	2.190863641	47.3742482	5.86E-12	1.93E-08	ENSMUSG00000065589	miRNA
Hjurp	-1.622831411	0.744900422	40.61585515	1.85E-10	4.06E-07	ENSMUSG00000044783	protein_coding
Mir138-2	-1.17593835	0.834434019	19.32814638	1.10E-05	0.018095802	ENSMUSG00000065512	miRNA
Mir204	2.297193992	0.600501049	17.20034217	3.36E-05	0.04424014	ENSMUSG00000065507	miRNA
Aqp4	0.568248087	2.28479449	13.5462835	0.000232752	0.255096031	ENSMUSG00000024411	protein_coding
Mir9-3	-0.714174662	2.884339525	12.63737142	0.000378111	0.35520852	ENSMUSG00000093238	miRNA
Mir34a	-0.947277869	1.389534688	12.18292716	0.000482289	0.396441579	ENSMUSG00000065493	miRNA
Mir1982	0.875570374	0.280614184	11.08649839	0.000869585	0.63537699	ENSMUSG00000087993	miRNA
Tmem63a	0.74769352	0.626149695	10.21782514	0.001390898	0.914654331	ENSMUSG00000026519	protein_coding
AF357426	-0.398904303	5.945031747	9.92051711	0.001634465	0.97711262	NA	NA
Vps33b	-0.834903925	0.165559599	9.625375585	0.001919072	0.999713314	ENSMUSG00000030534	protein_coding
Ide	0.87502851	0.19577208	9.482576637	0.002074324	0.999713314	ENSMUSG00000056999	protein_coding
Mtpn	0.833026967	0.378112559	9.050246416	0.002626594	0.999713314	ENSMUSG00000029840	protein_coding
Snapc3	-0.568449723	1.591824398	8.738995915	0.00311476	0.999713314	ENSMUSG00000028483	protein_coding
Ly6e	0.762709784	0.460776719	8.69919068	0.003183514	0.999713314	ENSMUSG00000022587	protein_coding
Foxc1	0.856237342	-0.030387982	8.660848618	0.003251198	0.999713314	ENSMUSG00000050295	protein_coding
Mir125b-1	0.902182053	0.463685649	8.60118677	0.00335944	0.999713314	ENSMUSG00000093354	miRNA
Vwf	0.681474586	1.008097594	8.557683374	0.00344067	0.999713314	ENSMUSG00000001930	protein_coding
Tfap2b	0.749885177	0.532469284	8.423914752	0.003703176	0.999713314	ENSMUSG00000025927	protein_coding
Gm33320	-0.636387	0.883580121	8.301298258	0.003961675	0.999713314	ENSMUSG00000102771	TEC
Trim67	0.458341066	2.489496698	8.001885305	0.004672867	0.999713314	ENSMUSG00000036913	protein_coding
Igfbp2	0.844207955	0.717416913	7.924421414	0.004877194	0.999713314	ENSMUSG00000039323	protein_coding
Rap2a	0.754825354	0.346118198	7.919144447	0.00489144	0.999713314	ENSMUSG00000051615	protein_coding
Igf2	0.575081402	1.294109337	7.86327695	0.005044888	0.999713314	ENSMUSG00000048583	protein_coding
Slc44a2	-0.572394405	1.044558801	7.845076109	0.005095931	0.999713314	ENSMUSG00000057193	protein_coding
Snord58b	-0.427126459	3.828538407	7.760107807	0.005341277	0.999713314	ENSMUSG00000064871	snoRNA
Slc39a12	0.88456734	-0.147598813	7.635101851	0.005724315	0.999713314	ENSMUSG00000036949	protein_coding
Tbc1d19	0.879430586	-0.217582579	7.597104187	0.005846212	0.999713314	ENSMUSG00000039178	protein_coding
Rfwd2	0.749578172	0.132533139	7.593100222	0.00585921	0.999713314	NA	NA
Col4a1	0.741652286	0.715775105	7.532339414	0.006060116	0.999713314	ENSMUSG00000031502	protein_coding
Letmd1	-0.679605157	0.460546142	7.394234611	0.006543326	0.999713314	ENSMUSG00000037353	protein_coding
Ppp6r3	-0.483478248	1.486019964	7.360463446	0.00666736	0.999713314	ENSMUSG00000024908	protein_coding
Lrrc38	0.857977839	0.031458183	7.236646989	0.007143025	0.999713314	ENSMUSG00000028584	protein_coding
Gmeb1	-1.1486393	2.388974177	7.215046929	0.007229492	0.999713314	ENSMUSG00000028901	protein_coding
Itpk1	0.53316678	1.011290082	7.1083888	0.007672404	0.999713314	ENSMUSG00000057963	protein_coding
Cc2d1a	-0.604733871	1.11947969	7.011362575	0.008099401	0.999713314	ENSMUSG00000036686	protein_coding
Kras	0.659918077	0.482799329	6.905535354	0.008592929	0.999713314	ENSMUSG00000030265	protein_coding
Hdac6	-0.693793572	0.733230471	6.884155288	0.008696316	0.999713314	ENSMUSG00000031161	protein_coding
Pde4d	-0.355427649	2.740970045	6.865873406	0.00878573	0.999713314	ENSMUSG00000021699	protein_coding
Prpf39	0.643949418	0.4820683	6.726317596	0.009500053	0.999713314	ENSMUSG00000035597	protein_coding
Uba2	0.6916099	0.405117764	6.726074254	0.009501349	0.999713314	ENSMUSG00000052997	protein_coding
Pdgfb	0.647944775	0.764700178	6.710072396	0.009586983	0.999713314	ENSMUSG00000000489	protein_coding
Cltb	-0.397993052	2.183261617	6.5828117	0.010296812	0.999713314	ENSMUSG00000047547	protein_coding
Ywhab	0.399430727	2.101091683	6.5817366	0.010303033	0.999713314	ENSMUSG00000018326	protein_coding
Ivd	0.487592153	1.461687005	6.561685067	0.010419765	0.999713314	ENSMUSG00000027332	protein_coding
Mir128-1	1.052156487	2.487712775	6.54183941	0.010536635	0.999713314	ENSMUSG00000065520	miRNA
Stap2	-0.695476377	0.112021922	6.496654871	0.010807765	0.999713314	ENSMUSG00000038781	protein_coding
Slc25a39	-0.578622876	0.69334395	6.374113066	0.01157969	0.999713314	ENSMUSG00000018677	protein_coding
Ccdc97	0.611415861	0.458274099	6.369913734	0.011607124	0.999713314	ENSMUSG00000002608	protein_coding
Cmip	0.451538796	1.381403313	6.269519613	0.012283244	0.999713314	ENSMUSG00000034390	protein_coding
Rian	-0.376237597	4.629560525	6.265514959	0.012311038	0.999713314	ENSMUSG00000097451	lncRNA
ND4L	0.662963159	1.064626662	6.23035589	0.01255785	0.999713314	NA	NA
Csmd3	-0.73873691	0.062493179	6.151550931	0.013129691	0.999713314	ENSMUSG00000022311	protein_coding
Atg16l2	-0.444053035	1.550773895	6.096334178	0.013546261	0.999713314	ENSMUSG00000047767	protein_coding
Susd6	-0.365234095	2.381237366	6.091193132	0.013585731	0.999713314	ENSMUSG00000021133	protein_coding
Neurod1	-0.366252239	2.299277187	6.063277821	0.013802128	0.999713314	ENSMUSG00000034701	protein_coding
Phf20	-0.511709026	1.037144274	6.0517962	0.013892158	0.999713314	ENSMUSG00000038116	protein_coding
Elmo1	0.523233352	0.817791721	5.999365864	0.014311021	0.999713314	ENSMUSG00000041112	protein_coding
Shmt2	0.693444834	0.072222616	5.982229767	0.014450721	0.999713314	ENSMUSG00000025403	protein_coding
Mir7k	0.8128903	0.949718873	5.935699769	0.014837176	0.999713314	ENSMUSG00000098687	miRNA
Osbpl11	-0.605205231	0.453669635	5.922664873	0.014947334	0.999713314	ENSMUSG00000022807	protein_coding
Mapkapk5	0.582903283	0.679029253	5.915798549	0.0150057	0.999713314	ENSMUSG00000029454	protein_coding
Mir323	0.913573941	0.318123881	5.894583778	0.015187518	0.999713314	ENSMUSG00000065617	miRNA
Col9a3	0.436765722	1.383325239	5.873622279	0.015369396	0.999713314	ENSMUSG00000027570	protein_coding
Plekha8	-0.73819853	0.154798601	5.844856137	0.015622651	0.999713314	ENSMUSG00000005225	protein_coding
Ltbp4	0.559939585	1.301944488	5.838667538	0.015677695	0.999713314	ENSMUSG00000040488	protein_coding
Btaf1	0.51282594	1.087517077	5.818080656	0.015862245	0.999713314	ENSMUSG00000040565	protein_coding
Mast3	0.463796823	1.225435179	5.766566476	0.016333918	0.999713314	ENSMUSG00000031833	protein_coding
Nalcn	-0.559101663	1.072953009	5.69904776	0.01697412	0.999713314	ENSMUSG00000000197	protein_coding
Map4k5	0.606615204	0.528553151	5.64384383	0.017516763	0.999713314	ENSMUSG00000034761	protein_coding
Epb41	-0.282623163	3.783712662	5.585524477	0.01810951	0.999713314	ENSMUSG00000028906	protein_coding
Dab1	0.44427892	1.583212177	5.47179954	0.019325716	0.999713314	ENSMUSG00000028519	protein_coding
Ncoa7	-0.618163557	0.622963269	5.439136851	0.019690398	0.999713314	ENSMUSG00000039697	protein_coding
Ube2l3	0.760819693	0.127206227	5.435301957	0.019733679	0.999713314	ENSMUSG00000038965	protein_coding
Trappc8	0.611208398	0.602445493	5.392493839	0.020223548	0.999713314	ENSMUSG00000033382	protein_coding
Hspg2	0.564891963	1.178693094	5.369712175	0.020489358	0.999713314	ENSMUSG00000028763	protein_coding
Mphosph8	-0.599875692	0.453653587	5.344116079	0.020792323	0.999713314	ENSMUSG00000079184	protein_coding
Rrp1	-0.32880341	2.561476008	5.342709124	0.02080911	0.999713314	ENSMUSG00000061032	protein_coding
Clip3	-0.277747891	3.564440545	5.337728097	0.020868653	0.999713314	ENSMUSG00000013921	protein_coding
Ring1	0.504208252	0.908314501	5.326485458	0.021003698	0.999713314	ENSMUSG00000024325	protein_coding
Prrc1	0.698368841	-0.14739999	5.321082486	0.021068919	0.999713314	ENSMUSG00000024594	protein_coding
Auts2	-0.437293724	1.746457625	5.29878314	0.021340328	0.999713314	ENSMUSG00000029673	protein_coding
Ckmt1	-0.445050582	1.479392808	5.289212917	0.021457916	0.999713314	ENSMUSG00000000308	protein_coding
Sgsm3	-0.532483585	0.804587972	5.241350378	0.022056147	0.999713314	ENSMUSG00000042303	protein_coding
Gpsm1	0.314916136	2.60750615	5.211243584	0.022441278	0.999713314	ENSMUSG00000026930	protein_coding
Vps13b	0.356475946	2.327113969	5.181454285	0.022829208	0.999713314	ENSMUSG00000037646	protein_coding
Angptl2	-0.665811065	0.192868791	5.157993095	0.023139621	0.999713314	ENSMUSG00000004105	protein_coding
Nek1	0.54390236	0.694477219	5.157616148	0.023144644	0.999713314	ENSMUSG00000031644	protein_coding
Pde1c	-0.415634128	1.478653416	5.157265722	0.023149314	0.999713314	ENSMUSG00000004347	protein_coding
Csnk2a1	0.730126767	0.00404553	5.146856234	0.0232885	0.999713314	ENSMUSG00000074698	protein_coding
Clcn4	-0.38968329	1.726019907	5.13638698	0.02342936	0.999713314	ENSMUSG00000000605	protein_coding
Mknk1	-0.694865972	-0.073209936	5.134160129	0.023459435	0.999713314	ENSMUSG00000028708	protein_coding
Tia1	-0.513984943	0.99060787	5.101124874	0.023910333	0.999713314	ENSMUSG00000071337	protein_coding
Emc7	0.618953604	0.273026431	5.098746231	0.023943144	0.999713314	ENSMUSG00000055943	protein_coding
Amph	-0.336482471	2.40416479	5.09140388	0.024044719	0.999713314	ENSMUSG00000021314	protein_coding
Armc1	-0.648279566	0.10591346	5.077116149	0.024243662	0.999713314	ENSMUSG00000027599	protein_coding
Paip2b	0.730147833	-0.09529762	5.074504274	0.024280214	0.999713314	ENSMUSG00000045896	protein_coding
Nmt2	0.674227133	-0.011112008	5.062513506	0.024448755	0.999713314	ENSMUSG00000026643	protein_coding
Kpna4	0.601022326	0.355531721	5.031843618	0.024885395	0.999713314	ENSMUSG00000027782	protein_coding
Cdkal1	-0.737466741	-0.059326786	5.025774725	0.024972751	0.999713314	ENSMUSG00000006191	protein_coding
Itga3	-0.418627983	1.641366771	5.011970961	0.025172632	0.999713314	ENSMUSG00000001507	protein_coding
Hecw1	-0.522543997	0.835847685	4.990512977	0.025486652	0.999713314	ENSMUSG00000021301	protein_coding
Ccdc93	-0.627222385	0.249079047	4.985885818	0.025554898	0.999713314	ENSMUSG00000026339	protein_coding
Ccny	-0.569882509	0.818667147	4.976002743	0.025701301	0.999713314	ENSMUSG00000024286	protein_coding
Zfp444	-0.487473218	0.874208674	4.96087197	0.02592713	0.999713314	ENSMUSG00000044876	protein_coding
Fam212b	-0.571796579	0.333560114	4.949658185	0.026095827	0.999713314	NA	NA
Pabpc1	0.532786402	1.026733881	4.940788623	0.026230066	0.999713314	ENSMUSG00000022283	protein_coding
Zfp507	-0.643652351	0.213933831	4.938227736	0.026268958	0.999713314	ENSMUSG00000044452	protein_coding
Rcor1	-0.57438212	0.641271835	4.927263843	0.026436144	0.999713314	ENSMUSG00000037896	protein_coding
Rrp9	-0.668816463	0.021191725	4.92681076	0.026443077	0.999713314	ENSMUSG00000041506	protein_coding
Zic4	0.469511286	1.032915582	4.880083975	0.027168297	0.999713314	ENSMUSG00000036972	protein_coding
Rab2a	0.455464526	1.998672365	4.874281576	0.027259786	0.999713314	ENSMUSG00000047187	protein_coding
Tm9sf1	0.621599486	0.045169042	4.841804087	0.02777782	0.999713314	ENSMUSG00000002320	protein_coding
Zbtb21	0.577311273	0.505005013	4.804752369	0.028381345	0.999713314	ENSMUSG00000046962	protein_coding
Tmem234	-0.560921579	0.611821526	4.804308644	0.028388655	0.999713314	ENSMUSG00000028797	protein_coding
Vipas39	0.66888639	-0.12809591	4.770789189	0.028946554	0.999713314	ENSMUSG00000021038	protein_coding
Slx4	-0.579802248	0.808413852	4.764938524	0.029045097	0.999713314	ENSMUSG00000039738	protein_coding
Trank1	0.364015826	2.934362412	4.748325918	0.029326812	0.999713314	ENSMUSG00000062296	protein_coding
Dis3l2	-0.60921608	0.155435748	4.735579957	0.029544885	0.999713314	ENSMUSG00000053333	protein_coding
Pdk2	0.405461311	1.384213475	4.724167906	0.02974157	0.999713314	ENSMUSG00000038967	protein_coding
AI837181	-0.66897164	0.283245048	4.722381303	0.029772485	0.999713314	ENSMUSG00000047423	protein_coding
Snord88c	-0.333095328	3.682311869	4.717201279	0.029862309	0.999713314	ENSMUSG00000118729	snoRNA
Tsnax	-0.485912444	0.913155032	4.707123587	0.03003787	0.999713314	ENSMUSG00000056820	protein_coding
Wash1	0.584853294	0.286409782	4.693587101	0.030275381	0.999713314	NA	NA
Prkcb	-0.287703477	3.625540803	4.688232456	0.030369873	0.999713314	ENSMUSG00000052889	protein_coding
Rpap1	-0.552537934	0.381930929	4.681687756	0.030485783	0.999713314	ENSMUSG00000034032	protein_coding
Slc35e2	-0.430209212	1.425911972	4.675186206	0.030601385	0.999713314	ENSMUSG00000042202	protein_coding
Unc5c	0.334654405	1.913101795	4.663184371	0.030815989	0.999713314	ENSMUSG00000059921	protein_coding
Pfkfb2	0.515823906	0.750621107	4.644370393	0.031155564	0.999713314	ENSMUSG00000026409	protein_coding
Itgav	0.496888185	0.976216453	4.63805686	0.03127039	0.999713314	ENSMUSG00000027087	protein_coding
Snord15a	-0.361133672	5.429077389	4.62568238	0.03149673	0.999713314	ENSMUSG00000065822	snoRNA
Npat	0.643957209	0.08555558	4.621212323	0.031578911	0.999713314	ENSMUSG00000033054	protein_coding
Hyou1	-0.345901778	2.265320575	4.565288619	0.032626176	0.999713314	ENSMUSG00000032115	protein_coding
Zbtb5	-0.725473819	-0.256599431	4.548925575	0.03293941	0.999713314	ENSMUSG00000049657	protein_coding
Cbx5	0.433340149	1.724994787	4.544409725	0.033026407	0.999713314	ENSMUSG00000009575	protein_coding
Plekha1	-0.460334186	0.985566325	4.538295018	0.033144589	0.999713314	ENSMUSG00000040268	protein_coding
Srprb	0.592147521	0.305895759	4.534152802	0.033224899	0.999713314	ENSMUSG00000032553	protein_coding
Snord90	-0.324586044	6.804220843	4.509922882	0.03369876	0.999713314	ENSMUSG00000077756	snoRNA
Xrcc1	-0.624198539	0.069958756	4.507434387	0.033747825	0.999713314	ENSMUSG00000051768	protein_coding
Arl6ip1	0.496107034	1.028911782	4.503096883	0.033833526	0.999713314	ENSMUSG00000030654	protein_coding
Pank4	0.447575548	0.968560225	4.488765909	0.034118299	0.999713314	ENSMUSG00000029056	protein_coding
Chpt1	0.609125174	0.343598188	4.479444498	0.034304869	0.999713314	ENSMUSG00000060002	protein_coding
Gm40309	-0.678119763	-0.151703686	4.472337162	0.034447841	0.999713314	ENSMUSG00000107362	TEC
Bcl7b	0.552869995	0.538110044	4.472043514	0.034453762	0.999713314	ENSMUSG00000029681	protein_coding
Eif3c	-0.521166119	1.176583585	4.466122733	0.034573362	0.999713314	ENSMUSG00000030738	protein_coding
Lrrc49	-0.545798854	0.558815815	4.462145632	0.034653943	0.999713314	ENSMUSG00000047766	protein_coding
Lrrc4c	0.451739014	1.151341328	4.459827689	0.034700998	0.999713314	ENSMUSG00000050587	protein_coding
LOC102640399	-0.398174439	1.745999892	4.453049643	0.034838978	0.999713314	NA	NA
Timm44	0.691887165	-0.241628608	4.449081888	0.034920016	0.999713314	ENSMUSG00000002949	protein_coding
Phactr2	0.555710897	0.579267371	4.444019616	0.035023694	0.999713314	ENSMUSG00000062866	protein_coding
Shisa6	0.327369891	2.196158961	4.44158996	0.035073569	0.999713314	ENSMUSG00000053930	protein_coding
Usf2	-0.409991544	1.455601906	4.433568876	0.035238751	0.999713314	ENSMUSG00000058239	protein_coding
Whsc1l1	-0.298417412	2.690446012	4.418972091	0.035541441	0.999713314	NA	NA
Pappa	-0.652286899	0.011583028	4.414676921	0.035631025	0.999713314	ENSMUSG00000028370	protein_coding
Snord104	-0.345189368	8.406709228	4.381130206	0.036338894	0.999713314	ENSMUSG00000065126	snoRNA
Pank1	-0.588388181	0.162048651	4.369824903	0.036580751	0.999713314	ENSMUSG00000033610	protein_coding
Tmem189	-0.543668214	0.345680156	4.366259999	0.036657364	0.999713314	NA	NA
2610035F20Rik	0.564716148	0.437192497	4.351220513	0.036982433	0.999713314	ENSMUSG00000085555	lncRNA
Notch1	0.35487374	1.526320697	4.32807601	0.037488598	0.999713314	ENSMUSG00000026923	protein_coding
Prr13	0.552761894	0.310494317	4.321355359	0.037636933	0.999713314	ENSMUSG00000023048	protein_coding
Cdk13	0.377535626	1.685251666	4.31732562	0.03772617	0.999713314	ENSMUSG00000041297	protein_coding
Smim14	0.558787829	0.367983989	4.315097182	0.037775613	0.999713314	ENSMUSG00000037822	protein_coding
Pde7a	-0.587034818	0.32141144	4.287762667	0.038387649	0.999713314	ENSMUSG00000069094	protein_coding
Adcyap1r1	0.337445625	2.07957587	4.281381626	0.038532015	0.999713314	ENSMUSG00000029778	protein_coding
Rab23	0.646528886	0.168795912	4.278038194	0.038607885	0.999713314	ENSMUSG00000004768	protein_coding
Msl2	0.361812717	1.963846351	4.276896294	0.038633833	0.999713314	ENSMUSG00000066415	protein_coding
Nkd1	-0.630307907	0.020583593	4.27608025	0.038652388	0.999713314	ENSMUSG00000031661	protein_coding
Tldc2	-0.430380495	1.105425457	4.267410417	0.038850094	0.999713314	ENSMUSG00000074628	protein_coding
Ston2	-0.657528716	-0.087739473	4.262630206	0.038959555	0.999713314	ENSMUSG00000020961	protein_coding
Limk2	-0.329489828	1.843705515	4.248779232	0.039278556	0.999713314	ENSMUSG00000020451	protein_coding
Arfgap2	-0.563879555	0.240180487	4.237499849	0.039540354	0.999713314	ENSMUSG00000027255	protein_coding
Gm39038	-0.46431425	1.214088756	4.21649744	0.040032717	0.999713314	ENSMUSG00000108390	lncRNA
Ube2d3	-0.595214583	0.647823058	4.169282962	0.041163217	0.999713314	ENSMUSG00000078578	protein_coding
Scamp4	0.684650404	-0.116864263	4.141147556	0.041852788	0.999713314	ENSMUSG00000113949	protein_coding
Abhd8	-0.303286758	2.430275136	4.14066357	0.041864755	0.999713314	ENSMUSG00000007950	protein_coding
Gab2	0.579711771	0.336772227	4.136446787	0.041969177	0.999713314	ENSMUSG00000004508	protein_coding
Rabgap1	-0.386644281	1.702253841	4.115106554	0.042501848	0.999713314	ENSMUSG00000035437	protein_coding
Mir1a-1	1.035683976	0.597369649	4.114328942	0.042521391	0.999713314	ENSMUSG00000070144	miRNA
Cep295	-0.667429293	0.179882589	4.110949615	0.042606433	0.999713314	ENSMUSG00000046111	protein_coding
Clstn2	-0.332059192	2.348495344	4.106768524	0.042711899	0.999713314	ENSMUSG00000032452	protein_coding
Ube4a	0.448927468	0.849538721	4.091667941	0.043095095	0.999713314	ENSMUSG00000059890	protein_coding
Fxr2	-0.292848187	2.442499605	4.076141783	0.043492862	0.999713314	ENSMUSG00000018765	protein_coding
Gm34159	-0.618365427	-0.108084709	4.073870023	0.043551386	0.999713314	NA	NA
Alad	0.559292787	0.156193685	4.073333688	0.043565215	0.999713314	ENSMUSG00000028393	protein_coding
Luzp2	0.347811899	1.85901399	4.072915424	0.043576003	0.999713314	ENSMUSG00000063297	protein_coding
Acsl3	0.464720045	0.818707499	4.070349754	0.043642237	0.999713314	ENSMUSG00000032883	protein_coding
Cdan1	-0.409917782	1.150935809	4.06739127	0.043718744	0.999713314	ENSMUSG00000027284	protein_coding
Stox2	-0.330133478	2.230064365	4.06598667	0.043755116	0.999713314	ENSMUSG00000038143	protein_coding
Zc3h6	0.518075415	0.492696357	4.061126927	0.043881206	0.999713314	ENSMUSG00000042851	protein_coding
Atg13	-0.40179272	1.214210468	4.05855646	0.043948053	0.999713314	ENSMUSG00000027244	protein_coding
Homer1	-0.430913363	1.327614942	4.049448542	0.044185777	0.999713314	ENSMUSG00000007617	protein_coding
9930021J03Rik	-0.420445205	1.211073271	4.033067987	0.044616734	0.999713314	NA	NA
Glyr1	0.383306512	1.572867876	4.031366219	0.044661759	0.999713314	ENSMUSG00000022536	protein_coding
Lrfn3	0.650015107	-0.138017786	4.023688007	0.044865503	0.999713314	ENSMUSG00000036957	protein_coding
Synm	0.51813534	0.81596993	4.023314224	0.044875447	0.999713314	ENSMUSG00000030554	protein_coding
Tmtc4	-0.476190246	0.653536958	4.019091276	0.044987947	0.999713314	ENSMUSG00000041594	protein_coding
Mea1	-0.52879055	0.177546252	3.995060121	0.045633824	0.999713314	ENSMUSG00000002768	protein_coding
9330182L06Rik	-0.478515781	0.736870083	3.994746752	0.045642311	0.999713314	NA	NA
Bmi1	0.658919833	0.18760644	3.986220506	0.045873855	0.999713314	ENSMUSG00000026739	protein_coding
Mt1	0.398018992	1.452972134	3.984755155	0.045913773	0.999713314	ENSMUSG00000031765	protein_coding
Dgkh	0.313563347	2.016225621	3.980459593	0.046031002	0.999713314	ENSMUSG00000034731	protein_coding
Eif2ak4	0.422118182	1.098578726	3.967824698	0.046377649	0.999713314	ENSMUSG00000005102	protein_coding
Bcas3	0.443820624	0.932702107	3.967763923	0.046379323	0.999713314	ENSMUSG00000059439	protein_coding
Strn3	-0.416124111	1.197206478	3.948190329	0.046921802	0.999713314	ENSMUSG00000020954	protein_coding
Pigv	-0.618859869	-0.076711829	3.943279927	0.04705894	0.999713314	ENSMUSG00000043257	protein_coding
Srp72	0.525026316	0.205491257	3.923613546	0.047612435	0.999713314	ENSMUSG00000036323	protein_coding
Osbp	0.357255191	1.465565574	3.921767632	0.047664738	0.999713314	ENSMUSG00000024687	protein_coding
Pag1	-0.497882991	0.753216847	3.910130657	0.047995866	0.999713314	ENSMUSG00000027508	protein_coding
Diras2	-0.30344227	2.85952928	3.904464376	0.048157976	0.999713314	ENSMUSG00000047842	protein_coding
Prr12	0.31554212	2.230066594	3.899443112	0.048302116	0.999713314	ENSMUSG00000046574	protein_coding
Tor1aip2	0.592537121	0.374358692	3.899098364	0.048312029	0.999713314	ENSMUSG00000050565	protein_coding
Zdhhc5	-0.551994898	0.458202428	3.897901466	0.048346462	0.999713314	ENSMUSG00000034075	protein_coding
Sos2	0.510822591	0.514444614	3.892022354	0.04851597	0.999713314	ENSMUSG00000034801	protein_coding
Snord64	-0.288747151	5.520709113	3.888289475	0.048623922	0.999713314	ENSMUSG00000077191	snoRNA
Mink1	-0.26760183	2.879372088	3.883670718	0.048757845	0.999713314	ENSMUSG00000020827	protein_coding
Psmd11	0.55802692	0.467109583	3.879111491	0.048890424	0.999713314	ENSMUSG00000017428	protein_coding
Ephb6	-0.613474597	0.045579009	3.876804404	0.048957658	0.999713314	ENSMUSG00000029869	protein_coding
Mapk14	0.340120342	1.771019994	3.864583802	0.049315424	0.999713314	ENSMUSG00000053436	protein_coding
Ak1	-0.400883643	1.363602126	3.85598066	0.049568941	0.999713314	ENSMUSG00000026817	protein_coding
2410131K14Rik	-0.593524152	-0.114060639	3.855242615	0.049590754	0.999713314	NA	NA
Mvp	-0.639546786	-0.235838907	3.847927947	0.049807487	0.999713314	ENSMUSG00000030681	protein_coding
Ik	-0.408576983	1.431473769	3.833223554	0.05024621	0.999713314	ENSMUSG00000024474	protein_coding
Arhgef1	-0.271778183	2.501978729	3.812607697	0.050868197	0.999713314	ENSMUSG00000040940	protein_coding
Slc27a4	-0.338416228	1.919916243	3.81165614	0.050897102	0.999713314	ENSMUSG00000059316	protein_coding
Clu	0.262524891	2.842470417	3.811181766	0.050911518	0.999713314	ENSMUSG00000022037	protein_coding
Abcc8	-0.321973063	2.246543111	3.810828684	0.050922251	0.999713314	ENSMUSG00000040136	protein_coding
Pcdhga4	-0.55873298	0.210050623	3.809449642	0.050964194	0.999713314	ENSMUSG00000103677	protein_coding
Smarcc1	0.455956209	0.563920668	3.806749565	0.051046421	0.999713314	ENSMUSG00000032481	protein_coding
Msi1	0.418159763	1.06182212	3.783184033	0.051770058	0.999713314	ENSMUSG00000054256	protein_coding
Krt222	0.718730436	-0.447197541	3.781614567	0.051818636	0.999713314	ENSMUSG00000035849	protein_coding
Tlk1	0.489645624	0.214282675	3.761723681	0.052438495	0.999713314	ENSMUSG00000041997	protein_coding
Usp8	0.358666329	1.348864074	3.744639129	0.052977166	0.999713314	ENSMUSG00000027363	protein_coding
S1pr1	0.385124168	1.119014985	3.744331335	0.052986924	0.999713314	ENSMUSG00000045092	protein_coding
Diaph2	0.533377957	0.534919852	3.743676734	0.053007684	0.999713314	ENSMUSG00000034480	protein_coding
Gtf3c4	-0.464614814	0.720965227	3.741979536	0.053061548	0.999713314	ENSMUSG00000035666	protein_coding
Gucy1b3	-0.568378488	0.168513458	3.733226034	0.053340279	0.999713314	NA	NA
Ina	0.34423309	1.66369732	3.717423733	0.053847394	0.999713314	ENSMUSG00000034336	protein_coding
Synrg	-0.385595102	1.233121377	3.712137189	0.054018183	0.999713314	ENSMUSG00000034940	protein_coding
Siah2	-0.585107557	0.030271113	3.702071679	0.054344953	0.999713314	ENSMUSG00000036432	protein_coding
Mccc1	0.583517006	0.531271425	3.698413131	0.054464243	0.999713314	ENSMUSG00000027709	protein_coding
Brpf3	0.407618851	1.43042784	3.69060917	0.054719628	0.999713314	ENSMUSG00000063952	protein_coding
Nomo1	0.282700016	2.718484763	3.683503612	0.054953261	0.999713314	ENSMUSG00000030835	protein_coding
Slc7a10	0.471062255	0.5837527	3.677907991	0.055137991	0.999713314	ENSMUSG00000030495	protein_coding
Uvrag	0.48167854	0.432872715	3.668590313	0.055447062	0.999713314	ENSMUSG00000035354	protein_coding
Snora35	0.834697584	6.869978316	3.658729146	0.055776162	0.999713314	ENSMUSG00000077767	snoRNA
Fkbp1a	0.392834135	1.051098113	3.655339717	0.055889756	0.999713314	ENSMUSG00000032966	protein_coding
Nav1	0.322040813	1.760315706	3.651018784	0.056034925	0.999713314	ENSMUSG00000009418	protein_coding
Ctcf	0.49512451	0.758500246	3.64892829	0.056105303	0.999713314	ENSMUSG00000005698	protein_coding
Peak1	-0.321105926	2.140289693	3.634575868	0.056591022	0.999713314	ENSMUSG00000074305	protein_coding
Gm31914	0.580894242	-0.146190781	3.628743093	0.05678969	0.999713314	NA	NA
Parvb	0.552537321	0.058676284	3.628381682	0.056802024	0.999713314	ENSMUSG00000022438	protein_coding
Tcf3	-0.402747747	1.089408431	3.623665432	0.056963241	0.999713314	ENSMUSG00000020167	protein_coding
LOC108167375	-0.588161012	0.544234745	3.61401723	0.057294564	0.999713314	NA	NA
Rreb1	0.354366777	1.998359964	3.610686685	0.05740941	0.999713314	ENSMUSG00000039087	protein_coding
Timp3	0.356234399	1.937142259	3.60580818	0.057578077	0.999713314	ENSMUSG00000020044	protein_coding
Pld3	-0.423794183	0.713559275	3.604738685	0.057615123	0.999713314	ENSMUSG00000003363	protein_coding
Srsf10	-0.606482967	-0.139380952	3.60357359	0.057655509	0.999713314	ENSMUSG00000028676	protein_coding
Cxxc5	-0.276102233	2.332418889	3.590024043	0.058127402	0.999713314	ENSMUSG00000046668	protein_coding
Rabl6	-0.308109409	2.194973511	3.581424742	0.058429019	0.999713314	ENSMUSG00000015087	protein_coding
Mir26a-1	0.61662516	0.922071957	3.580545186	0.058459962	0.999713314	ENSMUSG00000065513	miRNA
Sart1	-0.343522827	1.55015493	3.580134866	0.058474404	0.999713314	ENSMUSG00000039148	protein_coding
Sesn1	0.407988596	0.946777228	3.575255062	0.058646442	0.999713314	ENSMUSG00000038332	protein_coding
Gm16897	-0.541119871	0.139362801	3.572919537	0.058728971	0.999713314	ENSMUSG00000097325	lncRNA
Chp1	0.600729454	0.0940127	3.558483155	0.059241851	0.999713314	ENSMUSG00000014077	protein_coding
Sp1	-0.459403302	0.854780437	3.555724284	0.059340406	0.999713314	ENSMUSG00000001280	protein_coding
Rgma	0.456853102	0.768790739	3.553332446	0.05942599	0.999713314	ENSMUSG00000070509	protein_coding
Dctn2	0.320979285	1.720726399	3.546397369	0.059674883	0.999713314	ENSMUSG00000025410	protein_coding
Ache	-0.355125875	1.40019572	3.545008632	0.059724856	0.999713314	ENSMUSG00000023328	protein_coding
Mir186	-0.637522323	0.220805183	3.541620933	0.059846949	0.999713314	ENSMUSG00000065431	miRNA
Cdk9	-0.475835402	0.383868694	3.536030639	0.060049004	0.999713314	ENSMUSG00000009555	protein_coding
Dpysl4	-0.297381707	2.227756228	3.502180723	0.061288076	0.999713314	ENSMUSG00000025478	protein_coding
Lama5	0.476943859	0.560828186	3.501138072	0.061326672	0.999713314	ENSMUSG00000015647	protein_coding
Cep85l	0.542325923	0.235128062	3.496269538	0.061507232	0.999713314	ENSMUSG00000038594	protein_coding
Wdr47	0.460940072	0.490737175	3.495274251	0.061544214	0.999713314	ENSMUSG00000040389	protein_coding
Prkci	0.47899621	0.341417565	3.489038855	0.061776442	0.999713314	ENSMUSG00000037643	protein_coding
Serinc2	-0.384686632	1.279974456	3.4855976	0.061905006	0.999713314	ENSMUSG00000023232	protein_coding
Fam195b	0.556698089	0.469420359	3.482636058	0.062015877	0.999713314	NA	NA
Mir132	0.517383894	0.789583071	3.482268525	0.06202965	0.999713314	ENSMUSG00000065537	miRNA
Myo1c	-0.433675503	0.720167109	3.481348433	0.062064147	0.999713314	ENSMUSG00000017774	protein_coding
Arrb2	0.444284069	0.825055751	3.480243837	0.062105588	0.999713314	ENSMUSG00000060216	protein_coding
Ubqln4	0.343644317	1.596946731	3.477592108	0.062205192	0.999713314	ENSMUSG00000008604	protein_coding
Mir409	-0.574216557	0.245075477	3.470090373	0.062487897	0.999713314	ENSMUSG00000105849	miRNA
Slc25a27	-0.344738785	1.808103365	3.469699926	0.062502648	0.999713314	ENSMUSG00000023912	protein_coding
Rasal2	0.355468199	1.183138711	3.461952021	0.062796141	0.999713314	ENSMUSG00000070565	protein_coding
Map3k14	-0.623603402	0.309643416	3.460548012	0.062849482	0.999713314	ENSMUSG00000020941	protein_coding
Anapc4	0.541191795	0.075135672	3.460133597	0.062865235	0.999713314	ENSMUSG00000029176	protein_coding
Zfp746	-0.404891224	0.923032417	3.457561749	0.062963097	0.999713314	ENSMUSG00000057691	protein_coding
Trim33	-0.384751675	1.229509525	3.456624971	0.062998782	0.999713314	ENSMUSG00000033014	protein_coding
Mybpc1	-0.59053781	0.161726541	3.455455968	0.063043344	0.999713314	ENSMUSG00000020061	protein_coding
Nr3c2	-0.541758531	0.031615325	3.450846862	0.06321937	0.999713314	ENSMUSG00000031618	protein_coding
Ss18l1	-0.482819207	0.43731338	3.447828447	0.06333493	0.999713314	ENSMUSG00000039086	protein_coding
Mybpc3	0.505533788	0.871654809	3.447162324	0.063360463	0.999713314	ENSMUSG00000002100	protein_coding
Zcchc14	0.278921256	2.221800948	3.432775709	0.063914595	0.999713314	ENSMUSG00000061410	protein_coding
Prom1	-0.56211046	-0.011640636	3.431051426	0.063981356	0.999713314	ENSMUSG00000029086	protein_coding
Mirlet7i	-0.403495903	1.686347138	3.430334085	0.064009152	0.999713314	ENSMUSG00000065406	miRNA
Mir134	0.468537781	1.23023505	3.428427935	0.064083074	0.999713314	ENSMUSG00000065426	miRNA
Arhgef40	0.385426187	1.161545297	3.423766282	0.064264243	0.999713314	ENSMUSG00000004562	protein_coding
Tmod1	-0.49417853	0.459714865	3.419565223	0.064427979	0.999713314	ENSMUSG00000028328	protein_coding
Phc1	0.51538894	0.396795218	3.415121548	0.064601656	0.999713314	ENSMUSG00000040669	protein_coding
Faap20	0.505858312	0.234451171	3.41009949	0.06479854	0.999713314	ENSMUSG00000073684	protein_coding
Dbndd2	-0.305243688	1.814332475	3.405910113	0.064963269	0.999713314	ENSMUSG00000017734	protein_coding
Adcy3	0.401099698	0.936150823	3.403036006	0.065076539	0.999713314	ENSMUSG00000020654	protein_coding
Nemf	0.545063829	-0.131246059	3.401946296	0.06511954	0.999713314	ENSMUSG00000020982	protein_coding
Dnah11	-0.421767274	1.095018903	3.395680104	0.065367401	0.999713314	ENSMUSG00000018581	protein_coding
Mapk8ip2	0.266039152	3.39605773	3.388554157	0.065650494	0.999713314	ENSMUSG00000022619	protein_coding
Prdm8	-0.40194755	0.869273184	3.388233527	0.065663262	0.999713314	ENSMUSG00000035456	protein_coding
Adamts16	0.555277462	-0.095540664	3.387153189	0.065706304	0.999713314	ENSMUSG00000049538	protein_coding
Sugp1	-0.420320551	0.869679973	3.369479895	0.066414719	0.999713314	ENSMUSG00000011306	protein_coding
Zfp622	-0.574900357	0.269088161	3.348422911	0.067269434	0.999713314	ENSMUSG00000052253	protein_coding
Brd9	-0.354167085	1.560334853	3.346909168	0.067331329	0.999713314	ENSMUSG00000057649	protein_coding
Atp6v0a2	-0.326314345	1.611737011	3.346865605	0.067333111	0.999713314	ENSMUSG00000038023	protein_coding
March4	-0.622354602	-0.145317988	3.345678951	0.067381675	0.999713314	NA	NA
Syt4	0.366765108	1.776639705	3.340219688	0.067605582	0.999713314	ENSMUSG00000024261	protein_coding
Ccnt2	-0.385945189	1.043673618	3.339242473	0.067645746	0.999713314	ENSMUSG00000026349	protein_coding
Denr	0.613365442	-0.1885503	3.339137629	0.067650056	0.999713314	ENSMUSG00000023106	protein_coding
Rab18	-0.526166587	0.00116918	3.335310664	0.067807601	0.999713314	ENSMUSG00000073639	protein_coding
Kcmf1	-0.453877258	0.671855645	3.312143969	0.068769717	0.999713314	ENSMUSG00000055239	protein_coding
Lurap1	-0.37543793	1.041531292	3.311791373	0.068784473	0.999713314	ENSMUSG00000028701	protein_coding
Dirc2	0.430737814	0.829464003	3.311579268	0.068793351	0.999713314	NA	NA
Usp6nl	-0.40891819	1.094272149	3.306385249	0.069011137	0.999713314	ENSMUSG00000039046	protein_coding
Gemin5	0.612128924	-0.010483785	3.301169555	0.069230575	0.999713314	ENSMUSG00000037275	protein_coding
Tspan15	0.613823646	0.263414115	3.29394407	0.069535804	0.999713314	ENSMUSG00000037031	protein_coding
Ccdc92b	0.49722926	0.602856018	3.291276632	0.069648849	0.999713314	ENSMUSG00000069814	protein_coding
Kri1	-0.469468616	0.202642571	3.288580887	0.069763294	0.999713314	ENSMUSG00000035047	protein_coding
Mlycd	-0.53602511	0.288939658	3.288367032	0.069772382	0.999713314	ENSMUSG00000074064	protein_coding
5830417I10Rik	0.474160502	0.292812526	3.284601793	0.06993259	0.999713314	ENSMUSG00000078684	transcribed_unprocessed_pseudogene
Snord87	0.239914336	5.899790805	3.281843172	0.070050218	0.999713314	ENSMUSG00000093178	snoRNA
St3gal3	0.401775855	1.053026646	3.280152696	0.070122405	0.999713314	ENSMUSG00000028538	protein_coding
Arf6	0.371718946	1.443024079	3.278383207	0.070198051	0.999713314	ENSMUSG00000044147	protein_coding
Prodh	0.483863605	0.278820398	3.273032671	0.070427319	0.999713314	ENSMUSG00000003526	protein_coding
Ppp2r2cos	0.543808585	0.108227678	3.268742282	0.07061174	0.999713314	ENSMUSG00000087487	lncRNA
9330159F19Rik	-0.436670592	0.447451512	3.260464313	0.070969029	0.999713314	ENSMUSG00000004360	protein_coding
Ap2s1	0.585669527	0.188006919	3.257289658	0.071106565	0.999713314	ENSMUSG00000008036	protein_coding
Npc2	0.488185313	0.189053595	3.254536079	0.07122609	0.999713314	ENSMUSG00000021242	protein_coding
Gm33649	0.448711223	0.569998263	3.252946047	0.071295207	0.999713314	NA	NA
Recql5	0.535862081	0.139112696	3.251839393	0.071343354	0.999713314	ENSMUSG00000020752	protein_coding
Plk5	-0.291275977	2.105851647	3.242653569	0.07174435	0.999713314	ENSMUSG00000035486	protein_coding
Med16	0.548432614	0.005920934	3.241160914	0.071809738	0.999713314	ENSMUSG00000013833	protein_coding
Armcx2	-0.536989447	0.187238877	3.237757807	0.071959056	0.999713314	ENSMUSG00000033436	protein_coding
LOC108168022	-0.492759149	0.287114284	3.237696132	0.071961765	0.999713314	NA	NA
Sntb2	0.536685561	0.330098142	3.235680157	0.07205038	0.999713314	ENSMUSG00000041308	protein_coding
Tm9sf2	-0.439207274	0.684665141	3.232080681	0.072208891	0.999713314	ENSMUSG00000025544	protein_coding
Lamb2	0.343377876	1.302209329	3.229920191	0.072304212	0.999713314	ENSMUSG00000052911	protein_coding
Fam13b	0.500112743	0.876913351	3.228931888	0.072347861	0.999713314	ENSMUSG00000036501	protein_coding
Bahd1	-0.437807217	0.784209654	3.224277643	0.0725538	0.999713314	ENSMUSG00000040007	protein_coding
Slc23a2	-0.357324881	2.008926337	3.219601383	0.072761347	0.999713314	ENSMUSG00000027340	protein_coding
Eid1	0.428481261	0.935805493	3.217094347	0.072872878	0.999713314	ENSMUSG00000091337	protein_coding
Gm34245	0.325370605	1.534853008	3.21527993	0.072953712	0.999713314	ENSMUSG00000114896	TEC
Ppig	-0.379400502	1.078033412	3.214896312	0.072970814	0.999713314	ENSMUSG00000042133	protein_coding
Map2k2	-0.301772951	1.58998049	3.19311772	0.073948853	0.999713314	ENSMUSG00000035027	protein_coding
Atp8a2	-0.447868706	0.654691483	3.189873772	0.074095733	0.999713314	ENSMUSG00000021983	protein_coding
Pbx2	0.498178097	0.280822349	3.183706629	0.074375834	0.999713314	ENSMUSG00000034673	protein_coding
Carkd	0.607898927	-0.251791637	3.182444143	0.074433314	0.999713314	NA	NA
Usp24	0.236196406	2.741873723	3.181885605	0.074458759	0.999713314	ENSMUSG00000028514	protein_coding
Hsdl1	0.461486799	0.221621774	3.176202824	0.074718179	0.999713314	ENSMUSG00000034189	protein_coding
Sphk2	0.446661126	0.463933437	3.176001751	0.074727375	0.999713314	ENSMUSG00000057342	protein_coding
Mir300	-0.443528334	1.168606154	3.172177344	0.074902529	0.999713314	ENSMUSG00000098807	miRNA
Ccdc28b	0.458662023	0.343405141	3.169394258	0.075030269	0.999713314	ENSMUSG00000028795	protein_coding
Cxx1c	0.498339211	0.198616442	3.163889499	0.075283619	0.999713314	NA	NA
Pdgfa	0.514081929	-0.010053897	3.160430905	0.075443267	0.999713314	ENSMUSG00000025856	protein_coding
0610010K14Rik	-0.647228783	-0.100535317	3.159164547	0.075501813	0.999713314	NA	NA
Polr1b	-0.507007412	0.116685755	3.142399838	0.076281492	0.999713314	ENSMUSG00000027395	protein_coding
Slc39a10	0.510800427	0.106087118	3.14158468	0.076319623	0.999713314	ENSMUSG00000025986	protein_coding
Tmem130	-0.442436614	0.404782392	3.137857555	0.076494228	0.999713314	ENSMUSG00000043388	protein_coding
Zfp949	-0.517941259	0.086888729	3.12891952	0.076914701	0.999713314	ENSMUSG00000032425	protein_coding
LOC108167796	0.434276628	0.352817232	3.122471853	0.077219564	0.999713314	NA	NA
Dido1	-0.249573496	2.556665965	3.112394052	0.077698675	0.999713314	ENSMUSG00000038914	protein_coding
Calu	-0.460739022	0.671033754	3.10948246	0.07783769	0.999713314	ENSMUSG00000029767	protein_coding
Mir702	0.522809865	0.670923676	3.109056568	0.077858047	0.999713314	ENSMUSG00000076240	miRNA
Whrn	0.317631232	2.334957503	3.108831532	0.077868806	0.999713314	ENSMUSG00000039137	protein_coding
Btg1	0.271985671	2.054499356	3.107439995	0.077935369	0.999713314	ENSMUSG00000036478	protein_coding
Itpka	-0.512014799	0.515575061	3.098153295	0.07838116	0.999713314	ENSMUSG00000027296	protein_coding
Fxyd1	0.574502014	-0.211589677	3.09400354	0.078581248	0.999713314	ENSMUSG00000036570	protein_coding
Unk	-0.374623013	1.047883525	3.093462585	0.078607372	0.999713314	ENSMUSG00000020770	protein_coding
Dzip1	0.317388757	1.356332419	3.081470562	0.079188896	0.999713314	ENSMUSG00000042156	protein_coding
Nr2f1	0.451833817	0.608644321	3.079569848	0.079281492	0.999713314	ENSMUSG00000069171	protein_coding
AF357359	-0.234242275	5.037772319	3.078705424	0.079323641	0.999713314	NA	NA
Tbc1d17	-0.3694549	1.247530976	3.076778957	0.079417664	0.999713314	ENSMUSG00000038520	protein_coding
2310022A10Rik	-0.484849406	0.027267185	3.070496207	0.079725133	0.999713314	ENSMUSG00000049643	protein_coding
4932438A13Rik	0.24483026	2.935159049	3.069357058	0.079781019	0.999713314	NA	NA
Vim	0.292192999	2.231926663	3.068066725	0.079844373	0.999713314	ENSMUSG00000026728	protein_coding
Cyp2d22	-0.563263553	0.00646078	3.066892898	0.079902053	0.999713314	ENSMUSG00000061740	protein_coding
Slc29a1	-0.513201668	0.321685982	3.063100191	0.080088729	0.999713314	ENSMUSG00000023942	protein_coding
Polr3h	0.456097092	0.427238593	3.057716036	0.080354544	0.999713314	ENSMUSG00000022476	protein_coding
Snord35b	-0.314212627	1.923064097	3.053940961	0.080541486	0.999713314	ENSMUSG00000064767	snoRNA
Arpc4	0.401565727	0.913331737	3.05062654	0.080706003	0.999713314	ENSMUSG00000079426	protein_coding
Polrmt	0.346755755	1.15576293	3.04636834	0.080917898	0.999713314	ENSMUSG00000020329	protein_coding
Sec23b	-0.558110492	-0.036738738	3.042678874	0.081101977	0.999713314	ENSMUSG00000027429	protein_coding
Mobp	0.278890873	3.66794608	3.042137811	0.08112901	0.999713314	ENSMUSG00000032517	protein_coding
Zxdc	-0.366879519	1.018781	3.039866497	0.081242598	0.999713314	ENSMUSG00000034430	protein_coding
Zfp180	-0.443796631	0.379381852	3.038936762	0.081289144	0.999713314	ENSMUSG00000057101	protein_coding
BC030336	-0.485183626	0.226935377	3.029632211	0.081756547	0.999713314	NA	NA
Aars	0.29190298	2.333982882	3.02820932	0.081828279	0.999713314	NA	NA
Dcun1d4	-0.50661718	0.18669003	3.018053611	0.082342238	0.999713314	ENSMUSG00000051674	protein_coding
Pcdh1	-0.323197746	1.693133882	3.01676887	0.082407504	0.999713314	ENSMUSG00000051375	protein_coding
Rps3	-0.408615913	1.183360533	3.014213711	0.082537474	0.999713314	ENSMUSG00000030744	protein_coding
Map9	0.526590211	0.115505187	3.009572896	0.082774099	0.999713314	ENSMUSG00000033900	protein_coding
Zfp212	-0.507602482	0.145610963	3.008619156	0.082822819	0.999713314	ENSMUSG00000052763	protein_coding
Shd	0.510131956	-0.041627335	3.008386815	0.082834692	0.999713314	ENSMUSG00000039154	protein_coding
Cdv3	-0.348584607	1.307180836	3.007846107	0.082862331	0.999713314	ENSMUSG00000032803	protein_coding
Ogfod1	-0.403934535	0.838918482	3.004570041	0.083030004	0.999713314	ENSMUSG00000033009	protein_coding
Enpp2	0.604859318	2.423644832	2.98985364	0.083787741	0.999713314	ENSMUSG00000022425	protein_coding
Nr2f6	-0.393091978	1.157322122	2.987109446	0.083929862	0.999713314	ENSMUSG00000002393	protein_coding
Nr2c2	0.31867178	1.32691325	2.985615667	0.084007334	0.999713314	ENSMUSG00000005893	protein_coding
Stat3	0.519073493	0.240715921	2.984026882	0.084089819	0.999713314	ENSMUSG00000004040	protein_coding
Pcdhga6	-0.490870123	0.061036238	2.98386661	0.084098144	0.999713314	ENSMUSG00000103793	protein_coding
Rnf38	0.476543364	0.205410378	2.981116979	0.084241118	0.999713314	ENSMUSG00000035696	protein_coding
Cacul1	0.519927944	0.543465575	2.976234253	0.084495654	0.999713314	ENSMUSG00000033417	protein_coding
Pds5b	0.403231624	0.951009836	2.96975413	0.084834747	0.999713314	ENSMUSG00000034021	protein_coding
Pcmtd2	-0.307683133	1.988895674	2.963741441	0.085150697	0.999713314	ENSMUSG00000027589	protein_coding
Pcp4l1	0.566737141	0.033702749	2.96286215	0.085197007	0.999713314	ENSMUSG00000038370	protein_coding
Dnajb6	-0.45213625	0.19086833	2.961044981	0.085292801	0.999713314	ENSMUSG00000029131	protein_coding
Stard5	0.479961207	0.397486515	2.95655581	0.085529951	0.999713314	ENSMUSG00000046027	protein_coding
Xylt1	0.475533404	0.253238468	2.954589253	0.085634063	0.999713314	ENSMUSG00000030657	protein_coding
Zc3h14	0.38251482	0.795059422	2.953365062	0.085698943	0.999713314	ENSMUSG00000021012	protein_coding
Acacb	0.519399388	-0.005684204	2.950222869	0.085865716	0.999713314	ENSMUSG00000042010	protein_coding
Ttyh2	-0.26940853	2.067098174	2.948440891	0.085960451	0.999713314	ENSMUSG00000034714	protein_coding
Fam73a	0.36035484	1.040543136	2.942884489	0.086256573	0.999713314	NA	NA
Psmd3	0.275047789	1.828168086	2.942179791	0.086294207	0.999713314	ENSMUSG00000017221	protein_coding
Mlec	-0.27062777	2.264242936	2.923947833	0.087274101	0.999713314	ENSMUSG00000048578	protein_coding
Sp3	0.497300487	0.156338288	2.920217166	0.08747609	0.999713314	ENSMUSG00000027109	protein_coding
Dlgap3	0.230593456	2.741552307	2.915604985	0.087726508	0.999713314	ENSMUSG00000042388	protein_coding
Frmd8	-0.472006782	0.263745903	2.9149042	0.087764624	0.999713314	ENSMUSG00000024816	protein_coding
Wdfy2	-0.480855274	0.18643811	2.914426491	0.087790618	0.999713314	ENSMUSG00000014547	protein_coding
2310035C23Rik	-0.309336712	1.677267257	2.910138932	0.088024292	0.999713314	NA	NA
Clec16a	0.26217501	2.649881004	2.909688645	0.088048871	0.999713314	ENSMUSG00000068663	protein_coding
Chchd10	0.472633796	0.634904192	2.906559488	0.088219889	0.999713314	ENSMUSG00000049422	protein_coding
Ints3	0.330225293	1.222453966	2.905845565	0.088258957	0.999713314	ENSMUSG00000027933	protein_coding
Rock2	-0.276112616	2.35445642	2.900964822	0.088526551	0.999713314	ENSMUSG00000020580	protein_coding
Cnn3	0.484012724	0.347591111	2.892238989	0.089007151	0.999713314	ENSMUSG00000053931	protein_coding
Gsg1l	-0.545949457	0.14876417	2.891917358	0.08902492	0.999713314	ENSMUSG00000046182	protein_coding
Mettl17	-0.502877521	0.001535884	2.88589571	0.089358301	0.999713314	ENSMUSG00000004561	protein_coding
Gria3	0.317390244	1.49441406	2.88382731	0.089473128	0.999713314	ENSMUSG00000001986	protein_coding
Cdk5rap2	0.24794806	2.252777772	2.880822159	0.089640243	0.999713314	ENSMUSG00000039298	protein_coding
Jam2	-0.48698944	0.167295483	2.88076512	0.089643418	0.999713314	ENSMUSG00000053062	protein_coding
Vps9d1	-0.457462225	0.730910186	2.878432911	0.08977335	0.999713314	ENSMUSG00000001062	protein_coding
Bend6	0.431539157	0.668408082	2.876438869	0.089884603	0.999713314	ENSMUSG00000042182	protein_coding
Cox5a	-0.495159181	0.108249962	2.874927728	0.089969014	0.999713314	ENSMUSG00000000088	protein_coding
Trpc1	0.395956665	0.714301777	2.873651788	0.090040354	0.999713314	ENSMUSG00000032839	protein_coding
Acaca	-0.387462008	0.673803986	2.873621403	0.090042053	0.999713314	ENSMUSG00000020532	protein_coding
Josd1	-0.415126523	0.499524753	2.873236811	0.090063569	0.999713314	ENSMUSG00000022426	protein_coding
Srpk2	0.352970092	1.551861272	2.870772968	0.090201538	0.999713314	ENSMUSG00000062604	protein_coding
Arfgef1	0.403518251	0.918120099	2.87063031	0.090209534	0.999713314	ENSMUSG00000067851	protein_coding
Trpm7	0.426023448	0.830874008	2.866371053	0.090448606	0.999713314	ENSMUSG00000027365	protein_coding
Gm31159	-0.431230483	0.923595456	2.864732207	0.090540778	0.999713314	ENSMUSG00000122455	lncRNA
Creld1	-0.335593245	1.286453058	2.864264119	0.090567123	0.999713314	ENSMUSG00000030284	protein_coding
Dffa	-0.597242933	-0.160041429	2.862398442	0.090672209	0.999713314	ENSMUSG00000028974	protein_coding
Camk2n2	0.31349324	1.631401379	2.861156092	0.090742259	0.999713314	ENSMUSG00000051146	protein_coding
Ogdh	-0.236641384	2.681185022	2.85380293	0.091158073	0.999713314	ENSMUSG00000020456	protein_coding
Ahcyl1	0.225400431	2.928710074	2.849682825	0.091391965	0.999713314	ENSMUSG00000027893	protein_coding
Arhgap44	-0.25403096	2.147337859	2.845887936	0.091607972	0.999713314	ENSMUSG00000033389	protein_coding
Slco4a1	0.441222171	0.209291641	2.842375757	0.091808381	0.999713314	ENSMUSG00000038963	protein_coding
Adcy2	0.497018976	0.23393596	2.840244992	0.091930196	0.999713314	ENSMUSG00000021536	protein_coding
Zfp219	-0.258257805	2.760568195	2.83857029	0.092026062	0.999713314	ENSMUSG00000049295	protein_coding
Klhl29	0.474751513	0.671621716	2.832412887	0.092379469	0.999713314	ENSMUSG00000020627	protein_coding
Them6	0.452499243	0.468249156	2.831942538	0.092406525	0.999713314	ENSMUSG00000056665	protein_coding
Slk	0.284491793	1.970959408	2.825692115	0.092766894	0.999713314	ENSMUSG00000025060	protein_coding
Rab5c	0.438212593	0.574302938	2.824998972	0.092806952	0.999713314	ENSMUSG00000019173	protein_coding
Zfp654	0.429962006	0.518844233	2.824970705	0.092808586	0.999713314	ENSMUSG00000047141	protein_coding
Dcaf12	-0.482086248	0.160975743	2.824638356	0.092827799	0.999713314	ENSMUSG00000028436	protein_coding
Anks3	0.337002055	1.057975366	2.822600701	0.092945695	0.999713314	ENSMUSG00000022515	protein_coding
Pcbp1	0.342907006	1.132422929	2.818914375	0.093159393	0.999713314	ENSMUSG00000051695	protein_coding
Lsm11	0.388817499	0.879408686	2.818558729	0.093180038	0.999713314	ENSMUSG00000044847	protein_coding
Heatr1	-0.475169677	0.22716038	2.816544494	0.093297059	0.999713314	ENSMUSG00000050244	protein_coding
Mlc1	0.339930437	1.641153239	2.815219183	0.093374142	0.999713314	ENSMUSG00000035805	protein_coding
Atp6v0d1	0.525989097	0.471899966	2.811413078	0.093595899	0.999713314	ENSMUSG00000013160	protein_coding
Zcchc3	-0.528464501	0.038449355	2.808082858	0.093790399	0.999713314	ENSMUSG00000074682	protein_coding
Arhgef12	-0.204786074	3.159688104	2.801997611	0.094146943	0.999713314	ENSMUSG00000059495	protein_coding
Cep131	-0.323519988	1.336053054	2.799893913	0.094270544	0.999713314	ENSMUSG00000039781	protein_coding
N4bp1	0.411890338	0.89970511	2.795486063	0.094530097	0.999713314	ENSMUSG00000031652	protein_coding
0610009O20Rik	0.444518979	0.670811717	2.79365324	0.094638251	0.999713314	NA	NA
LOC108167645	-0.500495284	-0.014591543	2.788996927	0.094913622	0.999713314	NA	NA
Gid4	-0.39152343	1.155177131	2.786691659	0.095050277	0.999713314	ENSMUSG00000018415	protein_coding
Usp37	-0.530131263	-0.160541239	2.785423734	0.09512553	0.999713314	ENSMUSG00000033364	protein_coding
LOC105244195	-0.355962195	1.121873584	2.784768585	0.095164439	0.999713314	NA	NA
Ptk2	-0.379301059	0.862569636	2.783016904	0.095268557	0.999713314	ENSMUSG00000022607	protein_coding
Ccdc186	-0.412736588	0.511990124	2.781722401	0.09534558	0.999713314	ENSMUSG00000035173	protein_coding
Gripap1	-0.278885759	1.965761597	2.781198598	0.095376766	0.999713314	ENSMUSG00000031153	protein_coding
Rint1	-0.472002285	0.157374668	2.777672235	0.095587004	0.999713314	ENSMUSG00000028999	protein_coding
Vps37c	0.419516698	0.648786519	2.777419994	0.095602062	0.999713314	ENSMUSG00000048832	protein_coding
Atp9b	-0.326761176	1.191908802	2.776107605	0.095680448	0.999713314	ENSMUSG00000024566	protein_coding
Chmp1a	0.547228141	-0.158763104	2.771449572	0.095959226	0.999713314	ENSMUSG00000000743	protein_coding
Acly	0.385836577	1.136064573	2.770844788	0.095995486	0.999713314	ENSMUSG00000020917	protein_coding
Ubap2l	0.322265756	1.354646551	2.767764367	0.096180408	0.999713314	ENSMUSG00000042520	protein_coding
Gm15735	-0.427145154	0.309244591	2.766506209	0.096256048	0.999713314	NA	NA
Adam23	-0.239088511	2.774270185	2.765315686	0.096327682	0.999713314	ENSMUSG00000025964	protein_coding
Secisbp2l	-0.312226052	1.728811315	2.765213401	0.09633384	0.999713314	ENSMUSG00000035093	protein_coding
Mtr	-0.49743192	0.145584284	2.763594715	0.096431336	0.999713314	ENSMUSG00000021311	protein_coding
Cpsf4	-0.472012469	0.050205142	2.757710908	0.096786636	0.999713314	ENSMUSG00000029625	protein_coding
Arid1b	0.243454921	2.809752799	2.757194128	0.09681791	0.999713314	ENSMUSG00000069729	protein_coding
Fth1	0.234534563	3.905575617	2.756564696	0.096856017	0.999713314	ENSMUSG00000024661	protein_coding
Mbtd1	-0.53477669	0.162221715	2.753518678	0.097040658	0.999713314	ENSMUSG00000059474	protein_coding
Gsk3a	0.325551346	1.384788922	2.751705842	0.097150729	0.999713314	ENSMUSG00000057177	protein_coding
Clptm1	0.336611035	1.628016649	2.748522477	0.097344345	0.999713314	ENSMUSG00000002981	protein_coding
Map3k2	0.366340637	0.76623217	2.747863326	0.097384488	0.999713314	ENSMUSG00000024383	protein_coding
Habp4	-0.296742496	1.689123957	2.744949283	0.097562173	0.999713314	ENSMUSG00000021476	protein_coding
Fam160b2	0.393645596	1.109435494	2.744186203	0.09760876	0.999713314	NA	NA
Ndor1	-0.399200466	0.721929024	2.743779277	0.097633613	0.999713314	ENSMUSG00000115018	protein_coding
Ndor1	-0.399200466	0.721929024	2.743779277	0.097633613	0.999713314	ENSMUSG00000006471	protein_coding
Ndor1	-0.399200466	0.721929024	2.743779277	0.097633613	0.999713314	ENSMUSG00000115074	protein_coding
Coro6	0.328547366	1.300462952	2.74270975	0.097698969	0.999713314	ENSMUSG00000020836	protein_coding
Nfrkb	-0.357128329	1.061985554	2.733297349	0.098276193	0.999713314	ENSMUSG00000042185	protein_coding
Gpm6a	0.219796196	3.100317329	2.730061967	0.098475464	0.999713314	ENSMUSG00000031517	protein_coding
Atg3	-0.347517317	1.376891804	2.72597091	0.098728068	0.999713314	ENSMUSG00000022663	protein_coding
Vcan	0.450953009	0.172611892	2.723069623	0.098907638	0.999713314	ENSMUSG00000021614	protein_coding
Samd4b	0.40318251	1.103161777	2.71304377	0.09953092	0.999713314	ENSMUSG00000109336	protein_coding
9430020K01Rik	0.336485053	1.296688685	2.707510794	0.099876727	0.999713314	NA	NA
Brat1	-0.453388615	0.25869124	2.704354148	0.100074602	0.999713314	ENSMUSG00000000148	protein_coding
Rab40c	-0.435581303	0.704926209	2.701866872	0.10023082	0.999713314	ENSMUSG00000025730	protein_coding
Zfp462	0.342913664	1.486829135	2.6959566	0.100603093	0.999713314	ENSMUSG00000060206	protein_coding
Ogt	0.224356419	2.451467439	2.692094978	0.100847143	0.999713314	ENSMUSG00000034160	protein_coding
Clic6	0.558032972	0.332975844	2.69160169	0.100878365	0.999713314	ENSMUSG00000022949	protein_coding
Kif26b	-0.217950925	2.735889411	2.682136192	0.101479518	0.999713314	ENSMUSG00000026494	protein_coding
Pbx1	0.306651401	1.409992525	2.681264146	0.101535098	0.999713314	ENSMUSG00000052534	protein_coding
Pdcd6ip	-0.347730114	0.890788868	2.674938287	0.101939278	0.999713314	ENSMUSG00000032504	protein_coding
Os9	0.244192709	2.414989809	2.674637613	0.101958532	0.999713314	ENSMUSG00000040462	protein_coding
Gja1	0.229412314	2.644276251	2.661404395	0.102809924	0.999713314	ENSMUSG00000050953	protein_coding
Abcg1	0.233115981	2.243076565	2.659691068	0.102920722	0.999713314	ENSMUSG00000024030	protein_coding
Pnmal1	-0.399118909	0.705059415	2.659557653	0.102929356	0.999713314	NA	NA
Scrt1	-0.214461612	2.878323	2.65695166	0.103098148	0.999713314	ENSMUSG00000048385	protein_coding
Lsamp	0.206852709	3.305653908	2.648321416	0.103659302	0.999713314	ENSMUSG00000061080	protein_coding
Snord69	-0.233151121	2.470881645	2.648307628	0.103660201	0.999713314	ENSMUSG00000077212	snoRNA
Efnb2	0.403915062	0.703314075	2.646942645	0.103749262	0.999713314	ENSMUSG00000001300	protein_coding
Sstr3	0.505570792	-0.148436017	2.646780387	0.103759854	0.999713314	ENSMUSG00000044933	protein_coding
Gzf1	0.501259385	-0.101854909	2.641893695	0.104079417	0.999713314	ENSMUSG00000027439	protein_coding
Fbxw8	-0.263576904	1.993189116	2.640187773	0.104191229	0.999713314	ENSMUSG00000032867	protein_coding
Fam193b	-0.276289692	2.01167217	2.63671941	0.104418962	0.999713314	ENSMUSG00000021495	protein_coding
Senp6	-0.316654004	1.659151589	2.636142182	0.104456916	0.999713314	ENSMUSG00000034252	protein_coding
Echdc2	0.43366873	0.386758107	2.63471927	0.10455054	0.999713314	ENSMUSG00000028601	protein_coding
Abcc1	-0.384871865	0.908733711	2.634437771	0.104569073	0.999713314	ENSMUSG00000023088	protein_coding
Plxnb1	0.220825817	2.765868232	2.632521756	0.104695311	0.999713314	ENSMUSG00000053646	protein_coding
Tmem240	0.270959154	2.156263301	2.632205027	0.104716195	0.999713314	ENSMUSG00000084845	protein_coding
Sema4b	0.530268954	0.043207768	2.630565139	0.104824397	0.999713314	ENSMUSG00000030539	protein_coding
Wdr7	-0.290518742	2.107122057	2.627960219	0.104996524	0.999713314	ENSMUSG00000040560	protein_coding
Gjb6	0.545492912	0.038307406	2.625115872	0.105184826	0.999713314	ENSMUSG00000040055	protein_coding
Srsf11	-0.278545296	1.799263852	2.623433305	0.10529639	0.999713314	ENSMUSG00000055436	protein_coding
Saraf	0.28066322	1.669883693	2.622858906	0.105334506	0.999713314	ENSMUSG00000031532	protein_coding
A2m	0.374660445	1.260349388	2.621298064	0.105438156	0.999713314	ENSMUSG00000030111	protein_coding
Btbd7	0.383713392	0.538371389	2.620666368	0.105480136	0.999713314	ENSMUSG00000041702	protein_coding
Col27a1	-0.330590694	1.446803254	2.614346569	0.10590114	0.999713314	ENSMUSG00000045672	protein_coding
Bdp1	0.339358744	1.345387883	2.613542156	0.105954859	0.999713314	ENSMUSG00000049658	protein_coding
Dek	0.406579365	0.627288344	2.611721241	0.106076571	0.999713314	ENSMUSG00000021377	protein_coding
Zdhhc3	-0.361243455	0.978242289	2.610342718	0.106168816	0.999713314	ENSMUSG00000025786	protein_coding
Ccser1	-0.301791921	1.696599493	2.608318274	0.106304442	0.999713314	ENSMUSG00000039578	protein_coding
Tmco5b	-0.412581716	1.298052592	2.607528453	0.106357406	0.999713314	ENSMUSG00000041255	protein_coding
Elmo3	-0.503618779	0.008245419	2.604464944	0.106563117	0.999713314	ENSMUSG00000014791	protein_coding
Ryr2	-0.193465852	4.146914609	2.600124143	0.106855345	0.999713314	ENSMUSG00000021313	protein_coding
Atrnl1	0.319454996	1.316001915	2.598777895	0.106946154	0.999713314	ENSMUSG00000054843	protein_coding
Ube2g1	0.506289661	0.268270198	2.598030134	0.10699663	0.999713314	ENSMUSG00000020794	protein_coding
Snord55	-0.219163208	6.316354381	2.59632185	0.107112042	0.999713314	ENSMUSG00000092680	snoRNA
Trabd	-0.348443974	1.320573926	2.590713297	0.107491917	0.999713314	ENSMUSG00000015363	protein_coding
Sipa1l2	0.322289227	1.513598969	2.58331857	0.107995035	0.999713314	ENSMUSG00000001995	protein_coding
Ogfrl1	0.347105807	1.245302073	2.58151971	0.108117816	0.999713314	ENSMUSG00000026158	protein_coding
Bbx	-0.456116919	0.417983579	2.57717397	0.108415065	0.999713314	ENSMUSG00000022641	protein_coding
Plpp3	0.229242179	2.839819396	2.572212396	0.108755535	0.999713314	ENSMUSG00000028517	protein_coding
Ipo8	0.409200684	0.559505009	2.57157581	0.108799304	0.999713314	ENSMUSG00000040029	protein_coding
Uri1	0.424483442	0.570801876	2.568816972	0.108989211	0.999713314	ENSMUSG00000030421	protein_coding
Crlf3	0.430165841	0.181351025	2.567404886	0.109086555	0.999713314	ENSMUSG00000017561	protein_coding
Pmm1	0.421138626	0.819081281	2.565327076	0.109229964	0.999713314	ENSMUSG00000022474	protein_coding
Pcdhga11	0.389796586	0.937280298	2.564441968	0.109291117	0.999713314	ENSMUSG00000102742	protein_coding
Mphosph9	0.360797722	0.995853883	2.564415513	0.109292945	0.999713314	ENSMUSG00000038126	protein_coding
Taok3	-0.301815986	1.561228817	2.561740806	0.109477974	0.999713314	ENSMUSG00000061288	protein_coding
Ptma	0.371267792	0.768336883	2.55602082	0.109874824	0.999713314	ENSMUSG00000026238	protein_coding
Nus1	0.406608351	0.723607697	2.553330335	0.110062035	0.999713314	ENSMUSG00000023068	protein_coding
Cntnap4	-0.273261607	1.831043374	2.55122369	0.110208866	0.999713314	ENSMUSG00000031772	protein_coding
Taf1	0.332418347	1.742289589	2.547826646	0.110446091	0.999713314	ENSMUSG00000031314	protein_coding
Clta	0.255975036	2.024500321	2.547409085	0.110475289	0.999713314	ENSMUSG00000028478	protein_coding
Rbbp7	-0.43592288	0.636186113	2.54648958	0.110539616	0.999713314	ENSMUSG00000031353	protein_coding
Lmbrd1	0.245789049	2.092006352	2.542016845	0.110853107	0.999713314	ENSMUSG00000073725	protein_coding
Snord73a	-0.260187253	4.855638118	2.540729641	0.110943508	0.999713314	ENSMUSG00000064984	snoRNA
Tubgcp2	0.46766389	-0.030346231	2.536786643	0.11122093	0.999713314	ENSMUSG00000025474	protein_coding
Fbxo42	-0.3338885	0.955306434	2.53595119	0.111279809	0.999713314	ENSMUSG00000028920	protein_coding
Sparc	0.229570784	3.94141854	2.53160435	0.111586709	0.999713314	ENSMUSG00000018593	protein_coding
Rab11fip4	0.205405324	3.165844507	2.53099793	0.111629598	0.999713314	ENSMUSG00000017639	protein_coding
Gaa	-0.249188131	2.151421897	2.529388809	0.111743491	0.999713314	ENSMUSG00000025579	protein_coding
Cabp7	0.455204197	0.109043509	2.527202607	0.111898435	0.999713314	ENSMUSG00000009075	protein_coding
Wdr82	0.297362553	1.779370707	2.524861015	0.112064654	0.999713314	ENSMUSG00000020257	protein_coding
Adam19	0.479950384	0.147379165	2.521398241	0.11231096	0.999713314	ENSMUSG00000011256	protein_coding
Stam	-0.46978667	0.163020576	2.520618359	0.112366514	0.999713314	ENSMUSG00000026718	protein_coding
Zcchc7	0.445865331	0.176736238	2.519755098	0.112428044	0.999713314	ENSMUSG00000035649	protein_coding
Usp32	0.344836537	0.981880057	2.518730071	0.112501152	0.999713314	ENSMUSG00000000804	protein_coding
Gm11753	0.469563896	0.120874127	2.516319922	0.112673257	0.999713314	ENSMUSG00000085548	lncRNA
Rab3a	-0.283510205	2.272355995	2.515866724	0.112705651	0.999713314	ENSMUSG00000031840	protein_coding
Rap1gds1	-0.34806621	0.884701174	2.515553429	0.112728052	0.999713314	ENSMUSG00000028149	protein_coding
Gdi1	-0.20305718	3.083389013	2.507359033	0.113315689	0.999713314	ENSMUSG00000015291	protein_coding
Kdm4c	0.3999825	0.419545828	2.498816319	0.113931901	0.999713314	ENSMUSG00000028397	protein_coding
Rb1cc1	-0.368349298	0.96523915	2.496229065	0.114119255	0.999713314	ENSMUSG00000025907	protein_coding
Phyhip	-0.209173797	3.577292408	2.495702147	0.114157453	0.999713314	ENSMUSG00000003469	protein_coding
Acsl1	-0.463019232	0.234679467	2.49159821	0.114455445	0.999713314	ENSMUSG00000018796	protein_coding
Aldoc	0.190678416	4.290387557	2.490756598	0.114516661	0.999713314	ENSMUSG00000017390	protein_coding
Tardbp	-0.292394503	1.563538962	2.489881929	0.11458032	0.999713314	ENSMUSG00000041459	protein_coding
Prpsap1	-0.420770398	0.430527552	2.48905731	0.114640372	0.999713314	ENSMUSG00000015869	protein_coding
Calb1	-0.284248393	1.320639454	2.4882479	0.114699351	0.999713314	ENSMUSG00000028222	protein_coding
Gphn	0.292991245	1.36944739	2.485804552	0.11487759	0.999713314	ENSMUSG00000047454	protein_coding
Cfl1	0.307665268	1.656806798	2.481514442	0.115191289	0.999713314	ENSMUSG00000056201	protein_coding
Plcl2	0.338086573	1.548205691	2.47443718	0.115710856	0.999713314	ENSMUSG00000038910	protein_coding
COX2	-0.307378511	1.875337673	2.472769796	0.115833641	0.999713314	NA	NA
Fa2h	0.41020797	0.23537297	2.472253501	0.11587169	0.999713314	ENSMUSG00000033579	protein_coding
Exosc10	-0.404988448	0.695407314	2.464014704	0.116480724	0.999713314	ENSMUSG00000017264	protein_coding
Rbm6	0.332793444	0.859015672	2.463585894	0.116512519	0.999713314	ENSMUSG00000032582	protein_coding
Nf2	0.317441629	1.197532369	2.46188215	0.116638943	0.999713314	ENSMUSG00000009073	protein_coding
Cul4a	0.348731108	1.165414217	2.4610758	0.11669883	0.999713314	ENSMUSG00000031446	protein_coding
Uhrf1bp1l	0.277438536	1.680914823	2.460381978	0.116750387	0.999713314	NA	NA
Rhobtb2	-0.293856526	1.351618852	2.459647041	0.116805027	0.999713314	ENSMUSG00000022075	protein_coding
Acvr1b	-0.282690915	1.444052616	2.446179717	0.117811283	0.999713314	ENSMUSG00000000532	protein_coding
Sorbs3	0.460385484	0.221700802	2.44300278	0.118050053	0.999713314	ENSMUSG00000022091	protein_coding
Smim10l1	0.338484241	0.902308522	2.441011408	0.118199992	0.999713314	ENSMUSG00000072704	protein_coding
Def8	-0.291537816	1.777647091	2.435339925	0.118628177	0.999713314	ENSMUSG00000001482	protein_coding
Edc4	-0.26649366	1.910423119	2.434300824	0.118706813	0.999713314	ENSMUSG00000036270	protein_coding
Tpd52l2	0.440887864	0.325653928	2.434115933	0.118720811	0.999713314	ENSMUSG00000000827	protein_coding
Emc10	-0.262321671	2.120604052	2.430763724	0.118974921	0.999713314	ENSMUSG00000008140	protein_coding
Diexf	-0.491323774	0.10668791	2.430230103	0.119015427	0.999713314	NA	NA
Idh3g	0.476577164	0.097223427	2.429608972	0.119062595	0.999713314	ENSMUSG00000002010	protein_coding
Cacna2d2	-0.210018099	2.854297151	2.427307574	0.119237541	0.999713314	ENSMUSG00000010066	protein_coding
Adra1a	0.519981415	0.031793759	2.426062749	0.119332287	0.999713314	ENSMUSG00000045875	protein_coding
Gopc	-0.455562549	0.186058914	2.421345246	0.119692105	0.999713314	ENSMUSG00000019861	protein_coding
Fras1	0.45734437	-0.036470583	2.41929126	0.119849143	0.999713314	ENSMUSG00000034687	protein_coding
Dnajb14	0.301868112	1.444726996	2.413340494	0.120305401	0.999713314	ENSMUSG00000074212	protein_coding
Svil	0.37122458	0.960323935	2.408484233	0.120679166	0.999713314	ENSMUSG00000024236	protein_coding
Kcnh2	0.350679542	1.059429655	2.405663012	0.120896893	0.999713314	ENSMUSG00000038319	protein_coding
Akap1	0.391213076	0.67337626	2.40439272	0.12099507	0.999713314	ENSMUSG00000018428	protein_coding
Evi5l	-0.279101249	1.827850068	2.403973863	0.121027461	0.999713314	ENSMUSG00000011832	protein_coding
Apba3	-0.436871853	0.381744103	2.400770873	0.121275476	0.999713314	ENSMUSG00000004931	protein_coding
Spg20	-0.358039778	0.820242586	2.399052892	0.121408735	0.999713314	NA	NA
U2af1l4	0.526049818	-0.225754769	2.398314164	0.121466086	0.999713314	ENSMUSG00000078765	protein_coding
Zcchc2	0.337884165	1.305905263	2.396576109	0.121601138	0.999713314	ENSMUSG00000038866	protein_coding
Tmem59	0.300941833	1.223079383	2.395145377	0.121712435	0.999713314	ENSMUSG00000028618	protein_coding
Rbfox2	-0.202042348	3.342670895	2.392078467	0.121951391	0.999713314	ENSMUSG00000033565	protein_coding
Lonrf2	-0.244717482	2.162430392	2.387064356	0.122343183	0.999713314	ENSMUSG00000048814	protein_coding
Got1	-0.336424057	1.218267959	2.384862143	0.1225157	0.999713314	ENSMUSG00000025190	protein_coding
Rpl8	0.326348153	1.494144469	2.384488926	0.122544964	0.999713314	ENSMUSG00000003970	protein_coding
Tmem163	-0.354017416	1.113782514	2.380599819	0.122850369	0.999713314	ENSMUSG00000026347	protein_coding
Rab21	0.354956066	1.128202342	2.379986927	0.122898575	0.999713314	ENSMUSG00000020132	protein_coding
Xrn2	0.336565532	0.807365103	2.379406505	0.122944247	0.999713314	ENSMUSG00000027433	protein_coding
Tspan13	0.373241976	0.898794089	2.375765377	0.123231188	0.999713314	ENSMUSG00000020577	protein_coding
Safb2	-0.24604079	2.776563443	2.375225561	0.123273791	0.999713314	ENSMUSG00000042625	protein_coding
Aacs	0.435908721	0.488947054	2.37293081	0.123455081	0.999713314	ENSMUSG00000029482	protein_coding
Zfp672	-0.316540185	1.221522253	2.37080236	0.123623498	0.999713314	ENSMUSG00000049755	protein_coding
Tpcn2	-0.322883034	1.071715053	2.369368071	0.123737131	0.999713314	ENSMUSG00000048677	protein_coding
Rab3gap1	0.292795283	1.425720003	2.366645257	0.123953169	0.999713314	ENSMUSG00000036104	protein_coding
Rps5	0.428174708	0.162783316	2.365247841	0.124064208	0.999713314	ENSMUSG00000012848	protein_coding
Zc3h13	0.260865914	2.255634956	2.363885192	0.124172591	0.999713314	ENSMUSG00000022000	protein_coding
Pard6a	0.446728703	-0.019668288	2.361481052	0.124364068	0.999713314	ENSMUSG00000005699	protein_coding
Vegfb	0.394530796	0.779474338	2.35984843	0.124494285	0.999713314	ENSMUSG00000024962	protein_coding
Tubb2b	-0.467297966	0.280872704	2.357700671	0.124665819	0.999713314	ENSMUSG00000045136	protein_coding
Trim11	0.305111468	1.335016778	2.355234975	0.12486307	0.999713314	ENSMUSG00000020455	protein_coding
Slc7a6	0.454729542	0.217226174	2.352507089	0.125081699	0.999713314	ENSMUSG00000031904	protein_coding
Snx1	0.450556706	0.109908158	2.349388713	0.125332146	0.999713314	ENSMUSG00000032382	protein_coding
Pcnx2	-0.256714879	2.086200905	2.348591944	0.125396226	0.999713314	ENSMUSG00000060212	protein_coding
Rbbp5	0.372314423	0.645011146	2.346371287	0.125575015	0.999713314	ENSMUSG00000026439	protein_coding
Mtss1l	0.203054139	4.707969765	2.340042409	0.126086121	0.999713314	NA	NA
LOC101055656	-0.377510406	0.637711592	2.338500047	0.126211029	0.999713314	NA	NA
Col1a2	0.312360367	0.977422171	2.336824865	0.126346849	0.999713314	ENSMUSG00000029661	protein_coding
Tbl2	0.434133179	0.188941069	2.333635579	0.126605879	0.999713314	ENSMUSG00000005374	protein_coding
Zfp704	-0.270207389	1.845230723	2.331445981	0.126784058	0.999713314	ENSMUSG00000040209	protein_coding
Rbm17	-0.421530948	0.300553543	2.331192059	0.126804739	0.999713314	ENSMUSG00000037197	protein_coding
Begain	-0.488140175	-0.146307868	2.331131547	0.126809668	0.999713314	ENSMUSG00000040867	protein_coding
Itga9	-0.466422284	0.220847474	2.329556917	0.126938004	0.999713314	ENSMUSG00000039115	protein_coding
Gfap	0.267775642	2.069959621	2.328008343	0.127064358	0.999713314	ENSMUSG00000020932	protein_coding
Plxnb3	0.312485315	1.319033532	2.32569922	0.127253028	0.999713314	ENSMUSG00000031385	protein_coding
Ntn1	0.265083606	2.113851767	2.323500041	0.127433005	0.999713314	ENSMUSG00000020902	protein_coding
Slc1a3	0.20170198	3.818721399	2.316504815	0.128007367	0.999713314	ENSMUSG00000005360	protein_coding
Ccdc167	-0.43667014	0.173125535	2.316386411	0.128017114	0.999713314	ENSMUSG00000024018	protein_coding
Nufip2	-0.302516473	1.352844715	2.314272102	0.128191297	0.999713314	ENSMUSG00000037857	protein_coding
Golga1	-0.423706463	0.106278021	2.313938654	0.128218791	0.999713314	ENSMUSG00000026754	protein_coding
Epha7	0.44109382	0.093483836	2.312944394	0.128300812	0.999713314	ENSMUSG00000028289	protein_coding
Sdhb	0.408340762	0.153706998	2.308910771	0.128634162	0.999713314	ENSMUSG00000009863	protein_coding
Lrp6	-0.283103083	1.628896491	2.30321151	0.129106811	0.999713314	ENSMUSG00000030201	protein_coding
Pqlc2	-0.32999567	1.064884416	2.302208957	0.129190154	0.999713314	NA	NA
Kdm5c	-0.248609719	2.110337904	2.301492989	0.12924971	0.999713314	ENSMUSG00000025332	protein_coding
Hcn2	-0.214624545	2.599161385	2.300202051	0.129357171	0.999713314	ENSMUSG00000020331	protein_coding
Trim66	-0.460694448	0.049584606	2.29499044	0.12979201	0.999713314	ENSMUSG00000031026	protein_coding
Fam84a	-0.44593563	0.098303048	2.281190614	0.130951312	0.999713314	NA	NA
Ppm1g	0.365086752	0.727416205	2.279068893	0.131130577	0.999713314	ENSMUSG00000029147	protein_coding
Slc4a5	0.597837012	-0.39368004	2.278603908	0.1311699	0.999713314	ENSMUSG00000068323	protein_coding
Gad2	0.321822138	1.042551685	2.276603971	0.131339183	0.999713314	ENSMUSG00000026787	protein_coding
Dpysl5	-0.500687128	-0.007707387	2.276535145	0.131345013	0.999713314	ENSMUSG00000029168	protein_coding
Cachd1	0.393243923	0.528183935	2.274660187	0.131503946	0.999713314	ENSMUSG00000028532	protein_coding
Gdi2	0.340714283	0.819844816	2.274103145	0.131551205	0.999713314	ENSMUSG00000021218	protein_coding
Hcfc1	-0.25757486	2.073028879	2.271077487	0.131808235	0.999713314	ENSMUSG00000031386	protein_coding
Rps9	0.367903401	0.914781814	2.270518759	0.13185576	0.999713314	ENSMUSG00000006333	protein_coding
Pltp	0.292338022	1.391818109	2.267883573	0.132080166	0.999713314	ENSMUSG00000017754	protein_coding
Tmem51	-0.464038464	-0.046056969	2.265993559	0.132241377	0.999713314	ENSMUSG00000040616	protein_coding
Irs2	0.300860839	1.263012437	2.264395759	0.132377835	0.999713314	ENSMUSG00000038894	protein_coding
Msh2	-0.483664526	0.037916692	2.263572533	0.132448203	0.999713314	ENSMUSG00000024151	protein_coding
Arid2	-0.303591676	1.206243041	2.259962737	0.132757255	0.999713314	ENSMUSG00000033237	protein_coding
Tppp	0.256468852	1.746918314	2.259528518	0.132794485	0.999713314	ENSMUSG00000021573	protein_coding
Abca3	-0.227404899	2.286917174	2.257641235	0.132956436	0.999713314	ENSMUSG00000024130	protein_coding
Ano8	0.238430287	2.585797372	2.254415735	0.133233733	0.999713314	ENSMUSG00000034863	protein_coding
LOC105245439	0.4419068	0.449982471	2.254131397	0.133258208	0.999713314	NA	NA
Sufu	0.423042638	0.392335648	2.252953012	0.133359696	0.999713314	ENSMUSG00000025231	protein_coding
Lancl2	0.465466551	-0.164589855	2.250033144	0.133611541	0.999713314	ENSMUSG00000062190	protein_coding
Rbfox1	-0.193349461	5.256484741	2.248811136	0.133717099	0.999713314	ENSMUSG00000008658	protein_coding
Sorbs2	0.358140301	0.665070916	2.245162778	0.134032803	0.999713314	ENSMUSG00000031626	protein_coding
Megf10	0.28131642	1.594758594	2.243299914	0.134194324	0.999713314	ENSMUSG00000024593	protein_coding
Gpm6b	0.190206657	3.947957486	2.241745319	0.134329283	0.999713314	ENSMUSG00000031342	protein_coding
Vwa8	0.276756331	1.716662239	2.240708568	0.134419371	0.999713314	ENSMUSG00000058997	protein_coding
Atxn7l3b	-0.374628761	0.371236168	2.237250213	0.134720371	0.999713314	ENSMUSG00000074748	protein_coding
Cnot7	-0.458811828	-0.075547687	2.236603455	0.134776745	0.999713314	ENSMUSG00000031601	protein_coding
Zfyve27	-0.241003093	2.033314213	2.236135278	0.13481757	0.999713314	ENSMUSG00000018820	protein_coding
Cnot9	0.41847412	0.111539649	2.235156554	0.13490296	0.999713314	ENSMUSG00000026174	protein_coding
Gak	-0.254571503	1.958729747	2.230938385	0.13527167	0.999713314	ENSMUSG00000062234	protein_coding
Lamc1	0.319643664	0.952590221	2.230649026	0.135297004	0.999713314	ENSMUSG00000026478	protein_coding
Scyl3	0.448849912	0.086483858	2.229637092	0.135385644	0.999713314	ENSMUSG00000026584	protein_coding
Gga3	0.32680814	0.99592539	2.228433376	0.135491167	0.999713314	ENSMUSG00000020740	protein_coding
Slc1a1	0.458149206	-0.114077833	2.227343592	0.135586781	0.999713314	ENSMUSG00000024935	protein_coding
Stub1	0.318380535	1.003945326	2.225926071	0.135711263	0.999713314	ENSMUSG00000039615	protein_coding
Epas1	0.242108511	2.710937779	2.224974541	0.135794896	0.999713314	ENSMUSG00000024140	protein_coding
Nnat	0.436231219	0.537115488	2.223808861	0.135897428	0.999713314	ENSMUSG00000067786	protein_coding
Klc4	-0.369850845	0.615998636	2.220173867	0.136217719	0.999713314	ENSMUSG00000003546	protein_coding
Slc12a9	-0.399678393	0.695827939	2.219392742	0.136286656	0.999713314	ENSMUSG00000037344	protein_coding
Dennd6b	-0.229070585	2.042746988	2.211749018	0.136963312	0.999713314	ENSMUSG00000015377	protein_coding
Bcas1	0.375426925	0.895146931	2.211249773	0.137007638	0.999713314	ENSMUSG00000013523	protein_coding
Rab43	-0.357193092	0.575194901	2.207175566	0.137369973	0.999713314	ENSMUSG00000030055	protein_coding
Sorcs3	0.371711051	0.601320339	2.206161248	0.137460347	0.999713314	ENSMUSG00000063434	protein_coding
Dmwd	0.283753194	1.613036202	2.202121295	0.137820962	0.999713314	ENSMUSG00000030410	protein_coding
Arhgef37	0.440922936	0.305825971	2.197335926	0.138249487	0.999713314	ENSMUSG00000045094	protein_coding
Aarsd1	0.431677736	0.048296167	2.19384574	0.138562972	0.999713314	ENSMUSG00000075528	protein_coding
Bckdha	0.444086246	0.039826021	2.187402979	0.13914375	0.999713314	ENSMUSG00000060376	protein_coding
Atf6	-0.318220039	0.903669059	2.185664078	0.13930097	0.999713314	ENSMUSG00000026663	protein_coding
D430041D05Rik	0.187865916	3.108106119	2.182059645	0.139627494	0.999713314	ENSMUSG00000068373	protein_coding
Gm32394	-0.432971616	-0.031296605	2.180197121	0.139796556	0.999713314	NA	NA
Map2k4	0.395293065	0.360106668	2.176061239	0.140172793	0.999713314	ENSMUSG00000033352	protein_coding
Rab15	-0.250882013	1.886884716	2.173398455	0.140415625	0.999713314	ENSMUSG00000021062	protein_coding
Asap2	0.311930052	1.229256435	2.17083766	0.140649603	0.999713314	ENSMUSG00000052632	protein_coding
Kbtbd11	-0.205469856	2.487555714	2.168257978	0.140885749	0.999713314	ENSMUSG00000055675	protein_coding
Hsp90b1	-0.229767577	2.802271226	2.165197059	0.141166525	0.999713314	ENSMUSG00000020048	protein_coding
Dennd1b	0.371636521	0.6325583	2.16338735	0.141332825	0.999713314	ENSMUSG00000056268	protein_coding
Scarna2	-0.199223046	4.05941274	2.161010424	0.141551582	0.999713314	ENSMUSG00000088185	scaRNA
Ssfa2	0.249066532	2.093014618	2.159545499	0.141686594	0.999713314	NA	NA
Prdm10	0.327000306	0.885215026	2.157558236	0.141869978	0.999713314	ENSMUSG00000042496	protein_coding
Ap1ar	0.330864091	0.713898154	2.154328654	0.142168571	0.999713314	ENSMUSG00000074238	protein_coding
Med25	0.270991439	1.405955759	2.153968853	0.142201881	0.999713314	ENSMUSG00000002968	protein_coding
Tmed9	0.387854591	0.675794281	2.152118729	0.142373299	0.999713314	ENSMUSG00000058569	protein_coding
Agpat5	0.349940886	0.701926706	2.146656583	0.142880737	0.999713314	ENSMUSG00000031467	protein_coding
Ppp1r3f	-0.415915857	0.206525216	2.13818472	0.14367181	0.999713314	ENSMUSG00000039556	protein_coding
Arsa	-0.441324678	0.028298568	2.133324749	0.144127842	0.999713314	ENSMUSG00000022620	protein_coding
Rnf40	-0.260973388	1.845717503	2.132738314	0.14418298	0.999713314	ENSMUSG00000030816	protein_coding
Dda1	-0.402059494	0.259120015	2.128489101	0.144583209	0.999713314	ENSMUSG00000074247	protein_coding
Dusp15	0.35254649	0.826928976	2.127260023	0.144699209	0.999713314	ENSMUSG00000042662	protein_coding
Cul1	-0.299453297	1.018962974	2.127007198	0.144723083	0.999713314	ENSMUSG00000029686	protein_coding
Ormdl3	-0.413455333	0.464790472	2.126808723	0.144741828	0.999713314	ENSMUSG00000038150	protein_coding
Bin1	-0.196688204	3.033122635	2.1261798	0.144801245	0.999713314	ENSMUSG00000024381	protein_coding
Kifap3	-0.291365676	1.352253125	2.124904882	0.144921777	0.999713314	ENSMUSG00000026585	protein_coding
Ei24	-0.289202998	1.073235463	2.124379398	0.14497149	0.999713314	ENSMUSG00000062762	protein_coding
Rab5b	-0.440337259	-0.094633753	2.123588548	0.145046343	0.999713314	ENSMUSG00000000711	protein_coding
Picalm	0.243537197	1.691059501	2.123308372	0.145072872	0.999713314	ENSMUSG00000039361	protein_coding
Pex14	-0.413319657	0.177942201	2.121513836	0.14524292	0.999713314	ENSMUSG00000028975	protein_coding
Kazn	0.320812271	1.051580532	2.119296208	0.14545337	0.999713314	ENSMUSG00000040606	protein_coding
Mettl9	0.384300796	0.225877729	2.117368195	0.145636616	0.999713314	ENSMUSG00000030876	protein_coding
Zbtb11	-0.37483138	0.26846641	2.114718054	0.14588892	0.999713314	ENSMUSG00000022601	protein_coding
Tubb5	0.324447168	1.222877031	2.113824026	0.145974146	0.999713314	ENSMUSG00000001525	protein_coding
Cadps2	-0.184012612	3.461460359	2.111886845	0.146159006	0.999713314	ENSMUSG00000017978	protein_coding
Cend1	0.299347064	1.681650497	2.107954399	0.146535083	0.999713314	ENSMUSG00000060240	protein_coding
Vtn	0.343717472	0.509622676	2.106301575	0.146693476	0.999713314	ENSMUSG00000017344	protein_coding
Eif4ebp2	0.291675968	1.573789842	2.106249175	0.1466985	0.999713314	ENSMUSG00000020091	protein_coding
Chst10	0.297786295	0.989216526	2.102152826	0.147091907	0.999713314	ENSMUSG00000026080	protein_coding
Gde1	0.343458	1.132869309	2.100048821	0.147294435	0.999713314	ENSMUSG00000033917	protein_coding
Gm32715	-0.399084977	0.226053579	2.099028512	0.147392762	0.999713314	NA	NA
Rps6kb1	-0.356652846	0.559640999	2.098066129	0.147485574	0.999713314	ENSMUSG00000020516	protein_coding
Med17	-0.424979088	0.082020312	2.097969642	0.147494883	0.999713314	ENSMUSG00000031935	protein_coding
Ice1	0.255822458	2.116840868	2.095147656	0.147767435	0.999713314	ENSMUSG00000034525	protein_coding
Eif2s3y	-0.445408164	-0.010096425	2.09190031	0.148081773	0.999713314	ENSMUSG00000069049	protein_coding
Pura	0.209298103	2.978799987	2.087518734	0.1485071	0.999713314	ENSMUSG00000043991	protein_coding
Tbc1d22a	0.370388728	0.411834333	2.085680794	0.148685923	0.999713314	ENSMUSG00000051864	protein_coding
Atxn2l	-0.195105579	3.136680243	2.07966418	0.149273014	0.999713314	ENSMUSG00000032637	protein_coding
Cacna2d1	-0.252830056	1.695783055	2.071295916	0.150093937	0.999713314	ENSMUSG00000040118	protein_coding
D8Ertd82e	-0.256613919	2.056068824	2.070456459	0.150176568	0.999713314	NA	NA
Tril	0.238926246	1.819934711	2.068179377	0.150400971	0.999713314	ENSMUSG00000043496	protein_coding
Nell2	-0.229074301	2.118787124	2.067742575	0.150444061	0.999713314	ENSMUSG00000022454	protein_coding
Lnx2	0.3824155	0.324954499	2.06692066	0.150525179	0.999713314	ENSMUSG00000016520	protein_coding
Zfp821	-0.376791874	0.555702372	2.066378473	0.150578716	0.999713314	ENSMUSG00000031728	protein_coding
Katnal1	0.32529191	0.609258463	2.066226606	0.150593716	0.999713314	ENSMUSG00000041298	protein_coding
Axin1	0.318041174	1.003416947	2.064142999	0.150799683	0.999713314	ENSMUSG00000024182	protein_coding
Srpr	-0.465531384	0.282331092	2.06256954	0.150955432	0.999713314	NA	NA
Ssx2ip	0.345605159	0.759626993	2.062111771	0.151000779	0.999713314	ENSMUSG00000036825	protein_coding
Rny3	0.2241084	7.045713424	2.059310763	0.151278582	0.999713314	ENSMUSG00000064945	misc_RNA
Creg1	0.397533324	0.076903414	2.059047061	0.151304766	0.999713314	ENSMUSG00000040713	protein_coding
Pdss2	-0.470974408	-0.22255783	2.056399013	0.151567983	0.999713314	ENSMUSG00000038240	protein_coding
4833439L19Rik	0.348802625	0.679345103	2.047750031	0.152431314	0.999713314	ENSMUSG00000025871	protein_coding
March7	-0.336156955	0.870655901	2.045996453	0.152607032	0.999713314	NA	NA
COX3	0.322480325	1.543562644	2.042227647	0.152985464	0.999713314	NA	NA
Dld	0.384115479	0.255276281	2.039660833	0.153243811	0.999713314	ENSMUSG00000020664	protein_coding
Blcap	0.350735318	0.617343441	2.0385763	0.153353117	0.999713314	ENSMUSG00000067787	protein_coding
Pfn2	0.386124214	0.607458094	2.033714606	0.153844195	0.999713314	ENSMUSG00000027805	protein_coding
Cnksr3	0.236791587	2.035745505	2.030525221	0.154167322	0.999713314	ENSMUSG00000015202	protein_coding
Bcl2l15	0.443583941	0.47985678	2.030394296	0.154180603	0.999713314	ENSMUSG00000044165	protein_coding
Mfge8	0.362520975	0.509469486	2.026622147	0.154563803	0.999713314	ENSMUSG00000030605	protein_coding
Mirlet7a-1	0.421754049	4.989945854	2.026189687	0.154607804	0.999713314	ENSMUSG00000065421	miRNA
Mcm3ap	-0.239263439	1.827689893	2.026185222	0.154608258	0.999713314	ENSMUSG00000001150	protein_coding
Laptm4a	0.277090036	1.293747462	2.025409555	0.154687215	0.999713314	ENSMUSG00000020585	protein_coding
Scarna17	0.216312235	2.952559532	2.024361457	0.154793977	0.999713314	ENSMUSG00000088689	scaRNA
Mdga1	0.410110553	0.149772203	2.022331862	0.155000953	0.999713314	ENSMUSG00000043557	protein_coding
Pigs	0.314567799	1.008927288	2.021035224	0.155133347	0.999713314	ENSMUSG00000041958	protein_coding
Daglb	-0.344081502	0.959728206	2.020508663	0.155187149	0.999713314	ENSMUSG00000039206	protein_coding
Ccdc88a	0.267667044	1.481792382	2.019653217	0.155274599	0.999713314	ENSMUSG00000032740	protein_coding
Grm1	0.181486712	3.151605661	2.019018737	0.155339497	0.999713314	ENSMUSG00000019828	protein_coding
Clasp2	-0.20686935	2.828484994	2.018021346	0.155441578	0.999713314	ENSMUSG00000033392	protein_coding
Paxip1	0.357415663	0.604095864	2.01719392	0.155526321	0.999713314	ENSMUSG00000002221	protein_coding
Tagln3	0.332446752	1.388282836	2.016816928	0.155564948	0.999713314	ENSMUSG00000022658	protein_coding
Man1b1	0.277274236	1.246608764	2.015245219	0.155726109	0.999713314	ENSMUSG00000036646	protein_coding
Fmn2	0.227287172	2.222487157	2.014325219	0.155820532	0.999713314	ENSMUSG00000028354	protein_coding
Pigq	-0.249457016	1.686832233	2.013588152	0.155896227	0.999713314	ENSMUSG00000025728	protein_coding
Zkscan3	0.467959948	0.082606348	2.013119445	0.155944384	0.999713314	ENSMUSG00000021327	protein_coding
Fnbp4	-0.229851202	1.831684958	2.011202058	0.156141559	0.999713314	ENSMUSG00000008200	protein_coding
Ankrd24	0.337215935	0.995995073	2.010205734	0.156244129	0.999713314	ENSMUSG00000054708	protein_coding
Gm14133	0.364414186	0.432506536	2.004838892	0.156797952	0.999713314	ENSMUSG00000087029	lncRNA
Zfp445	0.279673417	1.839093092	2.001746894	0.157118039	0.999713314	ENSMUSG00000047036	protein_coding
Sgf29	-0.563484753	-0.480490158	1.998417521	0.157463529	0.999713314	ENSMUSG00000030714	protein_coding
Phactr3	-0.206022517	2.371557734	1.995976602	0.157717373	0.999713314	ENSMUSG00000027525	protein_coding
Ccdc142	-0.325766819	0.585018083	1.995513997	0.157765535	0.999713314	ENSMUSG00000107499	protein_coding
Mir30b	-0.46609438	0.192959708	1.994403677	0.157881197	0.999713314	ENSMUSG00000065476	miRNA
Tmem132e	0.349030701	0.945213537	1.993443782	0.157981267	0.999713314	ENSMUSG00000020701	protein_coding
Flot2	0.28354441	1.042680201	1.991485496	0.158185644	0.999713314	ENSMUSG00000061981	protein_coding
Snora69	0.179554016	4.746428748	1.990836329	0.158253461	0.999713314	ENSMUSG00000065642	snoRNA
Ccdc74a	0.378932619	0.575424169	1.987991389	0.158551056	0.999713314	ENSMUSG00000041617	protein_coding
Uggt1	-0.260906048	1.570405937	1.987847348	0.15856614	0.999713314	ENSMUSG00000037470	protein_coding
Mirlet7c-1	0.438923136	4.340958724	1.982367142	0.159141255	0.999713314	ENSMUSG00000065557	miRNA
Zyg11b	-0.2913317	1.355623004	1.980560807	0.159331339	0.999713314	ENSMUSG00000034636	protein_coding
Cep78	0.453371511	-0.2044339	1.975418942	0.159873845	0.999713314	ENSMUSG00000041491	protein_coding
Prkar2a	-0.317677512	0.982257341	1.973967536	0.160027359	0.999713314	ENSMUSG00000032601	protein_coding
Rnf157	0.277366508	1.533888091	1.972352721	0.160198355	0.999713314	ENSMUSG00000052949	protein_coding
Plpp7	0.420368629	-0.001859844	1.972109738	0.160224103	0.999713314	ENSMUSG00000051373	protein_coding
Ccnjl	0.527156125	-0.277720959	1.971606499	0.160277444	0.999713314	ENSMUSG00000044707	protein_coding
Agap2	0.177110267	3.829860447	1.96942251	0.160509173	0.999713314	ENSMUSG00000025422	protein_coding
Kpna6	0.294029398	0.981849174	1.968499968	0.160607172	0.999713314	ENSMUSG00000003731	protein_coding
Arl6ip4	0.386842515	0.33102732	1.967425759	0.160721368	0.999713314	ENSMUSG00000029404	protein_coding
Ncoa2	-0.259763344	1.635618669	1.965167798	0.160961708	0.999713314	ENSMUSG00000005886	protein_coding
LOC108167536	0.389330183	0.411519427	1.963090373	0.161183194	0.999713314	NA	NA
2510039O18Rik	0.32616712	0.866764321	1.962090774	0.16128989	0.999713314	ENSMUSG00000044496	protein_coding
Jakmip3	-0.259474572	1.606982001	1.961235106	0.161381288	0.999713314	ENSMUSG00000056856	protein_coding
Kcnj3	-0.20948507	2.391547104	1.960783959	0.1614295	0.999713314	ENSMUSG00000026824	protein_coding
Rc3h1	-0.264624037	1.541810364	1.959378664	0.161579785	0.999713314	ENSMUSG00000040423	protein_coding
Sept5	-0.281056196	1.380778259	1.958376853	0.161687018	0.999713314	NA	NA
Inafm2	0.420685108	0.427282986	1.955895864	0.161952929	0.999713314	ENSMUSG00000074918	protein_coding
Fn1	0.278920908	1.343304983	1.954394842	0.162114051	0.999713314	ENSMUSG00000026193	protein_coding
Ino80d	0.26895456	1.275807391	1.953356845	0.162225577	0.999713314	ENSMUSG00000040865	protein_coding
Hnrnpa0	-0.208413906	2.562482458	1.951155235	0.162462418	0.999713314	ENSMUSG00000007836	protein_coding
Tbc1d8	-0.26007741	1.588328538	1.949102407	0.162683608	0.999713314	ENSMUSG00000003134	protein_coding
Uncx	-0.259102596	1.390559341	1.944082001	0.163226001	0.999713314	ENSMUSG00000029546	protein_coding
Lrig1	0.200158589	2.550257345	1.944002074	0.163234653	0.999713314	ENSMUSG00000030029	protein_coding
Ube2q1	-0.289499699	1.184771408	1.943588556	0.163279424	0.999713314	ENSMUSG00000042572	protein_coding
Papss1	-0.335608396	0.812616386	1.943543973	0.163284251	0.999713314	ENSMUSG00000028032	protein_coding
Ncbp1	0.383988104	0.07245503	1.942149196	0.163435368	0.999713314	ENSMUSG00000028330	protein_coding
Sphkap	-0.191878974	3.390317079	1.940811924	0.163580404	0.999713314	ENSMUSG00000026163	protein_coding
Qrich1	-0.29348673	1.324316623	1.936226378	0.164078855	0.999713314	ENSMUSG00000006673	protein_coding
Dio2	-0.420968409	-0.064429181	1.936163313	0.164085722	0.999713314	ENSMUSG00000007682	protein_coding
Ak3	0.397329603	0.186619324	1.935747933	0.164130962	0.999713314	ENSMUSG00000024782	protein_coding
Bpgm	0.431069816	-0.073234331	1.933780982	0.164345379	0.999713314	ENSMUSG00000038871	protein_coding
Fbxo7	0.484921644	-0.255378421	1.931886377	0.164552213	0.999713314	ENSMUSG00000001786	protein_coding
Glis2	0.399445312	-0.013561548	1.931535835	0.164590515	0.999713314	ENSMUSG00000014303	protein_coding
Zfp407	-0.300011674	0.822035377	1.931169886	0.16463051	0.999713314	ENSMUSG00000048410	protein_coding
Stag1	0.243074849	1.68773584	1.929124909	0.164854216	0.999713314	ENSMUSG00000037286	protein_coding
Pacsin2	0.382374433	0.071986352	1.929085293	0.164858553	0.999713314	ENSMUSG00000016664	protein_coding
Mlxip	-0.270963107	1.246590148	1.926810125	0.165107856	0.999713314	ENSMUSG00000038342	protein_coding
Tmem30a	0.270531824	1.503597449	1.926659027	0.165124428	0.999713314	ENSMUSG00000032328	protein_coding
Hepacam	0.262327801	1.768090124	1.924296634	0.165383775	0.999713314	ENSMUSG00000046240	protein_coding
Dolpp1	-0.427945707	0.048268755	1.923513227	0.165469881	0.999713314	ENSMUSG00000026856	protein_coding
Idh2	-0.414251487	0.193771953	1.921716217	0.165667589	0.999713314	ENSMUSG00000030541	protein_coding
Zfp651	0.246544084	1.599039409	1.919706696	0.165888998	0.999713314	NA	NA
Farsa	-0.398470434	0.187125372	1.919478098	0.165914206	0.999713314	ENSMUSG00000003808	protein_coding
Slc9a5	-0.219711198	2.019108906	1.916274215	0.166267971	0.999713314	ENSMUSG00000014786	protein_coding
Ppp1cc	-0.354699266	0.264635476	1.916082237	0.166289196	0.999713314	ENSMUSG00000004455	protein_coding
Afg3l2	0.240547323	1.597212165	1.914159579	0.166501937	0.999713314	ENSMUSG00000024527	protein_coding
Zc3h15	0.424663668	0.028524227	1.912819084	0.166650446	0.999713314	ENSMUSG00000027091	protein_coding
Ercc6	0.320423222	0.924876093	1.91217182	0.166722209	0.999713314	ENSMUSG00000054051	protein_coding
Ppp2r5b	-0.240143395	1.935325701	1.911761084	0.166767766	0.999713314	ENSMUSG00000024777	protein_coding
Gltscr1l	-0.30274987	1.214802163	1.908434964	0.167137209	0.999713314	NA	NA
Alkbh8	0.425724421	-0.023687343	1.908259952	0.167156674	0.999713314	ENSMUSG00000025899	protein_coding
Phlpp2	-0.291043661	1.05147868	1.908171297	0.167166536	0.999713314	ENSMUSG00000031732	protein_coding
Fam129b	-0.387206716	0.458725409	1.905183076	0.167499314	0.999713314	NA	NA
R3hcc1	0.412424796	0.042736165	1.90385227	0.167647761	0.999713314	ENSMUSG00000034194	protein_coding
Slc4a10	0.218077161	2.480574384	1.90379458	0.167654199	0.999713314	ENSMUSG00000026904	protein_coding
LOC108167895	-0.283472473	1.31327678	1.901150629	0.167949584	0.999713314	NA	NA
Xpnpep1	-0.361741116	0.397634425	1.900080078	0.168069356	0.999713314	ENSMUSG00000025027	protein_coding
Impad1	0.298977976	1.228820795	1.899967481	0.168081959	0.999713314	NA	NA
Ugcg	0.351518817	0.64510585	1.89713423	0.168399441	0.999713314	ENSMUSG00000028381	protein_coding
Pcsk7	-0.296862199	1.126683215	1.896409473	0.168480764	0.999713314	ENSMUSG00000035382	protein_coding
Sestd1	-0.352072301	1.054980187	1.89628094	0.168495192	0.999713314	ENSMUSG00000042272	protein_coding
Vat1	0.415588935	-0.084161362	1.895147619	0.168622462	0.999713314	ENSMUSG00000034993	protein_coding
Eef2k	-0.247357371	1.634991342	1.895040874	0.168634455	0.999713314	ENSMUSG00000035064	protein_coding
Abhd17b	0.377689766	0.354242534	1.893118855	0.168850565	0.999713314	ENSMUSG00000047368	protein_coding
Smap2	-0.245230618	1.560134245	1.890434333	0.169152941	0.999713314	ENSMUSG00000032870	protein_coding
Pgk1	0.362163743	0.451937201	1.889680537	0.169237958	0.999713314	ENSMUSG00000062070	protein_coding
Lats1	-0.311210922	1.049573484	1.888526254	0.169368239	0.999713314	ENSMUSG00000040021	protein_coding
Avl9	-0.318980724	0.625840889	1.884266053	0.169850074	0.999713314	ENSMUSG00000029787	protein_coding
Nub1	-0.29308522	1.064356661	1.884148803	0.169863358	0.999713314	ENSMUSG00000028954	protein_coding
Cflar	0.446754169	-0.054585715	1.88320703	0.169970095	0.999713314	ENSMUSG00000026031	protein_coding
Snord14a	0.32397161	0.991796325	1.8812725	0.17018959	0.999713314	ENSMUSG00000064741	snoRNA
4833420G17Rik	0.38523569	0.375345197	1.880880168	0.170234145	0.999713314	ENSMUSG00000062822	protein_coding
Wdr33	-0.23579275	1.717445278	1.880571572	0.170269199	0.999713314	ENSMUSG00000024400	protein_coding
Ica1	-0.403088382	0.154247357	1.879820551	0.170354545	0.999713314	ENSMUSG00000062995	protein_coding
Nefm	0.267353086	1.884817853	1.878768411	0.170474192	0.999713314	ENSMUSG00000022054	protein_coding
Mirlet7a-2	0.445104144	6.325569	1.877893355	0.170573775	0.999713314	ENSMUSG00000092770	miRNA
Ckap4	0.397108482	0.308528619	1.873237168	0.171104783	0.999713314	ENSMUSG00000046841	protein_coding
Zc3h7b	-0.200078315	2.67020583	1.86715826	0.171800903	0.999713314	ENSMUSG00000022390	protein_coding
Poldip3	0.314562173	0.815483048	1.861628376	0.17243698	0.999713314	ENSMUSG00000041815	protein_coding
Abhd3	-0.38232837	0.183497108	1.860416456	0.172576743	0.999713314	ENSMUSG00000002475	protein_coding
Usp3	-0.197512899	2.343562264	1.860346564	0.172584807	0.999713314	ENSMUSG00000032376	protein_coding
Parp1	-0.258282376	1.424128898	1.860077638	0.17261584	0.999713314	ENSMUSG00000026496	protein_coding
Top2b	0.209980762	2.107960329	1.858970503	0.172743666	0.999713314	ENSMUSG00000017485	protein_coding
Nrbp1	0.404458882	0.272553709	1.857156482	0.172953342	0.999713314	ENSMUSG00000029148	protein_coding
Plppr2	0.222642309	1.79583455	1.856475692	0.173032108	0.999713314	ENSMUSG00000040563	protein_coding
Taok1	-0.220852699	2.149301468	1.855595811	0.173133969	0.999713314	ENSMUSG00000017291	protein_coding
Pprc1	-0.382533679	0.349634082	1.855452324	0.173150586	0.999713314	ENSMUSG00000055491	protein_coding
Cxxc1	-0.271741696	1.438892131	1.854209552	0.173294591	0.999713314	ENSMUSG00000024560	protein_coding
Mamld1	-0.311716779	1.052701985	1.852164477	0.173531863	0.999713314	ENSMUSG00000059401	protein_coding
Ttc7b	0.225426181	1.927013524	1.845562712	0.17430036	0.999713314	ENSMUSG00000033530	protein_coding
Spata13	0.469864172	-0.20966169	1.844193313	0.17446026	0.999713314	ENSMUSG00000021990	protein_coding
Tomm20	0.354239662	0.86319131	1.842927858	0.174608172	0.999713314	ENSMUSG00000093904	protein_coding
Ankle2	-0.269091369	1.160387882	1.841095091	0.17482265	0.999713314	ENSMUSG00000029501	protein_coding
Tpp1	0.364443238	0.405033461	1.840972283	0.174837032	0.999713314	ENSMUSG00000030894	protein_coding
Syt9	0.243510309	1.496153144	1.840880827	0.174847744	0.999713314	ENSMUSG00000062542	protein_coding
Gm29975	-0.265162378	1.522732699	1.839041162	0.175063371	0.999713314	NA	NA
Osbpl10	0.364692238	0.624147157	1.837133327	0.175287311	0.999713314	ENSMUSG00000040875	protein_coding
Cap2	-0.355639274	0.697742047	1.83601124	0.175419175	0.999713314	ENSMUSG00000021373	protein_coding
Trim41	-0.329317867	0.963037087	1.835929881	0.17542874	0.999713314	ENSMUSG00000040365	protein_coding
Wscd1	0.243982726	2.026523375	1.833965589	0.175659867	0.999713314	ENSMUSG00000020811	protein_coding
Sqle	0.479995135	-0.000372511	1.831470451	0.175953962	0.999713314	ENSMUSG00000022351	protein_coding
Pla2g7	0.210576671	2.22703841	1.830356777	0.176085411	0.999713314	ENSMUSG00000023913	protein_coding
Amot	0.275114628	1.065161071	1.830308958	0.176091057	0.999713314	ENSMUSG00000041688	protein_coding
Kmt2b	-0.192267922	2.745411745	1.830205103	0.176103322	0.999713314	ENSMUSG00000006307	protein_coding
Slc35e4	-0.412129566	0.13549932	1.829797181	0.176151503	0.999713314	ENSMUSG00000048807	protein_coding
Myh9	0.18947555	3.42948688	1.828232766	0.176336425	0.999713314	ENSMUSG00000022443	protein_coding
Otub1	-0.380039303	0.646282027	1.828115986	0.176350238	0.999713314	ENSMUSG00000024767	protein_coding
Oaz1	0.356121281	0.555832927	1.827005818	0.176481613	0.999713314	ENSMUSG00000035242	protein_coding
Dcp1a	-0.40689009	-0.025455312	1.826776	0.176508823	0.999713314	ENSMUSG00000021962	protein_coding
Gm38524	-0.272841352	1.18519531	1.824952288	0.176724921	0.999713314	NA	NA
Akap7	-0.359802425	0.360334732	1.823483581	0.176899175	0.999713314	ENSMUSG00000039166	protein_coding
Galnt15	0.297973123	1.181485561	1.822193078	0.17705245	0.999713314	ENSMUSG00000021903	protein_coding
Klhl3	-0.383490104	0.445292242	1.820549092	0.177247931	0.999713314	ENSMUSG00000014164	protein_coding
Sipa1l1	-0.203923219	2.145683625	1.820111391	0.177300018	0.999713314	ENSMUSG00000042700	protein_coding
Stk4	0.347284123	0.546253193	1.819819688	0.177334741	0.999713314	ENSMUSG00000018209	protein_coding
Mkrn1	-0.259226787	1.440404423	1.818936585	0.17743991	0.999713314	ENSMUSG00000029922	protein_coding
Gas8	0.327321414	0.920503403	1.817149894	0.177652908	0.999713314	ENSMUSG00000040220	protein_coding
Hinfp	0.402721512	0.089737763	1.815772021	0.17781737	0.999713314	ENSMUSG00000032119	protein_coding
Fbxo3	-0.319061197	0.845053974	1.815616137	0.177835987	0.999713314	ENSMUSG00000027180	protein_coding
Ptprb	0.280373351	1.566744344	1.81414557	0.178011729	0.999713314	ENSMUSG00000020154	protein_coding
Nol4l	0.318137318	0.979941644	1.808007217	0.178747468	0.999713314	ENSMUSG00000061411	protein_coding
Luzp1	-0.238395908	1.916020454	1.807553533	0.178801985	0.999713314	ENSMUSG00000001089	protein_coding
Wwc1	0.36639013	0.6005947	1.806489963	0.178929866	0.999713314	ENSMUSG00000018849	protein_coding
Ephb2	-0.283388022	1.740760928	1.804650675	0.179151266	0.999713314	ENSMUSG00000028664	protein_coding
Lnpep	0.313103535	1.409432455	1.803827752	0.179250426	0.999713314	ENSMUSG00000023845	protein_coding
Efr3b	0.214146502	2.505178359	1.7970863	0.180065146	0.999713314	ENSMUSG00000020658	protein_coding
Pafah1b2	-0.32585686	0.708120638	1.79375928	0.180468802	0.999713314	ENSMUSG00000003131	protein_coding
Dagla	0.220715443	2.033690663	1.793536678	0.180495847	0.999713314	ENSMUSG00000035735	protein_coding
Tbc1d4	0.222751939	1.847732763	1.791890077	0.180696045	0.999713314	ENSMUSG00000033083	protein_coding
Zfp467	-0.272933867	0.992783296	1.791608287	0.180730332	0.999713314	ENSMUSG00000068551	protein_coding
Ppp2r5d	-0.294071675	1.078986436	1.790794679	0.180829369	0.999713314	ENSMUSG00000059409	protein_coding
Poc5	0.347894058	0.494156457	1.788963326	0.181052522	0.999713314	ENSMUSG00000021671	protein_coding
Aifm3	-0.161003002	3.965588795	1.786721293	0.181326152	0.999713314	ENSMUSG00000022763	protein_coding
Nol4	0.291582229	0.765634362	1.784512473	0.181596196	0.999713314	ENSMUSG00000041923	protein_coding
Pds5a	0.281355801	1.058879415	1.783727214	0.181692311	0.999713314	ENSMUSG00000029202	protein_coding
5730455P16Rik	-0.405780818	-0.156428011	1.78258191	0.181832602	0.999713314	ENSMUSG00000057181	protein_coding
Gpr137	0.262924284	1.189894726	1.78225914	0.181872162	0.999713314	ENSMUSG00000024958	protein_coding
Ppp1r16b	0.170909035	3.857583178	1.780871511	0.182042346	0.999713314	ENSMUSG00000037754	protein_coding
Ncald	-0.336038532	0.696191961	1.780445849	0.182094588	0.999713314	ENSMUSG00000051359	protein_coding
Mthfsd	-0.360636326	0.51390079	1.779958535	0.182154418	0.999713314	ENSMUSG00000031816	protein_coding
Secisbp2	-0.31588242	0.965602566	1.775632856	0.182686502	0.999713314	ENSMUSG00000035139	protein_coding
Ddhd1	0.261872901	1.255230481	1.771982317	0.183136942	0.999713314	ENSMUSG00000037697	protein_coding
Cdk5r1	-0.239679924	1.515682051	1.76877258	0.183534055	0.999713314	ENSMUSG00000048895	protein_coding
Ap4s1	0.384592824	0.261337523	1.76860878	0.183554347	0.999713314	ENSMUSG00000020955	protein_coding
Magee1	-0.270428319	1.200934233	1.766011023	0.183876518	0.999713314	ENSMUSG00000031227	protein_coding
Ccdc47	0.339976499	0.674745126	1.765266434	0.183968982	0.999713314	ENSMUSG00000078622	protein_coding
Zfp24	-0.400026437	0.279828788	1.760288836	0.184588493	0.999713314	ENSMUSG00000051469	protein_coding
Klhdc4	0.354768518	0.216044442	1.758459943	0.184816725	0.999713314	ENSMUSG00000040263	protein_coding
Hmgxb4	-0.356714666	0.330902168	1.758026506	0.184870862	0.999713314	ENSMUSG00000034518	protein_coding
Rbm19	0.429202248	-0.050428449	1.757283745	0.184963678	0.999713314	ENSMUSG00000029594	protein_coding
Zc3h4	0.225350642	2.230280657	1.755885467	0.185138555	0.999713314	ENSMUSG00000059273	protein_coding
Ccnl1	0.279261636	0.97053975	1.755695875	0.185162281	0.999713314	ENSMUSG00000027829	protein_coding
Trim44	-0.176477294	2.787546285	1.754334504	0.185332751	0.999713314	ENSMUSG00000027189	protein_coding
Thop1	0.379786177	0.249016366	1.753871178	0.185390811	0.999713314	ENSMUSG00000004929	protein_coding
Ctr9	0.328201391	0.657140481	1.753415911	0.18544788	0.999713314	ENSMUSG00000005609	protein_coding
Ddo	0.342454067	0.168133537	1.753090734	0.185488655	0.999713314	ENSMUSG00000063428	protein_coding
Akap12	-0.250514686	2.036501255	1.75027109	0.185842656	0.999713314	ENSMUSG00000038587	protein_coding
Ctnna2	-0.32820951	0.630711815	1.749608648	0.185925938	0.999713314	ENSMUSG00000063063	protein_coding
Clstn3	0.158489159	4.263719265	1.747947479	0.186134971	0.999713314	ENSMUSG00000008153	protein_coding
Zcchc8	-0.323024179	0.759123981	1.747460883	0.186196253	0.999713314	ENSMUSG00000029427	protein_coding
Hip1	-0.227485024	1.745467674	1.747022003	0.186251546	0.999713314	ENSMUSG00000039959	protein_coding
Nmnat2	-0.181572899	2.635314754	1.746102945	0.186367397	0.999713314	ENSMUSG00000042751	protein_coding
Ppfia1	-0.197486893	2.379262776	1.743870764	0.186649122	0.999713314	ENSMUSG00000037519	protein_coding
Mapk3	0.275622327	0.952405142	1.740793986	0.187038255	0.999713314	ENSMUSG00000063065	protein_coding
Myo9a	0.198981765	2.185534388	1.738351357	0.187347856	0.999713314	ENSMUSG00000039585	protein_coding
Kif2a	0.398262432	0.007538906	1.737868725	0.1874091	0.999713314	ENSMUSG00000021693	protein_coding
Glud1	0.228721321	2.29950608	1.737555421	0.187448869	0.999713314	ENSMUSG00000021794	protein_coding
Idua	0.41234863	0.083462311	1.736955171	0.18752509	0.999713314	ENSMUSG00000033540	protein_coding
5730408K05Rik	-0.196090403	5.00955639	1.734023096	0.187897925	0.999713314	NA	NA
Ptprt	-0.228980407	1.792529625	1.733993611	0.187901679	0.999713314	ENSMUSG00000053141	protein_coding
Dcaf7	0.221022236	2.210182597	1.729099173	0.188525982	0.999713314	ENSMUSG00000049354	protein_coding
Gcc2	-0.42814039	0.299337299	1.728925	0.188548243	0.999713314	ENSMUSG00000038039	protein_coding
Tie1	0.440197348	-0.064901461	1.726816643	0.188817953	0.999713314	ENSMUSG00000033191	protein_coding
Gnl3l	-0.310646267	1.085476634	1.725746676	0.188954999	0.999713314	ENSMUSG00000025266	protein_coding
Zfp414	0.400369643	-0.039612936	1.724654286	0.189095037	0.999713314	ENSMUSG00000073423	protein_coding
Ctsb	0.190702555	2.981138272	1.723260451	0.189273894	0.999713314	ENSMUSG00000021939	protein_coding
Dhx38	-0.302615398	0.90811158	1.720871592	0.189580891	0.999713314	ENSMUSG00000037993	protein_coding
Tspan7	0.191546636	2.910633998	1.719579699	0.189747156	0.999713314	ENSMUSG00000058254	protein_coding
March2	0.307865671	0.971094525	1.716837983	0.190100575	0.999713314	NA	NA
Cbx4	0.390540036	0.654023764	1.714279102	0.190431119	0.999713314	ENSMUSG00000039989	protein_coding
Gtf2ird2	-0.478698984	-0.026971404	1.712737234	0.190630613	0.999713314	ENSMUSG00000015942	protein_coding
Snx30	-0.212541481	1.822489396	1.712506217	0.190660524	0.999713314	ENSMUSG00000028385	protein_coding
Ap1s1	-0.322195026	0.515530774	1.712268317	0.190691332	0.999713314	ENSMUSG00000004849	protein_coding
Rnf169	-0.21456348	1.859217273	1.712069975	0.190717022	0.999713314	ENSMUSG00000058761	protein_coding
Dzip1l	0.318537777	0.916605447	1.710932117	0.190864478	0.999713314	ENSMUSG00000037784	protein_coding
Tigd5	0.478422919	-0.113765192	1.708794859	0.191141806	0.999713314	ENSMUSG00000103906	protein_coding
Neurl4	-0.171833563	2.804747284	1.707313366	0.191334319	0.999713314	ENSMUSG00000047284	protein_coding
Mapkap1	-0.323054179	0.666502761	1.707208219	0.191347991	0.999713314	ENSMUSG00000038696	protein_coding
Atp6v1h	0.342485639	0.413561076	1.705208516	0.191608223	0.999713314	ENSMUSG00000033793	protein_coding
Cdk19	0.263533329	1.564470934	1.701061465	0.192149219	0.999713314	ENSMUSG00000038481	protein_coding
Lrig2	-0.299015101	0.754450759	1.700587045	0.192211222	0.999713314	ENSMUSG00000032913	protein_coding
Pcdhgc4	-0.357637248	0.211588369	1.699864204	0.192305737	0.999713314	ENSMUSG00000023036	protein_coding
Tbc1d12	0.275799819	0.882670338	1.699212317	0.192391021	0.999713314	ENSMUSG00000048720	protein_coding
Smarcal1	0.336399502	0.822213435	1.698544601	0.192478422	0.999713314	ENSMUSG00000039354	protein_coding
Ext2	0.283218863	1.002794779	1.697135237	0.192663052	0.999713314	ENSMUSG00000027198	protein_coding
Ncoa3	-0.249989928	1.250297772	1.693949089	0.193081209	0.999713314	ENSMUSG00000027678	protein_coding
Gfod1	0.163335966	3.24552256	1.692279063	0.193300811	0.999713314	ENSMUSG00000051335	protein_coding
Cct7	-0.250359701	1.176839294	1.691518481	0.193400921	0.999713314	ENSMUSG00000030007	protein_coding
Fam208b	0.350398892	0.412302605	1.689156401	0.193712211	0.999713314	NA	NA
Odf2	-0.175324716	3.204976941	1.688597851	0.193785906	0.999713314	ENSMUSG00000026790	protein_coding
Adamts2	-0.334438199	0.557476772	1.687698845	0.19390459	0.999713314	ENSMUSG00000036545	protein_coding
Suclg1	0.392641695	0.025101577	1.686199069	0.194102774	0.999713314	ENSMUSG00000052738	protein_coding
Rnf34	-0.414038814	0.135526304	1.681276466	0.194754927	0.999713314	ENSMUSG00000029474	protein_coding
Pde5a	0.285174674	1.066473009	1.67921719	0.195028502	0.999713314	ENSMUSG00000053965	protein_coding
Cdk5	0.32916202	0.357844542	1.678959719	0.195062739	0.999713314	ENSMUSG00000028969	protein_coding
Per3	-0.211447955	1.942282877	1.678226846	0.19516023	0.999713314	ENSMUSG00000028957	protein_coding
Rraga	0.419583446	0.251020582	1.678036927	0.195185503	0.999713314	ENSMUSG00000070934	protein_coding
Txlna	-0.256012229	1.292042604	1.677975818	0.195193636	0.999713314	ENSMUSG00000053841	protein_coding
Prkcz	-0.225336634	1.892599965	1.675669669	0.195500847	0.999713314	ENSMUSG00000029053	protein_coding
Dgcr8	-0.249335919	1.540512322	1.674089533	0.195711669	0.999713314	ENSMUSG00000022718	protein_coding
Smad2	0.338562938	0.205354691	1.673188289	0.195832033	0.999713314	ENSMUSG00000024563	protein_coding
Crim1	0.247918	1.77831112	1.672395505	0.195937983	0.999713314	ENSMUSG00000024074	protein_coding
Nap1l5	0.239619094	1.87897582	1.671254655	0.196090568	0.999713314	ENSMUSG00000055430	protein_coding
P4ha1	0.400672018	0.054824897	1.668799003	0.196419475	0.999713314	ENSMUSG00000019916	protein_coding
Xpo7	0.306735434	0.768617439	1.668584982	0.196448172	0.999713314	ENSMUSG00000022100	protein_coding
Kmt2e	-0.167298556	2.878006016	1.668410968	0.196471507	0.999713314	ENSMUSG00000029004	protein_coding
Crmp1	0.210568642	1.772542913	1.666689512	0.196702534	0.999713314	ENSMUSG00000029121	protein_coding
n-R5s136	0.212011972	1.895181648	1.66276756	0.197230067	0.999713314	ENSMUSG00000118945	rRNA
Ddi2	0.361033302	0.213669811	1.662603606	0.197252157	0.999713314	ENSMUSG00000078515	protein_coding
Adrbk1	-0.193261402	2.830856119	1.658098821	0.197860213	0.999713314	NA	NA
Hirip3	-0.376380406	0.373098092	1.655341446	0.198233488	0.999713314	ENSMUSG00000042606	protein_coding
Ing4	-0.32096662	0.614715352	1.654753891	0.198313134	0.999713314	ENSMUSG00000030330	protein_coding
Tns1	0.24572782	1.705530886	1.654196413	0.198388738	0.999713314	ENSMUSG00000055322	protein_coding
Eif4a2	0.230676695	1.705515986	1.654193992	0.198389066	0.999713314	ENSMUSG00000022884	protein_coding
Tnrc6a	-0.183099352	2.455636567	1.653432975	0.198492328	0.999713314	ENSMUSG00000052707	protein_coding
Ogfod2	-0.349852812	0.092536407	1.653208632	0.198522781	0.999713314	ENSMUSG00000023707	protein_coding
Ascc3	-0.355934687	0.56218138	1.652424967	0.198629201	0.999713314	ENSMUSG00000038774	protein_coding
Dock9	-0.172013064	3.424939439	1.650185628	0.198933668	0.999713314	ENSMUSG00000025558	protein_coding
Mirlet7f-1	0.506732548	1.136755006	1.647297217	0.199327194	0.999713314	ENSMUSG00000105621	miRNA
Supt5	-0.219547871	2.201192111	1.64626491	0.19946806	0.999713314	ENSMUSG00000003435	protein_coding
Spock1	0.193426118	2.077430216	1.645204209	0.199612923	0.999713314	ENSMUSG00000056222	protein_coding
Abhd12	-0.214213532	1.909645115	1.645093441	0.199628058	0.999713314	ENSMUSG00000032046	protein_coding
Phc2	-0.18968404	2.202843926	1.640585512	0.200245152	0.999713314	ENSMUSG00000028796	protein_coding
Klhdc10	-0.211886507	1.919371599	1.639307485	0.20042051	0.999713314	ENSMUSG00000029775	protein_coding
Mtmr7	-0.406626446	0.159449385	1.6382957	0.200559465	0.999713314	ENSMUSG00000039431	protein_coding
Cog8	0.313553706	0.564023405	1.638267043	0.200563403	0.999713314	ENSMUSG00000031916	protein_coding
Abca5	0.360014146	0.36095229	1.638237043	0.200567525	0.999713314	ENSMUSG00000018800	protein_coding
Adcy8	0.329629954	1.083927053	1.638100963	0.200586223	0.999713314	ENSMUSG00000022376	protein_coding
Notch3	-0.243482561	1.405670059	1.637180005	0.200712822	0.999713314	ENSMUSG00000038146	protein_coding
Stx4a	-0.260702486	1.2101055	1.632235288	0.201394155	0.999713314	ENSMUSG00000030805	protein_coding
Gpc1	0.220286864	1.772847399	1.631889446	0.201441911	0.999713314	ENSMUSG00000034220	protein_coding
Smcr8	0.32074015	0.881430854	1.631714615	0.201466057	0.999713314	ENSMUSG00000049323	protein_coding
Gm34283	-0.353741811	0.224100023	1.630675842	0.201609596	0.999713314	NA	NA
Cttn	-0.314462192	1.061963638	1.630165815	0.201680116	0.999713314	ENSMUSG00000031078	protein_coding
Ttr	0.840386896	3.934622015	1.628600223	0.201896767	0.999713314	ENSMUSG00000061808	protein_coding
Kctd6	0.415616842	0.030041674	1.628167742	0.201956663	0.999713314	ENSMUSG00000021752	protein_coding
Col7a1	-0.268226881	1.439932229	1.628141706	0.20196027	0.999713314	ENSMUSG00000025650	protein_coding
Samm50	0.31105168	1.085456476	1.627074683	0.202108139	0.999713314	ENSMUSG00000022437	protein_coding
Dync1li1	0.293050612	0.706728034	1.62447306	0.20246921	0.999713314	ENSMUSG00000032435	protein_coding
Zfp316	0.291381601	0.892856923	1.624316444	0.20249097	0.999713314	ENSMUSG00000046658	protein_coding
Rora	0.153530065	3.871423162	1.623860519	0.202554333	0.999713314	ENSMUSG00000032238	protein_coding
Zfp512	0.324566033	0.762831795	1.623780715	0.202565426	0.999713314	ENSMUSG00000062761	protein_coding
Arih1	-0.212087891	1.829312809	1.623651808	0.202583346	0.999713314	ENSMUSG00000025234	protein_coding
Rnf145	0.214745746	1.887202721	1.623150478	0.202653057	0.999713314	ENSMUSG00000019189	protein_coding
Celsr2	-0.161497543	3.235122006	1.622794762	0.202702538	0.999713314	ENSMUSG00000068740	protein_coding
Ppp2r5e	-0.242255888	1.42599483	1.622707868	0.202714627	0.999713314	ENSMUSG00000021051	protein_coding
Cnot3	0.242008242	1.60116451	1.621451429	0.202889525	0.999713314	ENSMUSG00000035632	protein_coding
Dnajc11	0.249226104	1.120087264	1.620682243	0.202996685	0.999713314	ENSMUSG00000039768	protein_coding
Hnrnpa1	-0.350455051	0.094602936	1.619119572	0.203214594	0.999713314	ENSMUSG00000046434	protein_coding
Nol6	0.246261851	1.120861288	1.616915527	0.20352241	0.999713314	ENSMUSG00000028430	protein_coding
Spats2	0.423320628	0.054656781	1.616719112	0.203549868	0.999713314	ENSMUSG00000051934	protein_coding
Chd6	-0.195782862	2.374860049	1.616033479	0.20364575	0.999713314	ENSMUSG00000057133	protein_coding
Pclo	-0.164775184	4.648626727	1.614914119	0.203802402	0.999713314	ENSMUSG00000061601	protein_coding
Cacnb3	0.31313522	0.592960351	1.614912644	0.203802608	0.999713314	ENSMUSG00000003352	protein_coding
Sh3bp5	0.219722073	1.474251352	1.614025971	0.203926797	0.999713314	ENSMUSG00000021892	protein_coding
Kank2	0.225952734	1.763467978	1.613611042	0.203984943	0.999713314	ENSMUSG00000032194	protein_coding
Xylt2	0.321022557	0.914585381	1.6113848	0.204297251	0.999713314	ENSMUSG00000020868	protein_coding
Scaf11	-0.267058773	1.38219219	1.610719925	0.204390632	0.999713314	ENSMUSG00000033228	protein_coding
Itfg1	0.322297551	0.624955227	1.607895857	0.204787832	0.999713314	ENSMUSG00000031703	protein_coding
Wac	0.28978127	0.970453403	1.606580839	0.204973098	0.999713314	ENSMUSG00000024283	protein_coding
Elovl4	0.378901333	0.067255986	1.604104411	0.205322524	0.999713314	ENSMUSG00000032262	protein_coding
Tnpo1	0.34598418	0.274757771	1.603609727	0.205392409	0.999713314	ENSMUSG00000009470	protein_coding
Cep290	-0.38801506	0.314131235	1.601671859	0.205666445	0.999713314	ENSMUSG00000019971	protein_coding
Kcnab1	-0.305191793	0.509695753	1.601540156	0.205685085	0.999713314	ENSMUSG00000027827	protein_coding
Syn2	0.222587482	2.393983295	1.600480439	0.205835139	0.999713314	ENSMUSG00000009394	protein_coding
Rnf213	0.287441362	0.887987262	1.600379533	0.205849434	0.999713314	ENSMUSG00000070327	protein_coding
Usp11	0.27955937	0.779529056	1.597699939	0.206229468	0.999713314	ENSMUSG00000031066	protein_coding
LOC108167940	0.224987618	1.806208446	1.597249025	0.2062935	0.999713314	NA	NA
U2af2	0.242400842	1.385366675	1.596298914	0.206428498	0.999713314	ENSMUSG00000030435	protein_coding
1500009C09Rik	-0.241623415	1.391358869	1.595680134	0.206516475	0.999713314	NA	NA
Ankrd26	-0.402782271	0.053982337	1.593120766	0.20688083	0.999713314	ENSMUSG00000007827	protein_coding
Chd3	0.182035371	2.619378583	1.592404072	0.206982995	0.999713314	ENSMUSG00000018474	protein_coding
Dnajc6	-0.197740694	2.060164764	1.590345752	0.207276742	0.999713314	ENSMUSG00000028528	protein_coding
Sec61a2	-0.352010262	0.178076958	1.590199526	0.207297629	0.999713314	ENSMUSG00000025816	protein_coding
4930412F12Rik	-0.408341035	0.260961461	1.588271142	0.207573313	0.999713314	ENSMUSG00000110289	TEC
Tsen34	0.358285064	0.198458984	1.587587321	0.207671177	0.999713314	ENSMUSG00000035585	protein_coding
Cnot6	-0.283462551	1.031172482	1.587470961	0.207687835	0.999713314	ENSMUSG00000020362	protein_coding
St3gal2	0.171018942	2.611683694	1.586690406	0.20779962	0.999713314	ENSMUSG00000031749	protein_coding
Rexo4	0.354827353	0.168086505	1.58518001	0.20801613	0.999713314	ENSMUSG00000052406	protein_coding
Fam174b	-0.343757894	0.343225731	1.584209278	0.208155421	0.999713314	ENSMUSG00000078670	protein_coding
6030419C18Rik	0.219121988	2.487728073	1.58275102	0.208364876	0.999713314	NA	NA
Ndufb10	0.344690374	0.285318517	1.582423881	0.208411898	0.999713314	ENSMUSG00000040048	protein_coding
Nat14	-0.372748664	0.053583022	1.582232406	0.208439426	0.999713314	ENSMUSG00000035285	protein_coding
Slc12a6	0.213597079	2.025722433	1.582207882	0.208442952	0.999713314	ENSMUSG00000027130	protein_coding
Dennd6a	-0.336049877	0.642606054	1.579635595	0.208813191	0.999713314	ENSMUSG00000040818	protein_coding
Cfap74	0.265117211	0.968720449	1.57407249	0.209616574	0.999713314	ENSMUSG00000078490	protein_coding
Klf7	-0.244965605	1.15222174	1.572744114	0.209808949	0.999713314	ENSMUSG00000025959	protein_coding
Mllt1	0.278967768	0.950006881	1.571365295	0.21000885	0.999713314	ENSMUSG00000024212	protein_coding
Galt	0.384680453	0.028643605	1.569877319	0.210224831	0.999713314	ENSMUSG00000036073	protein_coding
Cd300a	-0.371602898	0.231592343	1.568402545	0.210439155	0.999713314	ENSMUSG00000034652	protein_coding
Ercc6l2	0.396533999	-0.116492993	1.566518439	0.210713342	0.999713314	ENSMUSG00000021470	protein_coding
Pcdh10	0.331526374	0.597742191	1.566212523	0.210757901	0.999713314	ENSMUSG00000049100	protein_coding
Pcmtd1	-0.254944376	1.142552141	1.564480255	0.211010429	0.999713314	ENSMUSG00000051285	protein_coding
B4gat1	0.309037801	0.586504599	1.562109089	0.211356676	0.999713314	ENSMUSG00000047379	protein_coding
Ncaph2	-0.263685252	1.048105134	1.56032138	0.21161817	0.999713314	ENSMUSG00000008690	protein_coding
Cdh2	-0.230244856	1.474426201	1.560224948	0.211632287	0.999713314	ENSMUSG00000024304	protein_coding
Foxn3	0.196728234	2.138021577	1.559266855	0.211772599	0.999713314	ENSMUSG00000033713	protein_coding
Hmgcr	-0.344099105	0.476628548	1.55862784	0.211866244	0.999713314	ENSMUSG00000021670	protein_coding
Hcn1	0.186210055	2.180988377	1.558179077	0.211932038	0.999713314	ENSMUSG00000021730	protein_coding
Fzd3	0.331918498	0.606179743	1.557541566	0.212025546	0.999713314	ENSMUSG00000007989	protein_coding
Pianp	-0.257392672	0.951938463	1.555555912	0.212317108	0.999713314	ENSMUSG00000030329	protein_coding
Sema4d	0.207815536	2.082994883	1.555222053	0.212366177	0.999713314	ENSMUSG00000021451	protein_coding
Rara	0.415149591	0.12659881	1.555144146	0.212377629	0.999713314	ENSMUSG00000037992	protein_coding
Ttll4	-0.26461367	1.130666229	1.554376632	0.212490493	0.999713314	ENSMUSG00000033257	protein_coding
Itsn2	-0.314938046	1.087993548	1.554296405	0.212502294	0.999713314	ENSMUSG00000020640	protein_coding
Rab1a	-0.340863313	0.114962549	1.550885938	0.2130047	0.999713314	ENSMUSG00000020149	protein_coding
Spg11	0.264337033	1.045991305	1.550237255	0.213100419	0.999713314	ENSMUSG00000033396	protein_coding
Paqr8	-0.17860224	3.054703683	1.549874356	0.21315399	0.999713314	ENSMUSG00000025931	protein_coding
__ambiguous	0.219260831	10.92482479	1.549152946	0.213260533	0.999713314	NA	NA
Arhgap21	-0.171528154	3.529746636	1.547839999	0.213454599	0.999713314	ENSMUSG00000036591	protein_coding
Dock1	-0.283521723	1.000276559	1.547133252	0.21355915	0.999713314	ENSMUSG00000058325	protein_coding
Srek1	-0.219420922	1.614275818	1.546885342	0.213595838	0.999713314	ENSMUSG00000032621	protein_coding
Inppl1	0.268596729	1.071015005	1.543809082	0.21405172	0.999713314	ENSMUSG00000032737	protein_coding
Fbxw7	0.212237301	1.64797844	1.543468496	0.214102264	0.999713314	ENSMUSG00000028086	protein_coding
Mirlet7f-2	0.414210152	7.023826757	1.542211127	0.214288983	0.999713314	ENSMUSG00000065602	miRNA
Tmem88b	-0.317721329	0.569087122	1.542119019	0.214302669	0.999713314	ENSMUSG00000073680	protein_coding
Brd2	-0.173217468	2.933296344	1.541701507	0.214364717	0.999713314	ENSMUSG00000024335	protein_coding
Osbpl1a	-0.215140117	2.13789235	1.541548231	0.214387501	0.999713314	ENSMUSG00000044252	protein_coding
Fam63a	-0.248612614	1.350641525	1.540979907	0.214472007	0.999713314	NA	NA
Stx16	0.209654582	1.692152091	1.540629474	0.214524134	0.999713314	ENSMUSG00000027522	protein_coding
Itih3	0.340049334	0.344312424	1.540607688	0.214527375	0.999713314	ENSMUSG00000006522	protein_coding
Nmt1	-0.339934561	0.258840991	1.540334958	0.214567954	0.999713314	ENSMUSG00000020936	protein_coding
Nptxr	0.226041896	1.875066615	1.540077939	0.214606204	0.999713314	ENSMUSG00000022421	protein_coding
Itga6	0.351573662	-0.035437357	1.539573357	0.214681321	0.999713314	ENSMUSG00000027111	protein_coding
Ldlr	-0.346690298	0.512205025	1.53863142	0.214821631	0.999713314	ENSMUSG00000032193	protein_coding
Ficd	-0.372366711	0.029273789	1.534040426	0.21550706	0.999713314	ENSMUSG00000053334	protein_coding
Igsf21	-0.243261575	1.541202054	1.531740608	0.215851398	0.999713314	ENSMUSG00000040972	protein_coding
Cdh20	0.338041258	0.160635508	1.53125338	0.215924432	0.999713314	ENSMUSG00000050840	protein_coding
Kansl1l	0.298970722	0.468293707	1.528925223	0.216273821	0.999713314	ENSMUSG00000026004	protein_coding
Epn2	-0.19556828	2.44571799	1.527820707	0.216439813	0.999713314	ENSMUSG00000001036	protein_coding
Slc2a13	-0.254923296	1.931314265	1.527497951	0.216488346	0.999713314	ENSMUSG00000036298	protein_coding
A230046K03Rik	0.354735552	0.351563124	1.525986559	0.216715791	0.999713314	NA	NA
Gm41284	-0.215716115	1.554795828	1.522912728	0.217179242	0.999713314	NA	NA
Pcdhgc3	0.183113989	2.776204571	1.522465947	0.217246703	0.999713314	ENSMUSG00000102918	protein_coding
Mast2	0.216713835	1.971234508	1.519686149	0.217666994	0.999713314	ENSMUSG00000003810	protein_coding
Zfp638	0.209017824	1.70177298	1.518903731	0.217785467	0.999713314	ENSMUSG00000030016	protein_coding
Ube3c	0.264160025	1.227164824	1.518549548	0.217839122	0.999713314	ENSMUSG00000039000	protein_coding
Frs2	-0.408167405	0.233160749	1.518532382	0.217841723	0.999713314	ENSMUSG00000020170	protein_coding
Fam131a	0.228313071	1.600114887	1.518453756	0.217853636	0.999713314	ENSMUSG00000050821	protein_coding
Csmd2	-0.207888509	1.872376439	1.518203569	0.217891549	0.999713314	ENSMUSG00000028804	protein_coding
Sox9	0.295696017	1.044569169	1.514767124	0.218413104	0.999713314	ENSMUSG00000000567	protein_coding
Carm1	0.281011491	0.696163213	1.512280436	0.218791442	0.999713314	ENSMUSG00000032185	protein_coding
Pcdh9	-0.19668817	2.490217032	1.512234598	0.218798423	0.999713314	ENSMUSG00000055421	protein_coding
Fam160a2	-0.241299888	1.250682041	1.511663287	0.218885459	0.999713314	NA	NA
Nuak1	-0.200950176	1.838491558	1.510979936	0.218989618	0.999713314	ENSMUSG00000020032	protein_coding
Atg4d	-0.24633069	1.327317912	1.505711968	0.21979457	0.999713314	ENSMUSG00000002820	protein_coding
Slc1a2	0.160535448	5.07363664	1.505379173	0.21984554	0.999713314	ENSMUSG00000005089	protein_coding
Fzr1	0.341116234	0.477691039	1.505187282	0.219874936	0.999713314	ENSMUSG00000020235	protein_coding
Atp5o	0.372053185	-0.028275708	1.505056597	0.219894958	0.999713314	NA	NA
Psmd1	0.257566054	1.021495924	1.50306011	0.220201114	0.999713314	ENSMUSG00000026229	protein_coding
Fnip1	0.285032386	0.704851553	1.502045008	0.220356972	0.999713314	ENSMUSG00000035992	protein_coding
Pacs1	-0.335283948	0.310148424	1.501694042	0.22041089	0.999713314	ENSMUSG00000024855	protein_coding
Cpeb2	0.233660255	1.715193765	1.49972173	0.220714183	0.999713314	ENSMUSG00000039782	protein_coding
Crebl2	-0.303374077	0.460623348	1.499185744	0.220796691	0.999713314	ENSMUSG00000032652	protein_coding
Stip1	-0.274972184	1.028245887	1.497712605	0.221023651	0.999713314	ENSMUSG00000024966	protein_coding
Src	-0.225468378	1.712482606	1.49729199	0.221088504	0.999713314	ENSMUSG00000027646	protein_coding
Smarca4	0.173052697	3.223860637	1.496729176	0.221175318	0.999713314	ENSMUSG00000032187	protein_coding
Ptdss2	0.316643975	0.292794633	1.495029863	0.221437685	0.999713314	ENSMUSG00000025495	protein_coding
Ints1	-0.182546604	2.726938979	1.494951365	0.221449814	0.999713314	ENSMUSG00000029547	protein_coding
Rgs5	0.229353765	1.257844805	1.493131295	0.221731257	0.999713314	ENSMUSG00000026678	protein_coding
Trak1	-0.156429185	3.323356124	1.4925703	0.221818091	0.999713314	ENSMUSG00000032536	protein_coding
Rngtt	0.353294142	0.164240767	1.491801404	0.221937172	0.999713314	ENSMUSG00000028274	protein_coding
Gm40078	-0.420188444	-0.041557459	1.491337099	0.222009117	0.999713314	ENSMUSG00000124594	lncRNA
Rnf103	0.203676185	1.917012124	1.490378995	0.222157666	0.999713314	ENSMUSG00000052656	protein_coding
Ctdnep1	0.313919201	0.854065637	1.489619578	0.222275494	0.999713314	ENSMUSG00000018559	protein_coding
Fus	0.189572441	2.056560786	1.487760384	0.222564274	0.999713314	ENSMUSG00000030795	protein_coding
Esyt1	0.31779584	0.46584717	1.487624055	0.222585467	0.999713314	ENSMUSG00000025366	protein_coding
Erlec1	0.332453091	0.540095263	1.487352209	0.222627734	0.999713314	ENSMUSG00000020311	protein_coding
Akirin2	-0.268720503	1.246177552	1.486472699	0.222764548	0.999713314	ENSMUSG00000028291	protein_coding
Mbd1	0.242678132	1.466956914	1.486162452	0.222812833	0.999713314	ENSMUSG00000024561	protein_coding
Dao	0.269905431	0.763322802	1.485611473	0.222898615	0.999713314	ENSMUSG00000042096	protein_coding
Mfsd5	-0.423699038	-0.039064803	1.483943929	0.223158476	0.999713314	ENSMUSG00000045665	protein_coding
Prex1	0.199274678	2.466704185	1.483906499	0.223164313	0.999713314	ENSMUSG00000039621	protein_coding
Cntn1	-0.163513721	2.973203679	1.480383839	0.223714477	0.999713314	ENSMUSG00000055022	protein_coding
Xrn1	-0.255267574	1.165003249	1.479202376	0.22389936	0.999713314	ENSMUSG00000032410	protein_coding
Srebf2	-0.189785407	2.508587879	1.478043642	0.224080864	0.999713314	ENSMUSG00000022463	protein_coding
Ppfia3	-0.19044727	2.451436528	1.477555611	0.224157362	0.999713314	ENSMUSG00000003863	protein_coding
Brwd1	-0.197106058	1.803146187	1.477075649	0.224232625	0.999713314	ENSMUSG00000022914	protein_coding
Jmy	-0.219664711	1.778362939	1.475538028	0.224473946	0.999713314	ENSMUSG00000021690	protein_coding
Ankrd52	0.205571684	2.047649653	1.475049818	0.224550633	0.999713314	ENSMUSG00000014498	protein_coding
Arf3	-0.191764498	2.449325443	1.47160435	0.225092734	0.999713314	ENSMUSG00000051853	protein_coding
Ddit4	0.28525046	0.803830993	1.471387107	0.225126967	0.999713314	ENSMUSG00000020108	protein_coding
Rbm15b	-0.33088697	0.189014027	1.471193736	0.225157444	0.999713314	ENSMUSG00000074102	protein_coding
Jup	0.198925239	1.886516358	1.469994586	0.225346548	0.999713314	ENSMUSG00000001552	protein_coding
Pom121	-0.241025616	1.300561854	1.467822984	0.225689492	0.999713314	ENSMUSG00000053293	protein_coding
Pcp2	-0.274035383	1.082621828	1.466599883	0.225882923	0.999713314	ENSMUSG00000004630	protein_coding
Hapln2	-0.270240628	0.849098776	1.466409856	0.225912993	0.999713314	ENSMUSG00000004894	protein_coding
Utp14b	-0.333377822	0.458013958	1.465860479	0.225999954	0.999713314	ENSMUSG00000079470	protein_coding
Kcnma1	0.153808925	3.034109977	1.46478975	0.226169556	0.999713314	ENSMUSG00000063142	protein_coding
Mir494	0.450329353	0.130989132	1.462442317	0.226541922	0.999713314	ENSMUSG00000070141	miRNA
Ptp4a2	0.254855877	1.070689078	1.461381873	0.226710378	0.999713314	ENSMUSG00000028788	protein_coding
Pten	0.177546836	2.613777763	1.459254151	0.22704883	0.999713314	ENSMUSG00000013663	protein_coding
Cdh4	-0.329554439	0.308714933	1.454384448	0.227825732	0.999713314	ENSMUSG00000000305	protein_coding
Phf2	-0.199489246	1.706571803	1.453700161	0.227935157	0.999713314	ENSMUSG00000038025	protein_coding
Vamp2	0.152344322	3.107503427	1.453127311	0.228026811	0.999713314	ENSMUSG00000020894	protein_coding
Telo2	0.271033995	0.894676912	1.452991963	0.228048473	0.999713314	ENSMUSG00000024170	protein_coding
Mon2	0.201898133	2.043525233	1.452323186	0.228155543	0.999713314	ENSMUSG00000034602	protein_coding
Sod1	0.338838773	0.18748683	1.451837993	0.22823326	0.999713314	ENSMUSG00000022982	protein_coding
Rnf41	-0.268706854	0.9860848	1.45169682	0.228255878	0.999713314	ENSMUSG00000025373	protein_coding
9530068E07Rik	0.317129336	0.757158784	1.449987435	0.228529969	0.999713314	ENSMUSG00000036275	protein_coding
Pcdhga8	-0.287505105	0.77168437	1.449530524	0.228603299	0.999713314	ENSMUSG00000103897	protein_coding
Ago2	-0.208143221	1.582288908	1.448601816	0.228752436	0.999713314	ENSMUSG00000036698	protein_coding
Bclaf1	0.238745965	1.619574063	1.44748637	0.228931714	0.999713314	ENSMUSG00000037608	protein_coding
Adamts3	-0.372145416	-0.083766995	1.446088111	0.229156687	0.999713314	ENSMUSG00000043635	protein_coding
Nop56	-0.306194152	0.466613356	1.445812512	0.229201061	0.999713314	ENSMUSG00000027405	protein_coding
Rcan3	-0.226619315	1.323912524	1.443825175	0.229521346	0.999713314	ENSMUSG00000059713	protein_coding
Acox1	0.282055135	1.103533455	1.4422722	0.229772003	0.999713314	ENSMUSG00000020777	protein_coding
Gm31134	-0.408562644	0.089541999	1.442111063	0.22979803	0.999713314	NA	NA
Mgrn1	0.168836223	2.523588748	1.44108474	0.229963887	0.999713314	ENSMUSG00000022517	protein_coding
Rufy3	-0.196604698	2.394070245	1.439535293	0.230214555	0.999713314	ENSMUSG00000029291	protein_coding
Ccdc117	-0.407906248	-0.244317282	1.436424078	0.23071888	0.999713314	ENSMUSG00000020482	protein_coding
Bcan	0.150381694	3.284946945	1.435422812	0.230881467	0.999713314	ENSMUSG00000004892	protein_coding
Chic2	0.333532239	0.099303705	1.433658059	0.231168368	0.999713314	ENSMUSG00000029229	protein_coding
Sirt7	-0.364365126	0.468141438	1.432915111	0.231289279	0.999713314	ENSMUSG00000025138	protein_coding
Jund	-0.184820277	2.887049593	1.432735154	0.231318578	0.999713314	ENSMUSG00000071076	protein_coding
Ncstn	-0.333682163	0.329333828	1.429157716	0.231901949	0.999713314	ENSMUSG00000003458	protein_coding
Zadh2	0.287667386	0.901418613	1.427985135	0.232093547	0.999713314	NA	NA
Fam69b	0.245085331	1.043466428	1.426575294	0.232324166	0.999713314	NA	NA
Sparcl1	0.168083883	5.252603804	1.42575638	0.23245825	0.999713314	ENSMUSG00000029309	protein_coding
Txnl4a	-0.274292508	0.860591151	1.423239397	0.232870949	0.999713314	ENSMUSG00000057130	protein_coding
Gtpbp1	0.268878766	1.118631102	1.422341945	0.233018315	0.999713314	ENSMUSG00000042535	protein_coding
Rn7s2	0.178880901	2.823330196	1.420894493	0.23325623	0.999713314	ENSMUSG00000118841	misc_RNA
Rbm10	-0.259043629	0.869358639	1.418050524	0.233724544	0.999713314	ENSMUSG00000031060	protein_coding
Syngap1	-0.172058277	2.706589247	1.416373992	0.234001149	0.999713314	ENSMUSG00000067629	protein_coding
Ptges3	0.378896692	0.048139316	1.416303171	0.234012843	0.999713314	ENSMUSG00000071072	protein_coding
Tra2a	-0.286482197	0.569387905	1.414993956	0.234229134	0.999713314	ENSMUSG00000029817	protein_coding
B4galnt1	-0.224499978	1.412443702	1.414134362	0.234371276	0.999713314	ENSMUSG00000006731	protein_coding
Pld5	-0.37274176	0.437976225	1.413371089	0.234497579	0.999713314	ENSMUSG00000055214	protein_coding
Ago1	-0.240856934	1.23725425	1.412575869	0.234629255	0.999713314	ENSMUSG00000041530	protein_coding
Phrf1	-0.209468029	1.91358243	1.41244446	0.234651023	0.999713314	ENSMUSG00000038611	protein_coding
Micu1	-0.290091121	0.603063909	1.411701628	0.234774119	0.999713314	ENSMUSG00000020111	protein_coding
Cds1	-0.239192479	1.827259368	1.411097469	0.234874293	0.999713314	ENSMUSG00000029330	protein_coding
Acadvl	0.272300909	0.824638968	1.410150517	0.235031408	0.999713314	ENSMUSG00000018574	protein_coding
Socs7	0.183972835	2.97575019	1.409880005	0.235076314	0.999713314	ENSMUSG00000038485	protein_coding
Ppp1cb	0.220641712	1.733923432	1.406112346	0.23570284	0.999713314	ENSMUSG00000014956	protein_coding
Setx	-0.196327682	1.894475715	1.404899505	0.235904953	0.999713314	ENSMUSG00000043535	protein_coding
Armcx4	0.217497896	1.687389522	1.404563733	0.235960945	0.999713314	ENSMUSG00000049804	protein_coding
Galnt7	0.323298273	0.375244124	1.40357523	0.236125877	0.999713314	ENSMUSG00000031608	protein_coding
Nom1	0.258636485	1.121932933	1.403219357	0.236185288	0.999713314	ENSMUSG00000001569	protein_coding
Per1	-0.221318792	2.293882212	1.399998922	0.236723751	0.999713314	ENSMUSG00000020893	protein_coding
Nipbl	0.275202291	0.934522891	1.399915248	0.236737761	0.999713314	ENSMUSG00000022141	protein_coding
Csnk1g1	-0.233681729	1.173472252	1.397045365	0.2372189	0.999713314	ENSMUSG00000032384	protein_coding
Fam98c	0.367586233	-0.029385975	1.39333446	0.237842795	0.999713314	ENSMUSG00000030590	protein_coding
Flcn	-0.253574288	1.21163345	1.390327797	0.23834975	0.999713314	ENSMUSG00000032633	protein_coding
Atrn	-0.178384005	2.296403457	1.38790745	0.238758799	0.999713314	ENSMUSG00000027312	protein_coding
Akt1	-0.212407537	1.731615069	1.387599957	0.238810828	0.999713314	ENSMUSG00000001729	protein_coding
Plxna1	0.204425727	2.227306764	1.386066451	0.239070507	0.999713314	ENSMUSG00000030084	protein_coding
Smchd1	-0.366070796	0.18701904	1.385871958	0.239103466	0.999713314	ENSMUSG00000024054	protein_coding
Anks1	-0.192686449	2.317613765	1.384640923	0.239312208	0.999713314	ENSMUSG00000024219	protein_coding
Nyap2	-0.305840672	0.48073227	1.384505281	0.239335222	0.999713314	ENSMUSG00000054976	protein_coding
Vwa1	0.298085452	0.564045704	1.382496275	0.239676398	0.999713314	ENSMUSG00000042116	protein_coding
Prkcsh	0.228862125	1.445186161	1.381347726	0.239871714	0.999713314	ENSMUSG00000003402	protein_coding
Frat1	-0.327699229	0.087335095	1.379829596	0.240130175	0.999713314	ENSMUSG00000067199	protein_coding
Micall1	-0.212787121	1.520976969	1.378761363	0.240312245	0.999713314	ENSMUSG00000033039	protein_coding
Fndc3a	0.310191133	0.348076888	1.376774795	0.240651282	0.999713314	ENSMUSG00000033487	protein_coding
Scarna9	-0.14562748	4.457499984	1.375116442	0.24093475	0.999713314	ENSMUSG00000077506	snoRNA
Dbi	-0.278644751	1.142582813	1.374383334	0.241060192	0.999713314	ENSMUSG00000026385	protein_coding
Usp5	-0.236834022	1.558211256	1.37266191	0.241355057	0.999713314	ENSMUSG00000038429	protein_coding
Ccni	0.22172654	1.79081668	1.371927262	0.241481029	0.999713314	ENSMUSG00000063015	protein_coding
Tada2b	0.366051766	-0.132445042	1.371621538	0.241533476	0.999713314	ENSMUSG00000029196	protein_coding
Msi2	0.174392464	2.2100173	1.371403251	0.241570932	0.999713314	ENSMUSG00000069769	protein_coding
Errfi1	0.354014922	-0.033851253	1.371334841	0.241582672	0.999713314	ENSMUSG00000028967	protein_coding
Atrx	-0.173140277	2.78295513	1.371268346	0.241594084	0.999713314	ENSMUSG00000031229	protein_coding
Cnpy3	0.325406692	0.275051537	1.370017832	0.24180882	0.999713314	ENSMUSG00000023973	protein_coding
Myo5a	-0.141845967	3.370824634	1.36996031	0.241818703	0.999713314	ENSMUSG00000034593	protein_coding
Utrn	0.17784054	2.926314451	1.369944992	0.241821335	0.999713314	ENSMUSG00000019820	protein_coding
Hbb-bs	-0.320261719	0.348663557	1.36991481	0.241826521	0.999713314	ENSMUSG00000052305	protein_coding
Kank3	-0.301018086	0.537804268	1.369689269	0.241865279	0.999713314	ENSMUSG00000042099	protein_coding
Cacnb1	-0.323551301	0.207362765	1.368544874	0.242062052	0.999713314	ENSMUSG00000020882	protein_coding
Adipor1	0.236638786	1.297875858	1.368405176	0.242086086	0.999713314	ENSMUSG00000026457	protein_coding
Igf1r	0.158555548	3.337723521	1.368135827	0.242132433	0.999713314	ENSMUSG00000005533	protein_coding
Slc25a25	-0.260538714	0.957807321	1.366566461	0.24240269	0.999713314	ENSMUSG00000026819	protein_coding
Necap1	0.293055868	0.572968939	1.365534862	0.24258054	0.999713314	ENSMUSG00000030327	protein_coding
Ints7	-0.312894154	0.382407733	1.3650092	0.242671227	0.999713314	ENSMUSG00000037461	protein_coding
Use1	0.312823495	0.327959098	1.364982337	0.242675862	0.999713314	ENSMUSG00000002395	protein_coding
Vash1	-0.18997588	2.13652483	1.360003563	0.243536864	0.999713314	ENSMUSG00000021256	protein_coding
Vps51	0.220217841	1.334082259	1.358858885	0.243735345	0.999713314	ENSMUSG00000024797	protein_coding
Psmc1	0.314578719	0.175252908	1.358753694	0.243753594	0.999713314	ENSMUSG00000021178	protein_coding
Rnu1b6	-0.179041825	3.005934331	1.35873407	0.243756999	0.999713314	ENSMUSG00000118677	snRNA
Fam219a	-0.240650328	1.632809179	1.356761453	0.24409954	0.999713314	ENSMUSG00000028439	protein_coding
Sidt1	-0.255796757	1.039991436	1.356720369	0.24410668	0.999713314	ENSMUSG00000022696	protein_coding
Gtpbp6	-0.308317598	0.379180314	1.356266108	0.244185647	0.999713314	ENSMUSG00000033434	protein_coding
Parp4	-0.392563073	-0.177872283	1.355546967	0.244310724	0.999713314	ENSMUSG00000054509	protein_coding
Ankrd12	0.212505802	1.585901393	1.35528621	0.244356096	0.999713314	ENSMUSG00000034647	protein_coding
Pde2a	0.299327675	0.394279822	1.354642045	0.244468225	0.999713314	ENSMUSG00000110195	protein_coding
Ank	-0.172506859	2.479937392	1.354628129	0.244470648	0.999713314	ENSMUSG00000022265	protein_coding
Ube2g2	-0.361082017	0.009491244	1.351769927	0.244968934	0.999713314	ENSMUSG00000009293	protein_coding
Ssrp1	-0.226251782	1.562434859	1.350739403	0.245148895	0.999713314	ENSMUSG00000027067	protein_coding
Sarm1	-0.24007066	1.303346042	1.349899807	0.245295633	0.999713314	ENSMUSG00000050132	protein_coding
Prpf6	-0.229353835	1.213964202	1.349048808	0.245444474	0.999713314	ENSMUSG00000002455	protein_coding
Slc52a2	-0.293508373	0.576095525	1.348493598	0.245541641	0.999713314	ENSMUSG00000022560	protein_coding
Hsd3b7	-0.411360882	-0.044178732	1.346818371	0.245835105	0.999713314	ENSMUSG00000042289	protein_coding
Tmed4	0.284237892	0.663020491	1.346409195	0.245906848	0.999713314	ENSMUSG00000004394	protein_coding
Atp6v1c1	-0.284662279	0.539880096	1.346187925	0.245945656	0.999713314	ENSMUSG00000022295	protein_coding
Pcdhga9	0.330139581	0.495320752	1.345696599	0.246031854	0.999713314	ENSMUSG00000102440	protein_coding
Tubgcp4	0.386360572	-0.172112976	1.345421257	0.246080177	0.999713314	ENSMUSG00000027263	protein_coding
Dip2b	0.159729276	2.818202943	1.34500075	0.246153997	0.999713314	ENSMUSG00000023026	protein_coding
Mfsd14b	0.366755278	-0.026365979	1.344258531	0.246284362	0.999713314	ENSMUSG00000038212	protein_coding
Ppp1r12a	0.228772046	2.179405879	1.344096572	0.24631282	0.999713314	ENSMUSG00000019907	protein_coding
Rnh1	-0.380123387	-0.002654025	1.343613653	0.246397697	0.999713314	ENSMUSG00000038650	protein_coding
Nrep	0.21847914	2.117627537	1.34257708	0.246580006	0.999713314	ENSMUSG00000042834	protein_coding
Kdm4b	0.176818504	2.163240831	1.342382813	0.246614191	0.999713314	ENSMUSG00000024201	protein_coding
Asic2	0.258245566	1.403109962	1.341842797	0.246709249	0.999713314	ENSMUSG00000020704	protein_coding
H6pd	0.273260423	0.635457162	1.341296065	0.246805534	0.999713314	ENSMUSG00000028980	protein_coding
Supt16	0.251068998	1.013258067	1.338851153	0.247236671	0.999713314	ENSMUSG00000035726	protein_coding
Edem1	-0.393896565	-0.130177616	1.336482365	0.247655264	0.999713314	ENSMUSG00000030104	protein_coding
Oplah	-0.261458955	0.955631783	1.336176149	0.247709439	0.999713314	ENSMUSG00000022562	protein_coding
Paqr7	-0.297646853	0.57062883	1.334963685	0.247924089	0.999713314	ENSMUSG00000037348	protein_coding
Slc7a5	0.210538165	1.789568819	1.334642041	0.24798107	0.999713314	ENSMUSG00000040010	protein_coding
Gas7	0.143325743	3.318608388	1.333399848	0.248201281	0.999713314	ENSMUSG00000033066	protein_coding
Nav3	0.346045777	0.299883049	1.332753347	0.248315985	0.999713314	ENSMUSG00000020181	protein_coding
Eif2b4	-0.335333067	0.255146075	1.331016491	0.248624463	0.999713314	ENSMUSG00000029145	protein_coding
Gm33449	-0.181171656	2.425561092	1.330745214	0.248672687	0.999713314	NA	NA
Gnaz	-0.286281173	0.394491834	1.329630364	0.248870987	0.999713314	ENSMUSG00000040009	protein_coding
Tdrkh	-0.341695203	0.198974885	1.328978829	0.248986966	0.999713314	ENSMUSG00000041912	protein_coding
Mef2a	0.278909545	0.991243112	1.327509778	0.249248715	0.999713314	ENSMUSG00000030557	protein_coding
Scarna10	-0.258280706	4.148683204	1.326299681	0.249464577	0.999713314	ENSMUSG00000089617	snoRNA
Epn1	0.164559038	3.028756566	1.326101911	0.249499878	0.999713314	ENSMUSG00000035203	protein_coding
Usp4	-0.209747272	1.481361014	1.325348517	0.24963441	0.999713314	ENSMUSG00000032612	protein_coding
Rnu5g	-0.22717523	9.124583879	1.323389713	0.249984608	0.999713314	ENSMUSG00000119286	snRNA
Nt5c1a	0.293328951	0.383891979	1.323369219	0.249988275	0.999713314	ENSMUSG00000054958	protein_coding
Nbl1	0.252019959	1.013277198	1.322786587	0.250092557	0.999713314	ENSMUSG00000041120	protein_coding
Btbd2	-0.246415223	1.182098183	1.321376726	0.250345121	0.999713314	ENSMUSG00000003344	protein_coding
Braf	-0.201583446	1.784219905	1.320978775	0.250416467	0.999713314	ENSMUSG00000002413	protein_coding
Rfng	0.245794067	0.813833722	1.319195965	0.250736401	0.999713314	ENSMUSG00000025158	protein_coding
Bfar	-0.319042721	0.049331331	1.318767216	0.250813417	0.999713314	ENSMUSG00000022684	protein_coding
Susd4	-0.263814437	1.084057571	1.317616082	0.251020338	0.999713314	ENSMUSG00000038576	protein_coding
Rnf11	0.319987873	0.554744712	1.317164105	0.25110164	0.999713314	ENSMUSG00000028557	protein_coding
Rnf167	0.311087958	0.688677572	1.316431605	0.251233471	0.999713314	ENSMUSG00000040746	protein_coding
Car10	-0.148380424	3.359127001	1.316208013	0.251273729	0.999713314	ENSMUSG00000056158	protein_coding
Snx32	0.256986385	0.859387398	1.314992847	0.251492659	0.999713314	ENSMUSG00000056185	protein_coding
Ccng2	-0.336207313	0.338191635	1.314864705	0.251515759	0.999713314	ENSMUSG00000029385	protein_coding
Ralgds	-0.180408216	2.127227246	1.31471146	0.251543388	0.999713314	ENSMUSG00000026821	protein_coding
Spire2	-0.354182758	0.037258652	1.310724476	0.252263527	0.999713314	ENSMUSG00000010154	protein_coding
Abcb8	0.335742811	0.299744208	1.310441808	0.252314679	0.999713314	ENSMUSG00000028973	protein_coding
Vcp	-0.294187503	0.184411894	1.309647531	0.252458482	0.999713314	ENSMUSG00000028452	protein_coding
Mbd3	0.228399128	1.404411036	1.308268267	0.252708435	0.999713314	ENSMUSG00000035478	protein_coding
Ube2e3	0.276087385	0.642018192	1.307496934	0.25284835	0.999713314	ENSMUSG00000027011	protein_coding
Ctbp2	-0.216763303	1.527299199	1.307478173	0.252851754	0.999713314	ENSMUSG00000030970	protein_coding
Atg4c	-0.37170522	0.221237343	1.304720077	0.253352844	0.999713314	ENSMUSG00000028550	protein_coding
Git2	-0.207672391	1.466309726	1.304546248	0.253384466	0.999713314	ENSMUSG00000041890	protein_coding
Rock1	0.213596127	1.317707149	1.304426479	0.253406257	0.999713314	ENSMUSG00000024290	protein_coding
Mdga2	0.28399987	0.591638208	1.304089959	0.253467495	0.999713314	ENSMUSG00000034912	protein_coding
Atp10a	-0.332915502	0.02873714	1.303717594	0.253535277	0.999713314	ENSMUSG00000025324	protein_coding
Tmem38b	0.179011868	4.097747034	1.302823738	0.253698079	0.999713314	ENSMUSG00000028420	protein_coding
Sft2d2	0.397730479	0.034199384	1.30079712	0.254067672	0.999713314	ENSMUSG00000040848	protein_coding
Upf2	-0.221197627	1.270958179	1.300484374	0.254124766	0.999713314	ENSMUSG00000043241	protein_coding
Lsm14a	0.27892996	0.962407518	1.299637409	0.254279466	0.999713314	ENSMUSG00000066568	protein_coding
Fam32a	-0.333529793	0.138280529	1.297497437	0.254670852	0.999713314	ENSMUSG00000003039	protein_coding
Adarb1	0.154750971	3.102903535	1.293993796	0.255313247	0.999713314	ENSMUSG00000020262	protein_coding
Sesn3	0.269939212	0.938759093	1.293095152	0.255478336	0.999713314	ENSMUSG00000032009	protein_coding
Uck2	-0.326851066	0.541572037	1.292917654	0.25551096	0.999713314	ENSMUSG00000026558	protein_coding
Fbxl18	-0.295848402	0.464606129	1.292765367	0.255538953	0.999713314	ENSMUSG00000066640	protein_coding
Zdhhc18	-0.287760963	0.862873136	1.29211365	0.255658797	0.999713314	ENSMUSG00000037553	protein_coding
Ptpn1	-0.242133868	0.972210355	1.292019371	0.25567614	0.999713314	ENSMUSG00000027540	protein_coding
Dgke	-0.230127564	1.545996678	1.291781513	0.2557199	0.999713314	ENSMUSG00000000276	protein_coding
Ipmk	-0.361956895	0.079745939	1.291774057	0.255721272	0.999713314	ENSMUSG00000060733	protein_coding
Klhdc2	0.24624516	0.935030312	1.289670309	0.256108717	0.999713314	ENSMUSG00000020978	protein_coding
Hopx	0.264257514	0.871186429	1.28916982	0.256200999	0.999713314	ENSMUSG00000059325	protein_coding
Brk1	-0.356848586	-0.058532627	1.287802276	0.256453359	0.999713314	ENSMUSG00000033940	protein_coding
Kcna1	-0.149713292	3.707921721	1.287004607	0.256600698	0.999713314	ENSMUSG00000047976	protein_coding
Coro2b	-0.158604088	2.660180289	1.284877188	0.25699417	0.999713314	ENSMUSG00000041729	protein_coding
Gm40752	-0.329364134	0.167197157	1.284658329	0.257034691	0.999713314	NA	NA
Slc2a6	-0.288981087	0.741543159	1.284597553	0.257045945	0.999713314	ENSMUSG00000036067	protein_coding
Fam107b	-0.299797467	0.242821746	1.284325592	0.257096311	0.999713314	ENSMUSG00000026655	protein_coding
Stard4	0.334153688	0.002713958	1.282770648	0.257384515	0.999713314	ENSMUSG00000024378	protein_coding
Rab3gap2	-0.20194792	1.687031927	1.281074151	0.257699411	0.999713314	ENSMUSG00000039318	protein_coding
Cdh15	0.2150374	1.417019654	1.279215991	0.258044859	0.999713314	ENSMUSG00000031962	protein_coding
Sema6a	-0.267016987	0.628683895	1.277706446	0.258325919	0.999713314	ENSMUSG00000019647	protein_coding
Cryab	-0.357000913	0.029344741	1.2772565	0.258409767	0.999713314	ENSMUSG00000032060	protein_coding
Socs5	-0.210038378	1.251417358	1.276371912	0.258574708	0.999713314	ENSMUSG00000037104	protein_coding
Spaca6	-0.159730891	2.809023492	1.275330349	0.258769087	0.999713314	ENSMUSG00000080316	protein_coding
Ppp6r1	-0.148123222	2.782071001	1.274794	0.258869252	0.999713314	ENSMUSG00000052296	protein_coding
Sbf1	0.139244695	3.316882647	1.274447908	0.258933911	0.999713314	ENSMUSG00000036529	protein_coding
Atxn7l1	0.316502939	0.16844411	1.273800064	0.259054999	0.999713314	ENSMUSG00000020564	protein_coding
BC005537	-0.201429563	1.818618066	1.273699378	0.259073825	0.999713314	ENSMUSG00000019132	protein_coding
Arhgap23	0.166701049	2.660446002	1.273326633	0.259143532	0.999713314	ENSMUSG00000049807	protein_coding
Gnptg	-0.255148004	0.931944062	1.272570036	0.259285096	0.999713314	ENSMUSG00000035521	protein_coding
Ylpm1	-0.164653166	2.75459124	1.271192899	0.259543012	0.999713314	ENSMUSG00000021244	protein_coding
Ttc39b	0.272782731	0.82177834	1.270028957	0.259761248	0.999713314	ENSMUSG00000038172	protein_coding
Btbd1	0.335799747	0.355483079	1.269617174	0.25983851	0.999713314	ENSMUSG00000025103	protein_coding
Sox12	0.348822836	-0.115530589	1.269143258	0.259927466	0.999713314	ENSMUSG00000051817	protein_coding
Ctif	0.264614348	0.709989437	1.269134809	0.259929052	0.999713314	ENSMUSG00000052928	protein_coding
Hspa12a	-0.257035121	0.825908585	1.268626521	0.260024502	0.999713314	ENSMUSG00000025092	protein_coding
Spin1	0.232961208	1.215302343	1.268478004	0.2600524	0.999713314	ENSMUSG00000021395	protein_coding
COX1	0.145267248	4.682083652	1.268329343	0.260080328	0.999713314	NA	NA
Galnt11	-0.329808077	-0.048964621	1.266953973	0.260338891	0.999713314	ENSMUSG00000038072	protein_coding
Prkce	-0.135949828	3.366780953	1.264624073	0.260777628	0.999713314	ENSMUSG00000045038	protein_coding
6430571L13Rik	0.24762461	0.95455305	1.264005859	0.260894196	0.999713314	ENSMUSG00000037977	protein_coding
Rnf152	-0.266894208	0.797186818	1.2634954	0.260990495	0.999713314	ENSMUSG00000047496	protein_coding
Tbc1d20	-0.284505871	0.577696149	1.26235127	0.261206496	0.999713314	ENSMUSG00000027465	protein_coding
Galnt13	0.179858549	2.38025995	1.262173291	0.261240117	0.999713314	ENSMUSG00000060988	protein_coding
Eps8	0.236517157	1.030233601	1.260859656	0.261488432	0.999713314	ENSMUSG00000015766	protein_coding
Cstf3	-0.356555003	-0.137674873	1.259709119	0.261706158	0.999713314	ENSMUSG00000027176	protein_coding
Ccar2	-0.220750574	1.557279583	1.258436277	0.26194729	0.999713314	ENSMUSG00000033712	protein_coding
Bag6	-0.146851625	3.007516415	1.25813852	0.262003738	0.999713314	ENSMUSG00000024392	protein_coding
Eif2ak1	0.272789288	0.741296632	1.25722263	0.262177464	0.999713314	ENSMUSG00000029613	protein_coding
Pex26	0.368153514	0.235856622	1.256059935	0.262398211	0.999713314	ENSMUSG00000067825	protein_coding
Idh3a	-0.286199948	0.26882336	1.255439217	0.262516153	0.999713314	ENSMUSG00000032279	protein_coding
Ctsd	0.210047045	2.119814504	1.255214612	0.262558847	0.999713314	ENSMUSG00000007891	protein_coding
Pbxip1	0.249638215	0.877182783	1.254925982	0.262613723	0.999713314	ENSMUSG00000042613	protein_coding
Tro	-0.241130842	1.20520162	1.254400054	0.262713752	0.999713314	ENSMUSG00000025272	protein_coding
Hnrnpa3	-0.394659667	-0.193791596	1.254276443	0.262737269	0.999713314	ENSMUSG00000059005	protein_coding
Ctnnd2	-0.147069449	3.318278109	1.253027678	0.262974994	0.999713314	ENSMUSG00000022240	protein_coding
Ctsl	-0.321143944	0.131808485	1.25266536	0.263044018	0.999713314	ENSMUSG00000021477	protein_coding
Patz1	-0.275029024	0.853495155	1.252267953	0.263119752	0.999713314	ENSMUSG00000020453	protein_coding
Atf4	0.257389134	0.623123754	1.251755201	0.263217508	0.999713314	ENSMUSG00000042406	protein_coding
LOC108167511	-0.324559984	0.22542547	1.25103144	0.263355569	0.999713314	NA	NA
Sez6	-0.193016313	1.968765011	1.249843413	0.263582387	0.999713314	ENSMUSG00000000632	protein_coding
Gm33613	-0.18017676	1.947197721	1.248916991	0.263759427	0.999713314	NA	NA
Birc6	-0.152818869	3.411913587	1.248628263	0.263814633	0.999713314	ENSMUSG00000024073	protein_coding
Slc38a3	0.273762044	0.705624549	1.247335886	0.264061919	0.999713314	ENSMUSG00000010064	protein_coding
Eef1g	0.287347843	0.491079586	1.247221885	0.264083746	0.999713314	ENSMUSG00000071644	protein_coding
Gm996	0.196222256	2.943304383	1.245311399	0.264449868	0.999713314	NA	NA
Mapk1ip1l	-0.391250112	-0.261851787	1.245303129	0.264451454	0.999713314	ENSMUSG00000021840	protein_coding
Rgl2	0.198244442	2.162848674	1.244843203	0.264539688	0.999713314	ENSMUSG00000041354	protein_coding
Mboat7	-0.282556849	0.555228667	1.243966078	0.264708061	0.999713314	ENSMUSG00000035596	protein_coding
Brms1	-0.340993605	0.006868438	1.243439785	0.264809152	0.999713314	ENSMUSG00000080268	protein_coding
Tmed7	0.248650983	0.891982562	1.243235105	0.26484848	0.999713314	ENSMUSG00000033184	protein_coding
Ccdc120	0.315346125	0.439973129	1.243016031	0.264890582	0.999713314	ENSMUSG00000031150	protein_coding
Cic	-0.156275929	3.661182184	1.242877973	0.264917118	0.999713314	ENSMUSG00000005442	protein_coding
Psap	0.133148513	4.627871277	1.242760624	0.264939677	0.999713314	ENSMUSG00000004207	protein_coding
Nipsnap1	0.361648443	-0.050165286	1.241635743	0.265156039	0.999713314	ENSMUSG00000034285	protein_coding
Ankrd10	0.309161643	0.452087861	1.241563585	0.265169926	0.999713314	ENSMUSG00000031508	protein_coding
Pin1	-0.272588789	0.71709929	1.241156589	0.265248267	0.999713314	ENSMUSG00000032171	protein_coding
Lpin2	-0.230417592	1.154371522	1.239255467	0.265614592	0.999713314	ENSMUSG00000024052	protein_coding
Grin1os	-0.317282139	0.639790894	1.238644654	0.265732422	0.999713314	ENSMUSG00000085830	lncRNA
Fam208a	-0.211933814	1.422619058	1.237360021	0.265980449	0.999713314	NA	NA
Fam171a2	0.173976416	2.203601516	1.235034814	0.266430116	0.999713314	ENSMUSG00000034685	protein_coding
Plxna4	-0.165885052	2.309563095	1.234988795	0.266439025	0.999713314	ENSMUSG00000029765	protein_coding
Numbl	0.233768388	1.219837414	1.234468002	0.266539874	0.999713314	ENSMUSG00000063160	protein_coding
Fam184a	0.227858144	0.97617434	1.233840665	0.266661418	0.999713314	ENSMUSG00000019856	protein_coding
Stoml1	0.267385687	0.617359362	1.233211634	0.26678336	0.999713314	ENSMUSG00000032333	protein_coding
Pdia3	-0.230536771	1.158118151	1.232740031	0.266874828	0.999713314	ENSMUSG00000027248	protein_coding
Rpa1	0.287244631	0.431049243	1.232594131	0.266903134	0.999713314	ENSMUSG00000000751	protein_coding
Hspa4	-0.213237192	1.383397459	1.231641508	0.267088041	0.999713314	ENSMUSG00000020361	protein_coding
Cerk	0.156486475	2.663075581	1.231437444	0.267127671	0.999713314	ENSMUSG00000035891	protein_coding
Vps50	-0.358829193	-0.114262904	1.231124161	0.267188527	0.999713314	ENSMUSG00000001376	protein_coding
Chmp2a	0.298855435	0.201600756	1.230659604	0.267278799	0.999713314	ENSMUSG00000033916	protein_coding
Chst15	-0.269639902	0.573563287	1.230331453	0.267342588	0.999713314	ENSMUSG00000030930	protein_coding
Actr1b	0.1846281	1.694392398	1.230158909	0.267376136	0.999713314	ENSMUSG00000037351	protein_coding
Rlim	0.350538537	0.093895385	1.229891792	0.267428083	0.999713314	ENSMUSG00000056537	protein_coding
Smc3	0.195960965	1.613233528	1.229058345	0.267590246	0.999713314	ENSMUSG00000024974	protein_coding
Nectin3	0.273979362	0.354432979	1.228378125	0.267722686	0.999713314	ENSMUSG00000022656	protein_coding
Agpat1	-0.212117495	1.402522932	1.226600177	0.268069243	0.999713314	ENSMUSG00000034254	protein_coding
Zfp451	0.32922689	0.126716833	1.226184551	0.268150337	0.999713314	ENSMUSG00000042197	protein_coding
Ptprn2	-0.16577133	2.421454079	1.2254831	0.268287269	0.999713314	ENSMUSG00000056553	protein_coding
Mir6236	0.182676636	8.813796411	1.225327222	0.268317711	0.999713314	ENSMUSG00000098973	miRNA
Ypel4	0.18490729	1.623761068	1.224083722	0.268560706	0.999713314	ENSMUSG00000034059	protein_coding
Srrm4os	0.356746266	-0.11743706	1.222397454	0.268890663	0.999713314	ENSMUSG00000086219	lncRNA
Fads1	0.172639351	2.175536343	1.221070507	0.269150667	0.999713314	ENSMUSG00000010663	protein_coding
Lin7c	-0.287349215	0.511287924	1.220519343	0.269258755	0.999713314	ENSMUSG00000027162	protein_coding
Zbtb22	-0.337581262	-0.034096495	1.220034849	0.269353813	0.999713314	ENSMUSG00000051390	protein_coding
Kdm2a	0.173289364	2.111765591	1.21988995	0.26938225	0.999713314	ENSMUSG00000054611	protein_coding
Mfn1	-0.173019062	2.031420665	1.219672928	0.26942485	0.999713314	ENSMUSG00000027668	protein_coding
Cpt1c	-0.239147249	1.432417808	1.219342612	0.269489703	0.999713314	ENSMUSG00000007783	protein_coding
Rapgef4	-0.159252163	2.871222335	1.218551912	0.269645027	0.999713314	ENSMUSG00000049044	protein_coding
Penk	0.270968422	0.420973199	1.218183571	0.269717422	0.999713314	ENSMUSG00000045573	protein_coding
Rbl2	-0.269299026	0.765635792	1.21782648	0.269787628	0.999713314	ENSMUSG00000031666	protein_coding
Ankhd1	-0.18959834	2.377541971	1.217769831	0.269798768	0.999713314	ENSMUSG00000024483	protein_coding
Mtmr4	-0.173864371	2.298923455	1.217484231	0.269854938	0.999713314	ENSMUSG00000018401	protein_coding
Erp29	0.268862773	0.875025954	1.216764475	0.269996561	0.999713314	ENSMUSG00000029616	protein_coding
Phf23	-0.265836554	0.597053073	1.214533617	0.270436106	0.999713314	ENSMUSG00000018572	protein_coding
Itga10	-0.435114507	-0.033206845	1.21443916	0.270454736	0.999713314	ENSMUSG00000090210	protein_coding
Mnt	0.23354374	1.160859513	1.213479419	0.270644125	0.999713314	ENSMUSG00000000282	protein_coding
Trap1	0.253144215	0.666459542	1.212006146	0.270935173	0.999713314	ENSMUSG00000005981	protein_coding
Hdac2	0.304427312	0.455763683	1.21128772	0.271077242	0.999713314	ENSMUSG00000019777	protein_coding
Aplp2	0.130097441	4.173773556	1.209010739	0.271528131	0.999713314	ENSMUSG00000031996	protein_coding
Sin3b	-0.201045385	1.788039492	1.207864641	0.271755437	0.999713314	ENSMUSG00000031622	protein_coding
Kctd9	-0.369314607	-0.230395535	1.207568343	0.271814241	0.999713314	ENSMUSG00000034327	protein_coding
Myo16	0.247559517	1.036063008	1.203738019	0.272575847	0.999713314	ENSMUSG00000039057	protein_coding
Ppil4	0.367852389	0.054760787	1.203187595	0.27268551	0.999713314	ENSMUSG00000015757	protein_coding
Heca	-0.301775827	0.316245008	1.203099021	0.272703162	0.999713314	ENSMUSG00000039879	protein_coding
Pnkp	-0.330763199	0.244207589	1.200511463	0.273219477	0.999713314	ENSMUSG00000002963	protein_coding
Bcar1	-0.182537589	1.83142201	1.200416848	0.27323838	0.999713314	ENSMUSG00000031955	protein_coding
Smad4	0.259992843	0.891083675	1.200064703	0.273308747	0.999713314	ENSMUSG00000024515	protein_coding
Tiam1	-0.143715482	3.45798908	1.199538342	0.273413968	0.999713314	ENSMUSG00000002489	protein_coding
Mfap3l	0.294596692	0.308007401	1.198546351	0.27361241	0.999713314	ENSMUSG00000031647	protein_coding
Cog4	-0.321992642	0.3129106	1.198324207	0.273656873	0.999713314	ENSMUSG00000031753	protein_coding
Svop	-0.196588598	1.818037151	1.197430441	0.273835856	0.999713314	ENSMUSG00000042078	protein_coding
Lemd3	-0.193290072	1.897194477	1.197129858	0.273896083	0.999713314	ENSMUSG00000048661	protein_coding
Edem3	0.222754684	1.215978811	1.197015442	0.273919012	0.999713314	ENSMUSG00000043019	protein_coding
Arl2bp	0.208769375	1.533701111	1.196977801	0.273926556	0.999713314	ENSMUSG00000031776	protein_coding
Dnajc16	-0.280401064	0.290696119	1.196919993	0.273938143	0.999713314	ENSMUSG00000040697	protein_coding
Aftph	-0.261583494	0.794910211	1.196139844	0.274094566	0.999713314	ENSMUSG00000049659	protein_coding
Cog7	0.333182261	0.108196148	1.195307262	0.274261627	0.999713314	ENSMUSG00000034951	protein_coding
Sh3gl1	-0.232221875	1.162072722	1.195205418	0.274282071	0.999713314	ENSMUSG00000003200	protein_coding
Mapk1	0.218133677	1.454376826	1.195138711	0.274295463	0.999713314	ENSMUSG00000063358	protein_coding
Irgq	-0.201998231	1.354542253	1.193576079	0.274609404	0.999713314	ENSMUSG00000041037	protein_coding
Gnai2	0.179907213	2.210640028	1.191935008	0.27493959	0.999713314	ENSMUSG00000032562	protein_coding
Arl6ip5	-0.272260853	0.439534472	1.191930761	0.274940445	0.999713314	ENSMUSG00000035199	protein_coding
Cog1	-0.23634353	1.114146785	1.191309119	0.27506565	0.999713314	ENSMUSG00000018661	protein_coding
Ighmbp2	-0.321581159	-0.04298512	1.190610605	0.275206425	0.999713314	ENSMUSG00000024831	protein_coding
Agfg1	0.19718038	1.242259241	1.190308794	0.275267278	0.999713314	ENSMUSG00000026159	protein_coding
Cdk17	0.184670102	1.877689025	1.189102758	0.275510615	0.999713314	ENSMUSG00000020015	protein_coding
Vps18	-0.26264232	0.776423567	1.188977616	0.27553588	0.999713314	ENSMUSG00000034216	protein_coding
Ppp2r1a	-0.185113719	2.331752282	1.188071151	0.275718974	0.999713314	ENSMUSG00000007564	protein_coding
Hexa	-0.344232558	0.084202191	1.187625581	0.275809028	0.999713314	ENSMUSG00000025232	protein_coding
Mcc	0.186294656	1.79670697	1.187096425	0.275916025	0.999713314	ENSMUSG00000071856	protein_coding
Galnt16	-0.241721838	0.79081657	1.185234995	0.276292826	0.999713314	ENSMUSG00000021130	protein_coding
Plppr3	-0.264818141	0.65595548	1.184245935	0.2764933	0.999713314	ENSMUSG00000035835	protein_coding
Relt	-0.36103574	-0.13461394	1.184137066	0.276515378	0.999713314	ENSMUSG00000008318	protein_coding
Nfic	0.149078611	2.809681514	1.183991917	0.276544816	0.999713314	ENSMUSG00000055053	protein_coding
Abcd4	-0.319975023	-0.091066971	1.182147474	0.276919246	0.999713314	ENSMUSG00000021240	protein_coding
Agfg2	-0.353464983	-0.115463022	1.181134133	0.277125229	0.999713314	ENSMUSG00000029722	protein_coding
Cldn12	-0.316160843	0.045189152	1.180968068	0.277159004	0.999713314	ENSMUSG00000046798	protein_coding
Vezt	-0.228032186	1.196067178	1.179469285	0.277464065	0.999713314	ENSMUSG00000036099	protein_coding
Map3k7	-0.239134827	0.836947871	1.177725102	0.277819607	0.999713314	ENSMUSG00000028284	protein_coding
Mir329	0.315765883	2.754736781	1.177648207	0.277835294	0.999713314	ENSMUSG00000065577	miRNA
Abcg4	-0.214559384	1.385883204	1.177562234	0.277852836	0.999713314	ENSMUSG00000032131	protein_coding
Phactr1	0.198907791	1.592556483	1.177188337	0.277929138	0.999713314	ENSMUSG00000054728	protein_coding
Osbpl8	-0.207490175	1.475908429	1.176253142	0.278120104	0.999713314	ENSMUSG00000020189	protein_coding
Stmn3	0.162093892	2.624465765	1.175876533	0.278197053	0.999713314	ENSMUSG00000027581	protein_coding
Car4	0.205294752	1.57738056	1.1747023	0.278437147	0.999713314	ENSMUSG00000000805	protein_coding
Kit	0.147899262	2.600665159	1.173031796	0.278779163	0.999713314	ENSMUSG00000005672	protein_coding
Grina	0.20091694	2.353865175	1.172247376	0.278939946	0.999713314	ENSMUSG00000022564	protein_coding
Pcid2	0.32300765	0.500159566	1.172184818	0.278952774	0.999713314	ENSMUSG00000038542	protein_coding
Pnpla2	0.348037718	-0.137335288	1.171964483	0.278997959	0.999713314	ENSMUSG00000025509	protein_coding
Pitpnb	0.296425134	0.557531861	1.170378751	0.279323431	0.999713314	ENSMUSG00000050017	protein_coding
Maml1	-0.304849791	0.354329536	1.169451906	0.279513888	0.999713314	ENSMUSG00000050567	protein_coding
Grin2b	0.291191989	0.345358071	1.167883147	0.279836624	0.999713314	ENSMUSG00000030209	protein_coding
Tmem47	0.190124353	1.422959323	1.167682044	0.27987803	0.999713314	ENSMUSG00000025666	protein_coding
Sned1	0.16013408	2.432492413	1.165059479	0.280418715	0.999713314	ENSMUSG00000047793	protein_coding
Yy1	0.232905947	0.847058285	1.165013121	0.280428284	0.999713314	ENSMUSG00000021264	protein_coding
Klhl11	0.256077863	0.787086848	1.163881978	0.280661905	0.999713314	ENSMUSG00000048732	protein_coding
Chmp4b	-0.187943436	2.121660964	1.162804239	0.280884724	0.999713314	ENSMUSG00000038467	protein_coding
Nr4a1	-0.30482157	0.706222248	1.162528734	0.28094172	0.999713314	ENSMUSG00000023034	protein_coding
Plxnc1	0.255225244	0.619645736	1.16151688	0.281151175	0.999713314	ENSMUSG00000074785	protein_coding
Igflr1	-0.329711785	0.035631896	1.161432846	0.281168579	0.999713314	ENSMUSG00000036826	protein_coding
Nsun2	0.28974942	0.765714579	1.161179296	0.281221099	0.999713314	ENSMUSG00000021595	protein_coding
Slc30a1	0.330289716	0.076104809	1.160646579	0.281331486	0.999713314	ENSMUSG00000037434	protein_coding
Lrch3	0.171072283	2.107100135	1.158646832	0.281746352	0.999713314	ENSMUSG00000022801	protein_coding
Slc35d1	-0.322466892	0.060682435	1.158471748	0.281782712	0.999713314	ENSMUSG00000028521	protein_coding
Zfp148	-0.178040902	1.62374316	1.155793186	0.282339708	0.999713314	ENSMUSG00000022811	protein_coding
Chmp3	0.234912599	1.050753017	1.154231497	0.282665098	0.999713314	ENSMUSG00000053119	protein_coding
Tmf1	0.257833348	0.484106222	1.154199544	0.28267176	0.999713314	ENSMUSG00000030059	protein_coding
Ryr3	-0.253198271	1.238630666	1.153392573	0.28284009	0.999713314	ENSMUSG00000057378	protein_coding
Vps52	-0.218675531	1.091883648	1.148253299	0.283915094	0.999713314	ENSMUSG00000024319	protein_coding
Trim37	0.145325247	2.882976425	1.147795059	0.284011197	0.999713314	ENSMUSG00000018548	protein_coding
Twsg1	-0.288016762	0.642923406	1.147104082	0.284156188	0.999713314	ENSMUSG00000024098	protein_coding
Sema5a	-0.233340677	1.009857937	1.146826636	0.284214432	0.999713314	ENSMUSG00000022231	protein_coding
Ankrd50	0.218851437	0.973844814	1.146543325	0.284273924	0.999713314	ENSMUSG00000044864	protein_coding
Snord57	-0.145587827	5.60811646	1.145986975	0.284390795	0.999713314	ENSMUSG00000065272	snoRNA
Sergef	0.2315209	1.435905409	1.145768069	0.284436797	0.999713314	ENSMUSG00000030839	protein_coding
Ubn1	-0.184394523	1.94602599	1.145725375	0.284445769	0.999713314	ENSMUSG00000039473	protein_coding
Arpc5l	0.315787475	0.238019017	1.144930621	0.284612868	0.999713314	ENSMUSG00000026755	protein_coding
Zbtb49	0.285284793	0.221217385	1.142604411	0.285102674	0.999713314	ENSMUSG00000029127	protein_coding
Nefh	-0.221089442	1.555679875	1.141331602	0.285371129	0.999713314	ENSMUSG00000020396	protein_coding
Ddx24	0.181682806	1.790623766	1.141261973	0.285385824	0.999713314	ENSMUSG00000041645	protein_coding
n-R5s146	0.308929687	0.431590086	1.140406286	0.285566494	0.999713314	ENSMUSG00000119014	rRNA
Zfp397	-0.334165946	0.27817513	1.140072096	0.285637094	0.999713314	ENSMUSG00000024276	protein_coding
Ufd1l	0.285034817	0.198661844	1.139447607	0.285769081	0.999713314	NA	NA
Txndc16	0.297860989	0.376537659	1.138898236	0.285885256	0.999713314	ENSMUSG00000021830	protein_coding
Cecr5	-0.254025234	0.758240244	1.138800368	0.285905958	0.999713314	NA	NA
Senp1	-0.314545109	-0.025006161	1.137676061	0.286143924	0.999713314	ENSMUSG00000033075	protein_coding
Top3b	-0.243821668	1.011375393	1.137287102	0.286226307	0.999713314	ENSMUSG00000022779	protein_coding
Rgl3	-0.196409736	1.531271327	1.136697451	0.286351256	0.999713314	ENSMUSG00000040146	protein_coding
Mllt10	-0.208617565	1.478793564	1.136467099	0.286400087	0.999713314	ENSMUSG00000026743	protein_coding
Myrf	0.238804256	0.825761653	1.135188627	0.286671295	0.999713314	ENSMUSG00000036098	protein_coding
Naa15	0.245156906	0.893811196	1.134729543	0.286768763	0.999713314	ENSMUSG00000063273	protein_coding
Setbp1	-0.168435591	2.004108763	1.13268646	0.287203037	0.999713314	ENSMUSG00000024548	protein_coding
Scrn1	-0.202605835	1.51076751	1.131949842	0.287359816	0.999713314	ENSMUSG00000019124	protein_coding
Dhx15	-0.218050609	1.013910913	1.13194737	0.287360342	0.999713314	ENSMUSG00000029169	protein_coding
Dlgap1	0.140272261	3.411059715	1.131866035	0.28737766	0.999713314	ENSMUSG00000003279	protein_coding
Bscl2	0.258466829	0.627892878	1.130821755	0.287600125	0.999713314	ENSMUSG00000071657	protein_coding
Mtmr6	0.240962871	0.817425306	1.129876055	0.287801778	0.999713314	ENSMUSG00000021987	protein_coding
Plekhg4	0.311628495	0.29017256	1.129457942	0.28789099	0.999713314	ENSMUSG00000014782	protein_coding
Tbc1d22b	-0.238203891	0.891781155	1.129223247	0.287941082	0.999713314	ENSMUSG00000042203	protein_coding
Taf15	0.234046796	1.158471295	1.129085709	0.287970443	0.999713314	ENSMUSG00000020680	protein_coding
4632415L05Rik	-0.334368003	-0.04727273	1.12783731	0.288237115	0.999713314	ENSMUSG00000048106	transcribed_unprocessed_pseudogene
Tacc1	0.159496491	2.468023217	1.127098768	0.288395024	0.999713314	ENSMUSG00000065954	protein_coding
Lama2	0.29423976	0.40456954	1.126334624	0.288558523	0.999713314	ENSMUSG00000019899	protein_coding
Ankfy1	-0.25716657	0.79544236	1.125916864	0.288647958	0.999713314	ENSMUSG00000020790	protein_coding
Stk38l	-0.291606515	0.05940686	1.124879604	0.28887017	0.999713314	ENSMUSG00000001630	protein_coding
Sprn	-0.300370086	0.159570629	1.124735335	0.288901094	0.999713314	ENSMUSG00000045733	protein_coding
Ilk	-0.319032567	0.133876051	1.124169291	0.289022466	0.999713314	ENSMUSG00000030890	protein_coding
Csf2ra	-0.215309916	1.026114785	1.123342231	0.289199922	0.999713314	ENSMUSG00000059326	protein_coding
Fads2	-0.234869986	1.040795963	1.122711673	0.289335309	0.999713314	ENSMUSG00000024665	protein_coding
Rp9	0.310719105	0.104115167	1.121609048	0.289572248	0.999713314	ENSMUSG00000032239	protein_coding
Taldo1	0.3207566	0.039315838	1.120160636	0.289883868	0.999713314	ENSMUSG00000025503	protein_coding
Atp1b1	-0.13316312	4.385226696	1.118809986	0.290174839	0.999713314	ENSMUSG00000026576	protein_coding
Pfn1	0.303590327	0.029625016	1.11753162	0.290450581	0.999713314	ENSMUSG00000018293	protein_coding
Gdap1	0.272082952	0.674496215	1.116558509	0.290660705	0.999713314	ENSMUSG00000025777	protein_coding
Vkorc1l1	-0.352073037	-0.24648172	1.11496894	0.291004356	0.999713314	ENSMUSG00000066735	protein_coding
Frmd6	-0.269761762	0.565350944	1.114050522	0.291203147	0.999713314	ENSMUSG00000048285	protein_coding
Zfyve1	-0.246477235	1.016259111	1.113289991	0.291367894	0.999713314	ENSMUSG00000042628	protein_coding
Rfx1	0.194435161	1.481772263	1.111711202	0.291710273	0.999713314	ENSMUSG00000031706	protein_coding
Gnal	-0.222305787	1.569986996	1.109177297	0.292260856	0.999713314	ENSMUSG00000024524	protein_coding
Atad2b	-0.190041349	1.866990696	1.108944557	0.292311494	0.999713314	ENSMUSG00000052812	protein_coding
Serinc3	-0.243054983	1.002679963	1.106326384	0.292881907	0.999713314	ENSMUSG00000017707	protein_coding
Ogdhl	0.159667602	2.097073718	1.106297335	0.292888244	0.999713314	ENSMUSG00000021913	protein_coding
Atcay	-0.18958487	1.682575347	1.10625865	0.292896683	0.999713314	ENSMUSG00000034958	protein_coding
Fam171b	-0.192806354	1.317442202	1.105210725	0.293125405	0.999713314	ENSMUSG00000048388	protein_coding
Mettl7a1	0.33575119	0.003232217	1.104996557	0.293172178	0.999713314	NA	NA
Pigk	-0.212339068	1.075766462	1.10410472	0.293367051	0.999713314	ENSMUSG00000039047	protein_coding
Rtn2	0.212461121	1.084314347	1.103624309	0.293472094	0.999713314	ENSMUSG00000030401	protein_coding
6430573F11Rik	0.248856397	0.786006304	1.103585682	0.293480541	0.999713314	NA	NA
Mir541	-0.251573903	2.220497922	1.10322103	0.293560308	0.999713314	ENSMUSG00000076052	miRNA
Anapc7	-0.291027521	0.249135824	1.103089014	0.293589193	0.999713314	ENSMUSG00000029466	protein_coding
Zdhhc14	-0.155061504	2.527265244	1.102045267	0.293817691	0.999713314	ENSMUSG00000034265	protein_coding
Plcd4	-0.318425969	0.113184122	1.10153793	0.293928841	0.999713314	ENSMUSG00000026173	protein_coding
Snora20	-0.17858056	5.633951061	1.100062368	0.294252418	0.999713314	ENSMUSG00000064637	snoRNA
Tbc1d5	0.27733597	0.31156232	1.09849601	0.294596404	0.999713314	ENSMUSG00000023923	protein_coding
St13	-0.279909149	0.690187834	1.098436655	0.294609449	0.999713314	ENSMUSG00000022403	protein_coding
Kcnj10	0.166031018	2.582550514	1.098143656	0.294673856	0.999713314	ENSMUSG00000044708	protein_coding
Snord111	-0.135324164	5.410264411	1.097239253	0.294872772	0.999713314	ENSMUSG00000080396	snoRNA
Cct5	0.286671702	0.28029924	1.096121198	0.295118918	0.999713314	ENSMUSG00000022234	protein_coding
Unkl	-0.238767586	0.826395298	1.094507902	0.295474557	0.999713314	ENSMUSG00000015127	protein_coding
Ppp1r12c	0.159531589	2.668882943	1.094342605	0.295511027	0.999713314	ENSMUSG00000019254	protein_coding
St8sia1	-0.192460257	1.614512014	1.093938801	0.295600143	0.999713314	ENSMUSG00000030283	protein_coding
Syn3	0.225479025	0.927963117	1.093904149	0.295607792	0.999713314	ENSMUSG00000059602	protein_coding
Lamb1	0.264720075	1.098183402	1.093464029	0.295704965	0.999713314	ENSMUSG00000002900	protein_coding
Afap1l1	-0.361395799	0.039412933	1.093043232	0.295797909	0.999713314	ENSMUSG00000033032	protein_coding
Rnpepl1	-0.187540838	1.442095748	1.090701441	0.296315844	0.999713314	ENSMUSG00000026269	protein_coding
Trappc3	0.26329661	0.53450612	1.090101266	0.296448773	0.999713314	ENSMUSG00000028847	protein_coding
Rab35	0.245966522	0.750022241	1.089328176	0.296620111	0.999713314	ENSMUSG00000029518	protein_coding
Rpl4	0.223348892	1.291251819	1.089150331	0.296659545	0.999713314	ENSMUSG00000032399	protein_coding
Eef1a1	0.314732955	1.437335562	1.087642987	0.296994037	0.999713314	ENSMUSG00000037742	protein_coding
Tmem8b	0.211670429	1.171481299	1.085550649	0.297459148	0.999713314	ENSMUSG00000078716	protein_coding
Ulk2	0.188352899	1.285572264	1.085259788	0.297523878	0.999713314	ENSMUSG00000004798	protein_coding
Snord23	0.131693849	5.557137752	1.085030366	0.297574948	0.999713314	ENSMUSG00000080478	snoRNA
Rimklb	0.286074056	0.118948779	1.084932602	0.297596714	0.999713314	ENSMUSG00000040649	protein_coding
Nfia	0.15021797	2.29792214	1.084663166	0.297656711	0.999713314	ENSMUSG00000028565	protein_coding
Casp8ap2	-0.370460874	-0.079279368	1.084461118	0.297701713	0.999713314	ENSMUSG00000028282	protein_coding
Brms1l	-0.292120499	0.239655279	1.084026165	0.297798618	0.999713314	ENSMUSG00000012076	protein_coding
Usp10	-0.195145461	1.278036558	1.083657445	0.297880799	0.999713314	ENSMUSG00000031826	protein_coding
Senp7	0.273427927	0.644685665	1.083520056	0.297911428	0.999713314	ENSMUSG00000052917	protein_coding
Plekhb1	0.162170202	2.358352034	1.083196154	0.297983653	0.999713314	ENSMUSG00000030701	protein_coding
Zscan26	-0.2230704	0.973053182	1.080988863	0.298476446	0.999713314	ENSMUSG00000022228	protein_coding
Kcnb1	-0.216706459	0.973091195	1.08009299	0.298676754	0.999713314	ENSMUSG00000050556	protein_coding
Arf1	0.288472016	0.511487231	1.080034557	0.298689826	0.999713314	ENSMUSG00000048076	protein_coding
Wasf2	0.243604443	1.18349307	1.079892151	0.298721684	0.999713314	ENSMUSG00000028868	protein_coding
Zrsr2	-0.318057127	0.114201398	1.079824215	0.298736884	0.999713314	ENSMUSG00000031370	protein_coding
Gnpat	0.231423281	1.008001427	1.079528082	0.298803151	0.999713314	ENSMUSG00000031985	protein_coding
LOC108168807	-0.260080948	0.400189092	1.079379735	0.298836355	0.999713314	NA	NA
Emc1	0.168080818	2.090128968	1.07917629	0.298881899	0.999713314	ENSMUSG00000078517	protein_coding
Strap	0.314733107	0.29327747	1.078825324	0.298960488	0.999713314	ENSMUSG00000030224	protein_coding
Snord19	-0.206772803	1.627301376	1.078409349	0.299053668	0.999713314	ENSMUSG00000077797	snoRNA
Dpp6	-0.152018309	3.3069334	1.078156758	0.299110268	0.999713314	ENSMUSG00000061576	protein_coding
Mctp1	-0.158212481	2.949005905	1.078103039	0.299122307	0.999713314	ENSMUSG00000021596	protein_coding
Aldh9a1	-0.270963362	0.263897036	1.077752304	0.299200926	0.999713314	ENSMUSG00000026687	protein_coding
E330009J07Rik	-0.168201294	2.203535254	1.077497018	0.299258166	0.999713314	NA	NA
Ttll5	0.167904215	2.174610787	1.076940007	0.299383107	0.999713314	ENSMUSG00000012609	protein_coding
Ppm1a	0.159826183	2.17838485	1.076380348	0.29950871	0.999713314	ENSMUSG00000021096	protein_coding
Trim39	-0.217572984	0.980248296	1.074847256	0.299853126	0.999713314	ENSMUSG00000045409	protein_coding
Wwp1	0.253650707	0.528572427	1.074627013	0.299902647	0.999713314	ENSMUSG00000041058	protein_coding
Mapk7	0.266433901	0.625764107	1.074420285	0.299949138	0.999713314	ENSMUSG00000001034	protein_coding
Pcdhga7	-0.247559858	0.639842722	1.073813671	0.300085614	0.999713314	ENSMUSG00000103472	protein_coding
Por	0.245680072	0.743404706	1.07275428	0.300324147	0.999713314	ENSMUSG00000005514	protein_coding
Grik2	-0.178376489	2.439537523	1.071996268	0.300494971	0.999713314	ENSMUSG00000056073	protein_coding
1700086D15Rik	-0.276666692	0.188426823	1.069824794	0.300985024	0.999713314	ENSMUSG00000020548	lncRNA
Pcnx4	-0.342214217	-0.11044944	1.068699487	0.301239386	0.999713314	ENSMUSG00000034501	protein_coding
Pias4	-0.304699518	0.047962279	1.065878093	0.301878347	0.999713314	ENSMUSG00000004934	protein_coding
Lrrc4b	-0.166589889	3.098628152	1.06587057	0.301880053	0.999713314	ENSMUSG00000047085	protein_coding
Tns2	-0.238986652	0.592157823	1.065276056	0.302014916	0.999713314	ENSMUSG00000037003	protein_coding
Snord92	-0.139287518	3.336401706	1.06464702	0.302157695	0.999713314	ENSMUSG00000093289	snoRNA
Fam135a	0.285805892	0.314218139	1.064064261	0.302290048	0.999713314	ENSMUSG00000026153	protein_coding
Fez1	-0.14866103	2.654132436	1.063791478	0.302352027	0.999713314	ENSMUSG00000032118	protein_coding
Casc4	0.232728826	1.148902448	1.063579213	0.302400267	0.999713314	NA	NA
Gtpbp2	-0.167280507	2.127957207	1.062678789	0.30260501	0.999713314	ENSMUSG00000023952	protein_coding
Gss	0.297016723	-0.011957384	1.062541703	0.302636197	0.999713314	ENSMUSG00000027610	protein_coding
Mrps26	-0.302127027	0.162788583	1.061479189	0.302878059	0.999713314	ENSMUSG00000037740	protein_coding
Msn	0.225387111	1.089776674	1.061471421	0.302879828	0.999713314	ENSMUSG00000031207	protein_coding
Epc2	-0.254203456	0.773085673	1.060532822	0.303093692	0.999713314	ENSMUSG00000069495	protein_coding
Fam107a	0.163335835	3.353672263	1.060164058	0.30317777	0.999713314	ENSMUSG00000021750	protein_coding
Cntn4	0.314665843	0.127562523	1.059323991	0.303369418	0.999713314	ENSMUSG00000064293	protein_coding
Lrrc47	-0.296117706	0.540349192	1.059113043	0.303417566	0.999713314	ENSMUSG00000029028	protein_coding
Ddx54	-0.281647706	0.410829781	1.058555214	0.303544939	0.999713314	ENSMUSG00000029599	protein_coding
Chl1	0.160113587	1.962579603	1.057614385	0.30375992	0.999713314	ENSMUSG00000030077	protein_coding
Ahctf1	-0.18359048	1.571581235	1.057391753	0.30381082	0.999713314	ENSMUSG00000026491	protein_coding
Car11	0.203390896	1.652369859	1.056757804	0.303955821	0.999713314	ENSMUSG00000003273	protein_coding
Pik3r3	-0.190866266	1.949652243	1.05666554	0.303976932	0.999713314	ENSMUSG00000028698	protein_coding
Zfp598	-0.155218356	2.258710619	1.05573154	0.304190745	0.999713314	ENSMUSG00000041130	protein_coding
Nhlrc2	-0.249594349	0.678106417	1.05422497	0.304536041	0.999713314	ENSMUSG00000025078	protein_coding
Foxj3	-0.266141542	0.510503151	1.053915808	0.304606962	0.999713314	ENSMUSG00000032998	protein_coding
Scn2a1	-0.129353103	3.855074362	1.053914926	0.304607164	0.999713314	NA	NA
Fbxw5	0.245988765	1.02973177	1.052279668	0.304982643	0.999713314	ENSMUSG00000015095	protein_coding
Homer2	0.382157478	-0.133322479	1.052180348	0.305005467	0.999713314	ENSMUSG00000025813	protein_coding
Zfp385a	-0.25166075	0.920371021	1.051013446	0.305273797	0.999713314	ENSMUSG00000000552	protein_coding
Cebpg	0.300083677	0.027651416	1.050297089	0.305438675	0.999713314	ENSMUSG00000056216	protein_coding
Dnmbp	-0.244833808	0.68580496	1.05008875	0.305486648	0.999713314	ENSMUSG00000025195	protein_coding
Hmg20a	-0.21731816	0.913968052	1.048193871	0.305923422	0.999713314	ENSMUSG00000032329	protein_coding
Zfp62	0.295947536	0.150514563	1.04728631	0.306132903	0.999713314	ENSMUSG00000046311	protein_coding
LOC105246307	-0.273552596	0.794985774	1.04680916	0.306243112	0.999713314	NA	NA
Pabpn1	0.169547674	3.761683327	1.046299591	0.306360866	0.999713314	ENSMUSG00000022194	protein_coding
Sod2	0.230709701	0.924888294	1.046055061	0.306417394	0.999713314	ENSMUSG00000006818	protein_coding
Abl1	0.183269359	1.845606855	1.045793728	0.306477822	0.999713314	ENSMUSG00000026842	protein_coding
Kmt5a	-0.276360891	0.226636891	1.044366836	0.306808032	0.999713314	ENSMUSG00000049327	protein_coding
Snord116	-0.174464786	5.787950929	1.043229078	0.307071661	0.999713314	NA	NA
Akap8	-0.160549055	2.189048961	1.043055737	0.307111852	0.999713314	ENSMUSG00000024045	protein_coding
Cipc	-0.178464021	1.910538878	1.041721131	0.30742152	0.999713314	ENSMUSG00000034157	protein_coding
Fam65a	0.165544317	1.73121543	1.041709191	0.307424292	0.999713314	NA	NA
Erlin2	0.227681827	0.767919236	1.041258433	0.307528974	0.999713314	ENSMUSG00000031483	protein_coding
Dzip3	0.307962564	0.350506442	1.03902374	0.308048633	0.999713314	ENSMUSG00000064061	protein_coding
Med1	0.245115547	0.779984898	1.038994216	0.308055506	0.999713314	ENSMUSG00000018160	protein_coding
Ndst2	0.244524654	0.445607493	1.038137366	0.308255067	0.999713314	ENSMUSG00000039308	protein_coding
Adgrl3	0.147613619	3.110971388	1.037780708	0.308338183	0.999713314	ENSMUSG00000037605	protein_coding
Fgf14	-0.151369751	3.172384081	1.037349458	0.30843872	0.999713314	ENSMUSG00000025551	protein_coding
Nup133	-0.304279843	-0.122440238	1.037332245	0.308442734	0.999713314	ENSMUSG00000039509	protein_coding
Flrt1	-0.215010241	1.404589165	1.037157442	0.308483498	0.999713314	ENSMUSG00000047787	protein_coding
Car8	0.174490151	2.605247503	1.035904992	0.308775779	0.999713314	ENSMUSG00000041261	protein_coding
Ddx39b	0.192079157	1.745446848	1.035250889	0.308928568	0.999713314	ENSMUSG00000019432	protein_coding
Kcnk9	-0.159401379	2.593732877	1.03435447	0.309138118	0.999713314	ENSMUSG00000036760	protein_coding
Zmym3	0.178081351	1.702746944	1.034324021	0.309145239	0.999713314	ENSMUSG00000031310	protein_coding
Kdm5b	-0.20147877	1.456655595	1.033307607	0.30938307	0.999713314	ENSMUSG00000042207	protein_coding
Rims3	-0.143054851	3.014121231	1.03305469	0.309442287	0.999713314	ENSMUSG00000032890	protein_coding
Hps4	-0.265806195	0.599369815	1.033050442	0.309443282	0.999713314	ENSMUSG00000042328	protein_coding
Usp40	0.215248587	1.163326563	1.031340576	0.309844013	0.999713314	ENSMUSG00000005501	protein_coding
Rmnd5a	0.160657911	2.105272922	1.031242308	0.309867064	0.999713314	ENSMUSG00000002222	protein_coding
Sec24b	0.245827708	0.871626519	1.030578004	0.31002295	0.999713314	ENSMUSG00000001052	protein_coding
Adamts15	0.332106397	-0.124750169	1.030352889	0.310075799	0.999713314	ENSMUSG00000033453	protein_coding
Cep120	0.255736733	0.770523275	1.030012235	0.310155794	0.999713314	ENSMUSG00000048799	protein_coding
Tmem246	-0.289807911	0.12956643	1.029480838	0.310280635	0.999713314	NA	NA
Pfkp	-0.153992988	2.472614915	1.029238839	0.310337509	0.999713314	ENSMUSG00000021196	protein_coding
Ankib1	0.205724853	1.247957831	1.029216072	0.310342861	0.999713314	ENSMUSG00000040351	protein_coding
Mtfr1l	0.235461152	0.554713363	1.028875013	0.310423041	0.999713314	ENSMUSG00000046671	protein_coding
Trpc4ap	0.168364307	2.009441081	1.028752067	0.310451952	0.999713314	ENSMUSG00000038324	protein_coding
Col16a1	-0.298853282	0.317867521	1.02718539	0.310820657	0.999713314	ENSMUSG00000040690	protein_coding
Olig1	0.211482327	1.10930541	1.027098	0.31084124	0.999713314	ENSMUSG00000046160	protein_coding
Lss	0.258223544	0.379654025	1.025208954	0.311286609	0.999713314	ENSMUSG00000033105	protein_coding
Kndc1	-0.147301844	3.707354946	1.025016803	0.311331958	0.999713314	ENSMUSG00000066129	protein_coding
Ykt6	-0.246144268	0.674001086	1.023510915	0.311687656	0.999713314	ENSMUSG00000002741	protein_coding
Ctnnb1	0.129765347	2.949583693	1.023034641	0.311800264	0.999713314	ENSMUSG00000006932	protein_coding
Acap3	-0.14642962	2.268354302	1.022216559	0.311993812	0.999713314	ENSMUSG00000029033	protein_coding
Actn1	-0.282829766	0.116250776	1.018111857	0.312967301	0.999713314	ENSMUSG00000015143	protein_coding
Ndufv3	0.286205848	0.050278207	1.017781588	0.313045801	0.999713314	ENSMUSG00000024038	protein_coding
Plekhd1	0.209488507	1.473391164	1.016409818	0.313372127	0.999713314	ENSMUSG00000066438	protein_coding
Rab11fip5	0.182856081	1.807845994	1.01543203	0.313605001	0.999713314	ENSMUSG00000051343	protein_coding
Desi2	0.274841157	0.277600853	1.015230849	0.313652942	0.999713314	ENSMUSG00000026502	protein_coding
E130308A19Rik	-0.251101356	0.732810956	1.014179684	0.313903594	0.999713314	ENSMUSG00000045071	protein_coding
Skiv2l2	-0.341251314	0.056313311	1.012382691	0.314332696	0.999713314	NA	NA
Matk	-0.25245143	0.591173649	1.0123585	0.314338478	0.999713314	ENSMUSG00000004933	protein_coding
Nid1	0.339043799	-0.160290488	1.011789482	0.314474516	0.999713314	ENSMUSG00000005397	protein_coding
Ppp1r35	0.368235871	-0.165916799	1.010978774	0.314668469	0.999713314	ENSMUSG00000029725	protein_coding
Plppr4	-0.24666453	0.448903705	1.007635788	0.315469898	0.999713314	ENSMUSG00000044667	protein_coding
Col5a1	-0.204692086	1.414202814	1.007576202	0.315484207	0.999713314	ENSMUSG00000026837	protein_coding
Zbtb16	0.415932857	0.234705276	1.006796597	0.3156715	0.999713314	ENSMUSG00000066687	protein_coding
0610030E20Rik	0.275726662	0.320176043	1.005978917	0.315868097	0.999713314	ENSMUSG00000058706	protein_coding
Mir379	0.409323618	0.127757107	1.005410327	0.316004899	0.999713314	ENSMUSG00000065498	miRNA
Prdx2	0.329439153	-0.104209966	1.005308255	0.316029466	0.999713314	ENSMUSG00000005161	protein_coding
Robo1	-0.279866967	0.234820696	1.00513195	0.316071905	0.999713314	ENSMUSG00000022883	protein_coding
Hnrnpk	0.268678818	0.549148647	1.004047588	0.316333088	0.999713314	ENSMUSG00000021546	protein_coding
Arhgap32	0.161575131	2.001052349	1.002973802	0.316592003	0.999713314	ENSMUSG00000041444	protein_coding
Il16	0.137426376	3.073711191	1.00211973	0.316798138	0.999713314	ENSMUSG00000001741	protein_coding
Ncor1	-0.140181239	3.060212698	1.001722232	0.316894137	0.999713314	ENSMUSG00000018501	protein_coding
Adck4	0.283513888	0.19969889	0.999665115	0.317391554	0.999713314	NA	NA
Armcx1	0.289800155	0.033738836	0.998870417	0.317583988	0.999713314	ENSMUSG00000033460	protein_coding
Rbms1	-0.305767486	-0.014733423	0.998280506	0.317726933	0.999713314	ENSMUSG00000026970	protein_coding
Large	0.150483496	2.194741915	0.997793173	0.317845085	0.999713314	NA	NA
Dcaf8	0.144499315	2.583688991	0.997602023	0.317891445	0.999713314	ENSMUSG00000026554	protein_coding
Mpzl1	0.301824595	0.271274344	0.996828655	0.318079099	0.999713314	ENSMUSG00000026566	protein_coding
Xpo6	0.157048663	2.488594062	0.995764274	0.318337605	0.999713314	ENSMUSG00000000131	protein_coding
Cfp	0.262169464	0.438694232	0.994349868	0.318681548	0.999713314	ENSMUSG00000001128	protein_coding
Amer2	0.145147679	2.37911307	0.993511814	0.318885569	0.999713314	ENSMUSG00000021986	protein_coding
Gabrb2	-0.139852985	2.522874679	0.992242607	0.319194879	0.999713314	ENSMUSG00000007653	protein_coding
Trim46	-0.214442905	0.897792098	0.991794738	0.31930412	0.999713314	ENSMUSG00000042766	protein_coding
Wbp2	0.225640182	1.2287251	0.990700796	0.319571154	0.999713314	ENSMUSG00000034341	protein_coding
Sash1	-0.165357072	1.915726277	0.989927702	0.319760045	0.999713314	ENSMUSG00000015305	protein_coding
Trps1	0.271473487	0.232223177	0.989276469	0.319919276	0.999713314	ENSMUSG00000038679	protein_coding
Tmem181a	-0.264828028	0.261818733	0.988554295	0.320095974	0.999713314	ENSMUSG00000038141	protein_coding
Skiv2l	-0.169697951	1.724366728	0.987578111	0.320335027	0.999713314	NA	NA
Cpsf1	-0.171503177	1.668826223	0.987326072	0.320396785	0.999713314	ENSMUSG00000034022	protein_coding
Sorbs1	0.15707095	2.265582924	0.987265943	0.320411521	0.999713314	ENSMUSG00000025006	protein_coding
Map4	0.122186217	4.108093219	0.98521639	0.320914348	0.999713314	ENSMUSG00000032479	protein_coding
Agbl5	-0.265645252	0.683720249	0.985127101	0.320936277	0.999713314	ENSMUSG00000029165	protein_coding
Pygo2	0.29082848	0.313367261	0.984769925	0.321024019	0.999713314	ENSMUSG00000047824	protein_coding
Metap2	-0.210355234	0.922906814	0.983893974	0.321239334	0.999713314	ENSMUSG00000036112	protein_coding
Itga7	0.157687912	2.420681452	0.983576276	0.321317473	0.999713314	ENSMUSG00000025348	protein_coding
Snx13	0.279041066	0.779622263	0.983475418	0.321342285	0.999713314	ENSMUSG00000020590	protein_coding
Ssh1	0.220175669	1.129553433	0.982655207	0.321544156	0.999713314	ENSMUSG00000042121	protein_coding
Sgsm2	-0.245666664	0.879580891	0.981182904	0.321906941	0.999713314	ENSMUSG00000038351	protein_coding
Ubac1	-0.251130569	0.757546568	0.981169718	0.321910192	0.999713314	ENSMUSG00000036352	protein_coding
Smarcd2	-0.189378163	1.614818779	0.98081619	0.321997385	0.999713314	ENSMUSG00000078619	protein_coding
Slc24a3	0.146833467	2.251520625	0.978613662	0.32254131	0.999713314	ENSMUSG00000063873	protein_coding
Fam181b	-0.264985975	0.465791308	0.9776018	0.322791601	0.999713314	ENSMUSG00000051515	protein_coding
Gria1	0.119633419	4.329046767	0.97721495	0.322887359	0.999713314	ENSMUSG00000020524	protein_coding
Chtop	0.239099746	0.733308088	0.976823111	0.322984389	0.999713314	ENSMUSG00000001017	protein_coding
Dhx34	0.272024382	0.210303582	0.976464159	0.32307331	0.999713314	ENSMUSG00000006019	protein_coding
Ythdc1	-0.178763386	2.071543276	0.975440543	0.323327061	0.999713314	ENSMUSG00000035851	protein_coding
Klhl32	-0.326694189	-0.241675069	0.975417824	0.323332696	0.999713314	ENSMUSG00000040387	protein_coding
Samd10	-0.337911204	-0.29305724	0.974615742	0.323531718	0.999713314	ENSMUSG00000038605	protein_coding
Aldh2	0.224267136	0.931608031	0.974296824	0.323610896	0.999713314	ENSMUSG00000029455	protein_coding
ND1	0.148888291	4.530689564	0.973028054	0.32392615	0.999713314	NA	NA
Cited2	-0.22846553	0.934722588	0.972089629	0.324159584	0.999713314	ENSMUSG00000039910	protein_coding
Abi2	-0.183207321	1.509765225	0.970319863	0.324600419	0.999713314	ENSMUSG00000026782	protein_coding
Jakmip1	-0.225303944	0.922689156	0.969103443	0.324903879	0.999713314	ENSMUSG00000063646	protein_coding
Ttbk1	-0.130861697	2.774851663	0.967109175	0.325402202	0.999713314	ENSMUSG00000015599	protein_coding
Map3k1	-0.216301711	1.264815411	0.966150011	0.325642236	0.999713314	ENSMUSG00000021754	protein_coding
Reps1	-0.185329851	1.226679478	0.965836254	0.325720805	0.999713314	ENSMUSG00000019854	protein_coding
Atp5d	0.192802281	1.32788962	0.965235489	0.325871316	0.999713314	NA	NA
Cdc25b	0.307815671	-0.02255397	0.965150072	0.325892723	0.999713314	ENSMUSG00000027330	protein_coding
LOC102634481	-0.296766068	0.304538645	0.963642876	0.326270761	0.999713314	NA	NA
Snord96a	-0.142631321	5.032782744	0.963542715	0.326295904	0.999713314	ENSMUSG00000064725	snoRNA
Dcaf15	0.255685084	0.26582365	0.959734885	0.327253682	0.999713314	ENSMUSG00000037103	protein_coding
Dennd2a	0.280159693	0.070408245	0.958728499	0.327507439	0.999713314	ENSMUSG00000038456	protein_coding
Rnf123	-0.126389701	2.840027814	0.958171785	0.327647925	0.999713314	ENSMUSG00000041528	protein_coding
Zfp668	0.257318788	0.514845643	0.957347089	0.327856183	0.999713314	ENSMUSG00000049728	protein_coding
Mir6516	-0.154448547	3.419331652	0.957191882	0.327895397	0.999713314	ENSMUSG00000104740	miRNA
Pip4k2a	-0.207704323	1.003685664	0.95644575	0.328083996	0.999713314	ENSMUSG00000026737	protein_coding
Kcnh1	0.157525639	1.853307648	0.956420413	0.328090403	0.999713314	ENSMUSG00000058248	protein_coding
Zic2	-0.138708831	3.100617708	0.956018652	0.328192018	0.999713314	ENSMUSG00000061524	protein_coding
Srrt	-0.152739108	2.594382895	0.955751282	0.328259666	0.999713314	ENSMUSG00000037364	protein_coding
Ric3	-0.202430904	0.961057437	0.955705256	0.328271313	0.999713314	ENSMUSG00000048330	protein_coding
Shisa8	0.198429671	1.738880719	0.955517033	0.328318949	0.999713314	ENSMUSG00000096883	protein_coding
Tysnd1	-0.26085315	0.291650048	0.955206422	0.328397579	0.999713314	ENSMUSG00000020087	protein_coding
Pou2f1	0.235839786	0.826665467	0.955136127	0.328415377	0.999713314	ENSMUSG00000026565	protein_coding
Sec63	-0.254303976	0.96823918	0.955101492	0.328424147	0.999713314	ENSMUSG00000019802	protein_coding
Slit3	-0.236919514	0.756430093	0.954924616	0.328468938	0.999713314	ENSMUSG00000056427	protein_coding
Prdm2	-0.183930245	1.594845638	0.953944662	0.328717246	0.999713314	ENSMUSG00000057637	protein_coding
Zbtb7b	0.221809907	0.808505714	0.953053858	0.32894318	0.999713314	ENSMUSG00000028042	protein_coding
Pcf11	0.196490574	1.067768121	0.952832559	0.32899934	0.999713314	ENSMUSG00000041328	protein_coding
Unc5b	0.143884162	2.942309328	0.952304789	0.329133326	0.999713314	ENSMUSG00000020099	protein_coding
Ep300	-0.144156976	2.384483931	0.951191096	0.329416299	0.999713314	ENSMUSG00000055024	protein_coding
Kcna2	0.123596416	3.951765675	0.951162339	0.32942361	0.999713314	ENSMUSG00000040724	protein_coding
Ift172	-0.194487288	1.649530034	0.951119854	0.329434412	0.999713314	ENSMUSG00000038564	protein_coding
Znrf3	0.293244288	0.308032426	0.951066745	0.329447915	0.999713314	ENSMUSG00000041961	protein_coding
Lancl1	-0.24803637	0.314027452	0.95096339	0.329474196	0.999713314	ENSMUSG00000026000	protein_coding
Mepce	-0.24277426	0.471206603	0.949986755	0.329722669	0.999713314	ENSMUSG00000029726	protein_coding
Chsy1	0.25133493	0.563923758	0.949748792	0.329783249	0.999713314	ENSMUSG00000032640	protein_coding
Rbm15	0.186119876	1.461436703	0.949619437	0.329816185	0.999713314	ENSMUSG00000048109	protein_coding
Il6st	-0.152567953	2.129220257	0.948160163	0.330188055	0.999713314	ENSMUSG00000021756	protein_coding
Camsap1	-0.169211481	1.631371584	0.948022176	0.330223247	0.999713314	ENSMUSG00000026933	protein_coding
Zfp335	-0.172535894	1.86494514	0.947227858	0.330425927	0.999713314	ENSMUSG00000039834	protein_coding
Exoc6b	0.17464084	1.70773319	0.94709149	0.33046074	0.999713314	ENSMUSG00000033769	protein_coding
Usp7	0.181980717	1.431015181	0.946957648	0.330494913	0.999713314	ENSMUSG00000022710	protein_coding
Gm15800	-0.118374724	4.90563564	0.946794336	0.330536616	0.999713314	NA	NA
Ret	-0.291608347	0.047346029	0.946302126	0.330662349	0.999713314	ENSMUSG00000030110	protein_coding
Cul9	-0.146919078	2.57341318	0.945607366	0.330839931	0.999713314	ENSMUSG00000040327	protein_coding
Plxnd1	0.212963342	0.930375846	0.94421526	0.331196137	0.999713314	ENSMUSG00000030123	protein_coding
Rfx3	0.261160807	0.534211033	0.944116966	0.331221308	0.999713314	ENSMUSG00000040929	protein_coding
Tmem135	0.330202338	-0.1920812	0.943092683	0.33148375	0.999713314	ENSMUSG00000039428	protein_coding
Dip2c	0.168878652	1.855115532	0.94300502	0.331506224	0.999713314	ENSMUSG00000048264	protein_coding
Pnpla6	0.170588537	1.468914293	0.941986223	0.331767559	0.999713314	ENSMUSG00000004565	protein_coding
Adcy6	-0.179975481	1.386793189	0.941702858	0.331840294	0.999713314	ENSMUSG00000022994	protein_coding
Fry	-0.126842664	3.55060276	0.941494201	0.331893867	0.999713314	ENSMUSG00000056602	protein_coding
Nol9	0.26763847	0.176595481	0.941333381	0.331935166	0.999713314	ENSMUSG00000028948	protein_coding
Unc45a	0.220011159	0.871042945	0.940823628	0.332066116	0.999713314	ENSMUSG00000030533	protein_coding
Trpm3	0.131125665	3.307636581	0.939878892	0.33230899	0.999713314	ENSMUSG00000052387	protein_coding
Fancc	-0.26597945	0.482658234	0.939371666	0.332439485	0.999713314	ENSMUSG00000021461	protein_coding
Nfx1	-0.177616056	1.675031364	0.938806529	0.332584961	0.999713314	ENSMUSG00000028423	protein_coding
Syt7	-0.118943619	4.031218213	0.938779062	0.332592033	0.999713314	ENSMUSG00000024743	protein_coding
Dus1l	0.26902727	0.214893726	0.938600527	0.33263801	0.999713314	ENSMUSG00000025155	protein_coding
Ubald1	-0.321031072	-0.010516481	0.937805012	0.332842976	0.999713314	ENSMUSG00000039568	protein_coding
Mast4	0.19054783	1.043398377	0.937789855	0.332846883	0.999713314	ENSMUSG00000034751	protein_coding
Noct	0.324053503	-0.109623772	0.936033341	0.333300057	0.999713314	ENSMUSG00000023087	protein_coding
Brd1	-0.170267501	1.724928321	0.933546071	0.333943173	0.999713314	ENSMUSG00000022387	protein_coding
Fgf11	-0.21304766	0.926683045	0.93233846	0.334256014	0.999713314	ENSMUSG00000042826	protein_coding
Wdfy3	-0.113803308	4.151670059	0.930910102	0.334626547	0.999713314	ENSMUSG00000043940	protein_coding
Gpr137c	-0.198473663	1.27734573	0.930777876	0.334660876	0.999713314	ENSMUSG00000049092	protein_coding
Acbd6	-0.230914995	0.692229193	0.929847576	0.334902535	0.999713314	ENSMUSG00000033701	protein_coding
Eid2	-0.341540056	0.068465551	0.929001389	0.335122548	0.999713314	ENSMUSG00000046058	protein_coding
Rps6kb2	-0.250757432	0.472287557	0.928650114	0.335213938	0.999713314	ENSMUSG00000024830	protein_coding
Agpat3	-0.126902149	3.17724173	0.927755692	0.335446787	0.999713314	ENSMUSG00000001211	protein_coding
Ints6	-0.274380419	0.120476235	0.926502419	0.335773422	0.999713314	ENSMUSG00000035161	protein_coding
Aldoa	0.135033741	2.948457929	0.926153344	0.335864475	0.999713314	ENSMUSG00000030695	protein_coding
Soga3	-0.154127767	2.443825212	0.924778478	0.33622342	0.999713314	NA	NA
Grid2ip	0.122953488	2.932635589	0.924246558	0.33636243	0.999713314	ENSMUSG00000010825	protein_coding
Tbck	0.230935662	0.58604593	0.923677737	0.336511168	0.999713314	ENSMUSG00000028030	protein_coding
Usp47	0.157226109	1.738517597	0.922960471	0.336698848	0.999713314	ENSMUSG00000059263	protein_coding
Mir98	0.26558432	3.387270128	0.920929525	0.337231028	0.999713314	ENSMUSG00000065536	miRNA
Edrf1	-0.234415108	0.509013124	0.920544572	0.337332026	0.999713314	ENSMUSG00000039990	protein_coding
LOC108167904	-0.309343	0.417781328	0.918185613	0.337951822	0.999713314	NA	NA
Adprh	0.235908074	0.469537293	0.916850981	0.338303163	0.999713314	ENSMUSG00000002844	protein_coding
Trmt1l	0.279293302	-0.092475832	0.916824927	0.338310026	0.999713314	ENSMUSG00000053286	protein_coding
Aamp	-0.184603303	1.221581486	0.916622891	0.338363256	0.999713314	ENSMUSG00000006299	protein_coding
Rfx7	-0.196074159	1.271949481	0.915776626	0.338586341	0.999713314	ENSMUSG00000037674	protein_coding
Tbc1d10b	-0.193438766	1.293912034	0.915666192	0.338615468	0.999713314	ENSMUSG00000042492	protein_coding
Mcu	-0.271231563	0.307658559	0.915398005	0.338686214	0.999713314	ENSMUSG00000009647	protein_coding
Kctd10	-0.274429668	0.084960035	0.914684557	0.338874516	0.999713314	ENSMUSG00000001098	protein_coding
Tsc22d1	0.151592441	2.626810345	0.914271378	0.338983631	0.999713314	ENSMUSG00000022010	protein_coding
S100b	0.13650976	3.29081943	0.913574673	0.339167729	0.999713314	ENSMUSG00000033208	protein_coding
Sptbn1	0.118447142	4.846994373	0.91335016	0.339227083	0.999713314	ENSMUSG00000020315	protein_coding
Aqp6	0.272541533	0.578854374	0.911914812	0.339606873	0.999713314	ENSMUSG00000043144	protein_coding
Atp6ap1	-0.163161446	1.741744877	0.911900451	0.339610676	0.999713314	ENSMUSG00000019087	protein_coding
Nt5dc3	0.184773354	1.132392714	0.911601934	0.339689736	0.999713314	ENSMUSG00000054027	protein_coding
Pccb	0.286600784	0.00916536	0.911300071	0.339769707	0.999713314	ENSMUSG00000032527	protein_coding
Alas1	0.245374201	0.42788887	0.90965532	0.340205889	0.999713314	ENSMUSG00000032786	protein_coding
Necap2	0.257053114	0.344023271	0.904661478	0.341534865	0.999713314	ENSMUSG00000028923	protein_coding
Heatr5a	0.251512122	0.26351998	0.903780202	0.341770118	0.999713314	ENSMUSG00000035181	protein_coding
Nup85	-0.212655815	0.927883378	0.903260628	0.341908919	0.999713314	ENSMUSG00000020739	protein_coding
Rgp1	-0.223518245	0.73372356	0.903046987	0.341966014	0.999713314	ENSMUSG00000028468	protein_coding
Gnl2	-0.256366425	0.266119528	0.902531253	0.342103895	0.999713314	ENSMUSG00000028869	protein_coding
Yap1	0.257894351	0.189301907	0.902223735	0.342186145	0.999713314	ENSMUSG00000053110	protein_coding
Gtf2f1	0.259254486	0.463484339	0.90155552	0.342364961	0.999713314	ENSMUSG00000002658	protein_coding
Cct2	0.312053527	0.31639115	0.901101328	0.342486576	0.999713314	ENSMUSG00000034024	protein_coding
Wdr5	-0.271741665	0.234093667	0.900902521	0.342539827	0.999713314	ENSMUSG00000026917	protein_coding
Ano6	0.290359589	0.255010556	0.900776756	0.34257352	0.999713314	ENSMUSG00000064210	protein_coding
Dyrk1a	-0.138637335	2.453611118	0.900544985	0.342635623	0.999713314	ENSMUSG00000022897	protein_coding
Dact3	0.209335375	1.683584221	0.900300438	0.342701165	0.999713314	ENSMUSG00000078794	protein_coding
Nxn	0.249834807	0.610515729	0.899920248	0.342803097	0.999713314	ENSMUSG00000020844	protein_coding
Tmem108	-0.232306867	0.562551404	0.899746345	0.342849734	0.999713314	ENSMUSG00000042757	protein_coding
Slc44a1	-0.17209773	1.395087409	0.899579663	0.342894444	0.999713314	ENSMUSG00000028412	protein_coding
Adarb2	0.244062563	0.378282933	0.899562456	0.34289906	0.999713314	ENSMUSG00000052551	protein_coding
Kbtbd2	0.261170075	0.037199664	0.898875932	0.343083294	0.999713314	ENSMUSG00000059486	protein_coding
Kcnd2	-0.132258977	2.936259669	0.897788304	0.343375441	0.999713314	ENSMUSG00000060882	protein_coding
Tmem104	0.238412506	0.589719594	0.897164905	0.343543043	0.999713314	ENSMUSG00000045980	protein_coding
Pip5k1c	-0.132771261	3.814852346	0.896876987	0.343620488	0.999713314	ENSMUSG00000034902	protein_coding
Tspan4	-0.229098776	0.696128287	0.896506554	0.343720163	0.999713314	ENSMUSG00000025511	protein_coding
Zfhx2	-0.128538181	4.120477694	0.894848587	0.34416676	0.999713314	ENSMUSG00000040721	protein_coding
Helq	0.256491398	0.080531068	0.894640837	0.344222776	0.999713314	ENSMUSG00000035266	protein_coding
Ap2a2	-0.131752409	2.861088927	0.894322981	0.344308504	0.999713314	ENSMUSG00000002957	protein_coding
Zfpm2	0.16332946	1.994626306	0.894274378	0.344321615	0.999713314	ENSMUSG00000022306	protein_coding
Tmem59l	-0.186625379	2.093029485	0.894010347	0.344392851	0.999713314	ENSMUSG00000035964	protein_coding
Babam1	0.216983139	0.872307828	0.893999008	0.344395911	0.999713314	ENSMUSG00000031820	protein_coding
Rrn3	-0.236106142	0.874508846	0.893903374	0.344421718	0.999713314	ENSMUSG00000022682	protein_coding
Eif3h	-0.320423779	-0.096973118	0.892122695	0.344902725	0.999713314	ENSMUSG00000022312	protein_coding
Slc12a4	0.243397815	0.665224198	0.891173608	0.345159469	0.999713314	ENSMUSG00000017765	protein_coding
Dync1i1	-0.192629403	1.351706187	0.890531309	0.345333369	0.999713314	ENSMUSG00000029757	protein_coding
Kif13a	-0.154680569	1.989887525	0.889714004	0.345554822	0.999713314	ENSMUSG00000021375	protein_coding
8030462N17Rik	0.239387995	0.539886435	0.887752912	0.346086975	0.999713314	NA	NA
Cd47	0.153124801	2.025747511	0.887287689	0.346213378	0.999713314	ENSMUSG00000055447	protein_coding
Srsf5	0.203421708	1.255249955	0.886870175	0.346326872	0.999713314	ENSMUSG00000021134	protein_coding
Zfp282	-0.211974229	0.728897669	0.886318325	0.346476961	0.999713314	ENSMUSG00000025821	protein_coding
Grsf1	0.243338427	0.340673841	0.885749432	0.346631777	0.999713314	ENSMUSG00000044221	protein_coding
Mir9-3hg	-0.290761779	0.711292472	0.884306181	0.347024957	0.999713314	ENSMUSG00000097023	lncRNA
2210016L21Rik	-0.220008932	0.668747888	0.883538836	0.347234249	0.999713314	ENSMUSG00000029559	protein_coding
Nbr1	-0.135757506	2.512135943	0.883287097	0.347302948	0.999713314	ENSMUSG00000017119	protein_coding
Sys1	0.281928753	0.127617753	0.882760609	0.347446684	0.999713314	ENSMUSG00000045503	protein_coding
Gm40336	0.311600176	-0.123142294	0.882476296	0.347524338	0.999713314	NA	NA
Ralyl	-0.157663994	1.718936241	0.882274027	0.347579597	0.999713314	ENSMUSG00000039717	protein_coding
Bsn	-0.110282391	4.548261427	0.881205612	0.347871685	0.999713314	ENSMUSG00000032589	protein_coding
Fam213b	0.259425377	0.168738528	0.880471382	0.348072604	0.999713314	NA	NA
Fbxl5	0.208368719	0.742426719	0.880142291	0.34816271	0.999713314	ENSMUSG00000039753	protein_coding
Spint2	0.263152856	0.277100742	0.879718555	0.348278777	0.999713314	ENSMUSG00000074227	protein_coding
Lgr4	0.158202223	1.854847163	0.878461675	0.348623361	0.999713314	ENSMUSG00000050199	protein_coding
Gpr63	-0.326256342	-0.102231155	0.878294089	0.348669341	0.999713314	ENSMUSG00000040372	protein_coding
Pex6	0.188771501	1.868149977	0.876632909	0.34912556	0.999713314	ENSMUSG00000002763	protein_coding
Col5a3	-0.2700592	0.035867001	0.876276654	0.349223506	0.999713314	ENSMUSG00000004098	protein_coding
Slc30a5	0.288949902	0.085328049	0.875995455	0.349300843	0.999713314	ENSMUSG00000021629	protein_coding
Slc26a1	0.292341393	0.049796817	0.874283225	0.349772254	0.999713314	ENSMUSG00000046959	protein_coding
Foxo3	-0.135828108	2.833191623	0.873324199	0.350036671	0.999713314	ENSMUSG00000048756	protein_coding
Tmem248	-0.267966954	0.141714497	0.872445169	0.350279271	0.999713314	ENSMUSG00000053094	protein_coding
Nphp4	0.237407619	0.402158196	0.871575551	0.350519499	0.999713314	ENSMUSG00000039577	protein_coding
Wrnip1	0.182256873	1.382574406	0.869826984	0.351003211	0.999713314	ENSMUSG00000021400	protein_coding
Cers4	-0.192547231	1.081699898	0.869710435	0.351035485	0.999713314	ENSMUSG00000008206	protein_coding
Ncs1	-0.129657078	2.540912931	0.868696885	0.351316319	0.999713314	ENSMUSG00000062661	protein_coding
Ptprg	0.148973067	2.052567704	0.868649188	0.351329542	0.999713314	ENSMUSG00000121513	protein_coding
Plekha6	0.126412584	2.817858881	0.868616243	0.351338676	0.999713314	ENSMUSG00000041757	protein_coding
Gpatch2	0.220216997	0.869353759	0.868231062	0.351445491	0.999713314	ENSMUSG00000039210	protein_coding
Cntn2	-0.113014152	4.223809869	0.868144671	0.351469455	0.999713314	ENSMUSG00000053024	protein_coding
Tbcel	-0.203187038	0.994958544	0.86741977	0.351670617	0.999713314	ENSMUSG00000037287	protein_coding
Kcnj9	-0.135057136	2.533092064	0.866052465	0.352050476	0.999713314	ENSMUSG00000038026	protein_coding
Smc5	-0.267684102	0.511124447	0.865993804	0.352066786	0.999713314	ENSMUSG00000024943	protein_coding
Ahnak	0.13734156	2.283264743	0.863179638	0.35285042	0.999713314	ENSMUSG00000069833	protein_coding
Shf	-0.119904184	3.253086188	0.862783099	0.352961031	0.999713314	ENSMUSG00000033256	protein_coding
1700020I14Rik	0.186200047	1.272407705	0.862490644	0.35304264	0.999713314	NA	NA
Ralgapa2	-0.185154966	1.161146596	0.862195178	0.353125115	0.999713314	ENSMUSG00000037110	protein_coding
R3hcc1l	0.287491469	-0.091071889	0.861719407	0.353257975	0.999713314	ENSMUSG00000025184	protein_coding
Crebbp	0.137721447	2.797746919	0.861305425	0.353373635	0.999713314	ENSMUSG00000022521	protein_coding
Rsf1	0.158469661	1.818039577	0.860243826	0.353670468	0.999713314	ENSMUSG00000035623	protein_coding
Ywhae	0.129806409	2.737702199	0.859460177	0.353889801	0.999713314	ENSMUSG00000020849	protein_coding
Kctd3	-0.206834867	0.762843054	0.858858643	0.35405829	0.999713314	ENSMUSG00000026608	protein_coding
Ptov1	-0.163627635	1.883961183	0.857601348	0.354410809	0.999713314	ENSMUSG00000038502	protein_coding
Kctd17	-0.164060518	1.671496688	0.856911533	0.354604423	0.999713314	ENSMUSG00000033287	protein_coding
Kcnip4	-0.200376758	1.557286676	0.855614463	0.35496887	0.999713314	ENSMUSG00000029088	protein_coding
Afap1l2	-0.144373504	2.031713995	0.855591526	0.354975319	0.999713314	ENSMUSG00000025083	protein_coding
Dnaja3	-0.279651702	0.349845856	0.855458361	0.355012766	0.999713314	ENSMUSG00000004069	protein_coding
Pcdhac2	-0.255745456	0.609950107	0.854995331	0.355143013	0.999713314	ENSMUSG00000102697	protein_coding
Cdc42ep1	0.214170038	0.871356775	0.853748803	0.355493978	0.999713314	ENSMUSG00000049521	protein_coding
Maea	-0.246252942	0.39524811	0.853489773	0.355566969	0.999713314	ENSMUSG00000079562	protein_coding
Ctnnd1	-0.165153183	1.336303677	0.853144283	0.355664355	0.999713314	ENSMUSG00000034101	protein_coding
Parva	-0.227527723	0.733246878	0.851462252	0.356139003	0.999713314	ENSMUSG00000030770	protein_coding
Atf1	-0.295615377	0.105850529	0.851261587	0.356195686	0.999713314	ENSMUSG00000023027	protein_coding
Ltbp2	-0.177913199	1.511452622	0.850305998	0.356465787	0.999713314	ENSMUSG00000002020	protein_coding
Tmem229a	-0.211884509	1.28400652	0.849962723	0.356562883	0.999713314	ENSMUSG00000048022	protein_coding
Mtf1	-0.229464429	0.397404068	0.849929075	0.356572403	0.999713314	ENSMUSG00000028890	protein_coding
Ptpra	-0.146761702	2.081336609	0.849870966	0.356588843	0.999713314	ENSMUSG00000027303	protein_coding
Jmjd1c	-0.118302747	3.366219428	0.848477377	0.356983438	0.999713314	ENSMUSG00000037876	protein_coding
Hnrnpll	0.19205402	1.114694515	0.848305	0.357032288	0.999713314	ENSMUSG00000024095	protein_coding
Trhde	0.172882719	1.50039031	0.847774326	0.357182733	0.999713314	ENSMUSG00000050663	protein_coding
[truncated: 4,591 more rows]
