# Supplementary material for: Cerebellar microRNA-206 tunes Purkinje neuron firing dynamics to control sensorimotor gating
Source: bioRxiv. 2026 Jun 30:2026.06.29.734826. Preprint. [Version 1] doi: 10.64898/2026.06.29.734826 (PMC13345198; doi:10.64898/2026.06.29.734826)
Supplement: Supplement 1 — Supplemental Table 1. Differential gene expression in miR-206 KO cerebellar cell types, by pseudobulk edgeR-LRT analysis of snRNA-seq data. Supplemental Table 2. Differential gene expression in miR-206 KO Purkinje cell subtypes, by pseudobulk edgeR-LRT analysis of snRNA-seq data. Supplemental Table 3. Differential gene expression in miR-206 KO cerebellar cortex cell types, by C-SIDE analysis of spatial transcriptomics data. Supplemental Table 4. Differential gene expression in miR-206 KO cerebellar nuclei cell types, by C-SIDE analysis of spatial transcriptomics data. Supplemental Table 5. Differential gene expression of AGO2-bound RNAs in Pvalb-expressing cerebellar neurons with miR-206 deletion, by edgeR-LRT. RNA biotype annotation from Ensembl via BioMart. Supplemental Table 6. Differential gene expression of AGO2-bound RNAs in Pcp2-expressing cerebellar neurons with miR-206 deletion, by edgeR-LRT. RNA biotype annotation from Ensembl via BioMart. Supplemental Table 7. dCLIP predictions of miR-206 binding sites in Pvalb-expressing cerebellar neurons. Supplemental Table 8. dCLIP predictions of miR-206 binding sites in Pcp2-expressing cerebellar neurons. Supplemental Table 9. dCLIP predictions of miR-206 binding sites shared between Pvalb- and Pcp2-expressing cerebellar neurons. Supplemental Table 10. Predicted targets of miR-1/miR-206 in Mus musculus by TargetScan 8.0. Supplemental Table 11. Differential gene expression of ribosome-bound RNAs in Pcp2-expressing cerebellar neurons with miR-206 deletion, by edgeR-QLF. Supplemental Table 12. Summary statistics. Supplemental Table 13. Oligonucleotide sequences. [file media-1.zip › Table S11 Pcp2-Cre TRAP.csv]

	logFC	logCPM	F	PValue	FDR
Hjurp	-1.269287565	5.391418232	151.5848993	1.89E-07	0.002832149
Gng4	1.07129353	5.64147511	53.28398753	2.34E-05	0.17487867
Mmd	0.739663267	7.277173802	36.93909868	0.000109693	0.497224032
Rrs1	-0.649816453	4.942766858	35.23483439	0.000132912	0.497224032
Dctd	0.705120193	3.519865987	32.00738065	0.000195292	0.541541005
3110035E14Rik	0.801588196	3.793564425	30.49465587	0.000236376	0.541541005
Gm5067	3.117856803	-0.390094304	28.37260613	0.000312936	0.541541005
Tac4	1.306583048	1.096642479	28.1249599	0.000323687	0.541541005
Slc25a1	0.627005626	4.98768994	27.18716168	0.000368625	0.541541005
Chst2	0.426258147	6.969707884	26.8292568	0.000387722	0.541541005
Gda	2.862469971	0.068441773	26.64375991	0.000398085	0.541541005
Basp1	0.683366584	4.70006281	25.19671745	0.000491421	0.612801653
Rspo3	0.677607605	4.855524158	24.02442351	0.000586764	0.675410506
Gm19744	1.754644618	-0.941079266	22.58564091	0.000735924	0.689653206
AW551984	2.699338967	-0.170655877	22.21431109	0.000781546	0.689653206
Slc5a1	0.427084132	5.311438566	21.76097799	0.000841924	0.689653206
Tenm3	0.591415693	3.898571106	21.6770065	0.000853714	0.689653206
Atrnl1	0.428370448	7.392001551	21.54330974	0.000872895	0.689653206
Nrgn	3.026700443	1.737362109	21.35718499	0.000900466	0.689653206
Adhfe1	-1.000338315	2.538350399	21.21811392	0.00092175	0.689653206
Tmeff2	0.422148401	7.226225129	20.49091574	0.001043387	0.708390343
Unc5d	0.578118126	3.792585598	20.00887118	0.001134683	0.708390343
Cntnap5b	0.461953897	6.224613408	19.86378421	0.001164016	0.708390343
Grik1	0.473853297	6.140035012	19.85384974	0.001166058	0.708390343
Cbln2	3.073978177	0.171963306	19.76986106	0.001183491	0.708390343
Igf1	0.563769773	3.691499602	19.1937202	0.001311882	0.755038807
Tmem158	0.605741258	3.467137063	18.41850069	0.001512049	0.838011018
Ptprr	0.338002633	7.727610281	18.07750732	0.001611593	0.849207516
Trpc3	0.404529873	7.669113498	17.90726181	0.001664227	0.849207516
Vimp	0.458208217	7.546851	17.27645707	0.001878117	0.849207516
Ccdc115	-0.520699578	5.379757698	17.25383206	0.001886382	0.849207516
Snx29	-0.810480927	2.210822914	17.06788406	0.001955994	0.849207516
Fam19a2	0.644609837	2.426960164	16.9630101	0.001996613	0.849207516
Large	0.3894715	7.566029451	16.83284573	0.002048445	0.849207516
Btn2a2	1.069125748	0.581029905	16.67950941	0.002111591	0.849207516
Lhx9	2.503086184	0.888298594	16.62589276	0.00213422	0.849207516
Rnd3	-0.550431772	3.748810528	16.47655644	0.0021988	0.849207516
LOC101056159	0.784399334	1.80610311	16.46747143	0.002202804	0.849207516
Stxbp6	0.505126768	3.767668877	16.44385923	0.002213251	0.849207516
Ier3	0.448126177	4.158292126	15.48223163	0.002694109	0.980728077
Procr	0.797561616	3.498741327	15.47657311	0.00269729	0.980728077
Ptprm	0.391737042	6.048768414	15.26045522	0.002822238	0.980728077
Dpp10	0.393049033	8.929371083	15.21834569	0.002847386	0.980728077
Shisa6	0.383195403	8.469328001	15.15828296	0.002883723	0.980728077
Gm35787	1.288408791	-0.587279437	14.72984539	0.003159726	0.999495425
1500015A07Rik	1.583221361	3.549464143	14.54628895	0.003287623	0.999495425
A830018L16Rik	-0.954886637	2.059407204	14.46826787	0.003343864	0.999495425
B3gnt2	0.378605099	5.078937326	14.45796808	0.003351375	0.999495425
Tcf7l2	1.708472997	3.051942874	14.25632672	0.003502575	0.999495425
Gpr161	0.456973387	3.831739618	14.2410235	0.003514381	0.999495425
Snhg11	0.391900488	5.856281418	14.15676198	0.003580251	0.999495425
Slc20a1	0.397359971	8.916705259	14.13028526	0.003601254	0.999495425
Steap2	0.360531629	7.68382952	13.87737	0.003809531	0.999495425
Gfra1	0.68311993	1.977096607	13.717095	0.003949023	0.999495425
Wnt6	0.900580158	0.618067695	13.69064581	0.003972629	0.999495425
Ldb2	1.446815495	1.348311118	13.67813524	0.003983854	0.999495425
Ndst4	1.432407419	0.741908243	13.16106886	0.004482991	0.999495425
Camk2a	0.795852944	7.730304188	13.06204223	0.00458698	0.999495425
Ostn	0.990897822	0.044907	13.03955924	0.004610992	0.999495425
Lox	0.849483845	1.976109418	12.93365536	0.004726151	0.999495425
Nsg2	0.310899805	7.474234433	12.82895486	0.004843417	0.999495425
St8sia2	0.88180067	0.519373126	12.7333235	0.004953595	0.999495425
Gm39244	1.425326739	-0.426249635	12.70426871	0.004987665	0.999495425
Asgr1	-0.430438453	3.939967198	12.62588622	0.005080991	0.999495425
Gabbr1	0.417520163	10.38332731	12.56789417	0.005151392	0.999495425
Arhgap6	0.627514447	3.109648958	12.49266556	0.005244475	0.999495425
LOC105246305	0.944753852	1.640697379	12.38643189	0.005379392	0.999495425
Gm30633	1.575729492	-0.197858804	12.25031	0.00555842	0.999495425
Gm32960	0.889187793	0.985494382	12.20149093	0.005624367	0.999495425
Rad9b	1.097022807	0.051824509	12.11863936	0.005738455	0.999495425
LOC105245869	1.574887067	-0.659190002	12.05220304	0.005831955	0.999495425
Sgk3	-0.493899682	3.181232562	11.9010164	0.006051649	0.999495425
Jtb	0.422727848	6.311707846	11.79943217	0.006204869	0.999495425
Tgm5	-1.030035282	0.509121983	11.75769553	0.00626917	0.999495425
Hnrnpa3	-0.502336524	7.627555934	11.62377087	0.006480987	0.999495425
Grm7	0.380942054	4.351182107	11.61562245	0.00649415	0.999495425
S100a3	1.224716789	0.009359993	11.60451265	0.00651215	0.999495425
LOC432842	0.77493453	0.70117123	11.5649751	0.006576694	0.999495425
Tac1	1.527122709	0.194963857	11.56151612	0.006582377	0.999495425
Htr5a	0.570064516	3.381580841	11.55299052	0.006596411	0.999495425
Slc9a3	0.419138961	3.957908996	11.53866455	0.006620073	0.999495425
Samd15	0.604866454	2.28495976	11.40401004	0.006847547	0.999495425
Rtn4	0.341546075	9.396881788	11.36343035	0.006917937	0.999495425
BC002163	-3.407523482	4.599212576	11.35696687	0.006929228	0.999495425
Gimap9	1.113005598	-0.27891572	11.34428102	0.006951455	0.999495425
Nrg3	0.402923396	3.906924337	11.25140416	0.007116826	0.999495425
Dancr	0.741873875	1.505354424	11.24982118	0.007119686	0.999495425
LOC108169093	0.628252793	3.494005203	11.19519989	0.007219202	0.999495425
Tshb	0.44130909	3.665017988	11.17994696	0.00724729	0.999495425
Celf6	0.420261609	3.334610196	11.14270039	0.007316434	0.999495425
Epha6	0.369609875	4.689203093	11.11068198	0.007376509	0.999495425
Lrfn5	0.347862456	5.984869935	11.10396001	0.007389196	0.999495425
Kcnma1	0.377281425	8.688460912	11.07229697	0.007449314	0.999495425
Gm40320	0.796546406	0.623334729	11.05149732	0.007489126	0.999495425
Dnajb13	-1.5040332	-0.67965391	11.04751531	0.007496777	0.999495425
Gm4221	0.851534127	3.101368703	11.02689928	0.007536539	0.999495425
Npy1r	1.071873304	0.181021893	11.01632222	0.007557038	0.999495425
Kdm8	0.488442203	2.556820732	11.01017717	0.007568978	0.999495425
Gm39000	1.086457353	-0.241751424	10.98386625	0.00762036	0.999495425
Ccdc107	0.377540658	5.633796633	10.97428479	0.007639175	0.999495425
Camkv	1.182249957	2.658302099	10.92336897	0.007740104	0.999495425
Tbc1d2	-1.186824615	0.627402534	10.88729461	0.007812586	0.999495425
S100a10	0.435178341	5.588034054	10.77913219	0.008034863	0.999495425
Gm40721	-1.213882603	-0.533254225	10.77290008	0.0080479	0.999495425
Corin	0.563411752	3.545879806	10.74448105	0.008107678	0.999495425
Adgrl2	0.357537025	5.386471495	10.56490861	0.008498015	0.999495425
6330415G19Rik	0.714312705	0.914014562	10.51437512	0.008611916	0.999495425
Ptpra	0.329036743	7.063472014	10.51359705	0.008613684	0.999495425
Mutyh	-0.892961882	0.521958805	10.44905845	0.008761876	0.999495425
Robo2	0.358778179	4.709157791	10.42067981	0.00882801	0.999495425
D330050G23Rik	-1.0061327	0.457799466	10.30731865	0.009098263	0.999495425
Cobl	0.561401866	1.964374228	10.28797951	0.009145357	0.999495425
Epha5	0.442288012	3.663523345	10.25161546	0.009234709	0.999495425
F2r	0.65676889	3.227786282	10.2231991	0.009305265	0.999495425
Kitl	0.345425967	9.368674504	10.20981613	0.009338719	0.999495425
Spag8	-1.369993646	-0.17985093	10.13339686	0.00953255	0.999495425
Gm14403	0.426235979	4.372116634	10.1193111	0.009568805	0.999495425
Tmem132c	0.377121537	5.022746101	10.07611725	0.009681021	0.999495425
Mfsd12	0.42489778	4.79501264	10.0274017	0.009809492	0.999495425
Arap2	0.375897813	8.140117357	10.01602551	0.009839788	0.999495425
Gm40435	0.593126334	2.171085439	9.991980326	0.009904195	0.999495425
Zfp965	2.022979697	0.276352905	9.913473687	0.010118053	0.999495425
Kcnq5	0.828624054	0.591511466	9.908339584	0.010132231	0.999495425
Nell1	0.387182274	5.927031889	9.881147187	0.010207728	0.999495425
Gm17102	0.786363642	1.603564568	9.837102649	0.010331458	0.999495425
Enc1	1.001715901	3.463630108	9.812830044	0.010400417	0.999495425
Itpr1	0.326823334	11.10578218	9.800915605	0.01043447	0.999495425
Chrdl1	0.461364129	4.021342107	9.719918941	0.010669564	0.999495425
Muc15	0.81354047	0.951334249	9.698152396	0.010733828	0.999495425
Tmem18	0.445118887	5.137719617	9.680693522	0.010785711	0.999495425
Cacna2d2	0.315880758	6.771638943	9.67378445	0.010806327	0.999495425
Papolg	-0.399227136	3.867790198	9.648450915	0.010882326	0.999495425
Egr3	1.447797858	-0.514462485	9.523478917	0.011266807	0.999495425
Slc45a4	0.360045641	5.860970733	9.42439231	0.011583345	0.999495425
LOC108167850	0.533060469	2.565332147	9.36416893	0.01178098	0.999495425
B3galt5	0.300606363	5.793364251	9.350674649	0.01182582	0.999495425
Klf9	-0.407905213	6.526869136	9.331289504	0.011890597	0.999495425
Klhl4	0.386084506	6.32803144	9.330949685	0.011891736	0.999495425
Gm38424	-0.856009335	0.202681985	9.305268756	0.011978221	0.999495425
Rasgef1c	-0.629314347	2.178338723	9.303108248	0.011985531	0.999495425
Hs3st4	0.922795503	0.678360166	9.291128657	0.012026164	0.999495425
Maneal	0.263067975	6.658951978	9.289212647	0.012032679	0.999495425
Lipo2	0.527427102	1.446356787	9.261455606	0.012127529	0.999495425
Calml4	-0.454258756	3.065719907	9.26091612	0.012129381	0.999495425
Kcnc2	0.659816197	2.49553906	9.244690819	0.012185254	0.999495425
Sgcz	0.533369262	1.732543674	9.23754751	0.012209951	0.999495425
Npnt	0.611062522	2.42745338	9.213218385	0.01229452	0.999495425
Tnks	-0.543335441	4.195320887	9.133680063	0.012575976	0.999495425
Slc19a3	0.756528035	0.309946365	9.056131938	0.012857913	0.999495425
Kcns3	0.690765091	1.174666039	9.003384103	0.013054052	0.999495425
Ifit1	-0.835896812	0.490517099	8.982725608	0.013131853	0.999495425
Snord4a	0.829023471	0.183550223	8.965140695	0.01319852	0.999495425
Dner	0.313998941	9.434092873	8.939657202	0.013295858	0.999495425
Blcap	0.326301628	7.910592252	8.911319388	0.013405119	0.999495425
Ntng1	0.405606417	4.336856873	8.877036012	0.013538758	0.999495425
6330403K07Rik	0.402269429	5.469154113	8.81999854	0.013764678	0.999495425
Atp2b2	0.325682525	9.170262008	8.801347263	0.01383954	0.999495425
Dpy19l3	0.280200179	5.920448202	8.777157426	0.013937367	0.999495425
Rasgrf2	0.757316899	2.442202135	8.760626948	0.014004699	0.999495425
Gm5454	-0.51647916	3.507908321	8.722418698	0.01416184	0.999495425
Mfsd14b	0.267980844	6.663471266	8.709686481	0.014214677	0.999495425
Pcdhga6	-0.746046423	0.941403766	8.688928189	0.014301332	0.999495425
Scn1a	0.312026116	7.233578208	8.681053014	0.014334374	0.999495425
B130024G19Rik	0.947329492	0.042518866	8.675293239	0.014358599	0.999495425
Astn1	0.306590644	6.128125034	8.645275434	0.014485653	0.999495425
Mal2	0.76069579	1.744274974	8.629910171	0.014551214	0.999495425
Zfp185	-0.995646822	-0.057229095	8.606278031	0.01465275	0.999495425
Ttc39a	-0.515961476	2.223319859	8.602724057	0.014668094	0.999495425
Lingo3	0.293394434	6.202798138	8.599495038	0.014682051	0.999495425
Rnaset2b	-1.193576819	0.94859276	8.581833607	0.014758678	0.999495425
Tpd52l1	0.434561705	3.467906121	8.567538453	0.014821054	0.999495425
Ppp2r2b	0.285600413	6.663256271	8.540251583	0.014941006	0.999495425
St14	-1.091612772	0.279216028	8.512438265	0.015064481	0.999495425
Gm30140	0.853983192	0.69238211	8.510393273	0.015073608	0.999495425
Med12l	-0.411550959	3.691870572	8.495218785	0.015141544	0.999495425
Npas2	-0.61658017	1.407861922	8.482111134	0.015200525	0.999495425
Lrp8	0.345914117	7.139651043	8.477850575	0.015219756	0.999495425
Tlr2	-0.938811886	-0.102704134	8.394387332	0.015602489	0.999495425
Pax3	-0.41529331	2.801918574	8.391079631	0.015617895	0.999495425
Rbbp8	0.445387719	2.672374563	8.363038734	0.015749243	0.999495425
Lrrc46	-1.026442874	-0.249297531	8.316884563	0.015968356	0.999495425
Aldh7a1	-0.470663025	5.787750287	8.307278495	0.016014423	0.999495425
Pcp4l1	0.427016432	8.905786736	8.297142143	0.016063207	0.999495425
Mettl8	0.354299272	3.899231455	8.296268304	0.016067421	0.999495425
St6gal2	0.583961733	1.767042905	8.25335711	0.01627601	0.999495425
Zfp81	-0.500804792	2.063743874	8.192704065	0.016576458	0.999495425
Iqub	-0.613951086	1.939107878	8.174130831	0.0166698	0.999495425
Gm36677	0.951907033	-0.772104973	8.16958944	0.01669272	0.999495425
Gm35612	0.628317571	1.838687293	8.117084973	0.016960494	0.999495425
Wnt3	0.313322017	4.746961507	8.099560792	0.017051022	0.999495425
Tmod1	-0.620992187	3.565693103	8.052911539	0.017294873	0.999495425
Tspan13	0.326657606	8.11890998	8.044932803	0.017337002	0.999495425
Kcnip2	0.890557201	1.242361592	8.043096476	0.017346716	0.999495425
Plxdc2	0.294906873	5.528641996	8.04063384	0.017359753	0.999495425
Trpv4	-0.959833065	0.54343864	8.034536315	0.017392083	0.999495425
Tmem255a	0.275020039	7.018288691	8.029622083	0.017418193	0.999495425
4930452B06Rik	0.437483844	2.582657363	8.025702565	0.017439052	0.999495425
0610007P14Rik	0.277229536	7.538368767	8.017405368	0.017483307	0.999495425
Tesc	-0.460517694	5.111946735	8.006681312	0.017540709	0.999495425
Sorcs2	0.491921783	2.818539546	7.990278024	0.017628951	0.999495425
Meis2	0.900213772	2.511966342	7.9790095	0.017689882	0.999495425
ND6	0.558204008	3.403295745	7.977167667	0.017699865	0.999495425
Mkln1os	0.512229758	2.567554852	7.971524852	0.017730493	0.999495425
Lmo3	0.51931501	1.961091962	7.927459501	0.017971892	0.999495425
Acad12	-0.789600413	0.934686721	7.904418333	0.0180997	0.999495425
Gm31953	0.681169324	0.783314849	7.901173342	0.018117788	0.999495425
Fgf11	0.298912304	8.540636574	7.86491193	0.018321411	0.999495425
Twist1	-0.740363181	0.625542909	7.843752084	0.018441512	0.999495425
St3gal6	0.372294287	5.047386382	7.82233431	0.018564049	0.999495425
Nog	0.513716259	2.721098291	7.80919688	0.0186397	0.999495425
Mfap3l	0.320049201	6.244754706	7.793883289	0.018728353	0.999495425
Uhrf1bp1l	0.299020416	7.689910068	7.783114824	0.018791	0.999495425
9530062K07Rik	1.026299329	-0.254860067	7.749870766	0.018986009	0.999495425
Skor2	0.290932378	5.588072405	7.733301356	0.01908412	0.999495425
Zfp820	0.613500403	0.83964074	7.731721136	0.019093508	0.999495425
Thoc1	0.327364107	4.365499701	7.72720349	0.019120381	0.999495425
Oca2	-1.210978318	-0.929720495	7.707996063	0.019235145	0.999495425
Pgap2	0.303913515	4.278422586	7.693330073	0.019323336	0.999495425
Parm1	-0.560630154	2.417830547	7.666066963	0.019488582	0.999495425
Zkscan6	0.330953248	3.913707061	7.66526387	0.019493476	0.999495425
Grik3	-0.507134462	5.457228727	7.662603493	0.019509697	0.999495425
Zhx2	-0.351274204	4.298575812	7.654405075	0.019559789	0.999495425
Ppic	1.053261689	-0.611712012	7.649968326	0.019586963	0.999495425
Gm38872	0.586795017	2.244155012	7.627722026	0.019723904	0.999495425
Tomm6os	0.756320116	0.178240806	7.625834432	0.019735577	0.999495425
Ogfrl1	-0.409704449	8.576331256	7.616682636	0.01979229	0.999495425
Arhgef39	0.813520909	0.423502235	7.609713225	0.019835611	0.999495425
Gm42067	0.519231341	2.668368906	7.608978752	0.019840184	0.999495425
Srfbp1	-0.307145924	4.579163057	7.592842029	0.019940958	0.999495425
Serp1	0.334458031	6.899190343	7.588416243	0.019968706	0.999495425
A930017M01Rik	0.428620545	3.172557405	7.566889647	0.020104336	0.999495425
3632451O06Rik	0.303082316	6.768590782	7.565912777	0.020110517	0.999495425
Cntnap5a	0.431836994	3.370377482	7.558525816	0.020157334	0.999495425
Nt5c3b	-0.28624919	4.750211218	7.553295201	0.020190564	0.999495425
Tnfrsf21	0.283205768	5.659980138	7.515782282	0.020430839	0.999495425
Ado	-0.726862088	2.54522208	7.501951871	0.020520298	0.999495425
Clec14a	0.695355647	0.683955817	7.499084231	0.020538906	0.999495425
Gm8069	0.525080616	1.839400811	7.482532686	0.020646709	0.999495425
1700052K11Rik	0.453498905	2.568113489	7.454417146	0.020831407	0.999495425
Tlr4	-0.673742716	0.508185893	7.378958974	0.021337101	0.999495425
Krt26	0.515378536	1.178549397	7.372831789	0.021378812	0.999495425
Gm2897	-1.012617875	0.259563466	7.371527705	0.021387703	0.999495425
Eaf1	0.278390866	5.688687854	7.352039617	0.021521098	0.999495425
Trub2	0.498528083	5.707286379	7.348517809	0.021545312	0.999495425
2610507I01Rik	0.287462904	5.245208869	7.326013079	0.021700824	0.999495425
Vwc2l	1.036625195	-0.455457303	7.311228151	0.021803732	0.999495425
Lrrn3	0.333796582	5.967551071	7.308061071	0.021825853	0.999495425
Zmynd11	-0.231944853	6.568398274	7.299424989	0.021886311	0.999495425
Cldn1	-1.142157361	0.987460503	7.289060195	0.02195914	0.999495425
Mesdc1	0.352764091	7.418512622	7.287933705	0.021967073	0.999495425
Ago2	-0.552414586	4.332940519	7.283931496	0.021995285	0.999495425
Tcf23	0.629010851	1.373480215	7.263306103	0.022141378	0.999495425
Slc35f1	0.266779944	5.452688169	7.253815885	0.022208994	0.999495425
Man1a2	0.296087716	6.769119232	7.233814367	0.022352322	0.999495425
Ubxn8	0.305649857	4.499760303	7.227708237	0.022396301	0.999495425
Fgf7	0.577281609	6.967976304	7.224565224	0.022418979	0.999495425
AI593442	0.267428144	6.213914255	7.184851788	0.022707944	0.999495425
Alas2	0.653876103	2.248149311	7.182653633	0.02272407	0.999495425
Nmi	-0.484253323	2.424330976	7.179801029	0.022745017	0.999495425
Praf2	0.30867003	6.956485718	7.125092071	0.023151334	0.999495425
Zic4	-0.34788332	4.772741554	7.106984376	0.023287754	0.999495425
Lyrm4	0.341605355	5.671108969	7.106669803	0.023290132	0.999495425
Arhgap10	-0.319092908	3.735455343	7.074383332	0.023535831	0.999495425
Gfap	-0.302596074	6.994112188	7.072684437	0.023548846	0.999495425
Capn11	-2.402622016	1.146451158	7.070012896	0.023569331	0.999495425
Lingo2	0.440292488	2.601564321	7.066324482	0.023597648	0.999495425
CYTB	0.565220111	5.578361228	7.050795995	0.023717319	0.999495425
Golim4	0.285623562	5.252402375	7.010842619	0.024028624	0.999495425
Gm31231	-1.340086071	0.326196357	7.006174331	0.024065321	0.999495425
Kcnip4	0.310697286	8.827757548	6.992091071	0.02417644	0.999495425
Vstm2a	0.277970017	4.176825456	6.980388369	0.02426925	0.999495425
Cd59a	-0.790637168	3.128110219	6.979614946	0.024275399	0.999495425
Gm41883	0.583588291	0.954891318	6.979543104	0.02427597	0.999495425
LOC102640772	0.391519876	2.985101238	6.971135945	0.024342934	0.999495425
Gipc2	0.388752644	5.353248386	6.94161476	0.024579857	0.999495425
Adam23	0.328731925	8.092603991	6.920581568	0.024750367	0.999495425
A230006K03Rik	1.058207258	-0.670684505	6.917357407	0.024776632	0.999495425
Aqp1	-0.581580142	2.362229075	6.907066508	0.024860689	0.999495425
Gfra2	0.301601232	4.682201192	6.891659468	0.024987183	0.999495425
Trabd2b	0.338443868	6.761754747	6.890679666	0.024995254	0.999495425
Cdc20	-0.714542389	3.423879279	6.87748467	0.025104252	0.999495425
Ankrd34c	1.083684336	0.365713549	6.876401817	0.025113222	0.999495425
Ly96	0.504287622	1.477199477	6.872587838	0.025144849	0.999495425
Elmsan1	-0.390296363	3.219100165	6.85902436	0.025257714	0.999495425
Lhfpl4	0.255688858	7.603003672	6.841472896	0.025404679	0.999495425
Jkamp	0.270557682	5.95237867	6.839905972	0.025417849	0.999495425
Smarcd2	-0.378552146	4.994645581	6.836225349	0.02544882	0.999495425
Drd2	1.075425164	-0.24681563	6.835619684	0.02545392	0.999495425
2810001G20Rik	0.344102381	4.589689583	6.83037616	0.025498132	0.999495425
Adamts3	0.315465622	4.474713483	6.828851904	0.025511001	0.999495425
Rd3	-1.038544312	0.167453368	6.818230094	0.025600901	0.999495425
Thsd7a	0.281900833	5.958852444	6.806983068	0.025696512	0.999495425
Gm32339	0.715393387	1.795006017	6.78028667	0.0259252	0.999495425
Lrrc4c	0.28632889	5.464160935	6.779910128	0.025928443	0.999495425
Adam19	0.374637104	4.261781661	6.768395313	0.02602786	0.999495425
Zfhx3	0.81173478	0.205972729	6.766171	0.026047118	0.999495425
Fam210b	0.281851802	5.715498896	6.757466592	0.026122646	0.999495425
Nkd1	-0.36440853	3.123052505	6.738127119	0.026291408	0.999495425
Plpp6	0.299368133	7.567727335	6.733242036	0.026334246	0.999495425
Bfsp2	0.570387993	1.680616939	6.731940964	0.026345669	0.999495425
Tmem202	0.615107134	0.797033026	6.706986696	0.026565941	0.999495425
Susd4	0.301736096	7.244468042	6.701575548	0.026614	0.999495425
Kank4	0.472019499	3.990932385	6.688456803	0.026730953	0.999495425
Foxp2	0.312896566	4.810965724	6.687385605	0.02674053	0.999495425
Egfem1	0.556442172	1.426061544	6.677211735	0.0268317	0.999495425
Cthrc1	0.280677652	4.337371962	6.672730973	0.026871973	0.999495425
P2ry1	0.396175816	2.447915405	6.61350885	0.02741122	0.999495425
Galnt6	0.38238136	3.772958023	6.610943949	0.02743487	0.999495425
Gde1	0.234074836	7.993281592	6.60042963	0.02753208	0.999495425
Gm32219	0.411139	2.886286594	6.555625776	0.027951037	0.999495425
Zdhhc23	0.38001932	2.870637267	6.550623551	0.027998292	0.999495425
Gm31264	0.917828249	-0.330722168	6.5483349	0.028019945	0.999495425
Gm42035	-0.307751018	5.178987514	6.543308211	0.028067573	0.999495425
Lurap1	-0.375024803	4.044573592	6.522981796	0.028261175	0.999495425
Slc17a6	0.643326345	4.180987983	6.522200994	0.028268645	0.999495425
Trpm3	-0.298568438	4.792261699	6.485647909	0.028621016	0.999495425
Fam155a	0.228722461	7.113943961	6.485233539	0.028625041	0.999495425
Dok3	-0.858913276	0.10711988	6.482405871	0.028652527	0.999495425
Zfp658	0.342164854	6.178854833	6.469580598	0.028777594	0.999495425
Dact2	-0.626720741	1.328142454	6.457142585	0.02889952	0.999495425
Denr	0.279379113	7.265636257	6.446869142	0.029000701	0.999495425
Tex14	0.799066713	-0.443292394	6.445752116	0.029011728	0.999495425
Gm15743	1.133017884	-0.143998652	6.435335691	0.029114806	0.999495425
Lefty1	-1.393961929	-0.956843422	6.421134403	0.029256056	0.999495425
AW011738	-0.552698379	0.87472708	6.41392828	0.029328048	0.999495425
Nptn	0.299805433	10.13000769	6.407052824	0.029396939	0.999495425
Hmgn3	0.279338877	6.630003788	6.396218897	0.029505892	0.999495425
Kalrn	0.380915323	5.409706748	6.385448349	0.029614695	0.999495425
Nfix	-0.278733278	6.842523208	6.37560231	0.029714586	0.999495425
Gulp1	-0.434939876	1.957635648	6.35947037	0.029879137	0.999495425
Rhobtb1	0.593161013	1.80347146	6.329930881	0.030183334	0.999495425
D830030K20Rik	-0.752954839	1.354956454	6.328296285	0.030200277	0.999495425
LOC108167704	0.642958046	0.974560295	6.315681452	0.030331421	0.999495425
Lactb2	0.408119131	4.265387184	6.301280569	0.030481982	0.999495425
Spag17	-1.092289384	-0.377147888	6.299196237	0.030503848	0.999495425
Kcna4	0.451236602	2.302627425	6.299043241	0.030505454	0.999495425
Rnf216	-0.320465159	5.58387696	6.277912325	0.030728236	0.999495425
Zfp54	0.621039452	1.211889664	6.273242837	0.030777733	0.999495425
Gmppa	-0.519993993	4.237326686	6.26040964	0.030914267	0.999495425
Pcdh10	0.284876201	4.256628477	6.242318849	0.031107991	0.999495425
Eng	-0.698510526	0.425563518	6.242225508	0.031108994	0.999495425
Kdsr	0.260631972	5.669977615	6.219536238	0.031354065	0.999495425
F730043M19Rik	0.424944816	1.876406389	6.212425103	0.031431357	0.999495425
Rmi2	-0.6691568	0.788881504	6.205708531	0.031504573	0.999495425
Hsd17b14	-0.863915581	-0.555406579	6.190332181	0.031672972	0.999495425
Lmo2	0.35176355	6.331448543	6.186492451	0.031715195	0.999495425
Ddn	1.52312397	-0.907468079	6.168427911	0.031914761	0.999495425
Lmbrd2	-0.720060399	1.065704685	6.167378639	0.031926399	0.999495425
Fabp3	-0.20623996	6.370980968	6.163007093	0.031974944	0.999495425
Ankrd6	0.330167979	4.648800873	6.14689926	0.032154597	0.999495425
Pcp4	0.463229647	13.24983602	6.145349157	0.03217195	0.999495425
Fam214a	0.264723924	5.227688101	6.145140193	0.03217429	0.999495425
Vstm2b	0.579930428	1.284591475	6.145113132	0.032174593	0.999495425
Creg1	0.233879079	7.380860959	6.139913154	0.032232896	0.999495425
Tmem30b	0.809715866	0.633802272	6.134512716	0.032293582	0.999495425
Slc26a11	0.420384225	2.373924379	6.129821948	0.032346407	0.999495425
Col23a1	0.469424079	3.608912206	6.119973746	0.032457654	0.999495425
4930473A02Rik	0.748747484	0.578644798	6.11089665	0.032560603	0.999495425
Gm10548	0.816445928	-0.112680343	6.107913689	0.032594522	0.999495425
LOC102643247	-0.492173549	3.407695372	6.107812065	0.032595678	0.999495425
Trpc4	0.50800558	1.705511145	6.0914032	0.03278304	0.999495425
Plppr2	0.347390002	5.32051345	6.09082882	0.032789622	0.999495425
4930447M23Rik	0.671197988	0.307145292	6.056737836	0.033183192	0.999495425
Cckbr	0.885423208	-0.051707525	6.055163223	0.033201509	0.999495425
Trpm2	0.235305824	5.041469354	6.040817618	0.033368957	0.999495425
Ccdc146	0.571832041	2.039588315	6.039534988	0.033383979	0.999495425
Tssk5	-1.023298993	-0.102509073	6.030505561	0.03348996	0.999495425
Kl	-0.587749854	5.547190326	6.027418387	0.033526289	0.999495425
Irf6	-0.628629892	0.993382424	6.027387659	0.033526651	0.999495425
E130012A19Rik	0.625589706	1.178832662	6.019246552	0.033622685	0.999495425
Gm40826	0.771552535	-0.175891848	6.017570401	0.033642499	0.999495425
Nol4l	0.242011412	5.324345357	6.016157294	0.033659215	0.999495425
Zfp385b	-0.212859358	6.337857899	6.01253972	0.033702053	0.999495425
Stc2	-0.793366689	0.298649433	6.005926254	0.033780539	0.999495425
2900052N01Rik	0.471699541	2.056636112	6.005886886	0.033781007	0.999495425
Tanc2	0.23557103	4.870524119	6.001739299	0.033830343	0.999495425
Gkn3	0.983066812	-0.254222718	5.992586499	0.033939529	0.999495425
Gm39121	0.603140376	1.898277194	5.984896427	0.034031598	0.999495425
Klhl11	-0.675911186	1.450581737	5.978419289	0.034109382	0.999495425
Leng9	-0.451540639	2.93280936	5.965056352	0.034270542	0.999495425
Lcmt2	-0.352431272	3.607300296	5.95663432	0.034372591	0.999495425
Resp18	0.326854106	4.115097908	5.956284091	0.034376843	0.999495425
Wnk3	0.278401672	4.577396135	5.943066199	0.034537775	0.999495425
Gm1821	-0.904564617	3.252080507	5.939830755	0.034577307	0.999495425
Gm40399	0.468867967	2.361419056	5.928464555	0.034716624	0.999495425
Raver2	0.376803604	4.362136387	5.915648612	0.034874532	0.999495425
Cep19	0.282746611	7.405375289	5.912277318	0.034916216	0.999495425
Ep300	-0.276359157	5.198929083	5.909169034	0.034954701	0.999495425
C920021L13Rik	0.851241	-0.452025512	5.898877134	0.035082502	0.999495425
Chn1	0.316053036	8.966700799	5.892137525	0.0351665	0.999495425
Gm31166	0.557429676	0.814358244	5.889090452	0.035204558	0.999495425
Cep85l	-0.685611195	1.453690025	5.888922869	0.035206652	0.999495425
Mzf1	-0.44094145	1.485085786	5.879653133	0.035322748	0.999495425
Slc39a1	0.34348366	6.021706009	5.869276487	0.03545326	0.999495425
Baiap3	1.766798911	-0.723432	5.865226844	0.035504354	0.999495425
Cpsf4l	-0.654985094	1.206388414	5.864419725	0.035514548	0.999495425
Hacd4	0.643604933	0.066161186	5.863075934	0.035531529	0.999495425
Stat5a	-0.615012354	0.67937479	5.846847382	0.035737378	0.999495425
Gm39313	0.496680732	2.205897304	5.845643673	0.035752705	0.999495425
Vstm5	0.558147462	2.164598846	5.838461048	0.035844324	0.999495425
Gm40447	0.963462948	0.144679297	5.837734985	0.035853602	0.999495425
Eya1	-0.510238531	1.929637107	5.836204567	0.035873166	0.999495425
Ezr	-0.323766753	4.026332934	5.834161948	0.035899299	0.999495425
1110008L16Rik	0.489116131	2.396750521	5.827630914	0.035983013	0.999495425
Mfap4	-0.718704529	0.166774271	5.82670536	0.035994896	0.999495425
Tmem178b	0.251693696	6.406615857	5.82510842	0.036015409	0.999495425
A1cf	1.054721202	-0.433839561	5.821293506	0.036064472	0.999495425
Clvs2	0.317211614	5.201512894	5.818658992	0.036098401	0.999495425
Nrip1	-0.241744342	5.135317605	5.815646354	0.036137248	0.999495425
Gm34699	0.616485578	1.540002745	5.810401756	0.036204998	0.999495425
Cpne5	1.584634772	-0.530513017	5.790554819	0.036462785	0.999495425
Klhl1	0.499606618	2.808127198	5.789869056	0.036471732	0.999495425
Dnajc19	0.475605093	3.788127089	5.786623469	0.036514114	0.999495425
1700020I14Rik	-0.327390408	3.715845801	5.773538287	0.036685595	0.999495425
Fam162a	0.315251635	7.095352203	5.766928053	0.036772595	0.999495425
Sst	1.169291098	0.587452448	5.763035867	0.03682394	0.999495425
Zmym6	0.263476863	4.223512823	5.759720423	0.036867745	0.999495425
Bmf	-0.401431604	3.452637868	5.738335679	0.037151825	0.999495425
Itga10	0.746492908	0.22823793	5.736167456	0.037180777	0.999495425
Ttll3	-0.540216515	3.122978118	5.734535919	0.037202581	0.999495425
Ppil3	0.318978088	4.65032032	5.732911155	0.03722431	0.999495425
Erbb2	-0.80441553	0.649012969	5.722985026	0.037357395	0.999495425
Zfp28	0.301699284	3.292017338	5.72261892	0.037362315	0.999495425
Cd302	0.34565724	4.080456722	5.720165373	0.037395306	0.999495425
Hmga2-ps1	1.162999208	-0.114669266	5.713812232	0.037480897	0.999495425
Scx	-0.686522875	1.922772011	5.709513265	0.037538949	0.999495425
Syt5	0.443167034	1.99007692	5.701616394	0.037645873	0.999495425
Nr2c2ap	0.498509574	2.610879835	5.697544113	0.037701157	0.999495425
Ppp4r4	0.260550649	7.221771281	5.68823581	0.037827896	0.999495425
Zbtb5	-0.290664872	3.923504935	5.672262633	0.038046598	0.999495425
D130017N08Rik	-0.386086007	2.977854817	5.661823312	0.038190365	0.999495425
Gm33046	0.724952991	-0.212110933	5.655112992	0.038283128	0.999495425
Ptrh1	-1.316754274	-0.437469696	5.650817121	0.038342658	0.999495425
ND5	0.547096498	4.474302307	5.647707566	0.03838582	0.999495425
Gm19461	-0.515974529	2.718991126	5.642846067	0.038453417	0.999495425
Gm28729	-0.875996814	-0.59793036	5.639289156	0.038502967	0.999495425
Gm39055	0.466734517	1.813678339	5.637378311	0.038529619	0.999495425
Nexn	0.314142016	5.740472352	5.619170503	0.038784705	0.999495425
B3glct	0.267447326	4.187094653	5.618862229	0.038789041	0.999495425
Gm39693	0.82446294	-0.35585669	5.617842209	0.038803395	0.999495425
Eda	0.365264438	2.172239805	5.61605096	0.038828616	0.999495425
LOC102640325	0.666620585	-0.010612166	5.613989469	0.038857666	0.999495425
Tspan18	-0.422962884	3.038791127	5.58265886	0.039302467	0.999495425
Kcnmb4	0.380516522	3.619035738	5.575796979	0.039400715	0.999495425
Txlna	-0.325826787	5.107329529	5.56324855	0.039581158	0.999495425
Slc16a6	0.426387298	2.4574745	5.558246887	0.039653362	0.999495425
Apobr	-0.764138783	-0.676428592	5.557489273	0.039664313	0.999495425
Erich3	-1.261704797	-0.87614025	5.553684537	0.039719364	0.999495425
Gm34695	0.770315481	-0.674561025	5.535364619	0.03998575	0.999495425
F5	-0.634630339	2.556001791	5.532528043	0.040027191	0.999495425
Hyal1	-0.917366516	-0.148749246	5.532289767	0.040030674	0.999495425
Rab42	0.471902045	1.062361056	5.530077298	0.040063037	0.999495425
BC031181	0.218565436	7.861566543	5.529646012	0.04006935	0.999495425
Oprl1	0.353387735	3.389685619	5.526965758	0.040108606	0.999495425
Zfp369	-0.763663586	0.399130906	5.521815531	0.04018417	0.999495425
Mir9-2	-0.628279505	0.814454779	5.511597693	0.040334601	0.999495425
Pgrmc2	0.286816784	6.912755347	5.505927745	0.040418373	0.999495425
Tbxas1	-0.705359397	-0.007090836	5.499736578	0.04051009	0.999495425
Gm32076	0.449930131	3.713292103	5.490425863	0.040648498	0.999495425
Ccdc141	0.700668307	1.807105881	5.481469303	0.040782188	0.999495425
Tusc3	0.364352715	6.018038068	5.46938838	0.040963367	0.999495425
Gbp4	0.850314744	-0.717112591	5.466122421	0.041012516	0.999495425
2700094K13Rik	0.339497622	4.181651561	5.462457909	0.041067748	0.999495425
Zfp536	-0.320479099	3.189104128	5.458531724	0.041127025	0.999495425
ND2	0.576882356	5.042659279	5.454841743	0.041182831	0.999495425
Gm38767	0.671549498	-0.565254399	5.453320663	0.041205863	0.999495425
Hrh2	0.310032758	4.390396466	5.450707622	0.041245465	0.999495425
Cacng2	0.23532383	8.42331706	5.450203398	0.041253112	0.999495425
Gm33536	0.839468916	-0.794809603	5.437190498	0.041451069	0.999495425
Elmod1	0.249394004	8.209886428	5.419326061	0.041724725	0.999495425
Cep120	-0.219175061	6.499581467	5.417791698	0.041748332	0.999495425
Haus2	-0.462140356	4.10083337	5.412844402	0.04182456	0.999495425
2610005L07Rik	-0.523212962	1.671552134	5.368733316	0.042511806	0.999495425
Spx	0.647955691	3.171397042	5.365501763	0.042562695	0.999495425
Slc25a34	-0.529365439	2.942824265	5.357482238	0.042689303	0.999495425
Cdo1	0.279083037	4.33707727	5.351422683	0.042785274	0.999495425
Car9	0.713167724	1.382013337	5.350213391	0.042804458	0.999495425
Ankrd29	0.230124076	5.602666689	5.348968441	0.042824219	0.999495425
5930412G12Rik	0.372949408	3.742586979	5.323979436	0.043223239	0.999495425
Chst5	0.857578588	-0.743296503	5.323823618	0.043225741	0.999495425
Lhfpl3	0.257706151	5.622617846	5.322274563	0.043250628	0.999495425
Gm32725	0.515363264	2.504302353	5.317243638	0.043331573	0.999495425
Gm2011	0.924210593	0.061819063	5.317064916	0.043334452	0.999495425
Gm21685	1.415907094	-0.031030122	5.31582803	0.043354382	0.999495425
Pcdh17	0.265600528	4.361396602	5.29878973	0.043630078	0.999495425
Tcaf2	-1.013058341	-0.587635864	5.297800302	0.043646154	0.999495425
Esrrg	-0.233709226	6.607769938	5.286562856	0.043829243	0.999495425
1700040D17Rik	0.317716828	3.336414267	5.286069156	0.043837309	0.999495425
Tmem38a	0.226346146	7.113438367	5.278453385	0.043961954	0.999495425
Gm42031	-1.193909185	0.657814703	5.277259232	0.043981538	0.999495425
Tnfrsf22	0.66136461	-0.277776261	5.27483557	0.044021318	0.999495425
Sulf2	0.27178995	4.244737815	5.269724449	0.044105352	0.999495425
Cubn	0.857851796	-0.739768525	5.264485464	0.044191692	0.999495425
Plekhm1	-0.29637366	4.740301063	5.262221577	0.044229066	0.999495425
4831440E17Rik	-0.74787902	0.458028184	5.250012821	0.044431284	0.999495425
Hmgn1	0.272069049	7.335677431	5.249651511	0.044437286	0.999495425
Pde1c	0.244485789	6.822020427	5.248554506	0.044455515	0.999495425
Slc12a6	0.223244438	6.991542486	5.247554999	0.044472131	0.999495425
Gm31408	1.03009041	-0.770189941	5.234593633	0.044688299	0.999495425
Gm41698	0.541538508	1.860573748	5.225896971	0.044834062	0.999495425
Oip5	0.98608149	-0.742785723	5.218087511	0.044965451	0.999495425
Col8a1	-0.613271681	1.075865762	5.205268972	0.045182139	0.999495425
Meig1	0.794028547	-0.629496083	5.204871376	0.04518888	0.999495425
Gm40946	0.729032514	0.757068359	5.199494642	0.045280167	0.999495425
Zfp950	0.282933421	4.709066652	5.194872739	0.045358819	0.999495425
Commd9	-0.503090776	4.952262489	5.192578543	0.045397922	0.999495425
Eif2ak2	-0.431649199	1.556453726	5.188911474	0.045460511	0.999495425
Ssc4d	0.647860386	0.020983507	5.186446147	0.045502648	0.999495425
Gbp9	-0.691862621	-0.278001311	5.181494585	0.045587423	0.999495425
Ift20	0.267157526	6.440082082	5.181118692	0.045593867	0.999495425
Grm1	0.249976749	7.632626935	5.180194445	0.045609715	0.999495425
Sbf2	-0.214222723	5.51280598	5.179790281	0.045616647	0.999495425
Apobec1	-0.573262532	0.673561457	5.169811195	0.045788223	0.999495425
Hopx	0.279086024	8.15177637	5.169654851	0.045790917	0.999495425
Unc13d	-0.589212372	2.000503842	5.165088761	0.045869693	0.999495425
Tmem5	0.251488816	5.754456692	5.158406168	0.045985284	0.999495425
Klhl10	-0.223062674	5.696782978	5.158177548	0.045989245	0.999495425
3110039I08Rik	0.305261154	5.265867879	5.156774673	0.046013559	0.999495425
Kifc5b	-0.648665963	0.48708047	5.144891855	0.046220138	0.999495425
Kansl1	-0.214677148	6.261692069	5.140520585	0.046296416	0.999495425
Fbln7	0.393069076	2.098966587	5.103337136	0.046951547	0.999495425
Pcsk1	0.258755686	4.21136723	5.093850136	0.047120513	0.999495425
Scn9a	0.496615745	2.770289982	5.090268874	0.047184489	0.999495425
Ifitm10	-0.262637084	5.249544396	5.078862082	0.047388975	0.999495425
Atp2a2	0.244433851	9.932828595	5.073320998	0.047488701	0.999495425
Tmem176a	-0.651765186	1.30027656	5.072035244	0.047511878	0.999495425
Scd3	0.252040134	6.325488616	5.063256354	0.047670497	0.999495425
9630028H03Rik	0.506561463	2.13128354	5.056264905	0.047797285	0.999495425
Tox	0.753777682	0.78814498	5.056098999	0.047800299	0.999495425
Neurod6	-0.368180943	3.287744843	5.054729816	0.047825179	0.999495425
1500011K16Rik	0.295991788	5.116291936	5.054676154	0.047826155	0.999495425
Baiap2l1	-0.881605078	0.327121477	5.048427112	0.047939914	0.999495425
Snhg18	-0.601260158	0.499583441	5.046915269	0.047967486	0.999495425
Vsig10	0.462874167	2.558733829	5.043008603	0.048038822	0.999495425
Dennd4a	-0.22402708	5.940077165	5.036709428	0.048154121	0.999495425
Srcin1	-0.352529149	6.14766408	5.036357154	0.048160579	0.999495425
Thada	0.30596579	3.160594793	5.029775445	0.048281432	0.999495425
Cfap44	0.511203521	0.650987822	5.023811796	0.048391257	0.999495425
Zdhhc14	0.230328031	6.508329162	5.022082418	0.048423163	0.999495425
Zfp319	-0.326396846	3.536432575	4.992952998	0.048964467	0.999495425
Prkar2a	-0.244555482	5.53637092	4.989760196	0.049024248	0.999495425
LOC102638515	0.596825653	1.812209217	4.988084431	0.049055661	0.999495425
Rab8a	-0.242433341	5.695544727	4.988079757	0.049055748	0.999495425
Kif5b	-0.186786619	7.434754026	4.984944637	0.049114583	0.999495425
Prkar2b	0.241675049	5.562726008	4.977859967	0.049247856	0.999495425
Gm2061	0.880893259	-0.371112907	4.969106269	0.049413139	0.999495425
Etv1	-0.237839225	7.68057719	4.965922842	0.049473415	0.999495425
Sost	-0.584106668	1.106311117	4.961385732	0.049559479	0.999495425
Gal	0.811820579	-0.213136188	4.959995001	0.049585896	0.999495425
Gm12371	0.563502588	1.024823162	4.949698051	0.049782028	0.999495425
Tspan31	0.250894518	6.042521499	4.939920518	0.049969149	0.999495425
Kcnh1	-0.258698353	4.938593556	4.937705374	0.050011662	0.999495425
Pigp	0.297766493	5.175662938	4.933359805	0.05009519	0.999495425
Calm2	0.292891784	12.79873817	4.932162406	0.050118236	0.999495425
Ppp1r16b	0.24529089	10.25484396	4.932098251	0.050119472	0.999495425
Gm3435	0.905952973	0.766395213	4.930060568	0.050158721	0.999495425
Gabra4	0.233746225	5.454581702	4.922776265	0.05029934	0.999495425
Rnf145	0.228390391	6.973169582	4.919686349	0.050359135	0.999495425
LOC105244413	-0.768515375	0.238708012	4.909862305	0.050549828	0.999495425
Tspan3	0.265254389	8.784636838	4.908218224	0.050581827	0.999495425
Ier3ip1	0.274512776	6.752169467	4.900152167	0.050739181	0.999495425
Lag3	0.481521857	1.384573158	4.899358486	0.050754696	0.999495425
Smad7	-0.27378158	4.149477872	4.897534191	0.050790382	0.999495425
Nr2f2	0.258311998	5.656202011	4.890925803	0.050919907	0.999495425
Chrm2	0.471120574	1.971544099	4.890679538	0.050924742	0.999495425
Gm34632	-0.73812404	-0.238269755	4.888698187	0.05096366	0.999495425
Sh2b2	-0.537123234	1.360801159	4.888050194	0.050976396	0.999495425
Pcbd1	0.350923234	3.553658565	4.87857405	0.051163093	0.999495425
Efcab14	0.253823681	6.485925368	4.87790674	0.051176272	0.999495425
Gria1	0.304393475	8.665059061	4.875008507	0.051233558	0.999495425
Gm32412	0.519240964	2.264071555	4.870562275	0.051321595	0.999495425
Zfp558	0.413522409	1.790961008	4.862000781	0.051491638	0.999495425
Ube2t	0.483698017	2.006911039	4.861794822	0.051495738	0.999495425
Amica1	0.313240814	3.895174493	4.858300077	0.051565354	0.999495425
Npas1	-0.647416411	0.072555264	4.852029129	0.051690563	0.999495425
Mpzl1	0.229465793	4.815193144	4.844423084	0.051842931	0.999495425
LOC108168979	0.420561975	3.035098896	4.843719835	0.051857047	0.999495425
Slc25a24	0.791932832	0.161773336	4.834557981	0.052041376	0.999495425
Perp	0.340437563	2.75100604	4.833639131	0.052059907	0.999495425
Brip1os	0.297739349	4.787200365	4.829440013	0.052144696	0.999495425
Sirt1	-0.264563696	4.311537295	4.824244955	0.05224983	0.999495425
Tbc1d16	-0.297374218	6.675254536	4.819542634	0.052345217	0.999495425
Cfap74	0.290378199	4.793907916	4.818996482	0.052356309	0.999495425
Nek7	0.230715582	6.033516739	4.818767142	0.052360968	0.999495425
Clec10a	-0.751050388	0.720116835	4.794850813	0.052849618	0.999495425
Rbfox3	-0.251296694	7.013015035	4.794794769	0.05285077	0.999495425
Smpx	0.359258205	6.697341505	4.79217404	0.052904657	0.999495425
Prrc1	-0.240884193	4.147735077	4.791420007	0.052920174	0.999495425
3110082I17Rik	-0.642711097	1.045900492	4.779147463	0.053173512	0.999495425
Plppr5	0.231284645	4.766278536	4.777883193	0.053199695	0.999495425
Ddx4	0.648300379	0.391684589	4.758481398	0.053603493	0.999495425
Actl6b	-0.364436045	5.269483771	4.754581462	0.053685114	0.999495425
Gm6710	-1.170521944	2.27667663	4.753135454	0.053715416	0.999495425
A930033H14Rik	0.673109416	-0.012121732	4.74535212	0.053878883	0.999495425
2610035F20Rik	-0.471668984	1.189327088	4.745352008	0.053878885	0.999495425
COX1	0.537338306	7.116914614	4.745227968	0.053881495	0.999495425
Runx1	0.81565323	-0.728172234	4.741106585	0.053968306	0.999495425
Iltifb	0.333779857	8.032382532	4.731685475	0.054167394	0.999495425
Kcng4	0.269987385	8.620485753	4.729363582	0.054216599	0.999495425
Mroh8	0.701045228	0.144688723	4.728213826	0.054240985	0.999495425
Ttf2	0.443209786	1.567451341	4.721108794	0.054391979	0.999495425
Traf3ip2	-0.434063869	2.133416671	4.720090943	0.054413652	0.999495425
Krt1	0.350958653	4.091096102	4.719364163	0.054429134	0.999495425
Prkab2	0.181347521	6.373186222	4.714491721	0.054533068	0.999495425
Bag2	-0.292779791	3.685386082	4.704502801	0.054746905	0.999495425
9530036O11Rik	0.561006936	0.279480253	4.701719265	0.054806677	0.999495425
Gm5820	0.527177294	0.570241315	4.700654332	0.054829566	0.999495425
Brinp2	0.326302015	4.888227097	4.700033666	0.054842911	0.999495425
Taco1	-0.38631449	3.260343859	4.689679396	0.055066139	0.999495425
Map3k8	0.587122331	0.927763465	4.686993753	0.055124222	0.999495425
Itpkb	-0.205751653	5.946512197	4.677148216	0.055337796	0.999495425
Msrb2	0.245494247	5.161310163	4.674873282	0.05538729	0.999495425
Tmem165	0.262950888	4.934581742	4.670313713	0.055486652	0.999495425
Stk32a	-0.253475337	4.018720875	4.668390236	0.055528635	0.999495425
Folr1	-0.541674264	2.709858046	4.661587285	0.055677432	0.999495425
Epb41	-0.235440261	6.59397	4.654439601	0.055834298	0.999495425
Nsg1	0.246363512	10.81159864	4.653263835	0.055860154	0.999495425
Dok1	-1.003283176	-0.525172372	4.649029986	0.055953381	0.999495425
Snrk	-0.204609215	7.794605558	4.647161371	0.055994588	0.999495425
Plch2	-0.229022275	5.765303253	4.645789779	0.056024858	0.999495425
Srrm2	-0.233436259	6.74665189	4.639028953	0.05617436	0.999495425
Gria3	0.25639806	7.038944571	4.634796482	0.056268202	0.999495425
Zfp862-ps	-0.282486928	3.857009137	4.633042852	0.05630714	0.999495425
Atp6v0a2	0.217058516	6.541373596	4.63154227	0.056340486	0.999495425
Lims2	-0.563310822	1.437267868	4.628384973	0.056410726	0.999495425
Magef1	-0.334756693	3.175863359	4.616029402	0.056686638	0.999495425
Plxnd1	-0.434421849	3.124172313	4.608916234	0.056846235	0.999495425
Nr2c2	-0.357760631	3.964445835	4.595934568	0.057138932	0.999495425
ND4	0.471785516	5.248149003	4.5928544	0.057208652	0.999495425
C230004F18Rik	0.343936692	2.924924993	4.586045179	0.057363152	0.999495425
Hr	-0.292332653	6.273059961	4.582280072	0.057448803	0.999495425
Omg	0.249758435	6.333714972	4.576592508	0.057578485	0.999495425
Car12	-0.437709162	3.379662836	4.573342006	0.057652761	0.999495425
Entpd6	0.229828593	4.645979358	4.570771344	0.057711587	0.999495425
Mpped2	0.2624189	5.618867367	4.570529111	0.057717133	0.999495425
Smim7	0.246500836	7.864959181	4.566784508	0.057802965	0.999495425
Fam69a	0.259485597	5.149025353	4.566573193	0.057807813	0.999495425
Acot6	-0.435186963	1.225273882	4.564855553	0.05784724	0.999495425
Cfap52	-0.57241921	0.827733998	4.562405663	0.057903533	0.999495425
Zbtb16	-0.672746091	2.682117307	4.562341833	0.057905001	0.999495425
Tmem41a	0.229203209	6.010008067	4.561634761	0.057921261	0.999495425
Liph	0.504152365	0.582614849	4.554938178	0.058075535	0.999495425
Tenm2	0.329909157	3.329003712	4.553165781	0.058116452	0.999495425
BC021891	-0.500122206	0.71927962	4.54945185	0.058202306	0.999495425
AU019823	-0.225358351	4.616634557	4.541933293	0.058376588	0.999495425
Tmem184c	0.208499561	6.979157825	4.535712553	0.058521273	0.999495425
LOC108168254	0.386080463	2.07754436	4.530489809	0.058643087	0.999495425
Rsph9	-0.524708096	1.612201299	4.526783473	0.058729722	0.999495425
D830031N03Rik	-1.091750697	0.546874794	4.523476652	0.058807152	0.999495425
Clic4	-0.190628508	7.27766298	4.523358332	0.058809924	0.999495425
Amigo1	0.244625531	6.740457915	4.518633691	0.058920777	0.999495425
Matn2	-0.533172747	1.510282553	4.518002426	0.058935608	0.999495425
Emc7	0.219797409	7.374521442	4.510275827	0.059117507	0.999495425
BC004004	0.255934399	6.274329086	4.508244925	0.059165433	0.999495425
Cdca3	0.725056666	-0.41914029	4.507537107	0.059182147	0.999495425
Ctbp2	-0.212610636	5.504255415	4.502724902	0.059295938	0.999495425
Kcnj13	-0.52078378	3.355435	4.498930754	0.059385846	0.999495425
Abhd6	0.197799215	5.592705365	4.496115843	0.059452658	0.999495425
Zak	-0.344713148	3.368784242	4.492827575	0.059530823	0.999495425
1190002N15Rik	0.190771371	7.753130382	4.492261167	0.059544299	0.999495425
4930522P08Rik	0.769332084	-0.696771475	4.48792611	0.059647569	0.999495425
Vldlr	0.231620981	7.222291872	4.482144883	0.059785633	0.999495425
Bbip1	0.255159998	6.680364931	4.481616773	0.059798265	0.999495425
4933431E20Rik	0.239333388	6.107951156	4.465045038	0.060196314	0.999495425
Qprt	-0.681045653	-0.090216207	4.461350969	0.060285489	0.999495425
Cdk2	-0.74159421	0.258898337	4.453755656	0.060469353	0.999495425
Nlgn2	0.265745093	8.088229511	4.450597633	0.060546005	0.999495425
Hmox1	-0.403970247	2.000141354	4.445407196	0.060672247	0.999495425
Perm1	-0.576211676	0.7931378	4.442770121	0.060736511	0.999495425
Kcnd1	0.362010326	2.104405835	4.442491651	0.060743302	0.999495425
Gm38483	0.342919972	3.514031728	4.434630812	0.06093539	0.999495425
Ak7	-0.515920967	0.822336836	4.419086877	0.061317433	0.999495425
AW495222	0.979456232	-0.565810679	4.418146949	0.061340629	0.999495425
Gal3st3	0.325203273	5.078692132	4.413388918	0.061458218	0.999495425
Cish	-0.399228369	1.954585529	4.41031043	0.061534448	0.999495425
Gpat4	0.220119923	7.206325211	4.409528951	0.061553817	0.999495425
Dusp23	-0.389236641	2.482030299	4.392487798	0.061978069	0.999495425
Lrp11	0.208655554	7.837699515	4.38993754	0.06204187	0.999495425
Gm20083	-0.811218995	-0.538013637	4.387811559	0.062095118	0.999495425
Clstn2	0.273158411	6.137746094	4.381923344	0.062242891	0.999495425
Tmtc1	0.27357729	6.255545395	4.376574537	0.062377503	0.999495425
D130043K22Rik	0.382492965	1.464716336	4.375862533	0.062395449	0.999495425
Gpr160	-0.892658433	-0.385482218	4.374433814	0.062431478	0.999495425
Grik4	0.354435388	4.343430257	4.373342103	0.062459027	0.999495425
Zfyve27	0.246415213	5.63904739	4.367800465	0.062599096	0.999495425
Fam69c	0.269079432	5.070783787	4.363013944	0.062720392	0.999495425
Tph2	0.582410874	1.093428238	4.361320407	0.062763377	0.999495425
BC020402	-0.583561702	0.150763185	4.359224501	0.062816626	0.999495425
Gm20544	0.495821437	1.242484466	4.359085009	0.062820172	0.999495425
Mia3	0.200985805	5.970715254	4.34810072	0.063100172	0.999495425
Gm4737	-1.209138751	1.887303482	4.337098417	0.063382178	0.999495425
Thbd	0.550845157	1.647770833	4.335703439	0.063418044	0.999495425
Ccnt1	-0.484407378	2.328546013	4.331080375	0.063537087	0.999495425
2900097C17Rik	0.283563493	9.976921098	4.330555515	0.06355062	0.999495425
Prl2c2	0.748805807	0.18882903	4.327896219	0.063619239	0.999495425
Fbxl4	0.299496644	4.513632321	4.326898919	0.063644997	0.999495425
Col5a2	0.900760212	-0.126727866	4.323204456	0.063740527	0.999495425
Nfe2l3	-0.442050646	1.120252189	4.319272763	0.063842386	0.999495425
Fkrp	0.239518444	5.718321326	4.318739221	0.063856224	0.999495425
Tcf7l1	-0.669449183	1.576004081	4.312773275	0.06401121	0.999495425
Yod1	-0.558656114	1.582962678	4.305291871	0.064206222	0.999495425
9430037G07Rik	-0.758208081	-0.332334208	4.297778091	0.064402817	0.999495425
Vwc2	0.437790092	1.709568877	4.297582132	0.064407954	0.999495425
N4bp1	-0.201606181	5.932806785	4.297344743	0.064414178	0.999495425
Bfar	0.269677063	6.239740641	4.297009165	0.064422977	0.999495425
Efcab11	0.807759278	-0.327832524	4.29605359	0.064448042	0.999495425
E030024N20Rik	0.524987718	2.30960671	4.291485658	0.064568028	0.999495425
Sycp1	0.304901225	7.414541112	4.287414372	0.0646752	0.999495425
Kcna6	0.201571767	7.212272549	4.286840254	0.064690331	0.999495425
Lrrc8c	0.367733242	3.600774556	4.280962662	0.064845486	0.999495425
Tmem174	0.978578981	1.406166354	4.279644502	0.064880345	0.999495425
Gng10	0.246001473	5.527800439	4.278820995	0.064902135	0.999495425
Eml5	-0.196059264	5.699657097	4.276505902	0.06496344	0.999495425
Dcun1d5	0.24593429	7.112027097	4.271822611	0.065087675	0.999495425
Fadd	-0.462157564	2.011229983	4.270688348	0.065117808	0.999495425
Gtf3c5	-0.271133497	4.517727337	4.267222409	0.065209992	0.999495425
Efna5	0.23600873	3.996624851	4.265135791	0.065265568	0.999495425
Tmem67	0.368235045	2.026988052	4.26501573	0.065268768	0.999495425
Sp1	-0.256018884	4.204412473	4.261543597	0.065361381	0.999495425
Nrcam	0.257158823	7.1026217	4.258234345	0.065449801	0.999495425
Arhgef33	0.27475378	9.836400032	4.250407116	0.065659526	0.999495425
Cdk5r2	0.209560705	6.565839939	4.246744844	0.065757939	0.999495425
March3	0.311320396	3.115710152	4.246615089	0.065761429	0.999495425
Sema3a	0.244690361	4.396222581	4.240892463	0.065915583	0.999495425
Gpr85	0.190494926	6.096709498	4.240031305	0.06593882	0.999495425
Ikzf5	-0.220039347	5.108201705	4.235786695	0.066053498	0.999495425
Nip7	0.201319891	5.492456915	4.229477824	0.066224403	0.999495425
Phtf1	0.219450185	5.458018215	4.224153059	0.066369074	0.999495425
Gm16701	0.297203652	3.309565565	4.221782298	0.066433613	0.999495425
Gm36556	-0.42219685	1.394432167	4.21632601	0.066582442	0.999495425
6030426L16Rik	-0.815598996	-0.589922272	4.21621873	0.066585372	0.999495425
Gm10244	0.629660799	-0.126574469	4.210096217	0.066752873	0.999495425
Pcdh20	0.256903912	4.118466482	4.204889654	0.066895726	0.999495425
AI847159	0.709889535	-0.673688351	4.201599419	0.066986195	0.999495425
Gm40262	0.760460233	-0.335086204	4.200501258	0.067016424	0.999495425
Kcns1	0.598383234	1.536318315	4.198811202	0.067062979	0.999495425
Rnf170	0.252099028	5.48049768	4.195048396	0.067166774	0.999495425
Man1a	0.254368644	3.774734513	4.19461286	0.067178801	0.999495425
Tstd2	-0.406709986	2.640679794	4.193489951	0.067209821	0.999495425
Cstad	0.704833479	1.045752407	4.192203888	0.067245371	0.999495425
Fgd4	-0.288296341	4.629708558	4.191410281	0.067267319	0.999495425
Ctnnbl1	-0.301925325	4.527346663	4.190969835	0.067279504	0.999495425
Gm33738	-0.512177615	0.731770951	4.187566008	0.067373764	0.999495425
Gpnmb	-0.637411429	0.363973382	4.185898191	0.067420009	0.999495425
Nusap1	-0.522979136	1.26954409	4.18513204	0.067441266	0.999495425
Npc1l1	0.698886753	-0.560816984	4.176320913	0.067686328	0.999495425
Gm10012	0.332410351	2.393759778	4.176098427	0.06769253	0.999495425
Abhd12	0.19142432	7.88869894	4.174039455	0.067749961	0.999495425
Dock1	-0.225023052	4.265982125	4.173517148	0.06776454	0.999495425
Atp11b	0.251477873	5.344845705	4.168071092	0.067916778	0.999495425
Coch	0.387851266	3.049547051	4.167495803	0.067932884	0.999495425
E2f5	0.30468614	4.495941223	4.167025325	0.06794606	0.999495425
Zfp609	-0.188731432	5.50042425	4.165958884	0.067975936	0.999495425
Zfyve1	-0.215060736	5.16227421	4.159988897	0.068143487	0.999495425
Rnft2	0.231113361	5.771335568	4.152459375	0.068355536	0.999495425
Dhx8	-0.225526968	5.261906537	4.145831004	0.068542883	0.999495425
Zcchc10	0.274276901	4.34184007	4.145237845	0.068559679	0.999495425
Zbtb33	-0.257732953	4.68872537	4.144035111	0.068593752	0.999495425
Ndufa1	0.162599747	7.486555841	4.13883959	0.068741179	0.999495425
Rit2	0.229273856	8.231986912	4.137817105	0.068770239	0.999495425
Mme	-0.612028192	0.064230518	4.130361877	0.068982584	0.999495425
BC023829	0.226959976	6.259849703	4.127886632	0.069053265	0.999495425
Ino80e	-0.397639891	3.52683756	4.127143168	0.069074512	0.999495425
Gpr176	0.267825155	3.700478813	4.122043209	0.069220481	0.999495425
Ptpn13	-0.32965859	3.663613241	4.121215975	0.069244193	0.999495425
Fam19a1	0.899328148	0.217506126	4.120694016	0.069259161	0.999495425
Gm41603	0.675200997	-0.448129779	4.116633159	0.069375742	0.999495425
Rad51b	0.514972655	1.163766186	4.111946292	0.069510597	0.999495425
Gm32569	0.914506706	-0.589837634	4.111838761	0.069513695	0.999495425
Slco5a1	-0.440518489	2.469822657	4.105728713	0.069689997	0.999495425
N4bp2	0.396646229	2.051078257	4.098921297	0.069887073	0.999495425
Rd3l	0.384677974	3.077487381	4.096901998	0.069945664	0.999495425
Zbtb38	-0.416070843	3.460262792	4.095963533	0.069972916	0.999495425
Cercam	-0.375913757	2.226822756	4.094494324	0.070015605	0.999495425
Col12a1	-0.767149032	-0.143277131	4.093808399	0.070035546	0.999495425
Shisa5	0.241968108	5.006754051	4.09322608	0.070052481	0.999495425
Glipr2	-0.338999179	3.360611334	4.091327726	0.070107723	0.999495425
Zhx3	-0.345908558	3.965481708	4.09065693	0.070127256	0.999495425
Lrrc8a	0.225773317	5.630370762	4.086082265	0.070260646	0.999495425
Sntg1	-0.283843395	3.682433856	4.08078753	0.070415425	0.999495425
Sowahc	-0.24337149	4.309898728	4.080767861	0.070416001	0.999495425
Dirc2	0.217910587	6.196873281	4.07830666	0.070488093	0.999495425
Klhl3	-0.623203405	1.372301049	4.076090724	0.070553079	0.999495425
Rab26os	0.477101003	1.627687187	4.072611569	0.07065526	0.999495425
Ildr2	0.399211708	1.913991796	4.071779288	0.070679731	0.999495425
Fcor	0.379319901	5.82537852	4.070735989	0.070710421	0.999495425
Stambpl1	0.230862299	5.047502361	4.065060712	0.070877657	0.999495425
Rhbdl3	0.309421544	4.807779843	4.060976854	0.070998301	0.999495425
Sf3b4	-0.248779386	4.352105877	4.060353958	0.071016725	0.999495425
Fam26e	0.568755853	0.247946815	4.059728309	0.071035236	0.999495425
Htra1	0.218451371	7.31494502	4.058743824	0.071064376	0.999495425
Hsbp1l1	0.351369457	4.0067078	4.055802468	0.071151527	0.999495425
Cd160	0.62615954	0.697849297	4.050833376	0.071299059	0.999495425
Cep164	-0.384059296	2.914584002	4.050562814	0.071307102	0.999495425
Adcy8	0.292464285	4.843732988	4.049853076	0.071328208	0.999495425
Dgkg	0.203297529	8.855980241	4.04937191	0.071342521	0.999495425
Asb18	0.829263634	-0.288884915	4.047337035	0.071403092	0.999495425
Atp6ap1l	0.323055984	4.991267654	4.034119584	0.071798078	0.999495425
Hif1an	-0.182403196	6.214612197	4.029432596	0.071938792	0.999495425
Trim17	-0.249556263	3.891112202	4.028609036	0.071963553	0.999495425
Tuba1c	-0.421695815	3.668819828	4.026421472	0.072029374	0.999495425
Ddc	0.49672409	1.551549839	4.022795153	0.072138649	0.999495425
Cep72	0.304365074	6.683591637	4.02251523	0.072147093	0.999495425
Kcnip1	0.325108989	8.381343942	4.020076709	0.072220701	0.999495425
Slc35c1	0.204420532	4.890450557	4.006211251	0.072641013	0.999495425
Gabpa	-0.232036592	4.764347977	3.995507202	0.072967566	0.999495425
Map10	-0.450035506	2.038875421	3.985942232	0.073260909	0.999495425
Jph1	-0.225111467	4.601273965	3.985632809	0.073270423	0.999495425
Wtip	-0.61337882	0.770915858	3.981986885	0.073382641	0.999495425
Fam92b	-0.574200145	0.956693399	3.978044544	0.073504222	0.999495425
Rab24	0.218682738	6.290486196	3.975161432	0.073593295	0.999495425
Cmtm8	-0.859744403	-0.668338914	3.971540555	0.07370535	0.999495425
Sh3bgrl2	-0.238066868	5.411383767	3.965339816	0.073897736	0.999495425
Ostm1	0.264517606	5.948918448	3.96297124	0.073971389	0.999495425
9430065F17Rik	0.414963162	2.541668145	3.962897464	0.073973684	0.999495425
Thoc7	0.255597946	7.320597754	3.959421797	0.074081932	0.999495425
4930407I02Rik	0.459293039	2.700890258	3.957818087	0.074131944	0.999495425
Sep15	0.298798726	8.639235	3.954632607	0.07423141	0.999495425
LOC108167576	0.643681334	-0.199834627	3.952954804	0.074283865	0.999495425
Lpin1	-0.212032274	4.479648468	3.951639294	0.074325026	0.999495425
Haus4	-0.417748225	2.02870009	3.951479345	0.074330032	0.999495425
Eif2b3	0.275293078	3.976022547	3.950472111	0.074361569	0.999495425
Wdr89	0.426938428	0.888304358	3.944636966	0.074544596	0.999495425
Zfp35	0.229015237	6.635916781	3.943389912	0.074583784	0.999495425
Tlk1	0.210914265	7.182543662	3.942905811	0.074599004	0.999495425
Dgkh	0.198772037	7.232861045	3.94144962	0.074644807	0.999495425
Ern1	-0.691182092	-0.128354149	3.937985042	0.074753925	0.999495425
Pdlim2	0.246471948	3.709346374	3.936269219	0.074808038	0.999495425
Prkg2	0.641460718	-0.343556459	3.934016486	0.074879158	0.999495425
Igsf1	0.474003375	1.499563076	3.926928492	0.075103478	0.999495425
Gm10638	0.779996515	0.850077147	3.92682427	0.075106782	0.999495425
E030003E18Rik	-0.323514425	3.357482005	3.926272338	0.075124286	0.999495425
Secisbp2l	-0.192558459	6.291944492	3.924872943	0.075168687	0.999495425
Srgap2	0.196638941	7.992431411	3.920720355	0.075300637	0.999495425
Fam163b	0.409268753	3.117248928	3.918845837	0.075360294	0.999495425
Zdhhc12	-0.602223172	-0.029130586	3.914018401	0.0755142	0.999495425
Safb	-0.283563932	5.628117554	3.912465407	0.075563795	0.999495425
Cox17	0.237559198	5.478667572	3.910750562	0.075618605	0.999495425
Zcchc12	0.494336479	3.359744095	3.90864973	0.07568582	0.999495425
D630023F18Rik	0.912988421	-0.627905787	3.898864722	0.075999863	0.999495425
A230072E10Rik	-0.771023347	-0.17137392	3.895026668	0.076123484	0.999495425
Apol8	0.283896379	3.624988437	3.89412593	0.076152532	0.999495425
Isyna1	-0.948725147	1.706330645	3.89331119	0.076178819	0.999495425
Rian	0.250938735	7.413757454	3.891715259	0.076230342	0.999495425
Mfsd14a	0.223847486	5.928469052	3.882680519	0.076522841	0.999495425
Mgarp	0.439694359	2.026785901	3.878700884	0.076652123	0.999495425
Serhl	-0.404328721	1.715451982	3.878026961	0.076674043	0.999495425
Ptgs1	0.428715344	1.719034495	3.875694388	0.076749971	0.999495425
Rgs10	0.314274476	6.45614474	3.871277134	0.076894015	0.999495425
Zfp646	-0.315575127	3.987545542	3.871271562	0.076894197	0.999495425
Eif4ebp3	0.311701002	2.060769778	3.867421272	0.077020027	0.999495425
Gm29595	0.406444406	1.108144208	3.866279653	0.077057385	0.999495425
Mpc2	0.237018847	7.275598002	3.865435801	0.077085014	0.999495425
Mir99ahg	0.503535832	0.221981772	3.855743349	0.077403236	0.999495425
Gm42187	0.525468317	1.111742761	3.855208081	0.077420858	0.999495425
Rhoj	-0.331248492	2.543482207	3.850623259	0.077571998	0.999495425
Sertm1	0.582730988	1.46122355	3.846623434	0.077704153	0.999495425
BC068281	-0.261437304	3.708959021	3.846327077	0.077713955	0.999495425
Akr1c14	0.647179257	-0.586932368	3.844528861	0.077773469	0.999495425
Vamp2	0.224264999	11.1835021	3.827852809	0.078328085	0.999495425
Cpsf3l	-0.22922395	4.994302102	3.814097599	0.078789261	0.999495425
Gm39741	0.704728323	0.168106254	3.808142569	0.078989964	0.999495425
A430105I19Rik	0.307535911	3.17802006	3.80693126	0.079030866	0.999495425
Adgrb3	0.240684054	6.264971137	3.804558578	0.079111062	0.999495425
Mcfd2	0.196213293	6.629975502	3.803810065	0.079136382	0.999495425
Gm15760	0.364672957	1.743715014	3.800918944	0.079234276	0.999495425
Wnt9b	0.376139563	2.21883518	3.797931933	0.079335574	0.999495425
Sfxn2	0.388256213	1.822750518	3.797870626	0.079337655	0.999495425
Abhd3	0.187184587	6.932048296	3.797850709	0.079338331	0.999495425
4931423N10Rik	0.785643073	-0.621557828	3.786821097	0.079713793	0.999495425
Zbtb7c	1.072167848	-0.719625818	3.786101037	0.079738382	0.999495425
Ppp1r3b	-0.416222345	1.540406883	3.783362761	0.079831974	0.999495425
Tpbg	0.382401463	2.760660269	3.78283641	0.07984998	0.999495425
Chac1	-0.619069265	2.898073933	3.780210083	0.079939899	0.999495425
Mettl11b	-0.678331077	-0.378218497	3.775473956	0.080102372	0.999495425
Tfr2	-0.777702848	-0.262090534	3.765961939	0.080429924	0.999495425
Itm2b	0.239438381	10.67835243	3.764241659	0.08048934	0.999495425
Ankrd13a	-0.200371391	6.261788094	3.760380579	0.080622896	0.999495425
2700099C18Rik	0.629109389	-0.430918545	3.75999332	0.080636307	0.999495425
LOC105242798	-0.798869507	-0.257184843	3.757954298	0.080706963	0.999495425
Tmem39a	0.316194824	2.56226274	3.754827276	0.080815471	0.999495425
Smim3	-0.360748846	2.094418842	3.753471567	0.08086257	0.999495425
Mad2l2	0.311550984	2.786150268	3.752817466	0.080885307	0.999495425
Slco1a4	-0.470853548	1.529018233	3.751742203	0.0809227	0.999495425
Lnx2	-0.224770264	3.598629358	3.747100663	0.081084363	0.999495425
Jag2	-0.579133634	-0.121368112	3.739470337	0.081350997	0.999495425
Cntnap2	0.200771536	4.293136488	3.738976036	0.081368307	0.999495425
Mrln	-0.461851289	1.537137908	3.737840661	0.081408086	0.999495425
Col5a3	-0.85900528	-0.487126701	3.737733865	0.081411829	0.999495425
Asphd1	-0.600037603	2.340921175	3.737303493	0.081426914	0.999495425
En1	0.374913976	1.904498063	3.737000133	0.081437549	0.999495425
Unc13b	0.295209407	3.99454512	3.733806322	0.081549626	0.999495425
Arl4d	-0.305054809	3.059888291	3.729900725	0.081686941	0.999495425
Tomm6	0.289957563	6.261662166	3.725558215	0.081839956	0.999495425
Birc2	0.194157437	6.096684124	3.725032368	0.081858509	0.999495425
Man1b1	0.204485665	6.292743616	3.717443577	0.082126843	0.999495425
Gm10419	0.246478774	4.089315774	3.715185466	0.0822069	0.999495425
Xkr4	0.303809374	4.303592185	3.714260445	0.082239723	0.999495425
1700087I21Rik	0.37076707	2.986053435	3.711056168	0.082353547	0.999495425
Kcnmb3	0.621848823	-0.188923822	3.710470922	0.082374357	0.999495425
Manea	0.200182939	5.251666565	3.707132515	0.082493192	0.999495425
Mau2	-0.228286286	5.464585987	3.706006033	0.082533339	0.999495425
Gpn1	0.192173662	5.582996332	3.703990354	0.082605236	0.999495425
Zswim7	0.290578779	3.486078173	3.701043899	0.082710474	0.999495425
Susd1	0.33836991	1.884659351	3.698637101	0.082796561	0.999495425
Ehmt1	-0.223321764	4.681637323	3.698299335	0.082808651	0.999495425
Alpk1	0.742818297	-0.132782593	3.697738229	0.082828741	0.999495425
Kctd4	0.341560748	1.505139282	3.695437267	0.082911186	0.999495425
Shisa2	0.212346315	4.238392145	3.690768974	0.083078769	0.999495425
Fam189a1	0.222501966	4.330291112	3.688186598	0.083171653	0.999495425
Cd55	0.326215257	2.304603181	3.682591083	0.083373358	0.999495425
Atp6ap1	0.194624347	8.230481255	3.681030372	0.083429726	0.999495425
Usp45	-0.19628422	5.798766843	3.680183967	0.083460316	0.999495425
Neto2	0.246153122	6.36695718	3.677841316	0.083545054	0.999495425
Kirrel	-0.406519579	2.896628245	3.677678399	0.083550951	0.999495425
Arl14ep	-0.201625122	5.68139101	3.677084194	0.083572463	0.999495425
Mrpl33	0.282438332	5.54742368	3.675572195	0.083627234	0.999495425
BC049715	0.534214501	-0.069785465	3.675184725	0.083641277	0.999495425
Panx1	0.463899811	1.39746233	3.669638238	0.08384262	0.999495425
Egflam	0.422341562	1.060215121	3.667609683	0.083916409	0.999495425
Tubgcp6	-0.407670224	3.988315647	3.661843061	0.084126613	0.999495425
Gm34505	0.580550618	0.65166347	3.658623099	0.084244272	0.999495425
Rmdn3	0.212306308	8.218872885	3.655804111	0.084347447	0.999495425
Sptlc2	0.268738596	4.865684246	3.64968499	0.08457195	0.999495425
Cpeb4	-0.205654442	6.867616319	3.64575471	0.08471654	0.999495425
Gm6787	-0.611291846	-0.542613524	3.644213189	0.084773335	0.999495425
Cds1	0.22027606	8.082472501	3.640486193	0.084910845	0.999495425
Lancl3	-0.356717487	2.356981055	3.639660616	0.084941343	0.999495425
Ubn2	-0.280926002	4.210309102	3.638681703	0.084977524	0.999495425
LOC102635912	-0.863928615	0.277129083	3.636327181	0.085064624	0.999495425
Tspan12	0.273638325	4.729108463	3.632162838	0.085218948	0.999495425
Arfgef3	-0.482361728	2.393307448	3.628748241	0.085345747	0.999495425
P2rx3	0.349519035	1.664617719	3.623172808	0.085553295	0.999495425
Oas2	0.439263026	2.886128758	3.621935423	0.085599442	0.999495425
B3galnt2	0.230810821	5.04710707	3.618139294	0.085741209	0.999495425
Nthl1	-0.917025943	0.261905397	3.617447912	0.085767061	0.999495425
Astn2	0.169395109	6.679688073	3.617027959	0.085782768	0.999495425
3632454L22Rik	-0.377829963	1.815052061	3.615084331	0.08585551	0.999495425
Xlr3a	-1.202744493	1.297955076	3.614811167	0.08586574	0.999495425
Sfrp1	0.293917164	2.901503171	3.611626513	0.085985113	0.999495425
Ccnd1	-0.246229343	4.022727467	3.610257009	0.086036511	0.999495425
Gm6277	-0.587392576	0.984552155	3.606473085	0.086178722	0.999495425
Lipt1	-0.321460367	2.02249039	3.604895999	0.086238081	0.999495425
Gpr34	0.394060713	1.663004535	3.601284755	0.086374192	0.999495425
LOC108168043	0.674437745	0.083588931	3.599430746	0.086444176	0.999495425
Fth1	0.31774791	9.589170071	3.599045957	0.08645871	0.999495425
Abhd18	-0.324017076	3.015359191	3.598601011	0.086475519	0.999495425
Fam134b	0.202320653	5.319237635	3.598032227	0.086497013	0.999495425
Ap4e1	-0.244836222	3.488550591	3.597856517	0.086503654	0.999495425
Dcaf6	0.190886933	6.917636978	3.595468757	0.086593967	0.999495425
Lasp1	0.169857034	7.697008445	3.59520287	0.086604031	0.999495425
Col25a1	0.719998449	-0.345109551	3.594375355	0.086635362	0.999495425
Rimklb	0.238279652	5.619641426	3.591147149	0.086757724	0.999495425
Pi4kb	-0.366690165	2.81366081	3.589661651	0.086814102	0.999495425
Reep2	0.228004532	7.461515487	3.584012463	0.087028921	0.999495425
Rsph1	-0.4039048	1.961870538	3.573638132	0.087425149	0.999495425
Serpinb6b	-0.65881588	-0.281771817	3.562217655	0.087863939	0.999495425
Elavl4	-0.21876532	7.048458866	3.560559616	0.087927871	0.999495425
Krt18	-0.590144145	1.18910458	3.557488566	0.088046441	0.999495425
Lrfn2	0.99197692	-0.631848003	3.556549439	0.088082739	0.999495425
G630018N14Rik	0.647264592	0.159358039	3.554335191	0.088168397	0.999495425
Klhl28	-0.331337622	3.193627383	3.546137706	0.08848642	0.999495425
Igdcc3	-0.515391061	0.612948593	3.544686089	0.088542885	0.999495425
Lyst	-0.201921671	5.250010506	3.544508511	0.088549796	0.999495425
Gm38560	0.790816318	-0.454752134	3.543623557	0.088584244	0.999495425
Tspan11	0.279399295	5.933345549	3.542182784	0.088640364	0.999495425
Mcm5	-0.335526067	3.148844996	3.536521418	0.088861313	0.999495425
Laptm4b	0.188094764	7.270213581	3.533648698	0.088973691	0.999495425
Nup50	0.187283136	6.099822452	3.533114555	0.088994606	0.999495425
Prom2	-0.45387533	1.299816972	3.532838216	0.089005429	0.999495425
Zfp970	0.190775616	5.906036987	3.531596595	0.089054076	0.999495425
Notch3	0.549288064	0.816747663	3.531315033	0.089065112	0.999495425
Dpf2	-0.226244748	6.195939678	3.529068166	0.089153244	0.999495425
Slirp	0.271023672	4.505431437	3.524596057	0.089328984	0.999495425
Gm26908	-0.72878312	-0.451753847	3.519980987	0.089510795	0.999495425
Mboat2	0.224758635	4.989309773	3.517985585	0.089589547	0.999495425
Mtmr10	-0.216828325	4.253583477	3.51752359	0.089607793	0.999495425
Lgr4	0.218877189	5.50536085	3.513855902	0.089752808	0.999495425
Fam131c	-0.871836044	1.190176574	3.51348784	0.089767377	0.999495425
Ift81	0.182970306	5.770731896	3.508118546	0.089980242	0.999495425
Dolk	0.22360679	4.06352759	3.504134993	0.090138577	0.999495425
Cabp2	-0.675382016	1.133162679	3.502958037	0.090185425	0.999495425
Spire1	0.201454814	8.832357781	3.501621046	0.090238679	0.999495425
2210406O10Rik	0.39823239	1.197678513	3.498197704	0.090375215	0.999495425
Gm10362	0.756464138	-0.660181276	3.498117291	0.090378425	0.999495425
Mga	-0.200733892	5.072811935	3.496716043	0.090434389	0.999495425
Atl2	0.206019991	9.494352333	3.491401805	0.090647026	0.999495425
Alkbh2	-0.489457704	1.278888287	3.487379043	0.090808403	0.999495425
Brinp3	0.327159824	3.820513605	3.4873315	0.090810313	0.999495425
Gm41003	0.390283328	2.444247864	3.486308171	0.090851423	0.999495425
Tfpi	0.445612817	0.681014538	3.48536694	0.090889256	0.999495425
Knop1	0.17110899	6.068821022	3.482698817	0.090996607	0.999495425
1700086O06Rik	0.730116808	0.950565905	3.474354563	0.091333362	0.999495425
Ndufc1	0.238038944	6.552702634	3.473696078	0.091360003	0.999495425
Cabp1	-0.234701006	6.058044958	3.473326928	0.091374943	0.999495425
D8Ertd82e	-0.347319466	4.781250794	3.468889797	0.091554751	0.999495425
A230083G16Rik	0.599379001	0.675033688	3.466693435	0.09164392	0.999495425
Tppp	0.176239436	8.611946373	3.463676084	0.091766595	0.999495425
Cbr2	-1.023726652	-0.263795027	3.463474151	0.091774813	0.999495425
LOC102638454	0.681753489	-0.755968481	3.46308307	0.09179073	0.999495425
Exoc4	-0.274097481	4.933401171	3.459297351	0.091944986	0.999495425
Efcab5	-0.853586502	-0.5539477	3.457778245	0.092006976	0.999495425
Ift27	0.191205778	5.513229142	3.45697058	0.092039956	0.999495425
Zfp397	-0.278098553	3.887132683	3.456543625	0.092057396	0.999495425
Rbp7	0.429730335	1.375072927	3.453759596	0.092171217	0.999495425
Gabra5	0.869260408	0.438546998	3.452271189	0.09223214	0.999495425
Mthfsl	0.370413003	3.722367284	3.451210354	0.092275593	0.999495425
Gm11978	0.489647139	0.970410299	3.447039961	0.092446665	0.999495425
Ngfr	0.484548893	2.641523506	3.445921334	0.09249262	0.999495425
Rerg	0.335675768	1.958307891	3.444101757	0.09256743	0.999495425
Gm31946	0.53898498	0.177795693	3.44400018	0.092571609	0.999495425
Fam196a	0.523679664	1.35905033	3.443747346	0.092582011	0.999495425
Fut8	0.252584553	6.920075896	3.440558208	0.092713339	0.999495425
Htr1a	0.812622302	-0.772206209	3.439555711	0.09275467	0.999495425
Ctsw	0.51704459	-0.443149705	3.438251899	0.092808457	0.999495425
Spcs1	0.215356164	6.825792721	3.436638024	0.09287509	0.999495425
Gm5088	0.465884898	0.486579043	3.43556918	0.092919253	0.999495425
Gm20337	0.648926602	0.349118134	3.435029939	0.092941544	0.999495425
Tnfaip8l1	-0.594682121	0.381233957	3.434587247	0.092959849	0.999495425
Dnajc25	0.406507122	1.77316558	3.434499088	0.092963494	0.999495425
Ltbp1	0.603008039	0.812614889	3.434445865	0.092965696	0.999495425
Tpbgl	0.392005164	1.57109889	3.433376795	0.093009922	0.999495425
Pcdh1	-0.576162676	1.307964635	3.431826961	0.093074083	0.999495425
Senp7	-0.221405292	4.563048384	3.425411798	0.093340255	0.999495425
Shroom2	0.210277641	5.593606532	3.423192375	0.093432563	0.999495425
Fmo1	0.485326543	0.995185048	3.423172454	0.093433392	0.999495425
Olfr287	-0.349399192	2.047292441	3.422510726	0.093460936	0.999495425
2010107E04Rik	0.261552388	8.243698129	3.419481175	0.09358717	0.999495425
Ccdc50	0.15769726	7.296588934	3.418462101	0.09362968	0.999495425
Gm31284	-0.750181196	-0.597082417	3.416493766	0.093711856	0.999495425
Dct	0.515840401	0.462376892	3.413420177	0.093840357	0.999495425
Ppp3cb	0.194295648	9.787549953	3.41264452	0.093872821	0.999495425
B230312C02Rik	0.733592145	-0.440905177	3.410106694	0.093979134	0.999495425
C230037L18Rik	0.528519988	0.276522578	3.408226872	0.09405798	0.999495425
Rdh11	0.168508336	5.398849017	3.403507683	0.094256284	0.999495425
Gm41844	0.403225638	2.356061337	3.397444999	0.09451181	0.999495425
Gm40743	0.517923161	0.624262411	3.395916317	0.094576377	0.999495425
Ntm	0.18152893	8.838893702	3.395232865	0.094605262	0.999495425
Enpp2	-0.351699517	9.377151123	3.390794015	0.09479313	0.999495425
Gm6252	0.314904634	1.793252536	3.389611864	0.094843241	0.999495425
LOC108167452	0.572866997	-0.260478896	3.388921284	0.094872531	0.999495425
Zfp951	0.441571736	2.352208994	3.38819904	0.094903175	0.999495425
Gm9733	1.073161313	-0.902263035	3.385577623	0.095014503	0.999495425
Fads3	-0.251710554	3.541194271	3.384708217	0.095051462	0.999495425
Fkbp1b	-0.28394526	3.226735702	3.383194662	0.095115847	0.999495425
Chrm4	-0.817138849	-0.744957734	3.382590285	0.095141572	0.999495425
Cuta	0.203249959	6.836925817	3.38110646	0.095204766	0.999495425
Prkrir	0.182215666	7.431435827	3.377101657	0.095375589	0.999495425
Vav2	-0.325305018	3.313626088	3.374962924	0.095466973	0.999495425
Rdx	-0.182016018	5.848551588	3.374689425	0.095478667	0.999495425
Atp6v1g2	0.217990426	10.05104433	3.373954639	0.095510093	0.999495425
Sec11c	0.28886137	6.41578126	3.373678689	0.095521898	0.999495425
ND1	0.51604585	6.157777035	3.3734045	0.09553363	0.999495425
Gm41305	-0.320975095	2.753574921	3.371035223	0.095635081	0.999495425
A730017C20Rik	0.282440093	3.539148375	3.369927308	0.095682568	0.999495425
Myo5c	-0.4226038	1.12649704	3.369315432	0.095708806	0.999495425
Fam3c	0.246610697	5.28359485	3.367616166	0.095781721	0.999495425
Slc8a1	0.297223508	5.43300607	3.367102702	0.095803767	0.999495425
Tcta	0.213760946	5.917337418	3.366792521	0.095817088	0.999495425
Plcxd3	-0.656683712	0.85918539	3.366388525	0.095834442	0.999495425
B3gnt5	0.19762736	6.159748744	3.366310434	0.095837797	0.999495425
Gm6556	0.680061782	0.445442294	3.365273004	0.095882379	0.999495425
Rbm7	0.196184661	6.27322548	3.364432516	0.095918518	0.999495425
Clmp	-0.330565639	4.752591924	3.364390019	0.095920345	0.999495425
Syne4	-1.100100568	-0.465612304	3.361381756	0.096049834	0.999495425
Lbx1	-0.36299264	2.366297261	3.359144772	0.096146265	0.999495425
Slitrk5	0.225956546	4.160760235	3.359060729	0.096149891	0.999495425
Slc22a15	0.242371216	4.342497535	3.356134353	0.096276229	0.999495425
Jrk	-0.353189446	2.512674897	3.355041947	0.096323444	0.999495425
Taf9	0.221280977	6.48725534	3.353137966	0.096405806	0.999495425
Cdh13	0.29269656	3.126776206	3.352166795	0.09644785	0.999495425
Zfp780b	-0.241756962	4.259231848	3.351440147	0.096479324	0.999495425
LOC108167721	0.705720381	-0.926117741	3.349250042	0.096574262	0.999495425
Prr32	-0.503216093	1.640574801	3.345639615	0.096731025	0.999495425
Snx30	-0.162637113	6.154149435	3.345416022	0.096740744	0.999495425
Pla2g15	0.310309645	3.1683718	3.344237883	0.096791974	0.999495425
Sebox	-0.336474818	3.505725443	3.34289299	0.096850496	0.999495425
Als2cr11b	0.533065547	-0.041387925	3.338156514	0.097056954	0.999495425
Gm36441	-0.601095581	-0.83994059	3.337618051	0.09708046	0.999495425
Hspbap1	-0.286616053	2.096363257	3.336186257	0.097142998	0.999495425
Slc35e1	0.187651602	6.724713237	3.333611459	0.097255588	0.999495425
Cdk5rap1	-0.409535734	2.993224742	3.331855167	0.09733248	0.999495425
Fam35a	0.288811786	2.641089322	3.331525621	0.097346916	0.999495425
Arhgap11a	0.349978629	1.687453434	3.320995956	0.097809601	0.999495425
Asf1b	-0.498995724	0.411652215	3.316666084	0.09800066	0.999495425
Ergic2	0.1816283	6.059015761	3.312422546	0.098188363	0.999495425
Zbtb7a	-0.31930972	5.321562709	3.308071932	0.09838127	0.999495425
Peg10	-0.303689807	4.825255772	3.307737479	0.09839612	0.999495425
Kmt2a	-0.206552723	4.904789623	3.307648871	0.098400054	0.999495425
Tubd1	-0.341203647	1.453870054	3.307510426	0.098406202	0.999495425
Gtsf1	0.719131447	-0.154423763	3.300597154	0.098713815	0.999495425
1810010H24Rik	0.296096891	2.676718346	3.298599835	0.098802912	0.999495425
Mocs3	-0.288106434	2.619261123	3.298247775	0.098818628	0.999495425
Frrs1l	-0.237417701	5.990127969	3.298240227	0.098818965	0.999495425
Cdh10	0.307023644	3.110353096	3.297123427	0.098868837	0.999495425
Fam84b	-0.356538387	3.398139653	3.296677122	0.098888777	0.999495425
Tmem147	0.250535794	6.871359893	3.296671716	0.098889018	0.999495425
Mrpl13	0.190443813	6.748862551	3.295858677	0.098925355	0.999495425
Opn3	0.185912458	5.967819498	3.294741955	0.098975292	0.999495425
Krt28	0.411942942	3.478917573	3.294635782	0.098980041	0.999495425
Cfap46	-0.659605947	0.066608766	3.292912465	0.09905717	0.999495425
Dusp7	-0.240917187	3.77822482	3.289156309	0.099225541	0.999495425
Spata33	0.309598212	3.598370422	3.288803414	0.099241378	0.999495425
Ccdc163	-0.392702985	1.014302201	3.28807443	0.099274103	0.999495425
Acbd3	-0.169073311	5.927938794	3.284359108	0.099441099	0.999495425
Nrsn2	0.258242379	5.991632144	3.273525515	0.099930064	0.999495425
Lin7c	-0.199901238	7.222564819	3.272915278	0.099957696	0.999495425
Gas7	0.191737508	10.49958619	3.270176443	0.100081831	0.999495425
Kif11	0.506033103	0.425774994	3.267919503	0.10018427	0.999495425
B3galt1	0.248804499	4.900803019	3.263138286	0.100401718	0.999495425
Gmip	-0.688563375	0.295466296	3.260114579	0.10053954	0.999495425
Ccdc13	-0.700373791	0.764148403	3.259806286	0.100553606	0.999495425
Krt10	0.253540328	3.549445822	3.259542349	0.10056565	0.999495425
Tprn	-0.193624697	6.005352034	3.259274977	0.100577852	0.999495425
Gm15169	-0.784603147	-0.450987343	3.257620907	0.100653382	0.999495425
Zfp677	0.305053967	2.820269712	3.255063651	0.100770295	0.999495425
Rab23	-0.189530431	5.108906177	3.254486714	0.100796695	0.999495425
Arsg	-0.19483404	4.515360334	3.253841405	0.100826233	0.999495425
Gtf2a2	0.203749449	6.07567116	3.253560001	0.100839118	0.999495425
Ptgfrn	0.240145804	3.283267541	3.250734974	0.100968582	0.999495425
Cyp4f16	-0.344133823	1.958580076	3.250713182	0.100969581	0.999495425
Rpl10	-0.155376525	7.443657794	3.25042365	0.100982862	0.999495425
Dennd2a	-0.365106312	3.919945147	3.249981523	0.101003146	0.999495425
Pcdh7	0.259128543	4.102150933	3.248142082	0.101087591	0.999495425
Fbxo41	-0.23297655	6.015297004	3.244252857	0.10126643	0.999495425
Pcdhga11	-0.505189338	1.176247099	3.244074862	0.101274624	0.999495425
Gm5113	-0.260524287	3.6824562	3.243867883	0.101284154	0.999495425
Anks1b	0.214224299	9.051611997	3.241450466	0.101395539	0.999495425
Ppp1r17	0.270706821	10.55823159	3.239860309	0.101468891	0.999495425
Zc3hav1	-0.314007937	2.86324434	3.237940452	0.101557541	0.999495425
Haus5	-0.479199833	2.010180584	3.230295396	0.101911518	0.999495425
Prim2	-0.32888573	3.080082631	3.22664037	0.102081298	0.999495425
Shh	0.24692874	3.701481079	3.224791225	0.102167329	0.999495425
Il16	-0.161419852	7.154699375	3.222717261	0.102263927	0.999495425
Gm14325	0.217303919	6.788748036	3.219497782	0.102414107	0.999495425
Sox11	0.357835308	2.437990989	3.219204076	0.102427821	0.999495425
Chd1	-0.225891543	3.73323562	3.214492283	0.10264815	0.999495425
Kif9	0.298786683	2.706668575	3.214305169	0.102656912	0.999495425
Mtif3	-0.218065695	3.60555443	3.21249238	0.102741848	0.999495425
Tmem8b	0.196041901	5.315156837	3.212320704	0.102749896	0.999495425
Atg4c	0.185635207	6.136852295	3.208624839	0.102923352	0.999495425
Casp3	-0.199202334	4.483691491	3.206726445	0.103012591	0.999495425
Plek2	-0.555231797	-0.019243387	3.203577527	0.103160829	0.999495425
2610020C07Rik	-0.654061815	0.122726334	3.199670395	0.103345133	0.999495425
Samd14	-0.229708093	6.468471421	3.191474251	0.103733101	0.999495425
Srsf9	0.165323104	5.443363011	3.19050093	0.103779295	0.999495425
4930431P03Rik	0.904996041	-0.588200825	3.189702292	0.103817218	0.999495425
Lhb	-0.734126737	-0.541741336	3.189474301	0.103828047	0.999495425
Angptl3	0.484821028	0.533113143	3.18941219	0.103830997	0.999495425
Steap1	-0.479453694	1.270448178	3.186262397	0.103980758	0.999495425
Fam20c	0.22763401	5.132344625	3.185342386	0.104024553	0.999495425
Cnep1r1	0.198937322	6.340732051	3.180961464	0.104233412	0.999495425
LOC108168407	0.668747892	-0.53644617	3.178701178	0.104341376	0.999495425
Nrm	0.305864873	2.372451667	3.172767187	0.104625489	0.999495425
Unc50	0.233574903	5.33629656	3.172611312	0.104632965	0.999495425
Erp29	0.274579577	7.368993729	3.172084932	0.104658216	0.999495425
Numb	-0.340402301	3.770280347	3.170845996	0.104717681	0.999495425
Nutf2-ps1	-0.414231629	2.321590694	3.168589329	0.104826103	0.999495425
Tex10	-0.234834726	2.987886898	3.168491353	0.104830813	0.999495425
Mrpl43	0.247152795	4.953507105	3.168386195	0.104835869	0.999495425
Kcnc4	-0.236498179	5.237025975	3.164938785	0.105001793	0.999495425
Rasgrp1	0.186434847	6.378496808	3.164590994	0.10501855	0.999495425
Nmbr	0.917030291	-0.767154163	3.16448965	0.105023434	0.999495425
LOC100862268	-0.87428886	-0.518820894	3.163695927	0.105061692	0.999495425
A230057D06Rik	0.443621666	1.306098944	3.160068203	0.105236776	0.999495425
Gm38797	-0.555943184	0.310294551	3.15914378	0.10528145	0.999495425
Epm2aip1	-0.155311043	6.975216575	3.154509982	0.105505743	0.999495425
Naaladl2	0.434876222	0.717193448	3.154180537	0.105521713	0.999495425
Nxpe3	0.215546266	4.872384155	3.150436532	0.10570341	0.999495425
4931406P16Rik	-0.190786044	4.628888233	3.149604613	0.105743837	0.999495425
Fndc3b	0.326302398	2.969722189	3.149321125	0.105757618	0.999495425
H2-Bl	-0.786185863	-0.539009411	3.148856339	0.105780216	0.999495425
Nub1	-0.154619182	5.784402119	3.147879468	0.105827732	0.999495425
Itfg1	0.229984927	7.583649365	3.147037666	0.1058687	0.999495425
Dis3l2	-0.448246109	3.386280677	3.142678428	0.106081169	0.999495425
Gm9222	0.272814181	3.516266478	3.142487182	0.106090502	0.999495425
Usp29	0.230623822	4.939467743	3.141960448	0.106116214	0.999495425
Prdm8	-0.21137425	4.43655299	3.141191508	0.106153764	0.999495425
Noxred1	0.424826385	0.332765105	3.13973187	0.106225088	0.999495425
Slc2a13	0.29227171	4.971158385	3.136258184	0.106395069	0.999495425
Pcsk5	0.656307785	0.05651066	3.135817085	0.106416678	0.999495425
4933424M12Rik	1.038152076	-1.241075722	3.134997483	0.106456844	0.999495425
Rad52	0.212585576	3.81960073	3.13437804	0.106487214	0.999495425
Scg5	0.243860412	7.160871632	3.130780556	0.106663807	0.999495425
Als2	-0.17171064	7.62768839	3.129751011	0.106714413	0.999495425
2410004P03Rik	-0.438309684	1.286689663	3.127371635	0.106831483	0.999495425
B930059L03Rik	-0.914082463	-0.592769503	3.126478135	0.106875487	0.999495425
Pde4a	-0.180805041	5.503349527	3.124850625	0.106955699	0.999495425
Ccdc172	0.683132583	-0.594671697	3.124374091	0.106979199	0.999495425
Pigx	0.284581737	3.975522011	3.12408717	0.106993352	0.999495425
Casc4	0.176456418	6.551627424	3.122071338	0.107092851	0.999495425
Slc12a5	0.206712176	7.890853883	3.119121844	0.107238645	0.999495425
Irs2	-0.71092407	1.953738262	3.118680311	0.107260492	0.999495425
Ergic1	0.185597782	7.71673777	3.117739169	0.107307077	0.999495425
Dnah7b	0.327576903	1.462281363	3.117544924	0.107316695	0.999495425
Lrfn1	0.37603859	2.896739329	3.11640803	0.10737301	0.999495425
Dcx	-0.484169357	0.917299289	3.113083288	0.107537912	0.999495425
Gdf9	-0.420876276	0.800076116	3.111754234	0.107603921	0.999495425
Ttyh1	0.221608133	8.373350474	3.109317068	0.107725097	0.999495425
Itga4	0.605214562	0.74463008	3.105295736	0.107925413	0.999495425
Zfp112	0.267971639	3.007851463	3.105111017	0.107934626	0.999495425
Kcnh7	0.537009755	0.817334121	3.099770212	0.108201424	0.999495425
LOC101055915	-0.486849994	1.355710697	3.095759667	0.108402316	0.999495425
Cdh22	-0.372955813	4.228244191	3.095445214	0.108418087	0.999495425
C77080	-0.345480363	3.824216158	3.094296871	0.108475706	0.999495425
Scly	-0.282638808	3.879867042	3.0938717	0.108497049	0.999495425
Irgm2	-0.48654483	1.355335428	3.093138501	0.108533866	0.999495425
Cdkn2aip	-0.216993083	4.364518681	3.091224954	0.10863003	0.999495425
Rrp12	-0.39506215	2.800269188	3.08776786	0.108804036	0.999495425
Gtpbp1	-0.320485156	5.649583149	3.085664138	0.108910094	0.999495425
Sra1	0.17781209	6.229358288	3.080627969	0.10916452	0.999495425
2500004C02Rik	0.266149808	3.117249499	3.080498309	0.10917108	0.999495425
Mpp2	-0.240213669	5.589786042	3.079977291	0.109197447	0.999495425
Atp1b1	0.20997041	10.76990618	3.078558584	0.109269282	0.999495425
Slc31a2	0.232658324	4.162742196	3.076623972	0.109367335	0.999495425
Nptx2	0.36419921	1.971336216	3.073073659	0.109547568	0.999495425
4932416H05Rik	0.333163218	2.379688092	3.072772098	0.109562894	0.999495425
Snhg3	0.273805916	4.22375393	3.07189221	0.109607627	0.999495425
Med13	-0.218645372	5.69388034	3.070632562	0.109671708	0.999495425
Spata17	0.591475031	-0.566600879	3.068051887	0.109803139	0.999495425
Fam72a	0.307236148	2.619354075	3.066611308	0.109876592	0.999495425
Pidd1	-0.528061183	0.238411725	3.065928846	0.109911412	0.999495425
Greb1l	0.439920127	0.707810187	3.061512811	0.110137056	0.999495425
Sf3a2	-0.827628713	2.447346159	3.05960439	0.110234751	0.999495425
1700101I11Rik	0.531524425	0.700221401	3.057286023	0.110353579	0.999495425
Gm30340	0.454084236	0.858787353	3.057214408	0.110357252	0.999495425
Klhl34	-0.577042903	2.348517753	3.057086477	0.110363814	0.999495425
4930405A21Rik	-0.662865674	-0.082583214	3.056024127	0.110418325	0.999495425
Gna12	-0.4102745	4.423267501	3.053369212	0.110554701	0.999495425
Pgm2	0.200093672	6.498534278	3.053171886	0.110564846	0.999495425
Slc35e2	0.229864172	5.84931698	3.052840136	0.110581904	0.999495425
9430015G10Rik	0.249437641	3.883907162	3.051725442	0.110639244	0.999495425
Pttg1	0.496345937	5.372569764	3.051214081	0.110665561	0.999495425
Pcf11	-0.257174486	3.513865655	3.051210347	0.110665753	0.999495425
Gm33045	0.519313124	0.854546093	3.049732299	0.110741865	0.999495425
Slc30a9	0.164563534	8.657061158	3.049290884	0.110764609	0.999495425
Cd82	-0.335878143	4.222948679	3.049036793	0.110777703	0.999495425
Zfp133-ps	0.425045081	1.49524442	3.048818073	0.110788976	0.999495425
Gpn2	-0.277462611	3.106676531	3.04861251	0.110799573	0.999495425
Gbp3	-0.543087305	-0.029594247	3.047745495	0.11084428	0.999495425
Slc39a11	0.221485443	3.80068952	3.046510359	0.110908008	0.999495425
Klhl17	-0.260192909	4.464638205	3.046331348	0.110917248	0.999495425
Gas5	0.195643803	6.438706298	3.046322981	0.11091768	0.999495425
Mad1l1	-0.526658162	3.366674075	3.04570433	0.110949621	0.999495425
Cep97	-0.206798364	4.109623567	3.045218053	0.110974735	0.999495425
Adamts2	-0.572514254	1.312998393	3.043416871	0.111067822	0.999495425
Gm38534	1.001052695	-1.239473455	3.040467671	0.111220453	0.999495425
Bst2	0.498163438	0.805525584	3.039586398	0.111266114	0.999495425
Kcnb2	-0.371928341	1.54440166	3.038611771	0.111316638	0.999495425
Chn2	-0.23564234	9.378110898	3.038311992	0.111332184	0.999495425
Spdl1	0.642614592	-0.580253009	3.037707272	0.111363553	0.999495425
Fitm2	-0.325276484	2.913695918	3.035740428	0.111465656	0.999495425
Rpl34	-0.376033886	6.583385221	3.027634059	0.111887725	0.999495425
Rgs9	-0.44801633	1.287132819	3.026281197	0.11195836	0.999495425
Pof1b	-0.729929749	-0.332584517	3.024498512	0.112051522	0.999495425
Gm41848	0.449013714	0.518328266	3.021440755	0.112211547	0.999495425
Mecr	-0.335551997	3.377699173	3.019501128	0.112313204	0.999495425
Gcsh	0.204236743	7.191023875	3.017290178	0.112429225	0.999495425
D830035M03Rik	-0.553897716	-0.124235281	3.015651689	0.112515302	0.999495425
Gm6978	0.615793448	0.32226565	3.009669538	0.11283028	0.999495425
Bex1	-0.323141283	5.955337909	3.006873578	0.112977878	0.999495425
Noc3l	-0.21639657	3.55087694	3.005303328	0.113060877	0.999495425
Snhg12	0.222425492	4.303540415	3.005148102	0.113069086	0.999495425
4430402I18Rik	0.275381838	2.954041244	3.004162094	0.113121248	0.999495425
Ears2	-0.221478791	3.359967597	3.003314	0.113166139	0.999495425
Tlcd1	0.240217459	4.347679134	3.000976497	0.113289982	0.999495425
Manf	0.280462554	6.38021171	2.99889227	0.11340055	0.999495425
Adarb1	-0.177988043	8.800657286	2.98973122	0.113888163	0.999495425
B4galnt3	0.417441738	1.465055929	2.988852441	0.113935076	0.999495425
Fbrsl1	0.172831488	5.319538674	2.988672226	0.1139447	0.999495425
Mtrr	-0.18969072	4.520603478	2.987519931	0.114006259	0.999495425
Ece2	0.229714921	5.296094874	2.986757751	0.114047	0.999495425
Ndufb2	0.277206211	6.947908016	2.986112336	0.114081514	0.999495425
Fam174a	0.229205726	5.991658284	2.984857612	0.114148648	0.999495425
Nfkbil1	-0.377882471	1.803234697	2.981273703	0.114340682	0.999495425
Tnfrsf11b	0.281122705	3.351323239	2.98100101	0.11435531	0.999495425
5730409E04Rik	0.15795309	7.910549253	2.9801479	0.114401089	0.999495425
AA387200	0.667544674	-0.580394412	2.978326992	0.114498879	0.999495425
Sostdc1	-0.316571286	2.963057178	2.977457748	0.114545598	0.999495425
4833420G17Rik	0.22711623	5.176741474	2.974893417	0.114683562	0.999495425
Pdcd10	0.200004851	5.745989812	2.973821798	0.114741279	0.999495425
Mcf2	0.32445669	1.610582873	2.969365078	0.11498171	0.999495425
Rims1	-0.283594389	5.263092997	2.968510889	0.115027864	0.999495425
Fcgr1	0.258754914	4.456423721	2.96770876	0.115071227	0.999495425
Zfp110	-0.202156629	4.791914467	2.965162914	0.115208991	0.999495425
LOC108167368	0.659636595	0.211022515	2.964333752	0.115253904	0.999495425
Klhl6	-0.65295028	-0.106260712	2.964294358	0.115256039	0.999495425
Fzd1	0.200506997	5.82312061	2.962438307	0.115356659	0.999495425
6330418K02Rik	-0.532867386	0.02235853	2.962275128	0.115365511	0.999495425
Gabrg3	0.757915213	0.138613092	2.960609174	0.115455929	0.999495425
Ddx52	0.181372968	4.843622488	2.959926136	0.115493026	0.999495425
Tbrg4	0.175929886	5.616396339	2.959924773	0.1154931	0.999495425
Gm26641	-0.582788665	0.005492118	2.958315886	0.115580541	0.999495425
Kif21b	-0.208806894	3.905655618	2.958261521	0.115583498	0.999495425
Cpne2	-0.246493698	4.244810155	2.956600459	0.115673865	0.999495425
Rab39	-0.430486398	1.146187425	2.954361262	0.115795827	0.999495425
Zfp672	0.171506227	5.340428216	2.949809712	0.116044237	0.999495425
Raly	-0.181526738	7.480752304	2.948904317	0.116093731	0.999495425
Gm20939	-0.491323745	0.787760381	2.944386373	0.116341106	0.999495425
Slc45a3	0.403295783	0.824746362	2.944246641	0.116348768	0.999495425
1700003M07Rik	0.45068142	0.913764601	2.940810869	0.116537352	0.999495425
Gm31243	0.472242785	0.328631853	2.940707916	0.116543009	0.999495425
Mrps5	-0.353691716	4.632876907	2.940237088	0.116568884	0.999495425
Smo	0.202463666	4.185549975	2.939950646	0.116584629	0.999495425
Eral1	-0.193080808	4.748758388	2.939791125	0.116593399	0.999495425
Arhgdig	0.363718766	2.859453155	2.939585163	0.116604723	0.999495425
Ddx46	-0.163955641	6.16365547	2.938996468	0.116637098	0.999495425
Bag1	0.218369734	9.055082625	2.938134702	0.116684511	0.999495425
March4	0.236875513	6.580330467	2.938036693	0.116689905	0.999495425
Kif27	-0.527070814	0.346721449	2.93406544	0.116908724	0.999495425
Pxdc1	0.33913322	1.177015373	2.93185501	0.117030746	0.999495425
LOC101056014	-1.237871252	9.933954423	2.931654692	0.117041812	0.999495425
Tomm5	0.169513739	5.992714445	2.927296114	0.117282918	0.999495425
9330102E08Rik	0.185664016	5.473242578	2.927256502	0.117285112	0.999495425
Fbxo36	0.292844197	2.536265361	2.926686422	0.117316695	0.999495425
Supt3	-0.275348455	3.075123746	2.924204997	0.117454292	0.999495425
Tbl1xr1	0.144112844	7.100903439	2.922671242	0.117539442	0.999495425
Ngdn	-0.178326898	5.013100608	2.918012428	0.117798567	0.999495425
Ccnt2	-0.22471535	3.626922309	2.917590623	0.117822064	0.999495425
Hoga1	0.513613189	0.560935666	2.91497814	0.117967724	0.999495425
Synj2	0.206276574	5.518701056	2.914246753	0.118008544	0.999495425
Mertk	-0.338168582	3.487052299	2.913649779	0.118041875	0.999495425
Fam47e	-0.645856062	-0.610029808	2.910559374	0.118214614	0.999495425
1700029J07Rik	0.500584208	0.041017311	2.907752272	0.118371795	0.999495425
Cgrrf1	0.18694391	5.674294999	2.904873347	0.118533272	0.999495425
Cmtm3	-0.294944226	2.561614038	2.903672415	0.118600714	0.999495425
Tepp	-0.332296829	1.496449034	2.902374316	0.118673667	0.999495425
Kcne2	-0.432374974	4.175474023	2.900302945	0.118790197	0.999495425
Gm15083	0.476571387	4.312968145	2.899710701	0.118823541	0.999495425
March7	-0.174277753	4.719798812	2.896015638	0.119031848	0.999495425
LOC108168335	0.938301709	-0.765540774	2.893667871	0.119164442	0.999495425
LOC108167327	-0.683563684	-0.832082698	2.891413438	0.119291941	0.999495425
Gm9794	-0.176031689	6.946197934	2.89051683	0.119342697	0.999495425
Eps8l1	-0.318383273	2.89258918	2.88988309	0.119378588	0.999495425
Pcdhga1	0.775735068	-0.594197314	2.887408348	0.119518875	0.999495425
Pigc	0.226584776	4.183221693	2.886362308	0.119578235	0.999495425
Rab34	-0.213507735	3.525948788	2.886278407	0.119582998	0.999495425
Mllt6	0.191367824	7.405977489	2.88611432	0.119592313	0.999495425
Rab20	-0.537073373	0.493757561	2.885836104	0.11960811	0.999495425
Myo1f	-0.611585977	0.144950157	2.884376071	0.119691051	0.999495425
Kctd1	0.239332521	7.317007405	2.884047513	0.119709726	0.999495425
Eif1b	0.199408412	8.287566709	2.882803978	0.11978044	0.999495425
Tuba4a	-0.263869344	7.994443967	2.878935747	0.120000748	0.999495425
Scel	0.506108671	0.142116948	2.876099051	0.120162632	0.999495425
Trp63	0.428757352	0.143050888	2.87547427	0.120198324	0.999495425
Bmp2	0.477157909	0.744809314	2.874345408	0.120262848	0.999495425
Smim11	0.189454	4.710713063	2.874206607	0.120270784	0.999495425
Afap1l2	-0.165089874	5.67668928	2.873059044	0.120336427	0.999495425
Tyw3	-0.228183834	3.860075049	2.871734891	0.120412227	0.999495425
1700112E06Rik	0.514927922	0.068740684	2.871367117	0.120433291	0.999495425
Cux1	-0.149918971	6.590276814	2.870417275	0.120487713	0.999495425
Pdcd5	0.225052593	4.999990335	2.870108606	0.120505405	0.999495425
Apba2	-0.210724793	6.450833351	2.870014011	0.120510828	0.999495425
Mtss1	0.192346082	8.942867024	2.86853894	0.120595426	0.999495425
2900011O08Rik	0.187108538	9.154112623	2.867638486	0.120647106	0.999495425
B230319C09Rik	-0.63167043	-0.028085363	2.867271021	0.120668204	0.999495425
Zdhhc6	0.216064066	5.435236841	2.865308443	0.120780965	0.999495425
Tnpo2	0.148465119	7.469562154	2.865106935	0.12079255	0.999495425
Nsdhl	0.292432002	3.622385818	2.864531598	0.120825635	0.999495425
Mettl2	-0.197076397	4.064223075	2.864079046	0.120851668	0.999495425
Zfp574	-0.382258145	3.600893059	2.86403574	0.12085416	0.999495425
Derl3	-0.57292264	-0.34457001	2.862207772	0.120959387	0.999495425
Dock10	0.237654558	3.307456485	2.861630339	0.120992651	0.999495425
Suz12	-0.156127647	6.39590633	2.861546741	0.120997468	0.999495425
Ddx26b	0.210568375	3.451405245	2.860514043	0.121056991	0.999495425
Gm41280	0.291424493	2.371455878	2.860292136	0.121069786	0.999495425
Sh3bgr	0.225283721	4.928420525	2.859812594	0.121097442	0.999495425
Ugt2b5	0.670864855	-0.23341305	2.859525767	0.121113988	0.999495425
Zfp109	-0.345238204	2.509813765	2.857584659	0.121226036	0.999495425
Mgat4a	0.206220777	5.494335646	2.855905338	0.12132308	0.999495425
Dmtn	-0.238083831	6.576339992	2.854776612	0.121388361	0.999495425
Calb2	-0.203248122	8.567367536	2.850446179	0.121639231	0.999495425
Igdcc4	0.232689276	5.134114894	2.847598413	0.121804565	0.999495425
Rnf13	0.187126329	7.512074235	2.847058237	0.121835959	0.999495425
Tm2d2	0.18114959	6.124617386	2.846794755	0.121851275	0.999495425
Tsga10	-0.262326733	2.481788599	2.846123282	0.12189032	0.999495425
Ramp3	-0.30725082	3.162179628	2.843269893	0.122056414	0.999495425
1700001L19Rik	0.491847584	0.16826659	2.842988396	0.122072816	0.999495425
Hspa1l	0.258076225	3.105288599	2.842159424	0.122121132	0.999495425
Lpgat1	0.179209638	9.116322799	2.841855432	0.122138856	0.999495425
Ucma	-0.316207112	2.627549738	2.841601402	0.12215367	0.999495425
Acacb	-0.374255351	1.546886678	2.838231563	0.122350395	0.999495425
Stk36	-0.344975394	2.13134497	2.837373558	0.122400548	0.999495425
Id4	0.193419472	6.752140611	2.833537112	0.12262512	0.999495425
Aars	-0.279097307	6.553473823	2.833004483	0.122656339	0.999495425
Slc38a8	0.470603158	1.173967688	2.829909677	0.122837937	0.999495425
Coq10a	0.206283512	6.159226716	2.828750795	0.122906026	0.999495425
Gm26760	0.348397877	2.038307778	2.826985097	0.12300986	0.999495425
Gm3055	-0.600698008	0.803518383	2.826429626	0.123042549	0.999495425
Nlk	0.156848712	7.295400738	2.826297228	0.123050341	0.999495425
Ada	-0.817311018	-0.861462315	2.825818427	0.123078529	0.999495425
Layn	0.337541007	1.591196732	2.823643659	0.123206662	0.999495425
Pts	0.25467486	6.461633849	2.822584281	0.12326914	0.999495425
Mmp14	-0.357955698	4.300013121	2.820926278	0.123367004	0.999495425
St8sia3os	0.545875092	-0.497676618	2.820188349	0.123410592	0.999495425
Immp2l	0.254453955	3.208427791	2.819943653	0.123425049	0.999495425
Slc1a6	0.288979712	7.538600801	2.816762169	0.123613224	0.999495425
LOC108167373	0.435303773	1.36208505	2.816564163	0.123624948	0.999495425
Ptchd4	0.250170742	3.064733882	2.815928513	0.123662593	0.999495425
Pqbp1	-0.203055393	5.869998638	2.815561864	0.123684313	0.999495425
Fbxl14	0.194244755	5.066868353	2.814923782	0.123722125	0.999495425
Cgref1	0.344871011	2.196208773	2.814578353	0.123742601	0.999495425
Inpp5j	-0.427509242	5.91126084	2.813791789	0.123789242	0.999495425
Txnrd1	-0.166128327	6.277109833	2.811728185	0.123911713	0.999495425
Pak6	0.74531048	0.309792526	2.811180287	0.123944256	0.999495425
Cep126	0.250550149	7.452736335	2.810493311	0.123985074	0.999495425
Krtcap2	0.173973585	5.128074922	2.809614054	0.124037343	0.999495425
D730003I15Rik	0.375924316	1.48502854	2.809516062	0.12404317	0.999495425
Aqr	-0.258919105	4.014693438	2.808680046	0.124092897	0.999495425
Psma3	0.171030678	7.546831708	2.807602479	0.124157028	0.999495425
Prl2c3	0.382156966	2.189095621	2.807378156	0.124170384	0.999495425
Kyat3	0.245462468	2.54383369	2.807307178	0.124174611	0.999495425
Abcg2	0.383421944	1.228917357	2.807207021	0.124180575	0.999495425
Stk11ip	-0.340258341	4.031895072	2.807191032	0.124181527	0.999495425
Ace	-0.502168253	3.609474227	2.805306601	0.124293809	0.999495425
Fam126a	0.256326692	2.964767346	2.80429736	0.124353996	0.999495425
Usmg5	0.195245765	8.603268916	2.803588336	0.124396302	0.999495425
Gm5083	0.316115425	7.735883165	2.799133457	0.124662532	0.999495425
Wdtc1	-0.491743967	4.790207774	2.798510776	0.124699802	0.999495425
Mroh5	0.508514589	-0.125977753	2.795858969	0.124858682	0.999495425
D3Ertd751e	0.196950182	5.207669793	2.795378116	0.124887519	0.999495425
Flywch1	-0.486940924	5.942734646	2.795151538	0.12490111	0.999495425
Erich6	0.295260583	1.845905633	2.79460084	0.124934151	0.999495425
Ccdc142	-0.307406782	1.788904287	2.793166945	0.125020234	0.999495425
Ddx3x	-0.143908303	7.712239335	2.792654819	0.125050998	0.999495425
Ndufb9	0.19590126	8.078723937	2.791800423	0.125102343	0.999495425
Slc35f4	0.4000479	0.812216962	2.791615621	0.125113452	0.999495425
Wnt16	0.439065608	0.650967625	2.789932248	0.125214705	0.999495425
Nkain3	0.451362176	0.673341345	2.789584955	0.125235607	0.999495425
Tm6sf1	0.235065734	4.433710671	2.787138301	0.125382986	0.999495425
Itih5	0.23667101	4.010820159	2.785487981	0.125482521	0.999495425
Rtel1	0.220666166	5.619698262	2.785116315	0.125504951	0.999495425
A730036I17Rik	0.231032223	3.524344467	2.783791269	0.125584959	0.999495425
Msantd3	-0.27641494	3.549132072	2.783456488	0.125605183	0.999495425
AI429214	0.294282827	1.878972225	2.783277387	0.125616005	0.999495425
Dusp11	-0.187346148	4.740003135	2.782986794	0.125633565	0.999495425
Accsl	0.697128646	-0.466921228	2.782369417	0.125670884	0.999495425
Olig2	0.223842548	3.80172048	2.780273145	0.125797701	0.999495425
Gm38561	0.258923483	2.35811601	2.778042419	0.125932832	0.999495425
Itgb8	-0.376784118	1.048940126	2.777864115	0.125943641	0.999495425
Tgs1	-0.16744991	4.728442673	2.777199568	0.125983937	0.999495425
Pwwp2b	-0.435590743	2.864166397	2.775336195	0.126097014	0.999495425
Tmem218	0.248262643	4.296797393	2.775307414	0.126098761	0.999495425
Hacd3	0.202628659	7.323584484	2.773793521	0.126190727	0.999495425
Gm9234	-0.415798685	0.609319773	2.771880492	0.126307061	0.999495425
P2ry12	0.258332758	3.047018808	2.771692998	0.12631847	0.999495425
Pdzd7	-0.371018206	0.755347384	2.77114041	0.126352103	0.999495425
Camk1g	-0.227899788	3.361108348	2.768619365	0.126505689	0.999495425
Ehd3	-0.151715733	6.757368614	2.768037765	0.126541155	0.999495425
Pdxk	-0.171621018	7.530423743	2.767280591	0.126587346	0.999495425
Armcx5	0.252507326	4.036857481	2.76707492	0.126599897	0.999495425
A230107N01Rik	-0.443431113	0.119326538	2.765875215	0.126673137	0.999495425
Ppargc1b	0.172798331	4.977144727	2.763020998	0.1268476	0.999495425
4930432K21Rik	-0.540598676	0.996576007	2.762864728	0.126857161	0.999495425
Pknox1	-0.194421643	4.794090105	2.761131765	0.126963247	0.999495425
Wrap73	-0.386926345	5.015225756	2.758541261	0.127122039	0.999495425
Kmo	0.544191168	1.223904512	2.758151673	0.127145942	0.999495425
Hsd17b7	-0.213624133	3.574440018	2.756754517	0.12723171	0.999495425
Sorl1	0.169005494	9.056220532	2.756319294	0.127258442	0.999495425
Nt5c1a	-0.160719738	5.297144405	2.755267045	0.127323102	0.999495425
Gm2137	0.232984734	3.694997914	2.751975359	0.127525646	0.999495425
Ndufa6	0.181000679	7.782231675	2.751968217	0.127526086	0.999495425
Gm11266	0.327578031	1.862583691	2.751768337	0.127538399	0.999495425
Fntb	-0.248735978	4.718012638	2.750440783	0.127620212	0.999495425
D930048N14Rik	0.484254145	-0.337298537	2.749598617	0.127672147	0.999495425
Ndufab1	0.181925063	7.068054862	2.749292968	0.127691002	0.999495425
Gm35429	-0.690580377	-0.773872297	2.748129745	0.127762794	0.999495425
Papss2	-0.277604368	2.510707139	2.747042523	0.127829941	0.999495425
Nol12	-0.299761368	4.30833804	2.745789175	0.127907404	0.999495425
AA415398	0.23419587	2.711627334	2.745453005	0.127928191	0.999495425
Wfdc2	-0.642643941	-0.222465112	2.742285119	0.128124289	0.999495425
Lima1	0.219607563	3.702109222	2.741918146	0.12814703	0.999495425
Scg2	0.243490646	6.766646931	2.737239407	0.128437417	0.999495425
BC046251	0.984476135	-0.825467013	2.735598648	0.128539449	0.999495425
Mef2c	0.180136765	5.862032401	2.734370457	0.128615893	0.999495425
Zfp653	-0.381140397	2.96906897	2.733795148	0.128651721	0.999495425
Ybx1	-0.158169622	6.973799088	2.732439036	0.128736224	0.999495425
Mxd4	-0.285727176	3.892991007	2.731341242	0.128804682	0.999495425
Gm41291	-0.482037019	0.179980538	2.729918559	0.128893469	0.999495425
Gm1943	-0.384143153	2.006687592	2.728437697	0.12898597	0.999495425
Gm10778	-0.556284971	0.307741172	2.724893382	0.129207706	0.999495425
Gm9918	0.449826604	-0.146856034	2.724562204	0.129228449	0.999495425
Zfp972	0.64476994	-0.299654935	2.723950782	0.129266757	0.999495425
Slc14a1	0.242227795	4.368075225	2.723447996	0.12929827	0.999495425
Orai2	0.179582422	7.160794582	2.721116629	0.129444517	0.999495425
Grm2	-0.382463762	3.097577714	2.719982729	0.129515723	0.999495425
Elovl6	0.206811001	7.017583963	2.719585159	0.129540701	0.999495425
Dgat2	-0.2767548	2.684191356	2.716911284	0.129708852	0.999495425
Fabp5	0.195980166	6.992216134	2.716722252	0.12972075	0.999495425
Ltbr	-0.37255552	2.145671021	2.713352253	0.129933099	0.999495425
Flii	-0.209693996	5.362493494	2.7132442	0.129939915	0.999495425
Col6a1	0.446789104	-0.026421422	2.71315579	0.129945492	0.999495425
Smarcb1	-0.18404028	5.901251391	2.713149366	0.129945897	0.999495425
Rpl34-ps1	0.942190385	3.24080663	2.712872233	0.129963382	0.999495425
Timp2	0.175164246	5.293432443	2.712592822	0.129981013	0.999495425
Rorb	0.242158784	3.696282494	2.711837304	0.130028702	0.999495425
Nrk	0.201847763	8.246271131	2.711080013	0.130076526	0.999495425
Cpt2	-0.287783136	2.67830348	2.710831154	0.130092247	0.999495425
Tbccd1	0.179339449	5.576281489	2.709663496	0.130166041	0.999495425
Atp5e	0.208001252	7.661358485	2.709646729	0.130167101	0.999495425
Gm14412	0.261676143	3.573220201	2.708928518	0.130212517	0.999495425
Ldlrad3	0.267906471	3.66224606	2.707644611	0.130293756	0.999495425
Uso1	0.162631822	6.791300187	2.705855945	0.130407042	0.999495425
Stk32c	0.412157145	2.367878042	2.703130187	0.130579919	0.999495425
Prkcd	-0.178147249	6.260305543	2.703110614	0.130581162	0.999495425
Lbp	-0.391200086	2.396973151	2.703080792	0.130583055	0.999495425
Igflr1	-0.706389422	-0.765728822	2.701254021	0.130699082	0.999495425
Fndc4	0.17388694	7.370842666	2.699728885	0.130796052	0.999495425
Slco1c1	-0.333968027	2.793231634	2.699668383	0.1307999	0.999495425
Gm10941	-0.556563664	-0.141512846	2.69944534	0.13081409	0.999495425
Scnn1a	-0.725473831	-0.689906277	2.699301614	0.130823234	0.999495425
Parvb	-0.208360321	4.38172554	2.697879553	0.130913757	0.999495425
M6pr	0.17933775	7.04278404	2.695761921	0.131048705	0.999495425
Rsbn1	-0.269926548	3.823886867	2.694053975	0.131157674	0.999495425
Hcfc2	-0.155917499	5.236232881	2.693873648	0.131169185	0.999495425
Hbp1	-0.230441476	3.042331104	2.693211531	0.131211465	0.999495425
Osgepl1	0.230107012	4.919425446	2.69316765	0.131214268	0.999495425
Inhbb	0.272002619	3.3478905	2.691952949	0.13129188	0.999495425
Thrsp	-0.156963372	5.803180441	2.691543653	0.131318045	0.999495425
Mkl1	-0.211765679	3.995134242	2.690259854	0.131400157	0.999495425
Wfs1	0.189962796	4.305758262	2.689643279	0.131439616	0.999495425
Zbtb18	-0.199659608	9.625522617	2.688923612	0.131485692	0.999495425
Rab22a	0.222578427	6.259403961	2.687507054	0.131576446	0.999495425
Mrps18c	0.209991409	5.555131763	2.685251922	0.13172109	0.999495425
Rbp1	-0.244641388	4.303643799	2.68327993	0.131847739	0.999495425
Coprs	0.203506114	5.82924731	2.678974281	0.132124804	0.999495425
1110038B12Rik	0.351353231	3.62285736	2.67848	0.132156658	0.999495425
Mgat2	0.241031039	4.961476065	2.678005804	0.132187227	0.999495425
Mettl9	0.195086378	6.510153642	2.677070185	0.132247567	0.999495425
1700010I14Rik	0.645750199	-0.592924775	2.676899274	0.132258594	0.999495425
Fcgr3	0.304839142	2.775355055	2.676253222	0.132300284	0.999495425
2510009E07Rik	-0.174513534	5.962043801	2.675952199	0.132319715	0.999495425
Fn1	0.484993359	1.309146587	2.673251612	0.132494202	0.999495425
Bbs1	-0.163659045	5.152607971	2.672075246	0.1325703	0.999495425
Gpr180	0.181321433	5.529403257	2.67132896	0.132618605	0.999495425
Ccdc112	0.280999247	2.689819067	2.670291102	0.13268582	0.999495425
Trhde	-0.233719035	4.263368658	2.668307643	0.132814396	0.999495425
Klf3	-0.211157459	4.375189807	2.667892064	0.132841356	0.999495425
Arhgap21	-0.137027023	6.504291772	2.666417339	0.132937082	0.999495425
Grm5	0.337632855	1.891033809	2.664940932	0.133033005	0.999495425
Nsun3	0.217855322	4.47194067	2.663830448	0.133105211	0.999495425
Gm42189	0.652184201	-0.731799501	2.662788379	0.133173015	0.999495425
Pola1	-0.281671605	2.034377227	2.6609337	0.133293802	0.999495425
Tex261	0.186597606	7.870527672	2.660182717	0.133342749	0.999495425
Gm20036	0.465682276	-0.060211439	2.658822244	0.133431481	0.999495425
Exoc3l4	-0.710266842	-0.460422787	2.658553403	0.133449024	0.999495425
Ccdc151	0.344335951	0.807432352	2.65639437	0.133590017	0.999495425
Anapc4	0.181843838	5.754865538	2.656022354	0.13361433	0.999495425
Mir703	0.479157503	0.161542011	2.655982012	0.133616967	0.999495425
Fhl2	0.373845346	1.207608071	2.65557539	0.133643549	0.999495425
Scn1b	0.1725843	9.757449432	2.651873443	0.133885865	0.999495425
Dab2ip	-0.32444979	7.059845518	2.651051905	0.133939716	0.999495425
Vti1b	0.195831695	7.93661011	2.648869581	0.1340829	0.999495425
5830444B04Rik	0.553839841	-0.444002171	2.64826674	0.134122487	0.999495425
Chrnb2	0.197332491	6.675648251	2.647164784	0.134194888	0.999495425
Scn8a	0.204621654	7.568237002	2.64712378	0.134197583	0.999495425
Pnpla2	-0.39204703	3.892758236	2.646308612	0.134251176	0.999495425
Slco4a1	-0.372574453	3.407462091	2.643375733	0.13444422	0.999495425
Ddx58	-0.425628304	0.964415938	2.643047445	0.13446585	0.999495425
Zfp810	0.266748851	4.781805661	2.641821323	0.134546676	0.999495425
Tha1	-0.525443522	0.539502185	2.640718583	0.134619421	0.999495425
Wdr86	-0.48096171	1.320904726	2.640298768	0.134647129	0.999495425
Dnajc10	0.189514458	5.874195698	2.637059463	0.134861165	0.999495425
Fem1a	-0.198450673	6.053389837	2.637041937	0.134862324	0.999495425
Slc35b1	0.241162489	5.610617602	2.636513923	0.134897254	0.999495425
2610305D13Rik	0.254296125	3.609456413	2.636080247	0.134925952	0.999495425
4930429B21Rik	0.26103655	3.440825947	2.633240289	0.135114075	0.999495425
Dact3	0.214126558	5.282191231	2.629919715	0.135334458	0.999495425
Gli1	-0.490656986	1.757155543	2.627062485	0.135524458	0.999495425
Galnt7	-0.23779522	3.926658285	2.624305671	0.135708103	0.999495425
Sod1	0.172024514	8.472684436	2.623757355	0.135744666	0.999495425
Supt16	-0.187871555	4.861767721	2.623619226	0.135753879	0.999495425
Gm30068	0.509381474	1.875301582	2.622734978	0.135812876	0.999495425
Wrb	0.189310214	6.831746909	2.622568591	0.135823981	0.999495425
Mterf1b	-0.496974815	-0.04371343	2.619992032	0.135996093	0.999495425
D130020L05Rik	0.362643598	1.145242002	2.617183883	0.136183992	0.999495425
Rdm1	-0.323513814	2.821866719	2.616966217	0.136198571	0.999495425
Zbtb32	0.408650027	1.180855623	2.615957958	0.136266126	0.999495425
Atp8b1	1.015460368	-1.363558212	2.615340529	0.136307515	0.999495425
Rab38	-0.726707899	-0.390752529	2.614765233	0.136346095	0.999495425
Srd5a3	0.290405833	3.634308812	2.614667101	0.136352677	0.999495425
Rnf43	0.497697381	0.535896286	2.614062356	0.13639325	0.999495425
Uhmk1	-0.452530121	3.700476139	2.613675026	0.136419244	0.999495425
Gm5089	-0.375037749	2.513764981	2.612588405	0.136492201	0.999495425
Rgs17	0.221848425	5.418824579	2.610723975	0.136617499	0.999495425
N4bp2l2	-0.195836036	5.032926548	2.60951272	0.136698979	0.999495425
Slco1a5	-0.598073477	-0.66074682	2.609218015	0.136718813	0.999495425
Zfp296	-0.598086212	0.270965123	2.608707188	0.136753201	0.999495425
1110032A03Rik	0.198180465	6.672961331	2.606262915	0.136917897	0.999495425
Purg	0.173794723	4.642004759	2.604704262	0.137023052	0.999495425
Gabrg2	0.191108168	7.387934353	2.604179116	0.137058505	0.999495425
Gm36907	0.627137296	-0.865853008	2.603666333	0.137093134	0.999495425
Gcfc2	-0.423258184	1.257213923	2.603026433	0.137136363	0.999495425
Zkscan4	-0.2835466	2.506039488	2.601385042	0.137247329	0.999495425
Tmem123	0.208307929	5.284096735	2.601076879	0.137268175	0.999495425
Kcnd3	0.137606565	6.945769378	2.599619506	0.137366816	0.999495425
Rnf112	-0.204603246	7.037399688	2.598343332	0.137453267	0.999495425
E230016M11Rik	0.517882804	-0.101769561	2.59806461	0.137472158	0.999495425
Smarcd1	-0.213210994	6.252373598	2.597401614	0.137517106	0.999495425
Josd1	0.189127406	6.936173056	2.596069671	0.137607462	0.999495425
Gm33989	-0.174883739	4.326449467	2.594071553	0.137743153	0.999495425
Gbe1	0.215346342	3.780121832	2.591038693	0.13794944	0.999495425
Suco	0.251036048	5.002314985	2.590759459	0.137968452	0.999495425
Ocm	0.45137714	0.116951221	2.588794912	0.13810231	0.999495425
Pars2	-0.222854479	3.073106835	2.587819038	0.138168864	0.999495425
Rnf165	0.223062207	3.399116779	2.587775497	0.138171834	0.999495425
Fam160b1	-0.175615451	4.285784628	2.586739675	0.138242524	0.999495425
Txndc16	0.233724095	6.144847473	2.585790778	0.138307322	0.999495425
Gm34765	-0.377737392	1.186292468	2.585227945	0.138345775	0.999495425
2900076A07Rik	0.286535025	2.355259805	2.584258016	0.138412073	0.999495425
Spsb4	0.181572354	3.856054114	2.582890554	0.138505612	0.999495425
Nrbp1	-0.150799587	5.748877547	2.582626104	0.138523711	0.999495425
Gipr	1.052394613	-1.229089221	2.579692787	0.138724667	0.999495425
Lrwd1	-0.358565363	2.326646436	2.578615246	0.138798581	0.999495425
Zbtb46	0.157931084	7.251913671	2.578265983	0.13882255	0.999495425
Stau2	0.151149378	7.510829802	2.577579448	0.138869679	0.999495425
Gm35595	0.608715526	0.146723879	2.577306147	0.138888447	0.999495425
Gm32013	-0.310594289	2.82026666	2.575598942	0.139005753	0.999495425
Tma7	0.176872201	8.286624843	2.575393294	0.139019892	0.999495425
Dyrk1b	-0.160088358	5.029212827	2.575231187	0.139031039	0.999495425
Erlec1	0.186461144	5.473786398	2.57243216	0.139223686	0.999495425
Lef1	-0.542851048	-0.270596964	2.571440392	0.139292027	0.999495425
Irx5	0.261145419	1.969939711	2.569030782	0.13945825	0.999495425
Trappc1	0.205064635	6.282954279	2.568428538	0.139499834	0.999495425
Gm29949	0.422553876	0.074828876	2.567478953	0.139565434	0.999495425
Bnipl	-0.890652688	-0.607403172	2.566689832	0.139619979	0.999495425
Gatm	-0.165596498	6.742557855	2.565834631	0.139679122	0.999495425
Tufm	-0.275866333	5.900931572	2.563961517	0.139808773	0.999495425
Chaf1a	0.211199465	3.144393293	2.56198455	0.139945779	0.999495425
Mdga2	0.164871934	4.516666755	2.56022222	0.140068056	0.999495425
Zfp799	-0.186393171	4.476496811	2.55869954	0.140173815	0.999495425
Pld5	-0.259635336	6.000833537	2.558362089	0.140197266	0.999495425
Gdf10	0.167663856	7.270649847	2.557713713	0.14024234	0.999495425
Sdhaf1	0.237904772	5.451717841	2.557513663	0.140256251	0.999495425
Pstk	0.238353492	4.640818172	2.557304535	0.140270795	0.999495425
Gpc5	0.375601466	2.779149904	2.55721095	0.140277305	0.999495425
D430041D05Rik	0.206759962	7.148394173	2.55558696	0.140390319	0.999495425
Aph1b	0.144166963	6.446009767	2.555099974	0.140424232	0.999495425
LOC108168017	0.442737575	0.865306367	2.55483725	0.140442531	0.999495425
Map3k19	0.340577729	1.560882814	2.554714426	0.140451088	0.999495425
Slc9b2	0.784834524	-1.036355765	2.553140437	0.140560795	0.999495425
Gpr83	0.53650837	-0.298118483	2.552726178	0.140589687	0.999495425
Acbd7	0.534953464	-0.166506269	2.552249907	0.140622913	0.999495425
Tmem181a	-0.235790341	3.792483694	2.550898426	0.140717253	0.999495425
Rspry1	0.171893363	5.905210865	2.548875568	0.140858608	0.999495425
Cfap70	0.532648051	-0.678118183	2.548822338	0.14086233	0.999495425
Smyd4	0.228917325	3.850478302	2.548603483	0.140877635	0.999495425
Myl2	0.735834655	-0.837460767	2.547396144	0.140962104	0.999495425
Uqcrc2	-0.21928953	7.420962521	2.547312122	0.140967985	0.999495425
Tmed3	0.176261825	4.78033194	2.542581813	0.141299574	0.999495425
Gstz1	0.209169756	5.57428639	2.542385135	0.141313383	0.999495425
Dydc2	0.526905511	-0.468947388	2.542312338	0.141318494	0.999495425
Med20	-0.165570073	5.121634143	2.541961552	0.141343128	0.999495425
Trnp1	0.155403166	8.28230869	2.541841627	0.141351551	0.999495425
Ap4s1	0.19308188	6.856311943	2.540400541	0.141452816	0.999495425
Map4	0.171674001	10.61964274	2.540005098	0.14148062	0.999495425
Slc38a3	-0.274188613	4.362168444	2.539936583	0.141485438	0.999495425
Itgbl1	0.477769163	0.165320394	2.538605928	0.141579052	0.999495425
4933434E20Rik	0.189197228	6.39011582	2.538379548	0.141594987	0.999495425
Nup107	-0.21923279	3.769609549	2.537749119	0.141639373	0.999495425
Cad	-0.538218112	1.7661315	2.533578512	0.14193346	0.999495425
Mdga1	-0.268446345	2.859452665	2.533470545	0.141941084	0.999495425
1700015G11Rik	0.366573987	1.414089627	2.533162293	0.141962852	0.999495425
Kcnk2	0.217510825	3.526773633	2.53311046	0.141966513	0.999495425
Rnf128	0.199492479	4.876782461	2.532629607	0.142000481	0.999495425
Zbtb4	0.135693582	8.01788589	2.530439635	0.142155312	0.999495425
Tnfrsf1b	0.467670308	-0.089123071	2.528119272	0.142319597	0.999495425
Rgs12	-0.473961975	1.964452321	2.527629648	0.142354295	0.999495425
Mettl15	-0.234455206	3.556032393	2.526115532	0.142461661	0.999495425
Acer3	0.210497178	3.461469838	2.525336363	0.142516953	0.999495425
Lrba	-0.203325053	5.101483238	2.524239753	0.142594817	0.999495425
Zfp526	-0.286298882	3.074631404	2.5237085	0.142632559	0.999495425
3300002P13Rik	0.37809211	1.917471003	2.522977144	0.142684536	0.999495425
Col8a2	-0.415677023	2.64017026	2.521897923	0.142761281	0.999495425
Tnni1	-0.472365674	1.222449276	2.521656496	0.142778457	0.999495425
Erc1	-0.17316014	6.4908054	2.520721691	0.142844985	0.999495425
Arhgef7	-0.172456638	7.514986356	2.520438682	0.142865134	0.999495425
Cd28	0.29437853	2.852353792	2.519792027	0.142911187	0.999495425
BC029722	-0.222537467	4.511452509	2.519476154	0.142933689	0.999495425
Aldh2	-0.26855276	5.086530612	2.519063603	0.142963086	0.999495425
Apoc3	0.578490763	0.106245337	2.517825906	0.143051325	0.999495425
Fam109b	0.431353684	-0.279445171	2.516905009	0.143117024	0.999495425
Exosc8	0.207563674	4.184516926	2.516791511	0.143125124	0.999495425
Kcnmb2	0.581716092	-0.033497221	2.514044594	0.143321339	0.999495425
Ptprc	0.655431633	-0.656267604	2.513824429	0.14333708	0.999495425
Hadhb	-0.146720021	5.758852772	2.513742955	0.143342906	0.999495425
Rad18	-0.30573927	1.765636449	2.512736167	0.143414922	0.999495425
Prr15	-0.472830275	-0.052289719	2.511393794	0.143511015	0.999495425
Ddx39b	-0.289966292	6.150378306	2.508664034	0.143706678	0.999495425
Slc4a5	-0.365348595	2.844504097	2.507877813	0.143763095	0.999495425
Zfp808	0.421266114	0.652622214	2.506715715	0.143846538	0.999495425
Gosr1	-0.131166994	6.244431359	2.505998601	0.14389806	0.999495425
Ivns1abp	0.189769481	8.745325667	2.505982544	0.143899213	0.999495425
Gm6981	0.537197854	0.121977371	2.504181314	0.144028731	0.999495425
Dtx3l	0.230098163	3.361914759	2.503003738	0.144113485	0.999495425
Gm35725	-0.76070794	-0.958244923	2.502901104	0.144120875	0.999495425
Bcl11b	0.35075872	1.826299947	2.502791456	0.144128771	0.999495425
Napb	-0.186019401	7.309069806	2.502159466	0.14417429	0.999495425
Stard6	0.473377267	0.833161298	2.501322668	0.144234588	0.999495425
Ankrd52	-0.355848238	4.693242061	2.501006578	0.144257374	0.999495425
Ripk1	0.210058079	3.218827542	2.500840292	0.144269363	0.999495425
Txndc15	0.236677835	6.05718349	2.500363788	0.144303724	0.999495425
Lrrc38	-0.2968098	4.668009826	2.500273976	0.144310202	0.999495425
Ccnk	-0.180038454	4.43262298	2.498370045	0.14444761	0.999495425
Gm35515	-0.247031598	2.777860904	2.498204482	0.144459567	0.999495425
Mpped1	0.302491186	2.142843561	2.496551071	0.144579043	0.999495425
Alcam	0.215544786	4.710935448	2.495302583	0.144669344	0.999495425
Nfx1	-0.153307431	6.372819965	2.494327401	0.144739928	0.999495425
Specc1	-0.172375325	7.196708923	2.493632075	0.144790282	0.999495425
Neurod2	-0.200631704	6.703825455	2.493014694	0.144835011	0.999495425
Gm31796	0.466479274	0.26414675	2.492775832	0.144852321	0.999495425
Cstf1	-0.227917932	4.087457861	2.491784878	0.144924162	0.999495425
Mthfd2	-0.185480933	4.482254629	2.491151646	0.144970094	0.999495425
Sec61g	0.224388501	6.065100205	2.490519114	0.145015994	0.999495425
Kcnj12	-0.234064787	6.170198575	2.490053508	0.145049792	0.999495425
LOC108168734	-0.410662135	0.485757129	2.489463822	0.145092612	0.999495425
Rnd1	-0.278560269	4.987071594	2.489163247	0.145114444	0.999495425
Gm14322	0.228652711	3.921832598	2.487579301	0.145229565	0.999495425
Pggt1b	0.180233551	5.536699404	2.486736812	0.145290845	0.999495425
Tubb6	-0.406179484	1.466104192	2.486466413	0.14531052	0.999495425
Katnal2	-0.448474884	1.083437993	2.484679456	0.145440629	0.999495425
Hebp2	-0.340957555	5.088970097	2.484042758	0.145487023	0.999495425
Crhr1	-0.255433904	4.924650059	2.483803702	0.145504447	0.999495425
4933427G23Rik	0.486259072	0.378231719	2.483654035	0.145515358	0.999495425
Slc35b4	0.212716694	5.75829938	2.481447294	0.145676344	0.999495425
BC005561	-0.30272375	1.43419017	2.480719526	0.145729486	0.999495425
Smim8	0.268146482	4.874950811	2.480240491	0.145764479	0.999495425
Rbms3	0.176227216	5.184379254	2.47792981	0.145933424	0.999495425
Sema5b	0.418172766	0.872721098	2.477623271	0.145955856	0.999495425
Ywhah	0.229645867	12.42065753	2.477217633	0.145985546	0.999495425
Gm32703	0.424428198	1.531325709	2.476945961	0.146005434	0.999495425
Fam110b	0.158461166	5.027823424	2.476611083	0.146029955	0.999495425
Shf	-0.294272274	7.011216353	2.475924813	0.146080223	0.999495425
Adcy2	0.225321692	5.139907286	2.472964804	0.146297291	0.999495425
Pla2g16	-0.139533626	6.226924896	2.472748317	0.146313183	0.999495425
Rabgap1l	-0.180912409	6.192315974	2.472112782	0.146359849	0.999495425
D630041G03Rik	-0.465440402	-0.155297679	2.471401718	0.146412084	0.999495425
Fam208b	-0.187964965	4.176550832	2.470798842	0.146456391	0.999495425
Lipo3	0.227488675	3.733506955	2.470693156	0.14646416	0.999495425
Slc12a7	-0.534642625	0.059140531	2.469842576	0.146526704	0.999495425
Trim30d	-0.742643446	0.036145149	2.469811241	0.146529008	0.999495425
BC034090	-0.456189795	2.562204338	2.468347788	0.1466367	0.999495425
Emc6	0.198272002	6.762513142	2.466442498	0.146777058	0.999495425
Sp2	-0.290013901	3.745251714	2.464730519	0.146903322	0.999495425
Gnb2	-0.613767733	5.296325821	2.463260227	0.147011872	0.999495425
Nsfl1c	-0.271164632	6.479852049	2.463005807	0.147030666	0.999495425
Traf4	-0.451675632	2.368154529	2.46259137	0.147061287	0.999495425
Scn3b	0.331321039	1.538528285	2.459849481	0.147264081	0.999495425
Ubtf	-0.288306695	6.400973942	2.459264119	0.147307422	0.999495425
Crip2	-0.52958366	3.196737551	2.459199562	0.147312203	0.999495425
Pcdh15	0.344977651	0.903997901	2.458909733	0.147333669	0.999495425
Atg10	0.209922511	4.447876247	2.458863922	0.147337062	0.999495425
Zfp451	-0.216690868	3.819986629	2.458518095	0.147362682	0.999495425
Gm5601	-0.177590027	4.726588798	2.456610651	0.147504093	0.999495425
Med11	0.187881472	4.246643718	2.456217641	0.147533251	0.999495425
Gpx3	0.266734861	1.975535651	2.456004179	0.147549091	0.999495425
Parl	0.212906213	5.666087828	2.45469328	0.147646415	0.999495425
Gm16062	0.649390954	-0.710238757	2.454327017	0.147673622	0.999495425
Nop2	-0.310800208	3.523010537	2.452494278	0.147809859	0.999495425
Dsn1	-0.311132858	1.374428863	2.451398352	0.147891403	0.999495425
Bend6	0.199523513	8.73320384	2.450367319	0.14796817	0.999495425
2610524H06Rik	0.24496963	3.284689814	2.449903247	0.14800274	0.999495425
Med12	-0.22199081	3.428244727	2.449202434	0.148054966	0.999495425
Tmem132d	0.467549457	1.598585875	2.44800767	0.148144055	0.999495425
Pcdhb19	0.356710801	1.40261809	2.446317661	0.148270191	0.999495425
Poc1b	0.261588748	3.030181543	2.446056778	0.148289675	0.999495425
Seh1l	-0.147604971	6.038978541	2.444412376	0.148412561	0.999495425
C630043F03Rik	0.265417222	2.745579946	2.44352509	0.148478921	0.999495425
Gabra1	0.150260475	9.057126953	2.442842181	0.148530023	0.999495425
Plau	-0.592873603	-0.357183222	2.442570038	0.148550393	0.999495425
Wdr13	0.15796171	7.540188224	2.441400224	0.148637997	0.999495425
Nckap1l	0.319874499	1.699335009	2.441069387	0.148662785	0.999495425
BC030500	0.457347978	0.162707414	2.441049475	0.148664277	0.999495425
Gm20071	0.15547503	5.53403918	2.440738331	0.148687594	0.999495425
Irx3	0.465869965	1.203367328	2.439322595	0.148793748	0.999495425
Vstm4	-0.230492471	3.038435585	2.439265202	0.148798054	0.999495425
Fjx1	0.247210077	5.272276195	2.43782228	0.148906351	0.999495425
Trim37	0.175624497	10.24024392	2.43781269	0.148907071	0.999495425
E130311K13Rik	0.293093802	2.042529047	2.435797138	0.149058517	0.999495425
Ppp2r5d	-0.17254932	6.810712849	2.433801728	0.149208645	0.999495425
Aldh3a1	0.664922827	-0.169024595	2.428842199	0.149582626	0.999495425
Sdf4	0.19507679	8.409184678	2.427078061	0.149715944	0.999495425
Cand2	-0.372636175	1.507464024	2.426930182	0.149727127	0.999495425
Eif2s3x	-0.15903231	6.122645392	2.423524339	0.149984968	0.999495425
Dync1li1	-0.186804695	5.533557353	2.42212328	0.150091202	0.999495425
Gm30455	0.575529227	-0.577488959	2.421593289	0.150131413	0.999495425
Tmem167	0.161687792	7.045580774	2.421504152	0.150138177	0.999495425
Aptx	0.167841142	5.535807593	2.42057078	0.150209031	0.999495425
Chst11	0.178267373	5.72376343	2.420074643	0.150246711	0.999495425
Fras1	0.369039633	1.756865589	2.418890247	0.150336712	0.999495425
Adamts6	-0.387486138	0.764132131	2.417589288	0.150435651	0.999495425
Ppih	0.229421783	4.216356406	2.41683968	0.150492696	0.999495425
Dnajc15	0.172494508	5.946533956	2.41608612	0.150550071	0.999495425
Tvp23a	0.211760991	4.447941754	2.414508925	0.150670247	0.999495425
Steap3	-0.492617008	0.004682598	2.414477914	0.150672611	0.999495425
Gm39009	0.294796179	2.713757688	2.414178214	0.150695462	0.999495425
Nppc	0.301068016	2.550560968	2.413066309	0.150780277	0.999495425
Npr1	0.309507815	3.878438996	2.411775395	0.150878824	0.999495425
Hsf1	-0.209047722	5.494296763	2.40928331	0.151069301	0.999495425
Tm9sf3	0.185305181	7.599730796	2.409155716	0.151079062	0.999495425
Pkmyt1	-0.601253299	-0.227822805	2.408618551	0.151120163	0.999495425
St3gal5	-0.155492593	6.250017829	2.408532727	0.151126731	0.999495425
Cnot10	-0.225492998	4.698149475	2.408086035	0.151160922	0.999495425
Adrbk2	-0.169565094	6.457214187	2.406336206	0.151294957	0.999495425
Abcd4	-0.280245499	2.421377661	2.405537893	0.151356157	0.999495425
Kctd15	-0.260757944	3.150851749	2.405417033	0.151365425	0.999495425
Wdpcp	-0.235416278	2.633878605	2.404459822	0.151438855	0.999495425
Kif16b	-0.203233875	3.92764124	2.404390358	0.151444185	0.999495425
Gstm5	0.193470363	6.225574693	2.400115339	0.151772706	0.999495425
Hps4	-0.420749573	1.971974105	2.397956243	0.151938973	0.999495425
4930578M01Rik	-0.605904912	-0.811196379	2.397482294	0.151975503	0.999495425
Sart1	-0.253125375	5.275003886	2.395869713	0.152099876	0.999495425
Tmbim4	0.215496602	5.144619396	2.395773176	0.152107326	0.999495425
Pomp	0.182966466	8.106595124	2.395483351	0.152129694	0.999495425
Gm40991	-0.335582802	1.714761588	2.395379534	0.152137708	0.999495425
Arl16	0.179811237	5.551184917	2.395192872	0.152152117	0.999495425
Gm16432	0.56493172	-0.607716724	2.395064313	0.152162043	0.999495425
Cped1	0.384556983	0.787417457	2.391350176	0.152449153	0.999495425
Cdr2	0.221029196	7.157446533	2.390546768	0.152511349	0.999495425
Sod3	-0.261036527	2.933811168	2.390045756	0.152550152	0.999495425
Tmem200a	0.342681871	1.144393538	2.388303887	0.152685157	0.999495425
Tap2	-0.66181503	0.866353518	2.387401775	0.152755137	0.999495425
Emc1	0.183199862	5.555680639	2.386534512	0.152822452	0.999495425
Hapln4	0.142119868	7.795566945	2.386093525	0.152856695	0.999495425
Chd4	-0.156762841	6.091370164	2.385644648	0.152891561	0.999495425
LOC108167748	0.403194746	0.575858882	2.385423548	0.152908738	0.999495425
Gm30429	0.680935393	-0.5897206	2.383336269	0.153071023	0.999495425
Ikbkg	-0.137983139	5.969837836	2.383147136	0.153085739	0.999495425
Deb1	0.171220378	6.531289755	2.381614666	0.153205044	0.999495425
R74862	0.20030068	3.890006247	2.378854446	0.153420233	0.999495425
Strap	0.175794476	8.761237816	2.378569418	0.153442476	0.999495425
Asph	0.176695612	8.701363408	2.377962544	0.15348985	0.999495425
Psd	-0.418745325	5.010246332	2.377372695	0.153535912	0.999495425
Glrb	0.165407364	8.196152129	2.374478336	0.153762197	0.999495425
Galnt18	-0.353810675	3.069741569	2.372631707	0.153906794	0.999495425
Slc12a8	0.27832925	3.034353343	2.372127075	0.153946339	0.999495425
Tmco6	-0.266265108	2.894910777	2.371408742	0.154002652	0.999495425
Atpaf2	0.186689812	5.103243437	2.370606151	0.154065603	0.999495425
Ecel1	-0.951654421	-0.696261273	2.369947493	0.154117289	0.999495425
Fgf10	0.236063176	3.433346102	2.369630074	0.154142205	0.999495425
Yrdc	0.160878333	5.675446185	2.368934789	0.154196801	0.999495425
Zpbp	0.261807026	3.006526481	2.368866577	0.154202158	0.999495425
Wnt5a	0.368052381	1.487868724	2.368395802	0.154239141	0.999495425
LOC108167777	0.432614423	1.672647154	2.367707435	0.154293237	0.999495425
Dennd6a	-0.143223536	5.469346208	2.362594717	0.154695794	0.999495425
Smoc1	0.24581081	3.34147857	2.360644846	0.154849676	0.999495425
1600012H06Rik	0.222941374	3.214434187	2.359553429	0.154935896	0.999495425
Nme5	0.25900387	3.040410536	2.349836231	0.155706273	0.999495425
Bach1	-0.196235203	4.086096185	2.349694899	0.155717515	0.999495425
Btd	-0.308063385	3.242039215	2.349380371	0.155742535	0.999495425
A930005H10Rik	0.237443705	3.198243037	2.349208711	0.155756193	0.999495425
Spats1	0.405937728	0.975030657	2.348973082	0.155774942	0.999495425
Trim32	-0.133594922	7.618422902	2.347013475	0.155930987	0.999495425
Rdh5	-0.441919617	1.784967298	2.345483735	0.156052941	0.999495425
Mdm4	0.17029067	5.705389213	2.343790738	0.156188054	0.999495425
Megf10	-0.240614201	5.265546752	2.343072639	0.156245408	0.999495425
Cav1	0.252074601	1.930712263	2.34239405	0.156299633	0.999495425
Rtfdc1	-0.159681985	6.809939243	2.341781905	0.156348568	0.999495425
Rnf7	0.151304662	8.037681255	2.341245487	0.156391466	0.999495425
Atxn1l	0.142166277	6.384087641	2.340570825	0.156445442	0.999495425
Sarm1	-0.22298589	4.880019143	2.340555392	0.156446677	0.999495425
5330434G04Rik	-0.290613876	3.041367692	2.338521213	0.156609565	0.999495425
Cyth1	-0.185028939	5.698765278	2.338336464	0.15662437	0.999495425
Cybrd1	0.710319291	-0.576000012	2.337698744	0.156675487	0.999495425
Rps19-ps3	0.325556335	1.11837996	2.335329792	0.156865563	0.999495425
Rab26	0.29095995	2.742850133	2.334411809	0.156939298	0.999495425
Klhl29	0.159990895	5.935940384	2.334254434	0.156951943	0.999495425
Arl5a	-0.236283372	7.170219057	2.333674338	0.156998566	0.999495425
Vps37b	-0.27312853	3.938002046	2.329692054	0.157319111	0.999495425
Sh2d7	0.250683369	3.44137599	2.329432818	0.157340007	0.999495425
Klhdc9	0.166162124	5.31340782	2.329246765	0.157355006	0.999495425
Fbrs	-0.175991326	4.760060695	2.327184699	0.157521368	0.999495425
Cyb5b	0.132091432	8.318573673	2.326126067	0.157606864	0.999495425
Fhod1	-0.645621528	0.178281388	2.323614097	0.157809973	0.999495425
Tep1	-0.3154249	2.061263285	2.321730725	0.157962477	0.999495425
Dlx4	0.368759859	2.803376138	2.321660906	0.157968134	0.999495425
Etv4	-0.218410302	3.139126279	2.321403295	0.15798901	0.999495425
Gabarap	0.188537364	8.489696826	2.319844747	0.158115383	0.999495425
Prickle1	0.213049347	3.62371418	2.317855546	0.158276865	0.999495425
Cep44	0.202097414	3.663158016	2.315877948	0.158437617	0.999495425
Eef1a2	-0.521151817	8.631389307	2.315542106	0.158464937	0.999495425
Rela	-0.395898801	3.689189488	2.311069902	0.158829326	0.999495425
Fosb	0.65091147	-0.503936545	2.310559015	0.158871022	0.999495425
9030025P20Rik	-1.086792008	-0.093365947	2.308026897	0.159077885	0.999495425
Fbxw4	-0.179111659	4.34147707	2.307854951	0.159091945	0.999495425
Zic3	-0.285310654	3.031811229	2.307825467	0.159094356	0.999495425
Tmem194	0.321089503	2.028948033	2.306513145	0.159201719	0.999495425
Zcchc14	-0.171173396	5.374156746	2.306487688	0.159203803	0.999495425
Wars	-0.271938034	6.31007791	2.306274281	0.159221271	0.999495425
Gm35855	0.569534162	-0.427157155	2.302105653	0.159562988	0.999495425
Pop5	0.230210413	6.562358187	2.302069085	0.15956599	0.999495425
Gjc1	-0.389419611	1.663771863	2.301318332	0.159627634	0.999495425
Ndufa4	0.185019902	10.25754166	2.300797861	0.159670387	0.999495425
Myo19	-0.354975641	0.929084971	2.300355845	0.159706708	0.999495425
Nudcd2	0.197520373	4.860894802	2.300274751	0.159713373	0.999495425
Bloc1s1	-0.21053522	5.610372331	2.300073149	0.159729943	0.999495425
Apitd1	-0.464259698	1.397077888	2.300007386	0.159735349	0.999495425
Aoah	0.669688585	-0.635345854	2.299856813	0.159747727	0.999495425
Tmem246	0.170183166	6.099788991	2.299349097	0.159789473	0.999495425
Cacfd1	0.174022322	6.231849126	2.296991776	0.159983486	0.999495425
Prlr	-0.496071978	1.430538181	2.294939093	0.160152675	0.999495425
LOC102631912	0.192957931	7.196939165	2.294129879	0.160219437	0.999495425
Tomm7	0.179019387	7.368398136	2.294028066	0.160227839	0.999495425
Slc39a9	0.199142476	5.839508824	2.29388733	0.160239454	0.999495425
Cptp	0.143580387	5.885388484	2.293815756	0.160245362	0.999495425
Pcgf6	0.210403381	3.247889097	2.293555312	0.160266861	0.999495425
Eif3b	-0.175809359	6.31683471	2.29109028	0.160470531	0.999495425
Ttc26	-0.253475165	2.275656672	2.28982982	0.160574804	0.999495425
Mrps33	0.147228305	6.397871909	2.288240795	0.160706383	0.999495425
Gm5093	-0.18070121	4.252288587	2.2859751	0.160894234	0.999495425
Ripply2	-0.276114829	1.65912513	2.285910945	0.160899558	0.999495425
Smap1	-0.160227393	5.454335213	2.285204531	0.160958188	0.999495425
Zfp235	-0.18351163	4.594516197	2.284414661	0.161023778	0.999495425
Mrps35	0.14781196	5.305288903	2.283232491	0.161122008	0.999495425
Rasgrp4	0.243101028	2.17219303	2.281419257	0.161272826	0.999495425
LOC108168393	-0.339529525	3.544021105	2.28074267	0.161329149	0.999495425
Sh3d21	-0.411721109	-0.022823388	2.279804564	0.161407284	0.999495425
Nmb	0.51679818	-0.506804643	2.278424746	0.161522299	0.999495425
Syne1	0.179155226	7.833815707	2.275092623	0.161800485	0.999495425
Nos1ap	-0.24185031	5.826075357	2.274795677	0.161825306	0.999495425
Krba1	-0.312115915	3.952672939	2.27478682	0.161826047	0.999495425
Gltscr2	-0.210907497	5.268652288	2.274591447	0.16184238	0.999495425
Fhit	0.374882762	2.263923658	2.274217014	0.16187369	0.999495425
Mocos	-0.615068662	-0.361923091	2.273862093	0.161903375	0.999495425
Ndnf	0.298763441	2.242321296	2.273809101	0.161907807	0.999495425
Dusp19	-0.217015779	3.319739977	2.273768696	0.161911187	0.999495425
A230056P14Rik	0.242976297	3.007496148	2.273514431	0.161932459	0.999495425
Akt2	-0.220555764	6.631694759	2.27344283	0.16193845	0.999495425
Atg101	-0.380776969	3.967839081	2.272616075	0.162007645	0.999495425
Zfp446	-0.188113332	3.330124522	2.271183833	0.162127607	0.999495425
Tldc2	-0.296748619	3.289194742	2.269421701	0.162275357	0.999495425
Sorbs3	-0.370625551	3.446220213	2.268973592	0.162312958	0.999495425
Gm33909	-0.463851307	-0.116740614	2.26888818	0.162320126	0.999495425
Fam13c	-0.166714363	4.348108242	2.268421437	0.162359304	0.999495425
Synpo2	-0.348096795	0.944198802	2.26754645	0.162432784	0.999495425
Ednrb	0.186985298	6.029081481	2.266993348	0.162479254	0.999495425
Dysf	0.32900709	1.830469631	2.26532325	0.162619677	0.999495425
Phf14	0.172429023	5.365151206	2.263059391	0.162810275	0.999495425
Ldlrap1	-0.266384229	3.636601471	2.261909811	0.16290717	0.999495425
Mettl6	0.184865026	5.054849829	2.260828413	0.162998387	0.999495425
Myl9	-0.340882311	2.582940268	2.25905629	0.16314801	0.999495425
Dnajb3	0.298965588	1.291489352	2.258552223	0.163190602	0.999495425
Senp3	0.147676334	7.343325132	2.25839232	0.163204116	0.999495425
Vgll4	-0.41424871	3.111336278	2.257898546	0.163245856	0.999495425
Gpr61	0.302671918	2.506580211	2.254884554	0.16350094	0.999495425
Hpdl	-0.407721492	0.245027618	2.253876781	0.163586346	0.999495425
Adar	-0.164653842	6.668666595	2.253047402	0.163656677	0.999495425
5430405H02Rik	0.352550653	0.822095408	2.252721799	0.163684298	0.999495425
Pwp2	-0.279341086	4.388228894	2.252450826	0.16370729	0.999495425
Zfc3h1	0.209789356	3.55226271	2.252307169	0.163719481	0.999495425
B4gat1	0.182392971	6.252092705	2.252182171	0.16373009	0.999495425
Ston1	-0.386172562	0.098973582	2.251483572	0.163789395	0.999495425
Rab3gap1	-0.135083098	6.035574444	2.250702391	0.163855745	0.999495425
Hadha	-0.259125302	5.27738442	2.250546496	0.16386899	0.999495425
Fubp1	-0.180741813	6.015055304	2.249737884	0.163937713	0.999495425
Gm21814	0.618252912	-0.354872078	2.249114675	0.163990704	0.999495425
Zfp946	0.184307991	6.00864488	2.24779847	0.164102694	0.999495425
Fbxo40	-0.351656446	0.660634809	2.247757747	0.16410616	0.999495425
Atp7a	-0.319355212	1.774818717	2.246217524	0.16423734	0.999495425
Lrp8os3	-0.264669036	1.664204862	2.244666392	0.164369586	0.999495425
Myg1	-0.20808298	4.794904995	2.242425904	0.16456085	0.999495425
Vwa5a	0.22342827	3.038363299	2.241922877	0.164603831	0.999495425
Casp1	0.365668129	1.031226093	2.241793177	0.164614916	0.999495425
Acy1	-0.349913664	2.806440276	2.240899362	0.164691331	0.999495425
Pole4	0.202631386	7.207782474	2.240133929	0.164756807	0.999495425
A430033K04Rik	-0.204577796	4.489829295	2.239228565	0.164834296	0.999495425
Atp2a3	0.339517864	7.962088566	2.238028428	0.164937087	0.999495425
Plekha8	0.169070694	5.62951106	2.237846898	0.164952643	0.999495425
Tmem144	0.197372825	3.737714416	2.237385067	0.164992225	0.999495425
1500004A13Rik	-0.194456517	4.752520584	2.236890864	0.165034596	0.999495425
Fam193b	-0.277242885	3.512713582	2.235855375	0.165123421	0.999495425
Zdhhc3	0.157194812	7.006991601	2.23559769	0.165145534	0.999495425
Fam221a	-0.533335405	-0.488067084	2.234845673	0.165210093	0.999495425
Cdc42se2	0.136606574	7.905111732	2.234437022	0.165245188	0.999495425
Brca2	-0.213535877	3.78828942	2.234226145	0.165263302	0.999495425
Ccsap	-0.172125251	5.32580485	2.234209803	0.165264705	0.999495425
H2afy2	-0.169723798	3.907525465	2.232463362	0.165414822	0.999495425
Nbeal2	-0.43368287	1.254908551	2.232001131	0.165454583	0.999495425
Fam111a	0.457173194	-0.094015673	2.231709151	0.165479706	0.999495425
Igfbp2	-0.815818041	3.302444053	2.231142811	0.165528449	0.999495425
Dnm1	-0.289964	8.892754557	2.229849217	0.165639854	0.999495425
Zfp563	-0.16971768	4.421464949	2.229418163	0.165676998	0.999495425
2700049A03Rik	-0.210392949	2.655774218	2.228634072	0.165744592	0.999495425
Grem2	0.404106806	1.197902483	2.227344099	0.165855873	0.999495425
Bet1	0.178337762	6.151440859	2.226890467	0.165895029	0.999495425
Ube2q1	0.13200162	7.525716218	2.226639121	0.16591673	0.999495425
Wnt4	0.407538439	1.474681493	2.226252017	0.165950159	0.999495425
Ncor2	-0.501713865	3.509275135	2.224655941	0.166088083	0.999495425
Usp18	-0.645002339	-0.346813458	2.223781598	0.166163701	0.999495425
Sumo3	0.163862524	8.929156869	2.223525865	0.166185827	0.999495425
9330198I05Rik	-0.782737021	-0.412174655	2.222865085	0.166243015	0.999495425
Pcnx4	0.161019122	5.195413469	2.222265866	0.166294897	0.999495425
Fam188a	0.152805283	6.451003765	2.221452065	0.166365392	0.999495425
Lzts1	-0.254907612	2.818837906	2.218728454	0.166601606	0.999495425
Rmi1	0.188760698	4.689730687	2.21846311	0.166624642	0.999495425
Numa1	-0.346866905	5.665264843	2.2178579	0.166677199	0.999495425
Tmprss3	-0.46334004	0.512811148	2.217392454	0.166717634	0.999495425
Lrrc41	-0.439009393	2.718391653	2.216336395	0.166809424	0.999495425
Myzap	-0.542451565	0.005962437	2.216287306	0.166813692	0.999495425
[truncated: 12,965 more rows]
